# Supplementary material for: Single-cell transcriptomic atlas of the human retina identifies cell types associated with age-related macular degeneration
Source: Nat Commun. 2019 Oct 25;10:4902. doi: 10.1038/s41467-019-12780-8 (PMC6814749; doi:10.1038/s41467-019-12780-8)
Supplement: Supplementary file 4 — Supplementary Dataset 1 [file 41467_2019_12780_MOESM4_ESM.xlsx]

## Sheet: 10X
Sample ID	Region	Number of cells	Mean Reads/Cell	Genome Mapping %	Exon Mapping %	Intronic Mapping %	Intergenic Mapping %	Average number of transcripts per cell	Mean Genes per Cell	% Rods	% Cones	% Retinal ganglion Cells	% Bipolar Cells	% Amacrine Cells	% Horizontal Cells	% Macroglia	% Microglia	%Vascular cells
Retina1_MR1	Macula	1765	80250	95.2	56	28	7.4	1380	771	35.7631	0.341686	1.36674	16.4009	1.25285	1.02506	43.0524	0.797267	0
Retina2_MR2	Macula	5121	31200	92.4	37.1	36.6	8.3	2315	1110	35.2295	0.823852	0.35308	32.8364	3.33464	1.37309	25.7356	0.117693	0.196155
Retina3_MR3	Macula	3119	77414	94.4	43.2	38.8	7.1	2345	1168	28.8387	0.129032	43.4839	8.83871	2.45161	0.774194	14.0645	0.580645	0.83871
Retina1_PR1	Periphery	2505	52368	95.4	58.2	26.5	7	1367	694	51.9841	0.714286	1.03175	9.92063	1.19048	0	33.8095	0.15873	0.0793651
Retina2_PR2	Periphery	4137	23066	93.1	40.9	34.3	7.1	1938	1020	56.7541	2.28377	0.923226	12.3907	4.03304	0.5345	22.6433	0.0971817	0.340136
Retina3_PR3	Periphery	3444	48347	94.5	42.5	40.4	6.5	2163	1040	62.4635	1.2843	1.51781	4.20315	0.875657	0.233508	28.1961	0.350263	0.875657

## Sheet: Seqwell
Sample ID	Region	No of cells	Mean Reads/Cell	% Exon Mapping	% UTR Mapping	% Intronic Mapping	% Intergenic Mapping	Average number of transcripts per cell	Mean Genes per Cell	% Rods	% Cones	% Retinal ganglion Cells	% Bipolar Cells	% Amacrine Cells	% Horizontal Cells	% Macroglia	%Microglia	% Vascular Cells
Retina4_MR1_6hr	Macula	798	45342	58.8	19.1	13.8	7.7	3312	1174	0.732601	0	91.9821	1.2617	0	0	3.0118	0.4884	2.5234
Retina5_MR2_8hr	Macula	466	52995	58.3	18	17.7	6.1	5285	1881	6.41562	0.627615	31.1018	24.2678	0.209205	1.53417	16.9456	10.3208	8.57741
Retina6_MR3_24hr	Macula	470	24184	42.9	17.1	26.4	13.7	4909	1540	72.8216	5.11757	3.59613	6.56985	0.207469	0.622407	8.71369	0.414938	1.93638
Retina4_PR1_6hr	Periphery	490	27944	37	11.9	33.6	17.5	2242	852	68.0159	8.75912	1.19443	8.56005	0	1.45985	10.8162	1.19443	0
Retina5_PR2_8hr	Periphery	1024	26626	56.3	21	16.7	6.5	5155	2244	5.45858	0.983815	1.74548	32.6246	3.99873	1.74548	41.0346	9.07648	3.33228
