# Supplementary material for: Single-cell transcriptomic atlas of the human retina identifies cell types associated with age-related macular degeneration
Source: Nat Commun. 2019 Oct 25;10:4902. doi: 10.1038/s41467-019-12780-8 (PMC6814749; doi:10.1038/s41467-019-12780-8)
Supplement: Supplementary file 5 — Supplementary Dataset 2 [file 41467_2019_12780_MOESM5_ESM.xlsx]

## Sheet: filtered_gene_scores
Gene	Rods	Cones	RGCs	BPs	ACs	HCs	Macroglia	Microglia	Vascular cells
SAMD11	3.54589	-1.91645	-0.273433	-2.59085	-2.62631	-0.959793	-2.3394	-1.23396	-1.94649
KLHL17	0.143803	-0.0389205	0.257333	-0.0499425	0.258537	0.0377909	-0.0971479	-0.101457	-0.103207
C1orf159	0.139307	0.0100608	0.166805	-0.0671886	0.115614	0.166582	-0.0995153	-0.0712476	-0.190612
TNFRSF4	0.108828	-0.0329533	0.285038	-0.103082	-0.061446	-0.147839	-0.0412128	0.0697006	0.0443146
TAS1R3	0.0841465	-0.0559422	0.253926	-0.108269	-0.115505	-0.155133	-0.0188029	-0.0148609	-0.0797296
AURKAIP1	-1.93527	-1.54023	1.76329	-0.336021	-1.62567	0.655298	2.24211	-1.00803	0.147377
ATAD3B	0.196949	0.23938	-0.00324372	0.151426	0.22119	0.0885823	-0.151897	0.0676963	-0.0640168
TMEM240	0.0498197	-0.116974	0.270426	-0.0439717	-0.020685	0.057678	-0.0155643	0.0531555	-0.0147214
MMP23B	0.18432	-0.162799	0.188745	-0.196923	-0.0506819	-0.206509	-0.1315	-0.0677605	-0.0548452
CDK11B	0.139769	0.189818	-0.720374	0.179867	0.372553	-0.0738392	-0.544715	-0.60272	-0.619631
NADK	0.342307	0.16587	0.116667	-0.153242	0.0418114	-0.0454228	-0.0791274	0.183218	0.196439
TMEM52	0.0925906	-0.041019	0.259653	-0.114632	-0.0773812	-0.145478	-0.0215596	-0.00666593	-0.0720772
CFAP74	0.126802	0.118891	0.226457	-0.104431	-0.034964	-0.0780459	-0.0521693	-0.0164371	-0.0321083
PEX10	-0.163444	-0.269594	0.129474	-0.0291051	-0.283667	-0.136909	0.447016	0.202183	0.262779
HES5	-0.651823	-0.570698	-0.240209	-0.710738	-0.5035	-0.865254	0.717748	-0.415103	-0.390939
MMEL1	0.0960387	-0.0359639	0.299977	-0.110167	-0.0928343	-0.145929	-0.033594	-0.00553039	-0.0623738
LINC00982	0.0929433	0.00847405	0.280086	-0.112435	-0.0993413	-0.200687	-0.0361533	0.154411	0.0955376
PRDM16	0.0865034	-0.0504049	0.292906	-0.113364	-0.0964806	-0.134232	-0.0233285	-0.0108473	-0.0540905
ARHGEF16	-0.136816	-0.204388	-0.0367755	-0.493678	-0.336093	-0.369347	0.651994	-0.149201	-0.241013
MEGF6	-0.0977833	-0.0931844	0.0967211	-0.262336	-0.103648	-0.335629	0.127761	-0.0677202	-0.117958
SMIM1	-0.234872	-0.250009	-0.0803269	-0.391006	-0.301357	-0.336847	0.436742	-0.15703	-0.23964
NPHP4	0.254387	0.443187	-0.0245124	-0.164639	0.12547	-0.251689	-0.172378	-0.165858	-0.144939
LINC00337	0.167144	0.0735502	0.211632	-0.139496	-0.1042	-0.165853	-0.0807633	-0.0431453	-0.0895134
HES2	0.16039	0.132908	0.187218	-0.120778	-0.141765	-0.214578	-0.120393	-0.0922417	-0.0274624
ESPN	-0.657208	-0.135746	-1.85149	-2.49686	-1.96169	-1.28074	3.13611	-1.26291	-0.470987
TAS1R1	0.0859583	-0.0422409	0.288638	-0.114241	-0.0844992	-0.175587	-0.00587069	0.0157367	-0.0294904
KLHL21	-0.0476299	0.0368678	0.190015	-0.144818	-0.1454	-0.126045	-0.0418909	-0.0497903	-0.0912611
DNAJC11	0.141609	0.0412269	0.0741091	0.191183	0.229949	0.367069	-0.124035	0.191709	0.0293836
UTS2	0.105432	-0.0575472	0.299015	0.00498391	-0.0838258	-0.0836468	-0.000666066	0.0335132	-0.0699433
PARK7	-4.38838	-3.98303	1.60113	-1.89346	-4.37502	0.121483	4.66342	-3.74209	-0.0318661
ERRFI1	-0.180267	0.0192793	-0.254599	-0.211423	-0.097327	-0.189141	0.390688	-0.238902	-0.0174723
ENO1-AS1	0.0598446	-0.104267	0.253215	-0.129231	-0.14298	-0.0913882	-0.0432421	-0.0368602	-0.1368
SLC2A5	0.0870394	-0.0651349	0.19292	-0.117869	-0.115692	-0.104108	-0.0915226	1.08107	0.742166
H6PD	-0.00819258	0.280508	-0.0858744	0.298981	0.281785	0.22133	-0.0486089	-0.0755392	-0.0402525
SLC25A33	-0.99852	-0.474223	-1.29206	-1.68871	-1.318	-0.856499	1.19948	-1.29352	-0.679578
TMEM201	0.259428	0.501352	0.0424805	0.177452	0.0245859	-0.025871	-0.140872	-0.179696	-0.214267
PIK3CD-AS2	0.0580996	-0.0664413	0.231112	-0.140302	-0.11482	-0.184485	0.0270333	-0.0318949	-0.0534206
CTNNBIP1	-1.41813	-0.981832	-1.0482	-1.23358	-0.499164	-0.538898	1.51819	-1.39895	-0.734364
NMNAT1	0.0216293	0.0418969	-0.00869494	-0.0516598	0.100975	-0.136659	-0.0874989	-0.127465	-0.0924547
RBP7	0.0924405	-0.0871365	0.293265	-0.11581	-0.152187	-0.184923	-0.0730223	-0.0121187	-0.0326249
DFFA	0.140923	1.313	-0.17069	-0.0412017	-0.0892769	0.248352	-0.0743888	-0.0025236	0.154887
PEX14	0.862831	-0.316043	0.328502	-0.496504	-0.702969	-0.449972	-0.384708	-0.409216	-0.71634
FBXO2	-0.960427	-0.728416	0.301002	-0.757676	0.0505288	0.426612	0.763493	-0.647027	-0.449794
FBXO6	0.0951522	-0.101043	0.122087	-0.137288	0.0464551	-0.0399228	-0.0558614	-0.0605483	-0.113303
LRRC38	-0.0374871	-0.00963701	0.306329	0.453452	0.235052	-0.0995546	-0.13889	-0.179771	-0.276668
KAZN	-0.647469	-0.249148	-0.494501	-0.419585	0.23548	-0.420543	0.937302	-0.259442	0.260086
FHAD1	0.0942643	-0.0466971	0.270657	-0.0988767	-0.0803833	-0.0883643	-0.0503296	0.00553764	-0.0647515
DNAJC16	0.123876	0.208563	-0.0712083	0.00325713	0.423924	0.2727	-0.11839	0.0515493	-0.158082
AGMAT	0.118154	-0.0872425	0.168291	-0.115005	-0.0704643	-0.121099	-0.0686511	0.0184046	-0.0863253
SLC25A34	0.0958235	-0.0756701	0.27113	-0.0611485	-0.0175375	0.0550001	-0.0325322	-0.086406	-0.113532
ZBTB17	0.0646137	0.0553912	0.294215	-0.00942364	-0.100302	0.224287	-0.012667	-0.071037	-0.0634844
CLCNKB	0.0824633	-0.0333326	0.242291	-0.10908	-0.0369888	-0.164915	-0.0091411	0.0161555	-0.0399092
SPATA21	0.108197	-0.0331559	0.274156	-0.0729896	-0.0708927	-0.0705219	-0.0391206	0.0139783	-0.0663984
NECAP2	0.453819	3.11461	-1.19073	-0.193317	-0.452857	-0.757779	-0.407427	-0.4361	-0.382349
NBPF1	0.0749098	0.0464514	0.0564186	0.0269445	0.0536536	-0.0449236	-0.112038	-0.116445	-0.219329
CROCC	1.87382	0.432667	-1.18807	-0.444801	-0.451497	-0.618626	-0.898493	-0.697817	-0.928647
MFAP2	-0.155974	-0.239693	-0.0302219	-0.34393	-0.274752	-0.291222	0.399351	-0.159656	-0.287065
EMC1	0.687824	0.0915002	-0.45695	-0.500895	-0.077004	-0.33871	-0.378889	-0.787179	-0.568919
AKR7A3	0.0857868	-0.0620763	0.221995	-0.109734	-0.0303322	-0.137202	0.0164802	-0.0194127	-0.0748925
AKR7A2	-0.875385	-0.843913	0.395407	-0.395133	-0.492706	0.0099113	1.30523	-0.132518	0.374689
PLA2G2A	0.102411	-0.0390303	0.281648	-0.078987	-0.0813763	-0.146071	-0.0340044	0.00987104	-0.0611706
UBXN10-AS1	0.0771873	-0.0474298	0.269022	-0.114689	-0.0936318	-0.163771	-0.0028483	0.0710081	0.00923617
UBXN10	0.147817	-0.0118057	0.317981	-0.137688	-0.0834509	-0.173358	-0.0195318	0.108888	0.0187677
FAM43B	0.0941358	-0.0512831	0.276603	-0.0998324	0.133454	-0.0890176	-0.0331969	0.0100379	-0.0406506
PINK1	-0.0696393	0.416338	1.23663	0.0154844	-0.186236	-0.119257	0.0163493	0.0666926	0.35732
SH2D5	0.0802874	-0.0637828	0.252614	-0.098514	0.150762	-0.128812	-0.0537477	0.00306892	-0.0365167
HSPG2	0.0786072	-0.0468935	0.258787	-0.124729	-0.0443606	-0.0375335	-0.0622547	0.543114	0.690082
C1QA	-0.00122609	-0.134844	0.000824266	-0.160423	-0.181666	0.0670449	-0.283885	4.7265	3.35582
C1QC	0.0089248	-0.124166	0.0916637	-0.136027	-0.172731	0.0293677	-0.249877	3.95867	2.90365
C1QB	-0.0614827	-0.263911	-0.012337	-0.146688	-0.328372	0.0430647	-0.430827	5.79825	4.1713
LACTBL1	0.0827819	-0.0495993	0.24096	0.0459574	-0.109894	-0.155204	-0.0548038	-0.00545857	-0.0655747
ZNF436	0.0460372	-0.0287592	0.154541	-0.103297	-0.00107992	0.00611968	0.0980101	-0.03306	-0.0431799
ASAP3	0.0301714	-0.0769623	0.28058	-0.163638	-0.112928	-0.144138	0.100283	0.0283413	-0.0309337
TCEB3	0.0731863	0.086919	-0.103114	0.0887211	-0.0557622	0.0306776	-0.0888165	-0.0190366	0.235421
TCEB3-AS1	0.122757	0.0859452	0.131931	-0.138036	-0.0920646	-0.112544	-0.0294827	-0.0804553	-0.0924429
GALE	-0.0614029	-0.012717	0.0327025	0.00527995	0.266719	-0.0739905	0.0569335	-0.11616	-0.236821
MYOM3	0.153818	-0.0223782	0.2511	-0.131344	-0.0888453	-0.175406	-0.0543593	0.0281306	-0.0668821
IL22RA1	0.0932162	-0.0499721	0.245918	-0.121853	-0.109527	-0.153436	-0.0120782	0.0213913	-0.0189097
STPG1	0.292064	0.224981	0.121174	0.0491664	0.0206249	0.022562	-0.141517	-0.14356	-0.209462
NCMAP	0.0870678	-0.0150322	0.251666	-0.134779	-0.0914942	-0.165708	0.0137508	0.0102487	-0.0574733
SRRM1	-0.125451	-0.20557	-3.44934	1.70797	0.029696	0.3979	-0.370784	-1.02057	-0.60595
RHCE	0.0559659	-0.00771058	0.285166	-0.0213221	-0.0389914	-0.076479	0.0117325	-0.00467907	-0.0356669
STMN1	-2.30644	-2.23739	2.73349	6.11174	1.96198	2.62833	0.917446	-1.07075	-0.697052
PAFAH2	0.114194	0.394183	0.135254	0.0195784	-0.134571	-0.18401	-0.0919862	-0.188993	-0.105984
SLC30A2	0.0659549	-0.145054	0.245123	0.00706727	0.0208787	-0.195999	-0.103165	-0.165159	-0.246954
FAM110D	0.06234	-0.00257567	0.211138	-0.100834	-0.0224199	-0.171446	-0.0738163	0.293999	0.409263
CEP85	0.194606	0.157007	0.111542	0.121667	-0.086488	-0.220423	-0.207786	-0.103419	-0.153121
UBXN11	0.700491	0.0109662	0.0629559	-0.583614	-0.763728	-0.286904	-0.346559	-0.470538	-0.745648
HMGN2	1.27245	-1.22472	-0.776229	-1.7543	-2.83544	-1.83109	1.36471	-2.63486	-0.586335
ZDHHC18	0.316107	0.0875212	0.0361911	0.694726	-0.0883949	0.270086	-0.397071	-0.0654447	-0.287274
GPN2	0.0762585	0.170228	0.0112921	0.084518	-0.000638903	0.071642	-0.0793379	-0.122301	-0.129168
GPATCH3	0.0657577	-0.00573449	0.35254	-0.0379813	-0.10556	-0.106104	-0.00503657	0.0865905	0.0691332
NR0B2	0.082045	-0.0660778	0.336782	-0.13368	-0.0823132	0.466255	-0.0660233	-0.0128576	-0.135552
KDF1	0.134523	-0.0832117	0.300016	-0.128322	-0.13215	-0.174044	-0.0537247	0.0600622	-0.00401425
TRNP1	-2.16287	-2.093	1.26408	9.60565	-1.95259	-0.266916	-0.741463	-0.112908	-0.265733
FAM46B	0.0699261	-0.0499207	0.17921	-0.147467	-0.146352	-0.200281	0.0224996	0.0530569	0.0202278
WDTC1	0.912727	0.962146	-0.201163	-0.103485	-0.427559	-0.430519	-0.599182	-0.268405	-0.300544
SYTL1	0.0712243	-0.0597117	0.268129	-0.124462	-0.0236286	-0.148936	-0.0261677	0.00950706	-0.0685646
THEMIS2	0.0883769	-0.0591912	0.232956	-0.114156	-0.061593	-0.0982477	-0.0700578	0.644512	0.464477
XKR8	-0.0708902	-0.180911	0.170008	-0.095417	-0.216526	-0.134782	0.122521	-0.0556433	-0.038308
DNAJC8	-0.533423	-1.14524	-0.138167	0.373679	-0.452608	0.606254	1.02544	0.266513	0.424925
TAF12	0.091841	-0.295355	0.194976	-0.204258	-0.291767	-0.350461	-0.0262769	-0.209481	-0.0372476
GMEB1	0.161927	-0.0350112	-0.0956178	0.204874	0.205403	0.401552	-0.145499	0.0948126	0.0229749
OPRD1	0.0857738	-0.0360165	0.252634	0.00328857	-0.0729415	-0.157258	-0.0382705	0.00232011	-0.0690091
MECR	0.850978	-0.185102	0.213879	-0.634205	-0.293501	-0.405218	-0.44805	-0.294189	-0.436577
PTPRU	0.610338	0.129517	0.215762	-0.607346	-0.115823	-0.379233	-0.187738	-0.17826	-0.215264
MATN1	0.108033	-0.0398667	0.267224	-0.107989	-0.097816	-0.14593	-0.0390094	-0.00113893	-0.0674934
LAPTM5	0.0139719	-0.145302	0.0570984	-0.136023	-0.213657	0.000912831	-0.214557	3.5422	2.5306
SDC3	0.465752	0.0694715	-0.016543	-0.112306	-0.189428	-0.263524	-0.287009	0.309837	0.0808477
NKAIN1	0.101549	-0.0688875	0.287633	-0.10991	-0.00956188	-0.154113	-0.0657176	-0.0285914	-0.065571
SNRNP40	0.0996912	-0.175497	0.262258	-0.149535	-0.0640016	-0.283767	0.00338438	-0.161063	-0.0727211
FABP3	-0.0643558	-0.197519	0.637172	-0.0729226	0.0571331	0.0247662	-0.40107	-0.369801	-0.317013
SERINC2	0.100225	-0.0429907	0.266897	-0.111046	-0.0965812	-0.147956	-0.0335906	0.00136189	-0.0511347
TINAGL1	0.111125	-0.0125374	0.248226	-0.1292	-0.0635863	-0.167043	-0.0857416	1.34085	1.84204
COL16A1	-0.253514	-0.237575	-0.0120232	-0.354995	0.0244278	-0.310634	0.560797	-0.0683376	-0.0551677
CCDC28B	0.165943	0.210167	0.0196394	0.0662135	0.0788704	0.126224	-0.449051	-0.640754	-0.425086
FAM167B	0.100728	-0.0457665	0.282867	-0.0955522	-0.0781632	-0.151485	-0.0591332	0.055111	0.0431938
MARCKSL1	-2.74934	-2.21385	-2.63845	-2.29079	0.487882	-0.875216	5.38293	-0.745354	0.91945
FAM229A	0.0671615	-0.0640665	0.0937975	-0.104978	0.102861	-0.0157766	0.0666368	-0.0106913	-0.0094575
ZBTB8OS	0.109949	0.109222	-0.028716	0.400532	-0.00530063	-0.374658	-0.476659	-0.674105	-0.457551
KIAA1522	0.0869012	-0.031847	0.255895	-0.107821	-0.0555421	-0.15245	-0.0355109	0.0243411	-0.0296861
S100PBP	0.157073	0.494389	-0.276994	0.127477	0.376209	-0.0121146	-0.286878	-0.320648	-0.400775
HPCA	-0.719366	-1.25698	0.662817	4.4257	0.514825	-0.0686056	-0.188724	0.196173	-0.452979
RNF19B	0.114905	0.0192811	0.231503	-0.0551655	-0.0719832	-0.158825	-0.140968	0.029012	-0.0362242
AZIN2	0.0815152	0.196658	0.246804	-0.131634	-0.0647936	-0.00432799	0.0550443	0.110664	0.0194337
GJA4	0.103424	0.00115246	0.235014	-0.127071	-0.0553794	-0.195279	-0.117764	1.56281	2.18586
ZMYM4	0.201523	0.20215	-0.635123	0.376882	0.524312	0.263915	-0.146043	-0.22015	-0.292943
NCDN	0.0985002	-0.0666427	0.223012	-0.00900121	-0.0128566	0.0304851	-0.068068	-0.0249789	-0.081084
CLSPN	1.37464	-0.195483	-1.0894	-1.09606	-1.04202	-1.03656	-1.2211	-0.8366	-1.11989
AGO4	0.381644	0.0751112	-0.212167	0.325121	0.161703	-0.183399	-0.365576	-0.197377	-0.215667
TEKT2	0.104156	-0.039693	0.267055	-0.113006	-0.100509	-0.14383	-0.023401	-0.00276106	-0.0518054
COL8A2	0.0977491	-0.04476	0.285742	-0.105136	-0.0900034	-0.155138	-0.0436507	0.00848279	-0.0320767
LSM10	-0.199612	-0.308286	0.21679	-0.013098	-0.189841	0.250463	0.271577	0.114647	0.346876
CSF3R	0.0954533	-0.0490073	0.223516	-0.108754	-0.100255	-0.107292	-0.0791562	0.642806	0.42313
GRIK3	-0.0622739	-0.0744905	0.0971326	-0.213595	-0.0579196	-0.188194	0.213242	-0.0148409	-0.103871
LINC01137	0.336688	-0.0529459	0.41885	-0.318698	-0.31437	-0.40662	-0.203933	-0.124859	-0.0431569
SNIP1	0.169371	0.0470132	-0.0225004	-0.0236915	-0.224748	-0.16348	-0.0936563	0.0280558	-0.0770579
DNALI1	0.243522	0.397524	0.088074	-0.374607	-0.36119	-0.421057	0.0929787	-0.187623	-0.238897
C1orf109	0.0362746	0.143002	-0.067793	-0.0598628	-0.182296	0.105953	-0.206632	-0.25125	-0.173013
RHBDL2	0.0972061	-0.128359	0.265102	-0.0588193	0.0600732	-0.0680461	-0.0721114	-0.00373008	-0.0237657
HEYL	0.126114	-0.00895213	0.245382	-0.118405	-0.108688	-0.158644	-0.111964	0.108389	0.0588351
BMP8B	0.106337	-0.0404968	0.243538	-0.108061	-0.0503036	-0.149603	-0.0586502	-0.0190548	-0.0690837
OXCT2	0.10073	-0.0433501	0.266711	-0.103782	-0.0895095	-0.147091	-0.0481206	-0.00918301	-0.0705117
MYCL	0.099596	-0.0477036	0.274674	-0.105797	-0.0482135	-0.146114	-0.0184509	-0.0142364	-0.0732082
COL9A2	-2.37586	-1.96485	-1.86238	-2.53782	-1.63842	-1.46676	3.98002	-0.555357	-0.0987693
ZFP69B	0.100302	-0.0298638	0.204698	-0.0171604	-0.00669076	-0.120065	-0.0706376	-0.0466645	-0.124301
EXO5	0.0660272	-0.0547582	0.242882	-0.112643	-0.0686459	-0.0196734	-0.00719496	-0.0667959	-0.148199
ZNF684	0.0514302	-0.106005	0.282858	-0.0774766	-0.0556709	-0.065331	-0.0319928	0.0648848	-0.0612998
RIMS3	-0.099632	-0.0968767	0.114787	-0.0618135	0.105416	0.0237907	0.0910543	-0.177712	-0.213624
NFYC-AS1	0.100762	0.0654999	0.00167865	0.11536	-0.121154	-0.198963	-0.237043	-0.100744	-0.224431
CITED4	-0.362939	-0.298815	-0.135131	-0.423054	-0.195921	-0.372335	0.469155	0.279791	0.725304
SLFNL1-AS1	0.11412	-0.0396263	0.288611	-0.144604	-0.00540973	-0.104499	-0.0516981	-0.0285027	-0.0690352
SLFNL1	0.102825	-0.0382276	0.26953	-0.0912156	-0.0787507	-0.135259	-0.0367984	-0.00255112	-0.0685898
SCMH1	0.151083	0.190299	0.0181608	0.205601	0.180065	-0.152244	-0.161409	-0.236448	-0.272766
EDN2	0.0904521	-0.0429441	0.2427	-0.11937	-0.0895118	-0.152649	-0.0439918	-0.00908639	-0.0712527
ZMYND12	0.110437	-0.0427067	0.253023	-0.133672	-0.126739	-0.180486	-0.0246015	-0.0615934	-0.109513
CCDC30	0.14857	-0.0523006	0.0376414	-0.182237	0.122077	-0.193182	-0.0301263	0.0245009	0.00530616
YBX1	-1.29357	-4.56878	5.71654	-2.07937	-7.18695	-3.72502	-3.18259	-2.95804	-2.65154
P3H1	0.24899	0.546588	-0.12752	-0.155558	-0.166339	-0.311452	-0.291014	-0.25168	-0.146595
EBNA1BP2	-0.14538	-0.454178	0.344182	-0.0799172	-0.469584	0.0500809	0.422161	0.0376502	0.218255
CFAP57	0.122977	0.162103	0.265592	-0.106076	-0.0482237	-0.107933	-0.0220431	-0.0147771	-0.0547374
TMEM125	0.100542	-0.0499224	0.272243	-0.115998	-0.106492	-0.137754	-0.0149053	0.000444481	-0.0767851
TIE1	0.113391	-0.0303167	0.246617	-0.115726	-0.104553	-0.0944434	-0.0802489	0.199206	0.185026
CDC20	0.140896	-0.110018	0.238441	-0.145099	-0.088619	-0.231153	-0.0811537	-0.0207566	-0.125842
MED8	0.385754	-0.0618603	0.471949	-0.115122	-0.673123	-0.451296	-0.335534	-0.273939	-0.0227064
SZT2-AS1	0.10566	-0.0333184	0.265005	-0.105099	-0.0864517	-0.0863099	-0.0465705	0.00394356	-0.0646594
ST3GAL3	0.224225	-0.223279	0.42247	-0.100925	-0.00469555	0.165758	-0.16554	0.00534086	-0.107946
ARTN	0.161412	-0.00840719	0.182722	-0.0832949	-0.077314	-0.165346	-0.105078	-0.0444008	-0.112753
B4GALT2	0.0880759	0.0201062	0.305238	0.033584	0.237796	0.282196	0.0719591	0.104863	0.170371
DMAP1	0.273218	0.13839	0.376835	0.132109	-0.190361	0.299181	0.173484	-0.0912011	-0.444802
ERI3	-0.244843	-0.394032	0.252209	-0.0196618	-0.396251	0.125528	0.189595	0.143814	0.428707
RNF220	-0.0100098	0.288488	0.227094	0.255955	0.385873	0.328045	-0.0273757	0.278766	0.0308837
C1orf228	0.131498	0.0693406	0.0958138	-0.189436	-0.085279	-0.0855177	-0.0266899	0.00565197	-0.0355699
KIF2C	0.0941803	-0.0195614	0.27525	-0.0852967	-0.0698962	-0.141491	-0.0382691	-0.00442463	-0.0628188
BEST4	0.0887445	-0.0521546	0.255105	-0.10387	-0.0392575	-0.143513	-0.0215246	0.0474904	-0.0024547
EIF2B3	0.0960811	0.242359	0.0875038	-0.0657783	-0.141699	-0.0512958	-0.0675605	0.0245608	0.169773
LINC01144	0.0951803	-0.041956	0.253721	-0.0893841	-0.0951315	-0.148843	-0.0193454	-0.0227189	-0.087823
MUTYH	0.126677	-0.0922771	0.0617238	-0.025037	-0.151585	-0.291906	-0.141041	-0.16996	-0.210889
CCDC163P	0.102451	-0.00427111	0.27604	-0.111878	-0.126761	-0.16591	-0.0271365	0.000542108	0.0122923
AKR1A1	0.156165	0.0935357	0.305844	-0.163384	-0.376982	-0.170164	-0.022021	0.136508	0.195232
NASP	0.358402	-0.000439488	-1.24084	-0.0862207	0.461856	0.235628	-0.101796	0.405834	0.201099
IPP	0.063168	0.247224	-0.200378	-0.0575581	-0.0318927	0.0570765	0.0255148	-0.128027	-0.0700783
LRRC41	0.000961608	-0.00503991	-0.0022661	0.0712041	0.246458	0.64251	-0.133307	0.0651683	-0.0273317
UQCRH	-1.38106	-0.923123	5.25231	-0.505101	-1.45188	-3.78026	-0.943194	-3.43612	-2.21938
DMBX1	0.09021	0.0122849	0.281597	-0.0355422	-0.0790433	-0.128842	-0.0337388	0.0256901	-0.0464961
CYP4B1	0.105569	-0.037863	0.272684	-0.106756	-0.0936211	-0.147616	-0.044462	0.0656358	0.0295902
LINC00853	0.0711303	-0.0349561	0.248811	-0.132372	-0.0905798	-0.168613	-0.0076592	-0.025587	-0.0313646
FOXD2-AS1	0.100117	-0.041595	0.263823	-0.105745	-0.091163	-0.149581	-0.0354796	-0.0105645	-0.0814135
FOXD2	0.0850968	-0.0583217	0.229726	-0.123233	-0.110517	-0.145124	-0.0132078	0.0198499	0.00843875
SPATA6	0.381072	0.679821	-0.723778	-0.241373	0.0801772	0.280049	-0.294939	-0.194351	-0.46516
BEND5	-0.0307651	0.14349	0.360568	-0.122593	-0.0496484	-0.133704	-0.0676738	-0.311515	-0.190473
CDKN2C	-0.125193	-0.0487922	0.123366	-0.156788	-0.169495	-0.0576079	0.206717	-0.0447181	-0.0488331
RNF11	-0.139207	-0.11329	0.172043	0.0915996	-0.0106526	0.280214	0.748824	-0.254137	-0.111506
TTC39A	0.0504201	-0.0630512	0.589723	-0.162656	0.133808	-0.0508158	-0.19501	-0.122201	-0.0126378
OSBPL9	-0.56325	-0.0925801	-0.0438874	2.12658	-0.277287	-0.0259671	-0.0667662	-0.187884	-0.189193
NRDC	0.0750288	0.618547	-1.2023	0.93495	0.960289	1.0438	-0.578077	-0.871085	-0.677162
RAB3B	-0.24496	-0.148374	-0.320327	-0.364111	0.0533492	-0.201932	0.490781	-0.245739	-0.419463
GPX7	0.0338294	-0.0725615	0.175718	-0.157906	-0.0990161	-0.0840151	0.0672317	0.126055	0.0621056
COA7	0.0881581	0.012456	0.18253	-0.0707523	0.0707882	0.242399	-0.125012	0.0375019	0.0776323
PODN	0.112333	-0.0529352	0.269011	-0.0917032	-0.109589	-0.148926	-0.0611056	0.0738016	0.0390028
SLC1A7	-0.139881	0.382653	-0.0459323	5.67374	-1.10167	-1.24735	-1.21404	-0.71651	-0.599261
CPT2	0.0851269	0.0279553	0.369708	-0.153746	-0.302877	0.0721732	0.0273328	-0.0523962	-0.0355038
GLIS1	0.0950922	-0.0344944	0.276837	-0.0704826	-0.0707836	-0.132437	-0.0446942	-0.00883579	-0.0571155
NDC1	0.0928033	0.0373385	0.235868	-0.0171989	-0.078586	-0.0946958	0.00102407	0.00555938	-0.0322358
YIPF1	-0.0553114	-0.253003	0.19427	-0.127557	-0.0488569	0.0340996	0.071957	-0.00454496	-0.114262
LRRC42	-0.111932	-0.272965	0.0641216	-0.198981	-0.308729	-0.129312	0.224038	-0.033141	0.0248705
TMEM59	-2.43988	-1.90566	-1.17405	-0.940231	-2.20519	-0.0726505	2.82017	1.32698	1.86422
CYB5RL	0.152181	0.0255272	0.201717	-0.0648097	0.0277018	-0.182731	-0.0594609	-0.0767877	-0.101373
SSBP3	-0.69887	-1.11159	-0.501857	1.95104	0.350455	0.544934	-0.364276	-1.40226	-0.902748
MROH7	0.0454598	-0.0417841	0.208323	-0.0819186	-0.0322958	-0.157118	-0.00633017	-0.0753198	-0.0894408
MROH7-TTC4	0.0981812	-0.0302253	0.288536	-0.108693	-0.0286728	-0.131093	-0.0306331	-0.0171293	-0.043985
PARS2	0.0597525	-0.101746	0.278318	-0.0810148	-0.102816	-0.0464456	-0.0145717	-0.0195488	-0.0864673
TMEM61	0.0890664	0.00362155	0.362867	-0.025353	-0.0779329	-0.167018	-0.0653092	-0.0564679	-0.100786
PLPP3	-1.13054	-0.832898	-1.02545	-1.10422	-0.629563	-0.497929	2.14017	-0.0530764	0.100179
PRKAA2	1.60503	0.0875704	-0.914303	-0.249667	0.00886147	-0.117686	-0.916346	-0.680806	-0.190146
MYSM1	0.328463	0.281973	-0.303777	0.0419181	0.214164	0.183284	-0.123619	-0.179496	-0.278355
CYP2J2	-0.00447844	-0.059738	0.159605	-0.22211	-0.144018	-0.14314	0.162807	-0.0567324	-0.0549222
PGM1	-0.474253	-0.422481	-0.163703	-0.446804	-0.352266	-0.396067	0.654051	-0.12609	0.0505809
RAVER2	-0.15253	0.111795	0.0322736	-0.0745194	-0.201284	-0.191435	0.248997	-0.12916	-0.158199
MIER1	-0.0276273	-0.632595	-0.799981	0.0533837	-0.251898	0.0450484	0.20469	-0.0922156	0.170144
C1orf141	-0.394652	-0.368184	-0.316709	-0.517132	-0.409693	-0.374783	0.456481	-0.555632	-0.429114
GNG12-AS1	0.213904	-0.0405768	0.221156	-0.169609	-0.103112	-0.213107	-0.0526352	-0.0148948	-0.141362
DEPDC1	0.10562	-0.0339444	0.27002	-0.103319	-0.0546556	-0.145309	-0.0382404	-0.011358	-0.0669414
LRRC7	-0.154439	0.135222	-0.23819	1.3163	0.327571	-0.225885	-0.371271	-0.245776	-0.340786
ANKRD13C	0.268361	0.398456	-0.137086	0.0808073	0.214922	-0.15539	-0.113792	-0.230962	-0.311818
HHLA3	-0.0749631	-0.177344	0.205337	-0.205629	-0.153061	-0.0732302	0.332492	0.0213276	-0.042122
CTH	0.112372	0.32243	0.0835588	0.0991399	-0.243306	-0.341214	-0.216138	-0.231122	-0.30971
NEGR1	0.567735	0.175529	-0.127572	0.417808	0.437238	-0.601394	-0.674473	-0.23315	-0.211077
LRRIQ3	0.0973951	0.0149851	0.244998	-0.113865	-0.0416724	-0.145985	-0.0381698	0.00323508	-0.0565995
FPGT	0.0418379	-0.0407175	0.174545	-0.00386474	0.0330297	-0.0933221	0.0471962	-0.15953	-0.224313
FPGT-TNNI3K	0.100777	0.0252194	0.213872	-0.0276597	0.00297522	-0.00449266	-0.0346057	-0.0331487	-0.124931
LRRC53	0.0951389	-0.0529413	0.264898	-0.100962	-0.0476825	-0.144986	-0.0372498	-0.0187294	-0.0902308
CRYZ	0.0472983	-0.0686309	0.244698	-0.0780818	-0.141528	-0.191833	0.0652266	0.026607	0.117731
MSH4	0.106514	-0.0393298	0.284893	-0.114376	-0.0708391	0.015373	-0.0494584	0.00755458	-0.0886161
ST6GALNAC5	-0.0714802	-0.162066	0.283439	0.508173	-0.0578603	-0.310963	-0.146737	-0.17183	-0.150534
FAM73A	0.12348	0.389568	-0.662851	0.317207	0.522952	0.349788	-0.425468	-0.120799	-0.0423047
NEXN-AS1	0.109876	-0.0383976	0.266775	-0.113091	-0.0671308	-0.147109	-0.0447726	-0.00323965	-0.070748
NEXN	0.103805	0.00596442	0.214368	-0.0840187	-0.026803	-0.13613	-0.117923	0.0594008	0.17936
FUBP1	0.149409	0.126205	-0.422392	0.660273	0.384409	0.0626139	-0.0857253	-0.233198	-0.0725745
GIPC2	0.103365	-0.0276391	0.26883	-0.0968424	-0.0596152	-0.137972	-0.0505872	0.0123951	0.000773002
ADGRL4	0.0773029	-0.0196711	0.300583	-0.13092	-0.077166	-0.117021	-0.0857564	1.05328	1.45166
SAMD13	0.0816005	-0.0309299	0.260657	-0.0837865	-0.119898	-0.124022	-0.0101774	-0.00831772	-0.089056
WDR63	0.109641	0.0691996	0.271678	-0.113781	-0.0996096	-0.168424	-0.0544169	-0.0249851	-0.0692569
SYDE2	2.26561	0.17845	-1.53408	-1.61943	-1.39045	-1.08265	-1.53163	-0.9038	-0.889807
DDAH1	-0.481786	-0.270658	0.0368697	-0.506857	0.250119	-0.114009	0.70646	-0.424788	-0.0238848
ZNHIT6	0.0853759	0.40726	-0.642173	0.263253	-0.0283177	0.0733999	-0.346608	-0.379881	-0.291796
COL24A1	-0.278799	-0.381603	-0.171272	-0.370171	-0.0803231	-0.190043	0.776845	-0.188854	-0.217757
CCBL2	-0.223032	-0.244243	-0.0273849	-0.326841	-0.238071	-0.0468829	0.287139	0.138855	0.0949329
FLJ27354	0.0930811	-0.0579627	0.265381	-0.0538537	-0.0322622	-0.120093	-0.0399699	-0.00344594	-0.0349727
EVI5	0.0162152	0.272138	-0.434905	0.151147	0.134678	0.290514	-0.104381	-0.289199	-0.115074
ABCD3	-0.549583	-0.276393	-0.466422	-0.124471	0.056286	0.523284	0.66007	-0.590915	-0.250546
F3	-2.58901	-2.17859	-2.99324	-2.33518	-1.61937	-1.05071	3.3975	-0.673841	-0.70111
SLC44A3	-0.0531645	-0.137942	0.14025	-0.209207	-0.192299	-0.197307	0.281151	-0.0572071	-0.11392
ALG14	-0.196738	0.0174487	-0.0170569	0.0435599	-0.19428	-0.219559	0.0842706	-0.268146	-0.243191
TMEM56	-0.278853	-0.179937	-0.0551295	-0.360366	-0.220904	-0.312642	0.483748	0.144496	0.221506
RWDD3	0.0532346	-0.0649597	0.201448	-0.125616	-0.0774943	-0.231654	0.00917379	-0.0598275	-0.0732982
PTBP2	-0.258368	-0.247301	-0.458572	0.145451	0.20762	0.37481	0.181935	-0.560248	-0.57234
MIR137HG	0.095412	-0.0391957	0.279603	-0.0612245	-0.0964878	-0.156739	-0.0465216	-0.0371382	-0.0851558
FRRS1	0.101356	-0.0372514	0.258528	-0.110978	-0.0891288	-0.133739	-0.0291214	-0.00487714	-0.0643239
AGL	-0.910518	-0.220845	-2.17953	-0.894272	-0.0918535	0.0322102	1.4565	-0.568191	-0.618164
SLC35A3	0.189385	-0.0987682	-0.240796	-0.132412	0.105239	-0.112371	-0.180034	-0.052654	-0.100817
SASS6	0.263065	0.0930471	0.0250773	0.172388	-0.148221	-0.178042	-0.134908	-0.322672	-0.331452
DBT	0.0158766	0.0453908	-0.459548	0.15579	0.262462	-0.065965	-0.339423	-0.195681	0.0505896
GPR88	0.0761934	-0.0348282	0.216617	-0.102331	0.289568	-0.077421	-0.0464868	-0.0448223	-0.085157
VCAM1	0.0633337	-0.0611527	0.213771	-0.123519	-0.110758	-0.156326	-0.0310166	-0.0179506	-0.0602798
EXTL2	0.105769	0.456535	-0.135009	0.139014	0.243311	0.0327332	-0.0598554	-0.05075	-0.104
SLC30A7	0.138124	-0.0522467	0.00417754	-0.0216499	0.163238	-0.150999	-0.155152	-0.0732991	-0.0823162
DPH5	-0.00544058	-0.115039	0.0968109	-0.160581	-0.143438	-0.142494	0.0414653	-0.0945214	-0.0871687
NTNG1	-0.350401	-0.164241	0.348643	1.69088	0.325197	-0.402651	-0.248174	-0.375739	-0.0372992
FAM102B	0.0543032	-0.0428099	0.253144	-0.00610706	0.0219365	-0.0765572	-0.0783464	-0.0363825	-0.138906
HENMT1	0.0608523	-0.122342	0.314733	0.00208865	-0.0993423	-0.193709	-0.0380509	0.0309353	-0.0418568
FNDC7	0.0878153	-0.0356776	0.26654	-0.0800851	-0.0874946	-0.159499	-0.0302282	-0.0119095	-0.0810235
WDR47	0.48071	0.972182	0.0458393	-0.0565619	0.0256151	-0.0138087	-0.100198	-0.268115	-0.220436
C1orf194	0.0967791	-0.0418835	0.27364	-0.0942372	-0.101169	-0.151318	-0.0438197	0.0156699	-0.0150361
MYBPHL	0.321834	-0.0790569	0.380264	-0.159934	-0.0956925	-0.182738	0.00535454	0.0390403	-0.0601338
SORT1	0.593483	0.545937	0.0648206	-0.523928	-0.259349	-0.304981	-0.170327	0.241035	0.344667
ATXN7L2	0.0925764	-0.00918913	0.16154	-0.0120682	-0.0169972	-0.163425	-0.0690887	-0.102228	-0.141514
CYB561D1	0.0903199	0.08793	0.185906	0.0841196	0.0600963	-0.209525	-0.138018	-0.194369	-0.201111
AMIGO1	-0.0894131	-0.0558337	0.116431	0.850581	0.478019	-0.0638463	-0.0551146	0.0913256	-0.0187371
GPR61	-0.0240945	0.0378054	0.173792	0.497461	0.0901272	-0.0877721	-0.110381	-0.207147	-0.261633
GNAT2	0.0803256	1.80728	0.310495	-0.144004	-0.191338	-0.181066	-0.136152	-0.00727827	-0.0514613
GSTM4	-0.099574	-0.14658	0.0635606	-0.179577	-0.15536	-0.211983	0.193503	-0.0984635	-0.128341
GSTM2	0.0236509	-0.0958194	0.170028	-0.108469	-0.0599105	-0.13906	0.113454	0.0224197	-0.0212834
GSTM1	0.0890006	-0.0621209	0.26176	-0.115118	-0.097463	-0.149589	0.00243652	-0.0226511	-0.0804706
GSTM5	-1.37432	-1.05977	-0.843493	-1.24057	-0.893857	-0.683032	2.69746	-0.375238	-0.101268
AHCYL1	0.314468	2.84824	-1.36127	-0.209643	-0.329821	0.554714	-0.0681566	0.095213	0.918853
RBM15	0.135169	0.129544	0.182607	0.0019461	0.00318269	-0.129484	-0.0687319	0.047511	0.0259395
KCNA3	0.0842021	-0.0508159	0.269319	-0.024308	-0.056566	-0.164152	-0.0424478	-0.0108757	-0.0783546
CD53	0.0777775	-0.0433186	0.227608	-0.120559	-0.107174	-0.0732512	-0.110572	1.01928	0.699661
DENND2D	0.108272	-0.0377847	0.258046	-0.113506	-0.0775949	-0.117781	-0.0598243	0.0320301	-0.0206897
PIFO	0.104457	-0.061659	0.153732	-0.239004	-0.166355	-0.278201	0.127632	0.0940373	0.0510161
OVGP1	0.0901939	-0.0321433	0.233024	-0.0553754	0.0253716	-0.147873	-0.0567697	-0.0191543	-0.0691403
TMIGD3	0.0944708	-0.0452528	0.261908	-0.117918	-0.101955	-0.134633	-0.0529314	0.303675	0.136467
ADORA3	0.103901	-0.0475604	0.227678	-0.107314	-0.126385	-0.163219	-0.0693801	0.453685	0.290434
FAM212B-AS1	0.131396	-0.0399545	0.307431	-0.100137	0.000320836	-0.164395	-0.0456681	0.0161914	0.0168712
DDX20	0.0151932	-0.126184	0.0772532	0.152204	0.0836579	-0.0521718	-0.157388	-0.226403	-0.0932551
WNT2B	0.239059	0.129398	-0.197725	-0.130207	0.216116	-0.0788655	-0.276575	-0.233724	0.0405225
PPM1J	-0.0145194	0.130412	0.156293	-0.2443	-0.260446	-0.275324	0.202956	-0.0796606	-0.0181822
LINC01356	0.277093	-0.0660425	0.27099	-0.193737	-0.141928	-0.253397	-0.0730741	-0.0064215	-0.0115266
SLC16A1	2.14595	0.381324	-5.22106	-4.6111	-3.8244	-3.00193	0.522743	-1.73431	-2.95033
LRIG2	0.0674591	0.437909	-0.672534	0.000397922	0.511208	0.0217179	-0.0223557	-0.173645	-0.0247594
PTPN22	0.0931855	-0.0228651	0.248982	-0.0830775	-0.0940911	-0.154861	-0.0529573	0.118613	0.0107996
AP4B1-AS1	0.244653	0.0955174	0.126429	-0.114681	-0.072168	-0.152572	-0.0612631	0.00936962	-0.160041
DCLRE1B	0.0922834	0.00125358	0.262381	-0.0342151	-0.0536824	-0.147932	-0.0333762	0.0403429	-0.0428833
HIPK1-AS1	0.0467035	0.000757687	0.133452	-0.0588502	-0.0860228	0.0691396	-0.00323523	-0.0589692	-0.167964
DENND2C	0.0767949	0.349972	0.0178092	0.487371	-0.141925	-0.310734	-0.168029	-0.139319	-0.165205
SIKE1	0.106747	-0.0376669	-0.0433062	-0.0494223	0.0491225	-0.175026	-0.0219093	0.0789467	-0.000567082
CASQ2	0.106196	-0.0336889	0.271782	-0.107311	-0.0882909	-0.150842	-0.0469697	0.215614	0.273612
NHLH2	0.0763192	-0.0627627	0.270336	-0.0903706	0.523001	0.0369389	-0.0232783	0.0247801	-0.00444206
TRIM45	0.0919557	0.0313002	0.219478	-0.0818944	-0.0104912	-0.153056	-0.0749824	-0.048892	-0.0937302
GDAP2	0.207981	0.147076	0.058796	0.0262909	0.0713426	0.127215	-0.00285756	0.131234	-0.0560609
WDR3	0.0550735	0.0527824	0.252631	0.0881093	-0.0341884	0.0744975	-0.0249861	0.0505951	-0.0479712
TBX15	0.10605	-0.0365056	0.272436	-0.108059	-0.0876389	-0.14567	-0.0477539	0.0909663	0.0747581
ZNF697	0.104791	-0.0455458	0.243593	-0.0984527	-0.0767254	-0.149412	-0.0259246	-0.00917387	-0.0729356
PHGDH	-0.510073	-0.406971	-0.379562	-0.702787	-0.533183	-0.454128	1.12783	-0.100168	0.00128661
NOTCH2	-0.161176	-0.0342121	-0.240139	-0.488638	-0.372725	-0.23789	0.70805	0.178238	0.157937
SEC22B	1.23765	-0.564178	-1.13941	-1.32517	-1.6044	-1.29913	-1.0094	-1.45005	-1.10257
LINC00623	0.0953756	-0.0489982	0.283259	-0.0864856	-0.0936896	-0.14659	-0.0414282	-0.0161232	-0.0595977
FCGR1B	0.108245	-0.0163759	0.246221	-0.0929721	-0.0953633	-0.0997697	-0.0469891	0.482482	0.322007
POLR3C	0.0769093	-0.0861785	0.237781	-0.0867766	-0.145173	-0.223708	-0.0712503	0.0449756	0.0973138
NUDT17	0.0974423	-0.074393	0.18031	-0.161251	-0.0855983	-0.171322	0.0700039	0.0284669	-0.0603344
PIAS3	0.198723	0.0256204	0.232806	-0.00772238	-0.0412823	0.0580218	-0.0694193	0.0503888	0.0351163
ANKRD35	-0.374498	-0.403077	-0.0967806	-0.490877	-0.360805	-0.414263	0.640274	-0.248613	-0.165486
ANKRD34A	0.00913924	-0.11119	0.315604	0.158	-0.049508	-0.200011	-0.0693621	-0.0125782	-0.0226244
NBPF10	0.124835	-0.0427377	0.229017	-0.12008	-0.141116	-0.198093	-0.0383745	-0.0653941	-0.0721347
NOTCH2NL	0.130525	0.0246477	0.15971	-0.202834	-0.225843	-0.134599	0.113696	0.0391147	-0.030882
PRKAB2	0.227606	0.282705	0.0444047	0.110833	-0.113545	-0.155706	-0.233186	-0.270409	-0.27872
FMO5	0.111815	-0.0554503	0.252726	-0.0800486	-0.0384399	-0.100481	-0.0548919	0.0189825	-0.0377087
LINC00624	0.233637	0.152235	0.180921	0.0719669	0.0441735	-0.0822325	-0.0508203	-0.0057821	-0.0531686
BCL9	-0.00226312	-0.0422481	0.240073	0.209352	0.0487712	-0.0138359	-0.0313412	-0.0288977	-0.0831399
LINC01138	-0.0574854	-0.0430993	0.163685	0.479132	0.0487136	-0.0818384	-0.188496	-0.125839	-0.155917
NBPF14	0.163534	0.0125781	-0.102971	-0.315808	-0.134613	-0.229295	0.0654411	-0.0381707	-0.148466
PDE4DIP	2.75078	1.25097	-2.50397	-1.58484	-0.576969	-2.1177	-2.0746	-1.62536	-1.62743
NBPF19	0.710993	0.269752	-0.618867	-0.538488	-0.447045	-0.409792	-0.0825694	-0.369258	-0.327436
FCGR1A	0.100006	0.00204145	0.159798	-0.090592	-0.0718995	-0.0816743	-0.0712787	1.45421	1.03954
HIST2H2BE	0.156048	-0.403675	0.551729	1.34531	-0.031753	-0.034912	-0.0883995	0.252162	0.295518
HIST2H2AC	0.191132	-0.0131598	0.469123	-0.125429	-0.234269	-0.284538	0.327324	0.376422	0.351977
HIST2H2AB	0.144871	-0.0548882	0.336982	-0.122038	-0.0119164	-0.173057	0.106038	0.0494229	0.0663494
BOLA1	0.0375469	-0.228708	0.197216	-0.151654	-0.286541	-0.245084	0.0917942	0.0650609	-0.0141941
OTUD7B	0.603783	1.13361	-1.21284	-0.331021	0.166579	-0.37227	-0.471253	-0.482276	-0.735719
VPS45	0.150557	0.269055	-0.0657884	0.0459174	0.319732	0.299745	0.00198447	-0.22677	0.0934082
CA14	-1.06313	-0.9114	-0.986196	-1.2489	-1.10575	-0.724675	3.12196	0.0729032	-0.0890739
TARS2	0.185496	0.495621	0.111374	0.0681117	0.117255	0.0680372	-0.0777729	-0.0353817	0.00601026
ECM1	0.102895	-0.014424	0.260856	-0.110176	-0.0428939	-0.15565	-0.0958597	0.71569	0.992366
FALEC	0.11633	-0.0038717	-0.00900974	0.106385	0.0460707	0.0963693	-0.114396	0.0169813	-0.208354
ADAMTSL4	0.110672	-0.0142892	0.206501	-0.0932695	-0.140572	-0.162953	-0.027453	0.210732	0.161544
GOLPH3L	0.086541	-0.090039	0.19699	-0.0935793	-0.112379	-0.283688	-0.0222127	0.169042	0.193914
C1orf56	-0.241608	-0.315419	0.130454	-0.0326214	0.319849	0.0371655	-0.437199	0.0153119	0.0882318
TNFAIP8L2	0.108332	0.00408642	0.265063	-0.10363	-0.112546	-0.146411	-0.0354414	0.110169	-0.011311
LYSMD1	0.138988	0.038391	0.109161	-0.0590216	-0.130486	-0.192478	-0.154308	-0.225448	-0.277253
VPS72	-0.0544697	-0.326032	0.0689695	-0.117389	-0.346874	0.147355	0.159866	0.0132227	-0.0179994
ZNF687	0.141203	0.105976	0.0422989	-0.0490517	-0.0979961	-0.040297	-0.122977	0.142894	-0.0209069
OAZ3	0.0940486	0.00462006	0.257009	-0.110205	-0.123339	-0.15465	-0.0715965	-0.020117	-0.0833523
TDRKH	0.0592282	0.0252946	0.352523	-0.0615298	-0.0598202	-0.0680443	-0.104826	-0.0327734	-0.0862024
C2CD4D	0.0860664	-0.0472112	0.265231	-0.116252	-0.0980743	-0.134082	-0.0318357	-0.0377448	-0.0662728
LOR	0.104629	-0.0418799	0.272034	-0.10887	0.0197313	-0.134805	-0.0392009	0.00594804	-0.0436027
S100A9	0.0889171	-0.0477489	0.236237	-0.111865	-0.0953772	-0.10902	-0.0701759	0.459943	0.245243
S100A2	0.0971066	-0.0534081	0.263465	-0.117363	-0.107646	-0.15507	-0.0370809	-0.00801356	-0.0545237
S100A1	-1.14716	-0.641404	-1.10165	-1.34249	-1.27731	-1.0401	1.5856	-0.120033	0.288795
NPR1	0.0966441	-0.0336646	0.279012	-0.115722	-0.108557	-0.142343	-0.0449961	0.0917313	0.0886271
UBAP2L	0.15653	0.0302139	-0.0358727	0.128643	0.0461689	0.24907	-0.0346025	-0.103448	-0.000403225
SHE	0.100771	-0.0300754	0.265837	-0.11319	-0.0895377	-0.141847	-0.0613141	0.187399	0.211066
FLAD1	-0.00575775	0.0656143	0.254418	-0.112443	-0.174823	0.0894896	0.12933	0.00610493	-0.00288547
LENEP	0.10361	-0.0632683	0.262488	-0.112157	-0.0862824	-0.157595	-0.0264618	0.00366674	-0.0903051
DCST2	0.337376	0.162615	0.0405296	-0.228712	-0.221838	-0.223942	-0.203803	-0.189042	-0.273342
EFNA4	0.0379005	-0.0680772	0.216188	-0.162831	-0.112859	-0.199736	0.0270639	0.0925284	0.0677386
EFNA3	0.0295521	-0.0738085	0.195952	-0.157667	-0.0533604	-0.073337	0.0651389	0.00306077	-0.0709653
SLC50A1	0.09146	0.0951741	0.00405562	0.0169965	-0.0536742	-0.133358	-0.0609282	0.114927	-0.0409093
THBS3	0.105569	0.0028559	0.223143	-0.0917979	0.0433329	-0.0203341	-0.0733055	0.000947537	-0.0289062
CLK2	0.152664	-0.00105037	0.135722	-0.0306199	-0.0851704	-0.100436	-0.0558071	0.0178539	0.081554
HCN3	0.0958128	0.00709357	0.202739	-0.0790323	0.0469486	-0.199542	-0.0653233	-0.0636047	-0.099942
RUSC1-AS1	0.0908951	-0.0573024	0.166966	-0.136912	-0.0734618	-0.135191	-0.0127498	-0.0191042	-0.0583971
DAP3	0.11999	0.0245694	-0.0740866	0.0409607	-0.241012	-0.0241431	-0.703804	-0.859929	-0.675425
BGLAP	0.108613	-0.0329992	0.254748	-0.10795	-0.0854473	-0.132816	-0.054022	0.0187446	-0.0502191
PAQR6	-0.359199	-0.326009	-0.717432	-0.710379	-0.340597	-0.401095	0.870984	0.344621	-0.282556
RHBG	0.0984993	-0.0499371	0.276315	-0.111683	-0.0928756	-0.153074	-0.0206393	0.00717729	-0.0676395
C1orf61	-6.99039	-4.39561	-5.49509	-6.07433	-4.33777	-3.55992	11.4627	-3.20582	-1.92101
ISG20L2	-0.0968892	-0.0260785	-0.372574	-0.0298208	0.448613	-0.109162	-0.180437	-0.0273878	0.138655
RRNAD1	-0.00812352	-0.0347912	0.137836	-0.0518592	-0.0400851	-0.0931568	0.17757	-0.0622032	-0.0142248
SH2D2A	-0.0972274	-0.245377	0.403693	0.885657	0.0737865	-0.236724	-0.0268942	0.213815	-0.0258649
LRRC71	0.122046	-0.0425576	0.273778	-0.107228	-0.0285266	-0.135689	-0.0312244	0.0177135	-0.0509772
ETV3	0.0891903	0.0726252	0.112436	-0.106236	-0.0596047	-0.274857	-0.114797	0.132159	0.22639
CD1D	0.0916533	-0.0470658	0.263121	-0.0933428	-0.0947318	-0.129681	-0.0524966	-0.0263737	-0.0665856
PYHIN1	0.103714	-0.0519897	0.202353	-0.106045	-0.122566	-0.156304	-0.0644656	0.124982	0.0744223
AIM2	0.0946919	-0.0288279	0.272005	-0.0884763	-0.11233	-0.144617	-0.0522149	-0.0147738	-0.0433806
CADM3-AS1	-0.031055	-0.0143592	0.238165	0.847251	0.212131	-0.0203869	0.0292082	0.199313	0.100206
ACKR1	-0.425255	-0.0652243	-0.116439	2.35905	0.560279	0.0946055	-0.231058	-0.0521125	-0.193667
SLAMF8	0.1008	-0.0404148	0.276556	-0.0952395	-0.06631	-0.142839	-0.0371257	0.0735516	-0.0132496
KCNJ10	-0.505445	-0.393377	-0.574306	-0.635415	-0.486807	-0.229319	1.28817	0.0354101	0.0375613
ATP1A4	0.149176	-0.0104128	0.294651	-0.130779	-0.128123	-0.163248	-0.0675833	-0.0595666	-0.107726
CASQ1	0.493702	-0.286727	0.542679	-0.379804	-0.273789	-0.392153	-0.0298836	0.178755	0.0743713
DCAF8	0.326426	0.600978	-0.374097	0.228701	0.28327	0.395728	-0.290354	-0.191135	0.0249868
NHLH1	0.112765	0.0482712	0.228176	-0.122183	-0.0365773	-0.0571797	-0.0517712	-0.0175352	-0.0944828
TSTD1	-0.0255694	0.109484	0.354247	-0.506616	-0.672785	-0.72315	0.744081	0.295015	0.385723
ARHGAP30	0.147326	0.0279803	0.260703	-0.131811	-0.086105	-0.154579	-0.0648565	0.185203	0.0944852
KLHDC9	-0.0167	-0.264363	0.248588	-0.133338	-0.297188	-0.326269	0.186191	-0.205706	-0.065262
DEDD	0.167278	-0.127182	0.37431	-0.0654848	-0.249769	-0.0239493	-0.0460854	-0.10389	0.0412436
ADAMTS4	0.0987816	0.00447724	0.172981	-0.0676213	0.03192	-0.13912	-0.148555	1.32792	1.91701
FCER1G	-0.00453324	-0.109867	0.104179	-0.151185	-0.228457	-0.0560166	-0.204721	3.85181	2.86617
TOMM40L	0.164885	0.135855	0.33485	-0.0523658	-0.0126999	-0.260359	-0.0647495	0.0950942	-0.00385747
NR1I3	0.111287	-0.0181761	0.240091	-0.103118	-0.0898001	-0.141797	-0.0665662	0.0335396	-0.0459705
PCP4L1	-0.394977	-0.36672	0.260374	2.03492	-0.68829	-0.35213	-0.231807	0.215434	0.0431215
FCGR2B	0.100702	-0.0418287	0.264313	-0.110343	-0.104775	-0.126536	-0.0601407	0.335162	0.187457
FCRLB	0.0818249	-0.0818944	0.309273	-0.131684	-0.0862505	-0.153831	-0.00621356	-0.0127912	-0.0112165
DUSP12	0.00672681	-0.132452	0.349511	0.0466706	0.0210362	-0.208238	-0.0916396	-0.248564	-0.0725432
HSD17B7	0.441397	1.14463	-0.62254	-0.0059572	0.573962	-0.502037	-0.301189	-0.0175553	-0.0183111
ALDH9A1	-2.00474	-1.41613	-2.08507	-1.61065	-1.77365	-0.781891	3.19251	0.127639	0.522467
TADA1	0.10094	0.0895934	0.197154	-0.0157568	0.101147	-0.148056	0.00116105	-0.0527931	-0.0599229
ILDR2	-0.607155	-0.335126	-0.73125	-0.750522	-0.265843	-0.274438	1.76484	-0.577039	-0.520514
MAEL	-0.242738	-0.249684	-0.0474564	-0.424502	-0.273154	-0.324707	0.674147	-0.1392	-0.0485299
DUSP27	0.0316577	-0.0884326	0.164754	-0.173921	-0.172518	-0.18744	0.0733998	0.0208558	-0.111103
POU2F1	0.788333	1.43579	-2.09619	0.274965	1.00946	0.0921013	-0.831492	-1.15877	-1.0708
NME7	0.629801	0.0810222	-0.182784	-0.537929	-0.452984	-0.36994	-0.556219	-0.571218	-0.427777
BLZF1	0.17561	-0.00113116	-0.0934275	-0.153743	0.045491	0.0967599	-0.169996	-0.347497	-0.323293
SLC19A2	0.101011	0.122905	0.197309	-0.00400743	-0.0334182	-0.0765436	-0.117357	-0.0544467	-0.0721839
SELL	0.0851208	-0.0540983	0.244558	-0.126422	-0.0857942	-0.166217	-0.00358733	0.0305817	-0.0611701
METTL18	0.0125759	-0.173271	0.382455	-0.0722401	-0.0734579	-0.185269	-0.0118896	0.0404599	0.0422118
PRRX1	0.108234	-0.0362442	0.26643	-0.117042	-0.0898297	-0.153863	-0.0492413	0.194031	0.239215
FMO3	0.0947515	-0.0422832	0.262392	-0.113736	-0.104765	-0.147341	-0.0526086	0.294643	0.335699
FMO2	0.0929625	-0.0203476	0.236704	-0.140852	-0.0816604	-0.21702	-0.0795026	1.07514	1.55352
METTL13	0.0859784	-0.161705	0.251625	-0.0406148	-0.0730863	-0.203696	-0.049608	0.0467886	0.0686513
DNM3OS	0.145554	0.0220574	0.157469	-0.124484	-0.0657549	-0.180618	-0.0845976	-0.0359961	-0.0924327
PIGC	-0.084389	-0.26742	0.0680163	-0.0112797	-0.0158557	0.175763	-0.0393253	-0.0988554	-0.316371
SUCO	-0.00350101	0.103019	-1.06392	0.120359	0.426688	0.614025	0.0780658	-0.565193	-0.844175
ZBTB37	0.846802	0.617135	-0.902414	0.089949	0.0493042	0.0153905	-0.410648	-0.64436	-0.736641
RFWD2	0.173021	-0.19256	0.024501	-0.0163785	0.114112	-0.30134	-0.0569439	-0.076406	-0.0608342
PAPPA2	-0.326317	-0.382966	-0.230531	-0.307238	0.127966	-0.216946	0.405593	-0.178391	-0.318763
SEC16B	0.119193	-0.0242915	0.233827	-0.153149	-0.00735394	0.239408	-0.0983742	-0.0355046	-0.138968
C1orf220	0.0944966	0.0596518	-0.0169393	0.133594	0.132552	-0.212027	-0.16366	-0.0372111	-0.0572889
RALGPS2	4.39992	1.68179	-6.98812	-1.35945	-3.95288	-3.58243	-4.70885	-3.16975	-5.1283
SOAT1	0.162348	0.0794235	0.0415097	-0.0876376	0.0820338	-0.169564	-0.165655	0.0269674	-0.0216969
TOR1AIP1	-0.161105	-0.0268389	-0.168454	-0.17698	-0.140829	-0.25135	0.382666	-0.00184904	0.190604
GLUL	-17.3743	-11.2029	-13.5989	-13.4531	-5.47912	-9.30379	20.9657	-10.7771	-7.2433
RNASEL	0.0456618	-0.00799058	0.0887146	-0.0908393	-0.0458098	-0.135149	-0.0256162	-0.111238	-0.201111
RGS16	-4.42692	-2.48101	-2.05064	11.807	0.622146	-0.851238	-1.32293	-2.01664	-2.4722
TSEN15	0.0838757	-0.211109	0.184735	-0.129798	-0.0893108	-0.183076	0.0935151	-0.0644393	-0.0921182
TRMT1L	0.0685792	-0.078925	0.215376	0.0334282	0.00920204	-0.0767948	-0.0646238	-0.10789	-0.0480544
OCLM	0.105699	-0.0216031	0.256621	-0.10324	-0.0704384	-0.150816	-0.0539989	0.00525278	-0.0431394
PDC	8.17788	2.52498	2.59624	-8.68466	-4.13067	-6.43762	-5.68082	-5.00726	-6.9797
PLA2G4A	0.101609	-0.0534788	0.311286	-0.110392	-0.0710494	-0.140427	-0.0517487	0.0117382	-0.0318713
BRINP3	0.101549	-0.0233986	0.286463	-0.102229	0.0265442	-0.115528	-0.0405965	-0.023145	-0.0578431
LINC01351	0.100916	-0.0432861	0.271904	-0.0951003	-0.0449254	-0.127731	-0.0440347	-0.00558463	-0.0585269
RGS18	0.102825	-0.0381807	0.275026	-0.112776	-0.0966719	-0.149795	-0.042843	0.0083027	-0.0415565
RGS1	0.0458456	-0.109079	0.124512	-0.13116	-0.13381	-0.0155083	-0.219619	3.35943	2.38792
RGS2	0.178425	-0.050631	-0.168746	-0.236076	0.273346	-0.0508738	-0.0824412	1.59049	0.950942
LINC01032	0.0975648	0.0809084	0.248168	-0.106594	-0.107052	-0.15537	-0.05483	0.00656868	-0.0574374
TROVE2	0.472282	0.697146	-2.65683	-1.02549	-1.28323	-0.0873315	0.186515	-2.12405	-1.43122
CDC73	0.151119	0.246886	-0.582084	0.305621	-0.252101	0.0601106	-0.00712063	-0.327406	-0.381884
CFH	0.0687469	-0.0201466	0.294122	-0.0511473	-0.0534345	-0.220138	-0.121718	1.22976	1.54446
ASPM	0.1007	-0.0436239	0.260596	-0.115551	-0.0846615	-0.150802	-0.0136934	-0.00594597	-0.0554067
C1orf53	0.0281873	-0.0610151	0.208986	-0.166606	-0.113541	-0.128494	0.0251451	-0.112372	-0.0447218
PTPRC	0.0819701	-0.0535581	0.178403	-0.116081	-0.0808848	-0.0653227	-0.0904505	1.42296	1.02465
NR5A2	0.109773	-0.0454002	0.276456	-0.101827	-0.0977814	-0.157444	-0.0433993	0.0345152	-0.0108087
KIF14	0.094951	-0.016776	0.240846	-0.0447539	0.00948934	-0.146356	-0.0476135	-0.0292153	-0.108645
C1orf106	0.108228	-0.0124709	0.241484	-0.125401	-0.116081	-0.136095	-0.000390495	-5.00576e-05	-0.0574407
CACNA1S	0.11871	0.121249	0.213517	-0.127477	-0.0825452	-0.180147	-0.0789108	-0.0247564	-0.114127
ASCL5	0.107082	-0.032374	0.261945	-0.11487	-0.0923568	-0.153567	-0.0441883	-0.000931478	-0.0655102
IGFN1	0.0975629	-0.0393234	0.270214	-0.0753062	-0.0965606	-0.14193	-0.0462051	0.0157396	-0.0551319
TNNT2	0.071191	-0.0552302	0.343831	0.0147968	-0.00552155	-0.125418	-0.025077	0.0250307	-0.095296
PHLDA3	-0.682051	-0.425758	-0.360054	-0.785153	-0.22441	-0.45558	1.27131	-0.240621	0.292081
CSRP1	-0.985251	-0.733211	-0.777759	-1.07186	-0.783723	-0.511592	1.72254	-0.449905	0.304676
IPO9-AS1	0.0708499	-0.0679065	0.222473	-0.106016	-0.0964515	-0.188656	-0.0101603	0.00035704	-0.0722471
SHISA4	-0.282364	-0.241887	0.0516138	-0.0981871	-0.122169	-0.189806	0.244282	-0.0664965	0.133765
TIMM17A	-0.11102	-0.0373675	0.0190168	-0.274566	-0.285826	-0.336499	0.106711	-0.175951	-0.0127795
ELF3	0.902283	0.405923	-1.04998	-0.884752	-1.03112	-0.750899	-0.822829	-0.596108	-0.904871
GPR37L1	-0.320085	-0.252381	-0.182127	-0.556026	-0.368623	-0.461769	0.769959	0.00534102	-0.0731426
KDM5B	1.56708	-0.00420374	-1.85824	-1.13167	-1.11038	-0.722809	-0.595092	-0.980751	-0.980737
PCAT6	-0.214016	-0.525699	-0.240665	-0.588863	-0.484979	-0.421183	0.345521	-0.458155	-0.576224
TMEM183A	0.0120589	-0.153629	0.0395537	0.0256539	0.152015	-0.0271549	-0.112557	-0.12235	-0.314773
PPFIA4	-0.0126669	0.0402064	0.25586	-0.0764635	0.761771	0.0556079	-0.114113	-0.142291	-0.120827
ADORA1	-0.203167	-0.311288	0.0448494	-0.345806	-0.280912	-0.233734	0.80795	0.00654307	0.0426795
CHI3L1	-0.169972	-0.226744	0.0866023	-0.287853	-0.199083	-0.395641	0.502065	0.235636	0.128383
FMOD	0.0139328	-0.0698779	0.249058	-0.209685	-0.152524	-0.177126	0.113137	0.12864	0.178104
ZBED6	0.109105	0.152834	-0.364283	-0.100768	0.129485	-0.136084	-0.215369	0.0701034	0.14939
REN	0.107535	-0.046647	0.299892	-0.0926314	-0.0958746	-0.143094	-0.0374436	-0.00270205	-0.0654741
KISS1	0.10116	-0.0300372	0.270982	-0.0762625	-0.0830122	-0.135027	-0.0410489	-0.00146568	-0.0626466
CNTN2	0.0659321	-0.0351812	0.272297	-0.107489	0.388742	-0.0339569	-0.0522398	-0.0122897	-0.0328576
RBBP5	0.0809392	0.343336	-0.330737	-0.0609345	0.327048	0.150605	-0.17534	-0.13631	-0.225184
KLHDC8A	-0.408326	-0.374855	0.208692	1.27263	-0.120385	-0.21101	0.0116116	-0.109303	0.150616
LEMD1	0.0282908	-0.0344335	0.255329	0.235	-0.0766135	-0.183735	-0.0427487	-0.0257663	-0.0978987
BLACAT1	0.0705308	-0.0125298	0.256765	-0.0174454	0.0140949	-0.19768	-0.0580767	-0.0369034	-0.120424
MFSD4	-0.601901	-0.184666	-0.134331	3.6464	-0.208804	-0.511739	-0.448175	-0.104834	-0.143512
ELK4	-0.526337	0.293407	-0.669722	3.11164	0.214551	-0.447351	-0.684005	-0.527601	-0.296576
SLC45A3	0.102469	-0.0238743	0.268102	-0.0855477	-0.0635323	-0.16033	-0.032621	0.0315703	-0.0466235
SLC41A1	0.168568	0.72185	-0.221176	-0.0330932	0.412828	0.0240619	0.0665879	0.202311	0.111709
RAB7B	0.0727192	-0.0666272	0.2697	-0.131281	-0.109635	-0.177314	0.00291586	-0.0184766	-0.0569361
C1orf186	0.0979418	-0.0440432	0.285187	-0.108955	-0.0942849	-0.119773	-0.0418475	-0.0186314	-0.0497377
PFKFB2	1.94695	-0.405882	-0.832275	-1.22382	-1.00786	-0.817894	-0.987831	-0.582899	-0.990435
CD34	0.0897266	0.00428703	0.265969	-0.106815	-0.118688	-0.151579	-0.111811	0.88878	1.15513
LAMB3	0.102143	-0.0498842	0.295724	-0.0976347	-0.0708204	-0.107144	-0.0289385	0.00422995	-0.0648097
HSD11B1	-0.0458502	-0.204304	0.0293415	-0.265648	-0.301375	-0.281267	0.347174	0.164966	0.0530886
TRAF3IP3	0.0966314	-0.0477147	0.23573	-0.0610794	-0.0663126	-0.124533	-0.0491208	0.331191	0.227781
C1orf74	0.0934305	-0.067221	0.261798	-0.0890507	-0.0252399	-0.106315	-0.0248831	-0.00555012	-0.0638321
IRF6	0.0588365	-0.0946848	0.222105	-0.167052	-0.135871	-0.120017	0.0926379	-0.0625528	-0.0380997
SERTAD4-AS1	0.0939309	-0.0239347	0.263601	-0.0973358	-0.0277984	-0.11022	-0.0589838	-0.0189242	-0.0757347
HHAT	-0.0727662	-0.0480119	0.141143	-0.218676	-0.132855	-0.201795	0.261401	-0.00862699	-0.16697
NEK2	0.080017	-0.104566	0.304717	0.172039	-0.15049	-0.204751	-0.0648332	0.0087336	-0.0597545
TMEM206	-0.0980336	-0.232704	0.113422	-0.267972	-0.134024	-0.232222	0.170307	-0.0658679	-0.0158044
NENF	-2.40816	-1.78289	-1.00035	-1.23401	-1.35591	-0.546146	3.03642	0.896438	0.0388483
TATDN3	0.311767	0.114972	-0.213232	-0.164838	0.10312	0.00263412	-0.244181	0.103653	-0.0807777
VASH2	0.0829397	-0.0376577	0.226012	-0.100472	0.239751	-0.0917321	-0.0799116	-0.0759152	-0.15405
LINC00538	0.0391712	-0.0158696	0.229514	0.0629303	-0.0745524	-0.0708732	-0.0960894	-0.064754	-0.149462
PROX1-AS1	0.0933357	-0.0348733	0.27263	-0.0275642	-0.10907	-0.124358	-0.0541429	-0.0113333	-0.0786467
CENPF	0.0795744	-0.126263	0.266017	0.0179925	-0.0988978	-0.196464	-0.102503	-0.0755585	-0.129589
KCTD3	0.102167	0.270101	-0.273849	0.47826	0.212426	-0.187015	-0.0583494	-0.504355	-0.158571
SPATA17	0.319872	0.204182	-0.0555623	-0.350856	-0.358921	-0.310287	-0.157087	-0.299549	-0.377767
TGFB2-AS1	0.0345969	-0.0782921	0.184602	-0.0872464	-0.115745	-0.19506	0.0118269	0.0593065	-0.0615644
TGFB2	-0.733069	-0.617599	-0.732073	-0.380504	-0.260559	-0.287552	1.04571	-0.237155	-0.197578
LYPLAL1	-0.638305	-0.589025	-0.430497	-0.11299	-0.562676	-0.310529	0.93512	-0.520845	-0.420368
EPRS	0.363399	0.813855	-0.0301859	0.0895305	-0.159542	-0.0488508	-0.0885733	0.350389	0.550782
BPNT1	0.117931	0.174822	0.0432985	0.11616	-0.0207127	-0.14563	-0.0562338	-0.163724	-0.131052
MARC1	-0.0628036	-0.0273488	0.108416	-0.00988819	-0.0851205	-0.221562	0.143569	-0.0514436	0.0904097
C1orf140	0.0700474	-0.0431327	0.212822	-0.119896	-0.113968	-0.158501	-0.0123963	-0.0427766	-0.107928
DUSP10	0.433543	0.04064	-0.147587	-0.541448	-0.106272	-0.45041	-0.280537	-0.25744	-0.3
TAF1A	0.129162	-0.0447177	0.212572	0.0614106	-0.126851	-0.0221514	-0.115582	-0.154995	-0.0989296
TAF1A-AS1	0.0749058	-0.062212	0.281896	-0.124177	-0.105531	-0.181331	-0.0489744	-0.0285656	-0.0904094
DISP1	0.129356	-0.0555947	0.184001	-0.0752519	-0.0432991	-0.136094	-0.0635171	0.0116012	-0.0679509
NVL	0.158253	-0.0521248	-0.0222481	-0.0227395	-0.00807395	-0.16585	-0.211191	-0.347536	-0.337453
CNIH3	-0.0336376	-0.143099	0.134074	-0.137631	-0.0887076	-0.117665	0.103414	-0.0447075	-0.0173071
SRP9	-2.7641	-2.39126	-2.29445	-2.08796	-2.07212	-1.31318	4.21142	-1.52183	-0.118687
MIXL1	0.109553	-0.00399004	0.24712	-0.111412	-0.117289	-0.154015	-0.0588847	0.0213389	-0.05099
C1orf95	0.0701107	-0.0695796	0.205626	-0.141607	-0.100031	-0.137343	0.0234138	-0.00688178	-0.0605712
JMJD4	0.14934	-0.0826147	0.181285	0.00843829	0.00515236	-0.0837426	0.00804635	-0.115929	-0.121244
IBA57-AS1	0.0956842	-0.0389679	0.246284	-0.0920261	-0.0839096	-0.155236	-0.0466404	-0.0122744	-0.0784418
IBA57	0.26158	0.402196	-0.260233	-0.241474	-0.25604	-0.455201	-0.233107	-0.187307	-0.00118023
C1orf145	0.074533	-0.0638818	0.168835	-0.123438	0.0320887	-0.137085	-0.00976951	0.0887624	0.0089379
RHOU	0.0173887	-0.118989	0.237407	-0.0811526	0.159837	0.108109	0.0756163	0.125308	0.0897647
CCSAP	-0.0964228	-0.0235625	-0.566387	2.73447	0.575089	0.303015	-0.808651	-0.430231	-0.669855
ACTA1	0.101729	-0.0164613	0.269308	-0.0894505	-0.079974	-0.147776	-0.0383207	-0.00603435	-0.064869
ABCB10	0.110585	0.129736	0.151398	-0.0110563	0.0393049	-0.0861303	-0.082387	0.00842623	-0.0988093
AGT	0.257049	0.183238	-0.205584	-0.974885	-0.723538	-0.563033	0.671503	-0.0873361	0.143903
GNPAT	-0.0450658	0.230911	-0.405089	-0.0163685	0.346711	0.0134654	-0.15962	-0.373718	-0.233431
EXOC8	0.180607	0.0391562	0.13414	-0.188521	-0.0981534	-0.276121	-0.167398	-0.164061	-0.0966667
DISC1	1.57879	0.22607	-2.0596	-0.766055	-1.48453	-1.07401	-1.5116	-0.984813	-1.75033
SLC35F3	0.0829287	-0.034496	0.28569	-0.121477	0.261707	-0.0597675	-0.0587916	-0.00626658	-0.0689886
LINC01354	0.0522066	-0.0733937	0.197493	-0.1142	-0.120952	-0.189731	0.00992466	0.0245857	-0.034307
GNG4	0.0658009	-0.0341979	0.302327	-0.0723843	0.0389731	-0.108487	-0.0963016	-0.0347459	-0.0775692
LYST	1.82278	0.959678	-2.21361	0.0365019	-0.230651	0.389623	-1.56137	-1.03793	-1.24299
GPR137B	0.805858	-1.98419	-0.412363	-3.02278	-2.31197	-0.551653	1.89494	-0.704708	-1.24202
EDARADD	0.103582	-0.0421021	0.273572	-0.109578	-0.0960164	-0.136413	-0.0361513	-0.00824941	-0.0623039
LGALS8-AS1	0.108165	-0.00173863	0.287934	-0.0781698	-0.112113	-0.0413811	-0.0525391	-0.0178266	-0.0689064
ACTN2	0.0886744	-0.0359445	0.236046	-0.133372	0.41661	-0.0625345	-0.0643093	-0.0561323	-0.11366
GREM2	0.0203083	0.0919132	0.21528	0.496	-0.107345	-0.135423	-0.232853	-0.292638	-0.304878
ZBTB18	0.0709697	-0.0126808	-0.295668	-0.610945	-0.222634	-0.288937	0.519455	-0.406616	-0.182259
HNRNPU	0.571083	1.21949	-3.142	0.772053	0.434399	0.924169	-1.1003	-0.556037	0.539174
EFCAB2	0.0888293	-0.136111	-0.115827	-0.244848	-0.23538	-0.189575	-0.0929448	-0.136054	-0.282333
KIF26B	0.110108	-0.00222562	0.238408	-0.101614	-0.00116944	-0.138503	-0.0415077	0.0170746	-0.0381505
ZNF670	0.0427632	-0.152146	0.238075	0.0088808	-0.0816157	-0.058602	-0.0742307	0.00993753	-0.122907
NLRP3	0.0971452	-0.0707427	0.250483	-0.125823	-0.0568785	-0.119637	-0.0522652	0.40147	0.227945
TRIM58	0.0795407	0.128929	0.0861259	-0.091091	0.0876153	-0.142536	-0.114479	-0.103636	-0.111671
OR2L13	0.0863482	-0.0400639	0.255981	-0.0857635	-0.0652171	-0.15977	-0.0428247	-0.0090346	-0.0495627
SH3BP5L	0.0835852	-0.0149965	0.255905	0.0589279	0.0789117	0.0113931	-0.0273345	-0.0226913	0.0121384
ZNF692	0.107176	0.205824	0.122554	0.149925	0.22084	0.139019	-0.0810873	-0.0883884	-0.19542
PGBD2	0.0766409	-0.0535439	0.165009	-0.0431525	-0.0548021	-0.103103	-0.0743534	0.234046	0.0835141
FAM110C	0.0841286	-0.0554435	0.241875	-0.122177	-0.0966254	-0.0910432	-0.0213681	-0.0108556	-0.0625534
FAM150B	0.0956512	-0.0364587	0.258938	-0.0744518	-0.0944815	-0.143072	-0.0455795	0.0486719	-0.0498011
SNTG2	0.0500805	-0.20439	0.421931	-0.241163	0.0660855	1.93728	-0.175581	0.0820014	-0.250533
ADI1	-1.4116	-0.611854	-1.07229	-1.2667	-1.0333	-0.615446	1.70412	-0.575469	0.371001
RNASEH1-AS1	0.0419546	-0.0859111	0.313144	-0.163616	-0.174276	-0.114793	0.165829	0.0272497	-0.129735
COLEC11	0.100695	-0.0259242	0.268915	-0.102371	-0.100685	-0.142691	-0.0155913	0.0185845	-0.0163009
SOX11	0.0724457	-0.0822751	0.263241	-0.0874832	0.0851219	-0.12442	-0.0513843	-0.00895449	-0.0154204
LINC00299	0.0950904	-0.0455091	0.274316	-0.107177	-0.101227	-0.154622	-0.0243963	-0.0136436	-0.0697907
ID2-AS1	0.0954354	-0.0462253	0.236106	-0.124936	-0.101268	-0.148038	-0.0271764	0.00086431	-0.0648654
CPSF3	0.0766281	-0.130837	0.00668224	-0.203308	-0.33737	0.163827	-0.124297	0.0276989	-0.0382774
CYS1	-0.37807	-0.428713	-0.180598	-0.0865797	-0.365885	-0.384596	0.321195	-0.294686	-0.190254
ODC1	0.0191142	0.140477	0.251989	-0.494699	-0.909219	-0.8021	1.0698	-0.256825	0.12303
KCNF1	0.0832877	-0.0190797	0.283099	-0.053627	-0.0775811	-0.167108	-0.0604964	-0.0445552	-0.0898433
C2orf50	0.130762	0.0303654	0.216356	-0.129273	-0.136208	-0.159508	-0.0769537	-0.0738047	-0.132159
E2F6	0.0754579	-0.0389643	0.024732	0.0539042	0.0809946	-0.125464	-0.135187	-0.111875	-0.0237697
NBAS	0.233602	0.212217	-0.203773	-0.0575782	0.379425	-0.0218996	-0.275076	-0.295044	-0.243099
DDX1	0.158727	0.612802	0.488197	0.346423	-0.305606	0.198823	0.0831941	0.0194059	0.115331
MYCNOS	0.0678838	-0.0883648	0.271977	-0.111501	-0.0910052	-0.160211	-0.0136785	-0.0225858	-0.067176
RAD51AP2	0.0984156	-0.0251221	0.257056	-0.112817	-0.0853652	-0.122466	-0.0378701	-0.0167584	-0.0762852
GEN1	0.0504617	0.174755	0.149628	0.032365	-0.0571388	-0.0765656	-0.0822671	-0.0367817	-0.0503583
KCNS3	0.0986514	-0.0455105	0.269017	-0.105068	-0.0321856	-0.124546	-0.0474609	0.127529	0.121765
LINC01376	0.0878601	-0.0641564	0.255933	-0.0673587	-0.0997217	-0.155373	-0.0483723	-0.0148272	-0.059411
LINC00954	-0.0333166	-0.121471	0.137983	0.296206	-0.0657396	-0.369004	-0.0332632	-0.0938709	-0.0749369
MATN3	0.105052	-0.0375193	0.267013	-0.106598	-0.0893924	-0.146079	-0.0458927	0.0323162	-0.0161188
PUM2	0.338766	0.928562	-0.840617	1.97847	1.05745	0.520157	-0.586015	-1.01007	-0.793236
GDF7	0.0978969	-0.0396084	0.272606	-0.0927748	-0.0733424	-0.0469214	-0.0453791	0.00346539	-0.07138
UBXN2A	0.137455	0.289	-0.350315	-0.171294	0.165229	0.531985	0.0163423	-0.3819	-0.0695952
C2orf44	0.131885	0.151098	0.257253	-0.0736641	0.0342468	-0.0177741	-0.03954	0.035831	-0.0121664
FAM228A	0.0873117	-0.0478635	0.260114	-0.110699	-0.021379	-0.050614	-0.0527659	-0.0117196	-0.119137
NCOA1	-0.0683293	0.439331	-0.82816	1.64639	0.595823	0.571877	-0.0779987	-0.55097	-0.00807295
PTRHD1	-0.452753	-0.300112	-0.245735	-0.399865	-0.464482	-0.263963	0.647648	-0.094232	-0.157741
DNAJC27-AS1	0.0460655	-0.0522203	0.122678	-0.03368	-0.133262	0.0276144	-0.0306829	-0.109338	-0.0580974
GAREM2	-0.0758044	-0.158301	0.0758648	-0.268089	-0.13417	-0.209376	0.262685	-0.0140225	-0.125324
ADGRF3	0.104458	-0.0311951	0.254274	-0.09296	-0.0446773	-0.118931	-0.052362	-0.0310619	-0.0656252
CIB4	0.0989009	-0.0165921	0.275058	-0.0715638	-0.0767346	-0.140735	-0.0420043	-0.00762779	-0.0621869
KCNK3	-0.341979	-0.245031	0.162426	2.22999	0.594886	-0.380823	-0.229746	-0.322273	-0.167546
MAPRE3	-0.173022	-0.663742	-0.0712831	-0.144394	0.573892	0.746663	0.383787	-0.548913	-0.572573
TMEM214	0.056206	0.0317067	0.129457	-0.000735698	0.153681	-0.142387	-0.0809139	-0.0716656	0.0140911
ABHD1	0.0725178	0.101993	0.151925	-0.0850889	-0.0754244	-0.18916	0.0503824	-0.0935364	-0.0086776
PREB	-0.0124775	0.0456672	0.195984	-0.0678126	-0.0125118	-0.0218263	0.226073	0.115979	0.0571708
TCF23	0.106339	-0.0233031	0.258402	-0.108605	-0.0539284	-0.109453	-0.0504447	-0.0361769	-0.075202
UCN	0.107168	-0.0408007	0.258623	-0.12103	-0.012499	-0.152955	-0.0579999	0.0257892	0.0421739
MPV17	-0.220854	-0.268986	-0.0238697	0.0858452	0.187669	0.0428067	0.149351	-0.219105	-0.101375
ZNF513	0.0347094	-0.0206582	0.209135	-0.0218023	-0.00684533	-0.132688	0.0705126	0.0360433	-0.0811288
NRBP1	0.325014	0.235582	-0.322847	0.116845	0.0566545	-0.0887835	-0.0495102	-0.289452	-0.0611109
KRTCAP3	0.13574	0.106977	0.10235	-0.0198093	-0.10593	-0.187472	-0.120558	-0.0725568	-0.123474
C2orf16	0.164894	-0.0594417	0.271409	-0.0768285	-0.0759643	-0.110308	-0.0142538	0.0402029	-0.0423267
ZNF512	-0.0280789	-0.0754953	0.162188	0.387534	-0.107144	0.00261066	-0.00200731	-0.00237725	-0.0229108
SUPT7L	0.251575	0.184351	0.0385426	0.0376878	0.171946	0.101264	0.0212722	0.190148	0.181735
RBKS	0.226611	-0.33769	0.577924	-0.171371	-0.405841	-0.0919222	-0.0249124	0.265766	-0.0417959
WDR43	0.218459	-0.165259	-0.129666	0.228794	0.172512	0.12931	-0.405478	0.115954	0.0267097
FAM179A	0.202355	0.211462	0.193196	-0.117801	-0.0551408	-0.100869	-0.0648896	0.0473832	-0.0959849
C2orf71	0.951332	0.670376	-0.0187722	-0.552241	-0.632929	-0.536601	-0.439908	-0.516375	-0.810791
LCLAT1	0.182122	0.375148	-0.015013	0.180334	-0.0550504	-0.00563077	-0.12079	-0.224156	-0.160351
GALNT14	0.092258	-0.0429376	0.252899	-0.104439	-0.052231	-0.150202	-0.0591597	-0.0102299	-0.0776185
SPAST	0.106724	0.112633	0.0110943	0.150336	0.19481	0.0909789	-0.191872	-0.0213071	-0.0240376
BIRC6-AS2	0.126372	0.060017	0.257773	-0.107752	-0.0738261	-0.138303	-0.0327371	-0.00282652	-0.0491182
TTC27	0.0958259	-0.0707295	0.236176	-0.0862742	-0.0780872	-0.0402242	-0.104688	0.0680275	-0.0203173
LTBP1	0.110345	-0.0401059	0.272537	-0.112435	-0.0774863	-0.191156	-0.0511735	0.164181	0.196959
HEATR5B	0.180941	0.180203	0.0692971	0.033458	0.177983	-0.0729036	-0.2005	-0.111389	-0.0879951
CEBPZ	0.352799	0.189485	-1.10319	-0.419865	-0.618131	0.0928003	-0.947452	-0.742247	-0.757036
NDUFAF7	0.188504	0.162531	-0.190323	0.143185	-0.0101541	0.00144438	-0.277387	-0.186895	-0.121644
CYP1B1	0.0955074	-0.0267539	0.269203	-0.0948167	-0.0614285	-0.164441	-0.0346541	0.276474	0.293084
GALM	-0.152494	-0.211832	-0.139924	-0.392104	-0.0918065	-0.371967	0.392898	0.110763	0.14596
MORN2	-0.462761	-0.518379	0.288273	-0.665968	-0.565269	-0.24388	0.829885	-0.694894	-0.214763
MAP4K3	0.417579	0.504349	-0.500678	0.11973	0.0974299	-0.143287	-0.400544	-0.449033	-0.383922
THUMPD2	0.0449349	0.0470646	-0.286208	0.305668	0.129768	-0.18552	-0.3382	-0.22798	-0.228165
PKDCC	1.48608	-0.189276	-0.765232	-1.31995	-1.14043	-1.15627	-0.69461	-0.749007	-0.784398
COX7A2L	-2.30613	-2.63033	0.305713	-0.00416049	-1.58576	1.17664	0.419808	-2.69545	-2.72342
KCNG3	0.0862052	-0.0596435	0.255151	-0.0751126	-0.0560141	-0.124032	-0.00335234	-0.0190821	-0.104708
C1GALT1C1L	0.131909	-0.0720546	0.176327	-0.154359	-0.122193	-0.192568	-0.0109413	-0.0393398	-0.0184041
CAMKMT	-0.09244	-0.114999	0.0816684	-0.115343	-0.0564569	-0.191085	0.151194	-0.0996502	-0.0656766
SIX3-AS1	-0.577459	-0.515458	0.0397633	-0.458561	-0.372221	0.297495	0.683453	-0.256147	-0.304922
PIGF	-0.435185	0.0200307	-0.0256839	0.133758	-0.0697122	0.529322	0.345598	-0.253293	-0.211016
LINC01118	0.104134	-0.0402597	0.274343	-0.0986567	-0.0266052	-0.137019	-0.0322359	0.0155258	-0.0505711
MCFD2	-1.67489	-0.715108	-1.93833	-0.110308	-0.567279	-0.236585	2.70918	-0.1228	0.472555
EPCAM	-0.013762	-0.149704	0.150526	-0.201167	-0.166241	-0.146504	0.105535	-0.000113748	-0.00728662
KCNK12	0.0374515	0.267314	0.133832	0.151936	0.0845329	-0.13429	-0.176201	-0.168729	-0.172999
MSH6	0.0209159	0.409979	-0.412721	0.201792	-0.16593	-0.154293	-0.401959	-0.59112	-0.570555
STON1	-0.230608	-0.327751	-0.0691957	-0.320767	-0.324531	-0.163252	0.395029	-0.0801863	-0.0313356
STON1-GTF2A1L	0.0998615	-0.0439616	0.257114	-0.098276	-0.100026	-0.145678	-0.0437604	-0.0108046	-0.0697091
GPR75	0.105647	-0.0371165	0.274484	-0.112447	-0.113165	-0.143137	-0.0332216	0.00137478	-0.0668819
PSME4	0.178323	0.55049	-0.492958	0.0375813	0.2831	0.246564	-0.203636	-0.0968461	-0.368263
ACYP2	-0.514861	-0.484952	0.107432	-0.626763	-0.435651	0.098808	0.457914	-0.488071	-0.0830528
TSPYL6	0.099031	-0.0337285	0.258975	-0.0812723	-0.068892	-0.145016	-0.0473906	-0.00731496	-0.0757389
C2orf73	0.118377	-0.0325431	0.233783	-0.127881	-0.0653662	-0.135534	-0.013271	-0.0223592	-0.051385
RTN4	-12.2727	-4.56675	-6.12848	-1.54246	-2.49059	-0.90568	16.3559	-4.4078	-12.387
CFAP36	-0.23555	-1.47211	0.451824	-1.13477	-0.872034	-0.914911	0.512697	-0.883045	-0.196608
PNPT1	0.341693	0.838877	-1.03666	0.238497	0.423543	0.325906	-0.536902	-0.937867	-0.769012
EFEMP1	-1.17163	-1.07751	-1.14355	-1.05	-1.02597	-0.971613	1.5385	-0.066608	-0.388375
FANCL	0.0341421	-0.0305968	0.0132887	0.0385132	-0.223988	-0.129918	0.00976967	-0.124641	0.0735803
LINC01122	0.0866184	-0.0777994	0.289567	-0.0968229	0.220067	-0.0906512	-0.0608678	-0.0368787	-0.0494951
PUS10	0.0903801	-0.0893956	0.295134	-0.0476759	-0.0296494	-0.0785943	0.0217965	-0.112619	-0.171517
C2orf74	0.0807361	-0.0923218	0.205696	-0.310994	-0.179237	-0.203949	0.277067	-0.114368	-0.0470949
FAM161A	5.40525	-1.11069	-3.10519	-3.58186	-3.62307	-3.38142	-3.41866	-2.71198	-2.68848
TMEM17	0.034047	0.0714026	0.238828	-0.0469371	0.0131279	0.030219	0.10053	-0.0329941	-0.119434
EHBP1	-0.22637	-0.130689	-0.41296	0.733846	0.504631	0.300706	-0.125283	-0.282282	0.0103833
LGALSL	1.26189	-0.70334	0.917427	-1.24912	-1.70237	-1.1558	0.0617394	-0.932141	-0.830029
SERTAD2	0.104396	0.241185	-0.0700056	0.400865	-0.210253	-0.107048	-0.139567	-0.0839668	-0.024993
SLC1A4	0.242634	0.407702	0.219224	-0.261807	-0.0267196	-0.167955	0.140407	0.103833	0.0187601
ETAA1	0.0973867	-0.0208573	0.180944	-0.066534	0.0585353	-0.0139261	0.0405192	-0.0339152	-0.0857882
PPP3R1	1.27424	-0.0126317	0.0825817	-0.657232	-0.598818	-0.360386	-0.489526	-0.267983	-0.482639
PLEK	0.0937969	-0.0529282	0.23605	-0.107808	-0.0965637	-0.115424	-0.0669015	0.572498	0.347151
GMCL1	0.128642	-0.288837	-0.552369	-0.158995	-0.219249	0.176055	0.0173362	-0.4965	-0.387584
MXD1	-0.443239	0.420668	-0.940967	0.22652	0.409593	-0.703896	0.32993	-0.0449932	-0.127813
C2orf42	0.0520424	-0.0895606	0.110764	-0.0469668	-0.142599	-0.173729	0.0060147	-0.0649624	-0.0624507
PCYOX1	-0.626579	0.304161	-0.482975	0.281164	0.101933	0.174725	0.736584	-0.111306	0.037221
SNRPG	-2.42965	-1.59629	-1.20551	-1.0384	-2.25299	-0.66956	4.01044	-0.589237	0.64348
FAM136A	-0.0268728	-0.121487	0.47574	0.188657	-0.100312	-0.393604	-0.0603882	0.0820934	0.198928
TGFA	0.0351383	-0.0753894	0.233537	-0.1459	-0.141257	-0.137992	0.119973	0.108713	0.0695381
CLEC4F	0.224796	0.0814817	0.153672	-0.210192	-0.153103	-0.154317	-0.107273	-0.0210893	-0.0437606
LINC01143	0.530004	0.175161	-0.194769	-0.599254	-0.498723	-0.444452	-0.425882	-0.409456	-0.387875
ANKRD53	0.343602	-0.09617	0.237119	-0.236932	-0.129038	-0.165046	-0.0748829	-0.045038	-0.0765418
TEX261	0.94163	0.118766	0.04434	-0.672909	-0.597473	-0.567504	-0.394867	-0.714837	-0.554511
PAIP2B	0.634446	-0.0518682	0.470631	-0.254518	-0.316546	-0.287777	-0.215819	-0.151964	-0.138272
CYP26B1	0.0628964	-0.0483063	0.249705	-0.147684	-0.112146	-0.167812	0.078202	0.0911505	0.0189748
SFXN5	-0.310043	-0.0754116	-1.32296	-0.513071	0.437091	-0.176068	0.466541	-1.06097	-0.443204
PRADC1	-0.0136874	-0.0483368	0.557854	-0.222162	-0.124607	-0.164793	-0.087013	-0.219977	-0.00454157
EGR4	0.0794269	-0.0279582	0.265541	-0.115065	0.259895	-0.130195	-0.0798486	-0.0057597	-0.0633887
DUSP11	0.180769	-0.0325116	-0.0618641	-0.0513859	-0.201954	-0.110583	-0.171248	-0.0728013	-0.0934403
BOLA3	-0.131963	-0.392707	0.803644	-0.284094	-0.241848	-0.450835	-0.105916	-0.219795	0.0997171
DCTN1	0.293697	0.351726	0.169192	0.0558757	0.507411	1.31543	-0.514043	-0.384962	-0.354401
DCTN1-AS1	0.100366	-0.0356864	0.269101	-0.108248	-0.0913793	-0.0948497	-0.0476364	-0.0249535	-0.0873098
C2orf81	0.0924269	-0.0328416	0.195097	-0.187944	-0.156157	-0.210824	-0.0430056	-0.0943987	-0.134959
WDR54	0.832047	0.708326	0.170411	-0.714432	-0.0345901	-0.555354	-0.372817	-0.772582	-0.506821
INO80B	0.151262	0.0323455	-0.0752766	0.0647428	-0.001282	-0.0590402	-0.196482	0.0111754	-0.236011
MOGS	0.0531093	0.109321	0.13883	0.0906606	0.227637	-0.00896568	-0.229796	-0.0998229	-0.0354763
TTC31	0.288803	0.478292	-0.156453	-0.0576051	-0.180401	-0.259424	-0.182849	-0.203704	-0.375218
DQX1	0.106546	-0.00477769	0.261769	-0.111392	-0.0507955	-0.137512	-0.0402233	0.00113692	-0.0620952
AUP1	-0.299887	-0.0137846	0.309156	-0.239672	-0.346458	-0.0819609	0.561913	0.128868	0.428437
HTRA2	0.00777644	-0.304014	0.423224	-0.0730964	-0.0319898	0.0575527	0.0896555	0.203472	-0.0132276
LINC01291	0.242218	0.0380375	0.272887	-0.040176	-0.0762563	-0.144221	0.0404085	0.0781337	0.044583
LINC01293	0.138212	0.00196556	0.263382	-0.103704	-0.108128	-0.138086	-0.0343642	0.0179324	-0.0435277
POLE4	-0.380099	-0.559294	0.0374468	-1.75622	-1.36984	-1.22665	-0.217514	-1.26918	-1.85008
EVA1A	0.0966235	-0.0511315	0.252173	-0.0871025	0.0846416	-0.104136	-0.0441573	-0.0194421	-0.0727945
LRRTM4	-0.0524124	-0.0535556	0.27007	0.519405	-0.00567207	-0.224423	-0.144746	-0.118884	-0.160915
CTNNA2	-0.837869	-0.595264	-0.754147	-0.479919	-0.388603	-0.344748	1.75982	-0.313414	-0.1379
RETSAT	0.0610514	0.14433	0.224369	-0.133236	-0.0417331	0.0873955	0.0940413	0.161761	0.0938928
GGCX	0.0863076	0.109784	-0.80979	-0.00286104	0.0651577	-0.482903	-0.453804	0.00403747	-0.140897
TMEM150A	0.0327451	-0.0944171	0.266412	-0.0244855	0.137018	-0.0829323	0.0149831	0.0415803	0.0538326
USP39	0.0989697	0.0373421	0.283795	-0.0581286	-0.184784	-0.275289	0.128935	0.079716	0.132361
C2orf68	0.201569	0.313589	-0.391742	-0.0602943	0.116098	0.0398309	-0.251492	-0.364807	-0.387026
GNLY	0.0927308	-0.0551632	0.242953	-0.109124	-0.0816623	-0.119446	-0.0390789	0.697223	0.603023
ST3GAL5-AS1	0.100533	-0.0144876	0.269525	-0.11005	-0.0913671	-0.139942	-0.0400746	-0.0066696	-0.0664975
POLR1A	0.0166543	0.371718	0.103248	0.145948	0.24008	0.0759919	-0.205198	-0.0212584	0.0652217
RMND5A	0.139229	0.0071636	0.0531035	0.449828	0.138493	0.179197	-0.0349382	0.0604193	-0.0467639
PLGLB1	0.406132	0.035079	0.16349	-0.0102334	0.103727	-0.153005	-0.126543	-0.134796	-0.230289
RGPD2	0.154011	-0.0712885	0.284961	-0.11171	-0.104289	-0.147533	-0.0173719	0.0395705	-0.0275834
KRCC1	-0.173976	-0.175627	-0.0654102	-0.0415331	-0.14841	-0.0557226	0.414196	0.14817	0.153316
THNSL2	-0.320888	-0.414086	0.00348235	-0.0949437	-0.114767	-0.0875929	0.203703	-0.532792	-0.463878
FOXI3	0.0591543	-0.0578437	0.204228	-0.155167	-0.107995	-0.176262	0.0401576	0.0379992	-0.0351194
MAL	-0.549713	-0.48446	-0.424186	-0.661872	-0.459252	-0.342862	1.27844	-0.244824	0.063351
ZNF2	0.0677339	-0.0793218	0.322654	-0.0623581	-0.0756064	-0.06202	-0.0174708	-0.0108223	-0.1059
KCNIP3	0.0615672	-0.0590095	0.245617	0.119802	-0.0640915	-0.20525	-0.0221046	-0.0144244	-0.0766443
LINC00342	0.13806	0.124569	0.0794264	0.172097	0.158593	0.00562336	-0.125686	-0.1075	-0.104978
STARD7	0.445113	1.43938	-0.292761	0.0557433	0.176186	0.107222	-0.0863298	-0.323432	-0.0364846
ITPRIPL1	0.0953401	-0.0172839	0.228672	-0.162816	-0.0650129	-0.0783354	0.0219848	-0.0209364	-0.0874056
NCAPH	0.0799132	0.0496559	0.147227	-0.18107	-0.118161	-0.183893	0.020041	-0.0887167	-0.0931273
NEURL3	0.100527	-0.0435343	0.268051	-0.110772	-0.0943699	-0.148417	-0.0265974	0.00259259	-0.0616797
FER1L5	0.0931698	-0.0526383	0.260136	-0.112175	-0.0398487	-0.144505	-0.0328225	-0.0167676	-0.0450434
LMAN2L	0.0178348	-0.11837	0.106283	-0.159595	-0.12218	-0.191104	0.0370626	-0.0396646	-0.093771
FAM178B	0.0863871	-0.0411454	0.250833	-0.125816	-0.0883327	-0.0844418	-0.0181751	-0.0156093	-0.0804233
COX5B	-1.99394	0.227651	1.2294	-1.78232	-2.14247	-2.43844	-0.0564223	-2.00374	0.0945873
VWA3B	0.0728028	0.369491	0.192116	-0.0809663	-0.0626058	-0.170921	-0.0734514	-0.0516397	-0.112617
CNGA3	0.109496	0.736706	0.205536	-0.0819937	-0.0916625	-0.176068	-0.0658431	-0.0153782	-0.0406739
COA5	-0.171919	-0.491736	0.469175	-0.0256666	-0.369297	-0.00126806	0.23083	-0.202875	-0.077524
LYG2	0.213079	0.00178315	-0.120791	-0.143572	-0.0560349	0.0970141	-0.552149	-0.668179	-0.670794
CHST10	-0.111141	-0.236551	0.189424	0.0394141	0.129998	0.0699333	0.172214	-0.0711332	-0.242718
CNOT11	0.0292063	0.0819837	-0.0275867	-0.128377	-0.0418359	0.0429208	-0.000724291	-0.169479	-0.114674
CREG2	0.0912222	-0.0393924	0.282281	-0.0979122	-0.0534189	-0.130588	-0.0621709	-0.0486184	-0.0510716
SLC9A2	0.102061	-0.0376691	0.276799	-0.108674	-0.0972024	-0.146412	-0.0378578	0.0163351	-0.0358741
TMEM182	0.0880156	-0.0443603	0.258499	-0.113383	-0.0903121	-0.123792	-0.0234334	-0.0366904	-0.0726249
LINC01102	0.0995729	-0.0493624	0.246569	-0.117248	-0.0774486	-0.154644	-0.0394666	0.0122216	-0.0586914
TGFBRAP1	0.0416448	0.0953166	0.152975	0.0788038	0.0978153	0.0677453	-0.0279704	0.0532719	0.10978
C2orf49	0.187266	-0.0922796	-0.431302	0.302164	-0.0947663	0.208186	-0.134865	-0.649479	-0.427713
RGPD3	0.0949769	-0.0232707	0.258103	-0.055036	-0.0718835	-0.137336	-0.0569073	-0.0350061	-0.0872887
SLC5A7	0.107088	-0.0477779	0.295607	-0.102919	0.0155824	-0.0973105	-0.0386574	-0.0102948	-0.0501149
SEPT10	0.165519	0.117525	-0.200653	-0.150683	-0.155198	-0.17161	-0.0682179	0.0912833	0.0849854
SOWAHC	0.229968	0.129249	-0.0657834	0.0755947	-0.152056	-0.352499	-0.216034	-0.230364	-0.128294
RGPD5	0.111675	0.140701	-0.491715	0.161933	0.012074	-0.308318	-0.558796	-0.493957	-0.477484
MALL	0.104527	-0.0396022	0.265538	-0.109679	-0.0938549	-0.146452	-0.0505252	0.0601401	0.0280477
NPHP1	1.10079	0.553075	-0.863636	-0.619019	-0.200868	-0.258457	-0.384126	-0.477676	-0.703203
LINC00116	-0.417296	-0.864652	0.741291	-0.127264	-0.335157	-0.0380965	0.26304	-0.0322812	0.192626
LINC01106	0.0875149	-0.0376101	0.29528	-0.105811	0.0525131	-0.116244	-0.0464222	-0.0359223	-0.0923168
BCL2L11	0.236533	0.134425	-0.152045	-0.13146	-0.31014	-0.304895	-0.16753	-0.12983	-0.150981
MIR4435-2HG	0.0965647	-0.0184788	0.26058	-0.120245	-0.102693	-0.163326	-0.041797	0.285862	0.361129
TTL	0.17672	0.184118	-0.275829	0.0594541	0.305622	0.0462993	-0.210221	-0.0925265	-0.215114
POLR1B	0.0687468	-0.0165705	0.197385	-0.0925741	0.0101232	-0.0408786	0.00797915	0.0519864	-0.0212502
IL1B	0.0724465	-0.0985072	0.176024	-0.0923492	-0.148652	-0.0426351	-0.118043	1.81225	1.20147
PSD4	0.0141422	-0.104971	0.196874	-0.177247	-0.128122	-0.0386839	0.0315986	0.0533367	-0.0524334
PAX8	0.07087	-0.0769792	0.233652	-0.141208	-0.104133	-0.184883	-0.0226706	0.0720373	0.0874288
PGM5P4-AS1	-0.0181215	-0.262113	0.379583	0.229556	-0.2542	-0.270672	-0.147852	-0.0866275	-0.101056
FAM138B	0.195204	0.0850699	0.271124	0.0935735	-0.401276	-0.217438	-0.275204	-0.170047	-0.260617
RABL2A	0.204484	0.104721	0.0393145	-0.136278	0.189582	0.147664	-0.204907	-0.266535	-0.416326
SLC35F5	0.0954966	0.212897	-0.11642	-0.209134	0.241292	-0.0446217	0.0694722	-0.219295	-0.152942
DPP10	-0.0654947	-0.0147218	0.142354	0.535271	0.33356	-0.0394776	-0.0820024	-0.138566	-0.118267
DPP10-AS1	0.0495975	0.0133094	0.226341	0.100927	0.03835	-0.144336	-0.0945212	-0.0719972	-0.156255
DDX18	-0.0245266	-0.0118792	-2.49133	2.31312	-0.00138428	0.0504536	-0.98661	-0.0991852	0.0302109
CCDC93	0.381626	0.616512	-0.524605	0.329003	0.545933	0.0377438	-0.365595	-0.230183	-0.337519
C1QL2	-0.118988	-0.0924038	0.00198808	-0.168194	3.98294	0.536674	-0.0878269	-0.0888761	-0.121107
C2orf76	-0.0262522	-0.135484	0.192313	-0.18753	-0.221745	-0.265237	0.0796077	-0.0180597	0.0621849
TMEM37	-0.830986	-0.79789	-0.982866	-1.1876	-1.00481	-0.686855	1.79358	-0.31987	-0.204555
SCTR	0.120335	-0.0127367	0.278287	-0.127419	-0.109679	-0.0778201	-0.0553776	-0.0251404	-0.0594693
CFAP221	0.603295	0.463491	-0.26798	-0.404366	-0.385029	-0.276507	-0.352903	-0.270369	-0.381589
EPB41L5	0.401986	0.358748	-0.464308	0.489266	0.136521	-0.098674	-0.254473	-0.310518	-0.324232
TMEM185B	0.0702863	0.0730418	0.142743	-0.13304	-0.137182	-0.143842	0.0428287	0.0746012	0.0751268
INHBB	0.100035	0.495666	0.236311	-0.107062	-0.0732049	-0.159949	-0.0549121	-0.022853	-0.056272
TFCP2L1	0.0995838	-0.0411056	0.259051	-0.115045	-0.1011	-0.153772	-0.0270608	0.00998291	-0.0488526
CLASP1	0.519041	0.473153	-0.697238	0.0405555	0.626337	0.996664	-0.327538	-0.700615	-0.606369
NIFK-AS1	0.108603	0.0329538	-0.0683005	-0.110156	-0.0265509	-0.0671672	0.128083	-0.184406	-0.278203
NIFK	0.245247	-0.185346	0.0903321	-0.287525	-0.626296	-0.521054	0.194231	0.0141334	0.143643
TSN	-0.500522	-0.397586	-0.674005	-0.0424276	-0.492497	-0.316626	0.786035	-0.138406	0.0228051
IWS1	0.324153	0.254402	-0.484877	0.0408834	-0.128053	-0.230443	-0.314643	-0.269084	-0.217007
LIMS2	0.092536	-0.063302	0.304422	-0.126675	-0.0738509	-0.142827	-0.0555454	0.427862	0.495686
SAP130	0.100101	-0.0530655	0.271233	-0.0361578	0.0383173	0.0393592	-0.0564036	-0.0992569	-0.126671
CCDC74B	0.067446	-0.0876343	0.225174	-0.135716	-0.119369	-0.126939	0.0371402	0.00351515	-0.0370386
CCDC115	-0.214015	-0.413215	0.176346	0.0532886	-0.181568	0.12381	0.219525	-0.161332	0.0843307
CFC1B	0.1003	-0.0501735	0.281628	-0.0605235	-0.0807025	-0.152724	-0.0432772	0.0207689	-0.0582569
CFC1	0.0865311	-0.0680455	0.355734	0.295799	-0.117778	-0.219522	-0.0316518	-0.00781533	-0.029438
AMER3	0.0787874	0.0303945	0.253934	0.114889	0.0327967	-0.034836	-0.138327	-0.168412	-0.198126
FAM168B	0.115333	0.759237	-0.112339	0.171877	0.510328	0.387454	-0.374196	-0.500141	-0.554694
C2orf27B	0.072667	-0.0626274	0.27136	-0.111967	-0.0742489	-0.161614	-0.0338093	-0.00429823	-0.0367831
ANKRD30BL	0.0985846	-0.0438613	0.258381	-0.110337	0.0296369	-0.127077	-0.0396349	-0.0161167	-0.0765518
GPR39	0.0948545	-0.0472545	0.255596	-0.11065	-0.0684413	-0.144859	-0.0249905	-0.024378	-0.07125
MAP3K19	0.0986695	0.297192	0.276315	-0.0956804	-0.0948485	-0.14437	-0.0574634	-0.0176262	-0.0921714
UBXN4	2.87143	1.94786	-2.92036	-0.0097721	-1.79099	-1.11227	-1.14056	-1.696	-0.761347
SPOPL	0.27086	0.101464	0.0911468	-0.00933235	0.00717182	0.08084	-0.0138877	-0.0359323	-0.0674318
NXPH2	0.097945	-0.0639793	0.287214	-0.0530565	-0.088321	-0.13716	-0.0411613	0.0036916	-0.0477391
EPC2	0.0418876	-0.102087	-0.0998693	0.203177	0.23172	0.117366	-0.207449	-0.0807761	-0.127843
STAM2	0.0375313	0.14071	0.176282	-0.0349621	0.00414467	-0.103186	0.0269722	-0.016185	-0.0588499
PRPF40A	0.17867	0.545673	-1.36307	0.515943	0.22362	0.7683	-0.142438	-0.373929	-0.10216
GPD2	0.294389	0.142016	0.101138	-0.0992808	0.00548987	-0.107241	-0.0141589	0.144422	0.0173047
UPP2	0.138938	-0.0294773	0.249323	-0.0734068	-0.0623947	-0.139391	-0.0367021	-0.022007	-0.0905826
DAPL1	-5.00242	-2.95359	-4.48621	-4.63527	-4.03498	-3.29633	7.53612	-2.47232	-1.48039
PLA2R1	-0.238639	-0.182044	-0.0267348	-0.402438	0.25895	0.0969704	0.547362	0.171973	0.0904249
ITGB6	0.0966308	-0.0440795	0.271033	-0.111436	-0.0953262	-0.146757	-0.013624	0.00808263	-0.058583
TBR1	0.0713681	-0.0287791	0.262967	-0.105575	0.0414877	-0.111881	-0.0868355	-0.0364471	-0.0702833
FAP	-0.462992	-0.573702	-0.441638	-0.54305	-0.33875	-0.4874	0.768971	-0.275451	-0.183791
SLC38A11	0.114318	-0.028844	0.265114	-0.110095	-0.073557	-0.155788	-0.0509285	0.357248	0.482042
GALNT3	-0.0679258	-0.147689	0.0142993	-0.254341	-0.128773	-0.248515	0.151705	-0.0428256	-0.0980358
TTC21B	0.100365	0.473598	-0.452323	0.134374	0.252886	0.0293022	-0.323809	-0.434254	-0.415871
SCN9A	0.0691641	-0.0399667	0.22808	-0.122294	-0.0209716	-0.157737	-0.0324219	0.045587	0.00229967
SCN7A	-0.16993	-0.0274191	-0.0590191	0.562857	-0.114748	-0.272187	-0.219879	-0.211542	-0.272827
B3GALT1	0.0912845	-0.0568082	0.23183	-0.0544569	-0.0361518	-0.127922	-0.0248665	-0.00252417	-0.0326229
SPC25	-0.0389737	-0.143854	0.0872933	-0.234182	-0.216197	-0.235358	0.112271	-0.0663633	-0.203162
G6PC2	-0.340584	-0.411205	-0.147187	-0.459505	-0.389051	-0.402767	0.709428	-0.0360023	-0.11057
ABCB11	0.0984301	-0.037403	0.26382	-0.11141	-0.109727	-0.156545	-0.0377404	0.00623868	-0.0671685
DHRS9	0.0595062	-0.0717137	0.227334	-0.145841	-0.118435	-0.144871	0.012306	0.0060165	-0.100436
KLHL41	0.16134	0.350092	0.309027	-0.105522	-0.174987	-0.155919	-0.0890781	-0.0651989	-0.096927
FASTKD1	0.186083	0.371344	-0.0836732	0.186828	0.13476	-0.0171974	-0.294518	-0.360798	-0.404203
CCDC173	0.20957	-0.152325	0.23495	0.0222475	-0.344196	-0.283495	-0.00820554	-0.0158843	-0.0729395
PHOSPHO2	0.148664	0.112044	0.239136	0.0183587	-0.0316511	-0.137561	-0.104424	-0.096373	-0.107382
GAD1	-0.120455	-0.149976	-0.0803125	-0.119321	4.45634	0.672619	-0.106644	-0.307638	-0.249117
TLK1	0.619917	0.652969	-0.857928	-0.195723	-0.36976	0.231481	-0.929571	-0.708285	-0.577222
METTL8	0.0735373	-0.021785	0.0736312	-0.0218765	0.203264	-0.00749579	-0.0945215	0.0461292	0.109788
CYBRD1	-0.157796	-0.223644	-0.0242658	-0.362984	-0.262391	-0.256449	0.383124	0.0145661	0.010316
DYNC1I2	0.687061	0.139658	-0.915621	-0.125441	0.530314	0.486021	-0.0380134	0.38895	0.435843
METAP1D	0.0755617	-0.103197	0.109803	-0.0457009	0.138885	-0.00226694	-0.126711	-0.0883076	-0.218303
DLX2	0.0983275	-0.0222279	0.2674	-0.112868	-0.0969087	-0.150238	-0.0469447	0.0161696	-0.00185045
CDCA7	0.0894515	-0.052426	0.28528	-0.117906	-0.117186	-0.181607	-0.00911544	0.00966187	-0.0352382
CIR1	-0.340496	-0.178545	-0.652656	0.11716	-0.184174	0.0658266	0.149361	0.26886	0.383452
SCRN3	0.0317221	-0.00299117	0.127161	-0.0118326	-0.0335187	0.194392	0.0941746	-0.262577	-0.167409
KIAA1715	-0.317604	0.510503	-0.913024	-0.0177799	-0.212371	0.177249	0.586656	-0.581348	-0.53948
LINC01116	0.0842245	0.105475	-0.0589116	-0.086187	-0.0982051	-0.0249908	-0.326944	-0.286886	-0.392285
TTC30A	0.145163	-0.130112	0.18115	-0.259273	-0.321221	-0.146664	-0.072004	-0.046609	-0.164076
PDE11A	0.0602274	-0.100518	0.211611	-0.0818819	-0.0344542	-0.151849	0.0215149	-0.00285841	-0.022657
SCHLAP1	0.0258782	-0.0777656	0.135576	0.307992	-0.168765	-0.148889	-0.0987227	-0.00447783	-0.0789907
UBE2E3	-0.884895	-1.10031	0.348896	2.87374	-0.250757	0.512891	0.04979	-0.726685	-0.751847
PPP1R1C	-0.017043	-0.11962	0.185262	-0.184466	0.0104998	-0.125635	0.0116005	-0.0970825	-0.114787
FRZB	-13.3621	-9.01722	-9.06214	-11.1896	-10.3608	-7.37192	17.7663	-4.47306	-6.82275
DUSP19	0.0810182	-0.0337295	0.18363	-0.109793	-0.0456171	-0.127476	0.0238756	0.0259614	-0.0145784
FSIP2-AS1	0.080886	0.02624	0.168871	-0.108591	-0.0441379	-0.160968	-0.0462029	-0.0164154	-0.0769108
LINC01473	-0.109591	0.567269	-0.711147	0.426642	0.2844	-0.0678606	0.00209183	-0.383135	-0.503126
ITGAV	-0.677086	0.311713	-1.09156	2.40367	-0.600217	-1.2962	-0.207786	-0.141878	0.338189
FAM171B	-0.828318	-0.388357	-0.176706	3.80884	0.32662	-0.0855192	-0.572175	-0.52417	-0.486603
CALCRL	0.106557	-0.0326938	0.260943	-0.105681	-0.0737701	-0.148535	-0.05099	0.206616	0.229908
COL3A1	0.104605	-0.0385588	0.27113	-0.106785	-0.0933476	-0.147078	-0.0466661	0.0584665	0.0221936
COL5A2	0.105633	-0.0240828	0.209119	-0.0888346	-0.0356028	-0.140454	-0.0575516	0.0307178	0.0342994
SLC40A1	0.759073	-0.198772	0.31219	-0.670877	-0.381958	-0.301936	-0.148375	-0.169786	-0.14401
ASNSD1	0.00995005	-0.28795	0.316392	0.0451757	0.00162875	-0.156167	0.162147	0.0306604	-0.0614849
ANKAR	0.607501	-0.24396	-0.496734	-0.520858	-0.365936	-0.539165	-0.555072	-0.622204	-0.708851
OSGEPL1	0.0277545	0.19368	-0.10111	-0.0426635	-0.0323232	-0.0655085	-0.111517	-0.0925191	-0.227291
ORMDL1	0.539229	2.11952	-2.82796	0.455924	-1.70275	-1.43596	-2.12383	-1.43011	-1.57133
PMS1	0.0813118	-0.0519411	-0.346561	0.40103	0.141012	-0.0606952	-0.443456	-0.351471	-0.295837
MSTN	-0.115518	-0.120578	0.142673	-0.134298	-0.109726	-0.209931	0.159511	-0.0376848	-0.0745918
HIBCH	0.209272	0.999748	-0.991738	-0.0142873	0.453677	-0.235128	-0.270607	-0.874866	-0.521547
INPP1	-0.472531	-0.40175	-0.337073	-0.442576	-0.0703256	0.251291	0.779053	-0.136749	-0.191429
NEMP2	0.0649992	-0.00119434	0.163973	0.00240065	-0.00492333	-0.0973369	-0.0469941	0.0295252	-0.0648434
HECW2	-0.128226	-0.101029	0.0717948	-0.00240454	0.196744	-0.239409	0.0731532	-0.112531	-0.180573
CCDC150	0.0495158	-0.046292	0.183558	-0.0280054	0.0891372	-0.1449	-0.0808563	-0.0762449	-0.135138
RFTN2	-0.11295	-0.214583	0.110178	-0.2356	-0.152553	-0.142334	0.26062	-0.197465	-0.135506
C2orf47	-0.01377	-0.145749	0.291788	-0.147305	-0.135993	-0.0604146	0.00864833	-0.15082	-0.161616
KCTD18	0.0941507	-0.041081	0.0123413	-0.160178	0.0128593	-0.07588	-0.0073862	-0.159156	-0.224641
AOX1	0.101659	-0.0419574	0.260966	-0.113469	-0.0863408	-0.140469	-0.0397802	-0.0158836	-0.0810901
NIF3L1	-0.346205	-0.506542	0.735679	1.46128	-0.645997	-0.355628	-0.280052	-0.458071	-0.330606
ORC2	0.148958	0.205696	-0.0953999	0.106408	0.224419	0.0334611	-0.117881	-0.224413	-0.275091
STRADB	0.0740421	1.31202	-0.139691	-0.082184	0.0228889	0.0145436	-0.0389075	-0.163092	-0.11614
TMEM237	1.99977	-0.331158	-0.0639493	-1.04799	-0.871048	-0.321862	-1.2047	-1.37544	-1.27969
FZD7	0.0304781	-0.053013	0.160121	-0.18281	-0.142378	-0.183865	0.0363111	0.168314	0.211076
KIAA2012	0.098187	-0.00298976	0.233133	-0.0543657	-0.13871	-0.0357243	-0.0866187	-0.0860522	-0.132256
NOP58	0.331902	0.871585	-0.387913	0.141866	0.0682282	0.252021	-0.381148	-0.0446335	-0.116002
WDR12	0.0162223	0.011258	0.207339	-0.0253088	0.332026	0.241737	-0.162799	-0.273541	-0.241427
CYP20A1	0.292455	0.486619	-1.11249	-0.099708	0.18336	0.458725	-0.613934	-0.0196128	0.298862
PARD3B	-0.0130162	-0.089463	0.17738	-0.185188	0.0274018	-0.0442549	0.103911	0.00578679	-0.0121849
GPR1	0.0691061	-0.0745219	0.226073	-0.14077	-0.123967	-0.138688	0.000864124	-0.026088	-0.0806177
MDH1B	0.146941	-0.0540439	0.244833	-0.206714	-0.205028	-0.205985	-0.0201039	-0.0954337	-0.234069
FASTKD2	0.185766	0.293709	-0.143483	0.121395	0.178912	-0.0640036	-0.272111	-0.212271	-0.393514
CCNYL1	0.142515	0.0395859	0.0336035	-0.167202	-0.103744	0.0262479	-0.0287474	0.0339912	0.0190083
FZD5	-0.326908	-0.074901	-0.334016	-0.52525	-0.309155	-0.395891	0.610791	-0.161108	-0.0686406
CRYGD	-0.201499	-0.262722	-0.0400801	-0.33296	-0.362744	-0.238808	0.46407	-0.18809	-0.251962
C2orf80	0.0973314	-0.0365157	0.266802	-0.108456	-0.107607	-0.16169	-0.0295067	-0.0169667	-0.0621017
IDH1-AS1	0.0744867	-0.00317998	0.209035	-0.129012	-0.124107	-0.156201	0.00271102	0.0290326	-0.0499179
PTH2R	0.542639	0.188377	-0.0212459	-0.337931	-0.261101	-0.198805	-0.231304	-0.208813	-0.295209
SPAG16	0.107652	0.913786	-1.01085	0.0695203	-0.31015	-0.168888	0.264892	-0.650991	-0.414364
BARD1	0.119256	-0.140762	0.145933	-0.153595	-0.0811723	-0.107515	-0.0933538	-0.0271751	-0.0670393
ABCA12	0.0997279	-0.0492178	0.268936	-0.104954	-0.0935499	-0.0875758	-0.0307573	-0.0128086	-0.0852156
PECR	0.0244033	0.157609	0.0906278	0.0378665	0.10196	-0.0873509	-0.0246321	-0.118527	0.0148292
PKI55	0.0882577	0.192289	0.305901	0.1726	0.00989004	-0.160214	-0.00600614	-0.112306	-0.165339
IGFBP2	0.0508474	0.0183075	0.272858	-0.203832	-0.114707	-0.242009	-0.0870904	1.89483	2.76775
IGFBP5	-3.48997	-2.4053	-3.73946	-3.06768	-2.20892	-1.62307	8.74397	-0.427248	-1.14427
DIRC3	0.0658388	-0.0859559	0.262093	-0.115491	-0.0519383	-0.140334	0.0389941	0.0159972	-0.0845156
PNKD	-1.17038	-1.34723	0.325258	-0.209269	-0.65798	-0.0545954	1.87377	-0.0185402	-0.000969181
CATIP	0.0973608	-0.0442351	0.26313	-0.122617	-0.10754	-0.149441	0.00690116	0.028707	-0.0316229
VIL1	0.0997169	0.00383713	0.267131	-0.0637982	-0.0279514	-0.0964815	-0.0383775	0.00285362	-0.0354056
USP37	0.249864	0.184713	-0.13437	-0.0268743	0.320678	-0.00361956	-0.150652	-0.111944	-0.217895
BCS1L	0.145588	0.0841525	0.467141	0.0439459	0.0988978	-0.144874	0.0450155	0.0418499	-0.0265133
STK36	0.155193	0.441778	-0.0489346	0.01726	0.17043	-0.222009	-0.147056	-0.0692483	-0.0838307
TTLL4	-0.568614	-0.181072	-0.828909	-0.683837	-0.519303	-0.470254	1.19102	-0.133043	0.103582
CYP27A1	-0.132935	0.275058	-0.153956	-0.0304661	-0.439625	-0.280394	0.0852015	0.119134	-0.053321
CDK5R2	0.319633	0.0435285	0.673214	1.83749	0.00933598	-0.0738034	-0.393807	-0.0411027	-0.149703
FEV	0.106151	-0.0653975	0.313185	-0.0791778	-0.0888943	-0.143866	-0.0503879	0.0107091	-0.0484477
CFAP65	0.411476	0.219333	0.0761714	-0.290216	-0.33689	-0.216783	-0.230029	-0.258963	-0.327571
SLC23A3	0.0910173	-0.0407618	0.270253	-0.080001	-0.093328	-0.146839	-0.00842447	0.0329654	-0.0129241
ZFAND2B	0.044841	-0.104963	0.200556	-0.140345	0.413106	-0.0879736	0.00715608	-0.111615	-0.0356254
ABCB6	0.10682	-0.0274439	0.254301	-0.0902958	-0.0675719	-0.139571	-0.0533126	-0.00412447	-0.0425339
STK16	0.0987601	-0.023358	0.146924	-0.275216	-0.158025	0.127743	0.133291	0.194429	0.17999
DNPEP	0.0998289	0.427111	-0.417274	-0.279357	-0.233939	-0.297167	-0.346014	-0.219836	-0.0220368
FARSB	0.126972	-0.102954	0.191876	0.0913455	-0.0698524	-0.109782	-0.136974	-0.000181154	0.149771
MOGAT1	0.0758288	-0.0350553	0.254812	-0.11525	-0.076173	-0.176237	-0.0280157	-0.00118634	-0.0385094
AP1S3	0.112087	1.18736	0.0114544	-0.098409	-0.0595123	-0.108898	-0.135147	-0.177036	-0.179913
FAM124B	0.102716	-0.0543769	0.282514	-0.10294	-0.10208	-0.133081	-0.0422094	0.028276	-0.0348322
RHBDD1	0.108786	0.0520399	0.103236	0.0494752	0.0258137	-0.0148796	0.0288444	0.1322	0.0976563
COL4A4	-1.0415	0.510644	-1.21193	0.0672254	0.27402	-0.53693	1.12185	-0.586023	-0.716082
MFF	-1.05682	-0.918065	-1.20562	-1.2178	-0.463734	-0.525059	1.6282	-1.0197	-0.788816
CCL20	0.100189	-0.0343494	0.266468	-0.0896171	-0.0880877	-0.114043	-0.0529927	0.0540961	-0.0255163
DAW1	0.10288	0.0353774	0.26913	-0.107344	-0.106113	-0.141684	-0.0565594	-0.0248565	-0.0767549
CAB39	0.277846	0.216431	0.101037	-0.46378	-0.393648	0.190793	0.157577	-0.0979926	-0.0139762
HTR2B	0.117725	-0.0256468	0.237467	-0.108162	-0.114153	-0.157049	-0.0592146	-0.0131998	-0.040224
LINC00471	0.133361	-0.0845118	0.124706	-0.0134211	-0.11919	-0.245368	-0.110484	0.0228203	-0.104105
NMUR1	0.28639	-0.0962748	0.097456	-0.313516	-0.248823	-0.278398	-0.283589	-0.105005	-0.204662
PDE6D	0.245033	-0.000173589	0.190944	-0.214244	-0.319209	-0.236135	-0.0863276	-0.0702446	0.0132748
NPPC	0.0298251	0.177398	0.148538	-0.258573	-0.180829	-0.0824009	0.369213	-0.118945	-0.0987766
ECEL1	-0.806548	-0.481681	-0.273833	0.108858	-0.545275	-0.957524	2.23325	-0.0396809	-0.221077
PRSS56	-0.161968	-0.30263	0.0890625	-0.444909	-0.225984	-0.312541	1.01067	0.104655	0.064572
CHRND	0.060914	-0.0583565	0.255899	-0.142442	-0.0565981	-0.185265	0.0704709	-0.00590944	-0.0443416
TIGD1	0.0942047	0.00691856	0.202789	-0.121511	-0.0675358	-0.108005	-0.0461154	-0.104249	-0.0822926
EIF4E2	0.0136067	-0.116423	0.226565	0.0186913	-0.0253243	0.0765927	0.114255	0.290673	0.346818
KCNJ13	-0.269961	-0.239712	-0.0557339	-0.509738	-0.382569	-0.357225	0.661903	0.169662	0.300543
C2orf82	-0.844014	-0.542703	-0.635322	-0.938836	-0.738171	-0.712558	1.3919	-0.405816	-0.402726
NGEF	0.0739895	-0.0402872	0.221482	-0.138458	-0.0841766	-0.139747	0.0493373	-0.0208805	-0.00849856
COPS8	-0.257192	-0.638059	0.317043	0.205279	-0.53467	0.30042	0.598873	-0.660989	-0.0329671
RAB17	0.0935737	1.43418	0.225704	-0.0516721	-0.0535655	-0.0989504	-0.0759693	-0.0646451	-0.0285265
ESPNL	0.0904779	-0.0478468	0.257733	-0.119392	-0.0954614	-0.155567	-0.0232153	0.012154	-0.0337394
TRAF3IP1	0.379718	0.563419	-0.404734	-0.120619	0.304909	0.564578	-0.335042	-0.399786	-0.425883
NDUFA10	0.539307	0.209321	0.0397745	0.34217	0.592531	-0.274489	0.149147	0.295447	0.614004
MYEOV2	-1.56596	-1.83299	1.04001	-1.04269	-1.15358	-0.974553	1.64395	0.324713	0.945606
OTOS	0.0988017	-0.0506354	0.268427	-0.111109	-0.0646043	-0.147211	-0.0331014	-0.00401963	-0.0511918
DUSP28	0.0626186	-0.0990765	0.261302	-0.0762778	-0.0614951	0.0183537	-0.00932192	-0.048174	-0.0786721
CAPN10-AS1	0.0577758	0.0535545	0.0346003	-0.013552	-0.0828086	-0.139936	-0.131895	-0.0480114	-0.0540272
CROCC2	0.0958345	-0.0566676	0.28126	-0.115762	-0.0910898	-0.171419	-0.0135504	-0.00752753	-0.0742549
PASK	0.362074	-0.149503	0.139762	-0.289191	-0.0649317	-0.228814	-0.217466	-0.224925	-0.170428
PPP1R7	-0.274439	-0.686553	1.27126	-0.132396	-0.536175	0.0681053	0.430247	0.164399	0.443623
ANO7	0.0997769	-0.078478	0.270027	-0.120492	-0.0418088	-0.167074	-0.00608642	-0.00408188	-0.0758311
D2HGDH	-0.206983	-0.0617309	0.0260666	-0.254735	0.509367	-0.159089	0.586407	0.0243583	0.377584
NEU4	-0.0858143	-0.238493	0.0356835	-0.277857	-0.18763	-0.209558	0.429872	-0.12537	-0.0701427
CHL1	-0.502433	-0.397827	-0.464627	-0.562475	-0.341522	-0.180364	0.885285	-0.204379	-0.272585
CNTN4-AS1	0.102598	-0.039651	0.278353	-0.0694155	-0.0779922	-0.141597	-0.040215	-0.0017461	-0.0570797
TRNT1	0.0601805	0.0310817	0.00546159	0.0446574	-0.068599	-0.0799599	-0.084977	-0.0450469	0.00459968
LRRN1	0.026656	-0.0702468	0.206574	-0.0571183	0.0249973	-0.209607	-0.0575245	-0.125168	-0.216796
EGOT	0.100325	-0.0531226	0.279066	-0.0857632	-0.08806	-0.136648	-0.0291004	0.0130056	-0.0276867
BHLHE40-AS1	0.0949591	-0.0408942	0.281958	-0.105625	-0.0791533	-0.144099	-0.0363578	-0.0224093	-0.0789894
EDEM1	0.0775025	0.132063	0.138668	-0.0465076	-0.0284153	-0.0763951	-0.10442	-0.0428174	-0.0700339
LMCD1-AS1	0.380581	0.553009	-0.318046	-0.0917403	-0.290054	0.13952	-0.195123	-0.132485	-0.322248
OXTR	0.00856973	-0.0423697	0.208785	-0.183086	-0.0617495	-0.202716	0.0810028	0.242348	0.315471
SRGAP3-AS3	0.106499	-0.0374975	0.269735	-0.0991652	-0.0203626	-0.14469	-0.0313641	0.0183976	-0.0424092
SRGAP3-AS4	0.0914805	-0.0576297	0.267823	-0.114777	-0.0872142	-0.162939	-0.0253048	-0.0247971	-0.0664907
THUMPD3	0.188181	-0.396093	-0.197513	-0.10604	0.00823195	0.350555	-0.020744	0.0158624	-0.0184141
BRPF1	0.0780226	-0.0222179	0.111285	-0.0636426	-0.0192583	-0.000872783	-0.11263	-0.102668	-0.104382
TADA3	-0.486264	-0.430481	-0.0675555	-0.326219	-0.653588	0.480502	0.75811	0.0582887	0.0888044
TTLL3	0.0475812	0.318305	-0.220907	-0.0378027	0.43096	-0.256154	-0.0798684	-0.0660529	0.0970567
JAGN1	-0.264545	-0.309857	0.46572	0.0699574	-0.545039	-0.089925	0.380855	0.0172832	-0.0323408
IL17RE	0.0432601	-0.0455836	0.224794	-0.0524693	0.0259095	-0.1322	-0.0282088	-0.0618948	-0.0994776
FANCD2	0.146492	0.0899124	0.143677	-0.0806167	-0.031887	-0.102025	-0.155389	-0.0233763	-0.0568703
IRAK2	0.0843834	-0.0427723	0.244369	-0.0930946	-0.0834558	-0.152532	-0.0288571	0.0603056	-0.00304354
GHRL	0.0644937	-0.042319	0.0393515	-0.0693326	-0.0280079	-0.25965	-0.189592	0.0315344	-0.0937681
LINC00606	0.089797	-0.0516132	0.262569	-0.116387	-0.09926	-0.147252	-0.0230156	-0.0284248	-0.0732397
TIMP4	0.0919967	-0.0359785	0.257556	-0.101915	-0.0891261	-0.155564	-0.0438716	0.0321353	0.00398617
MKRN2	-0.0347359	-0.232333	0.30537	0.0403426	0.0838392	0.0512655	-0.0264615	-0.120351	-0.0842567
HDAC11	-0.0989888	-0.143197	0.0418353	-0.109051	0.106955	0.0387611	0.178171	-0.198356	-0.0293788
FBLN2	0.0931178	-0.00343276	0.26747	-0.127543	-0.108089	-0.154447	0.00138534	0.061572	0.0360508
CHCHD4	0.0421092	-0.181624	0.3557	-0.0447136	-0.0221582	-0.123594	0.0348963	0.051902	-0.0144801
LSM3	-0.945936	-1.197	0.587601	-0.525187	-0.784868	-0.139952	1.27816	0.0925704	0.523753
CCDC174	-0.0560229	-0.168026	-0.38587	0.373969	-0.268383	-0.199804	-0.218979	0.0277971	0.00501887
FGD5	0.0970711	-0.0313876	0.292335	-0.105476	-0.0816428	-0.142131	-0.0457821	0.163976	0.172412
NR2C2	0.153686	0.0909099	0.0214896	0.159591	0.10643	0.270913	0.0654557	-0.033935	-0.0958267
RBSN	0.208053	0.081593	0.00957861	0.141381	0.153339	0.263132	0.00358401	-0.058463	0.109964
EAF1-AS1	0.0893083	-0.056896	0.245629	-0.0802891	0.038039	-0.124505	-0.0706139	-0.0161333	-0.0886944
COLQ	0.0984333	-0.0300078	0.299304	-0.106177	-0.0845795	-0.093589	-0.0564006	-0.0118296	-0.0635716
BTD	0.588463	-0.103446	-0.635089	-0.605867	-0.745248	-0.339361	-0.470118	-0.333817	-0.631015
EFHB	0.0772148	-0.0521254	0.222375	-0.126151	-0.0904226	-0.129844	0.0141424	-0.0119708	-0.0679102
UBE2E2-AS1	0.0889903	-0.0401267	0.284713	-0.0947453	-0.101505	-0.148549	-0.0258072	0.00218226	-0.0657355
UBE2E1-AS1	0.093921	-0.0511918	0.261779	-0.116168	-0.106222	-0.160848	-0.0420283	0.00291403	-0.0661937
UBE2E1	-0.531493	-0.626736	0.124295	0.0288135	-0.364212	-0.210949	0.507601	0.0764706	0.0995597
LINC00691	0.0971279	-0.0328705	0.232666	-0.0498642	-0.0839479	-0.172188	-0.0717722	0.0274082	-0.0975659
RARB	-0.0969172	0.236831	-0.124825	-0.226819	-0.193938	-0.093554	0.187537	-0.155194	-0.341999
TOP2B	0.621493	0.465476	-1.06848	0.464315	-0.111735	0.616175	-0.734847	-1.10908	-1.44156
NGLY1	0.0983569	0.0401479	-0.320719	0.127506	0.159555	0.0265585	-0.105048	-0.211595	-0.204253
OXSM	0.0719694	-0.148423	0.293129	-0.0563559	-0.0118134	-0.0422	0.0294637	0.146998	0.0481905
LRRC3B	0.0844983	-0.0585261	0.29177	-0.0664328	-0.0800622	-0.140061	-0.0490758	0.0535916	-0.0405115
EOMES	0.098702	-0.0583324	0.307782	-0.104591	-0.0280591	-0.146233	-0.0633574	-0.0165886	-0.0453096
ZCWPW2	0.0650026	-0.111192	0.22821	-0.0627548	-0.142413	-0.163954	-0.033173	-0.0680306	-0.0473757
LINC00693	0.097822	-0.0487213	0.26571	-0.0667622	-0.103306	-0.145559	-0.0408902	0.00417907	-0.0698919
RBMS3	0.0943855	-0.0214954	0.285732	-0.110526	-0.0296754	-0.0569271	-0.0753808	0.61338	0.802132
GADL1	0.0980391	-0.0370295	0.262651	-0.0596922	-0.0715896	-0.158519	-0.0524078	0.0094385	-0.0517099
OSBPL10	-0.369604	-0.359437	-0.21466	-0.239522	-0.243912	-0.270436	0.807219	-0.226914	-0.20923
OSBPL10-AS1	-0.0424581	-0.139313	0.184966	-0.0991716	0.0425369	-0.243363	0.134876	-0.140647	-0.207144
ZNF860	0.0692409	-0.0612944	0.229962	-0.11184	-0.0905249	-0.129478	0.00402252	-0.00444899	-0.0241939
CNOT10	0.155452	0.288389	-0.276354	-0.0329768	0.310491	-0.0350943	-0.366269	-0.39277	-0.337752
TRIM71	0.0717292	-0.0803871	0.208144	-0.0984472	0.515348	-0.0507497	-0.0760472	-0.0464017	-0.0978704
CCR4	0.106466	-0.0363168	0.242009	-0.118878	-0.079811	-0.106214	-0.0635751	-0.0259758	-0.0790478
GLB1	0.0634129	-0.0900519	0.05114	-0.132444	0.0330482	-0.124404	0.0237634	0.0105163	0.0211204
SUSD5	0.0848475	-0.0385091	0.235592	-0.0540865	0.00235607	-0.0852345	-0.0521188	-0.00374731	-0.0768594
ARPP21	-0.00168018	-0.0525701	0.236902	0.118655	-0.0276876	-0.25963	-0.142012	-0.132908	-0.1939
STAC	-0.13781	-0.174485	0.0197708	-0.265627	-0.141363	-0.196724	0.15657	-0.0746673	-0.104836
MLH1	0.0874006	-0.0117264	0.0135419	0.157926	0.12276	-0.0845744	-0.118607	-0.140168	-0.00716327
LRRFIP2	-0.0390499	-0.267565	-0.418501	-0.048176	0.414829	2.31405	-0.218505	-0.156137	-0.361434
ITGA9	0.0800997	-0.0745742	0.261202	-0.0989693	0.0485212	-0.134393	-0.0420091	-0.0216206	-0.0790981
VILL	-0.175143	-0.134552	0.0379282	-0.325191	-0.31787	-0.186309	0.316937	0.12545	0.0581391
SLC22A14	0.0892042	-0.0382241	0.260618	-0.0819224	-0.0255244	-0.101514	-0.0532041	-0.0167367	-0.0569861
XYLB	0.152596	-0.0406636	0.0855582	-0.138844	0.0968921	-0.143964	-0.107429	-0.0357926	-0.0412088
ACVR2B	0.228146	0.176939	-0.220665	0.19906	0.212329	0.227558	-0.326975	-0.376571	-0.453493
SCN11A	0.102826	-0.0428702	0.230749	-0.109976	-0.102926	-0.174116	-0.0412916	-0.0309234	-0.0772101
GORASP1	0.160596	-0.044471	0.273627	-0.0510809	0.0814692	-0.0486464	-0.0449032	0.0475288	0.0300657
TTC21A	0.175656	-0.0127063	0.0100635	-0.276611	0.09307	-0.129446	-0.268515	-0.0590247	-0.109958
CX3CR1	0.0869935	-0.0675675	0.2352	-0.106121	-0.0953179	-0.113466	-0.0699792	0.706033	0.464793
SLC25A38	-0.0132414	-0.172203	0.153268	0.0525369	-0.232326	-0.125059	0.0213381	0.149813	0.0597984
EIF1B	-0.156322	-1.44688	-1.01261	-0.247646	-0.309169	1.14334	-1.50864	-2.09295	-1.8638
ENTPD3-AS1	0.0717223	-0.0853954	0.220365	-0.148401	-0.118558	-0.209503	-0.0116542	-0.0150028	-0.132019
ENTPD3	0.070409	-0.0680011	0.210537	-0.147532	-0.00969357	-0.146106	0.0328033	-0.00343146	-0.0715401
ZNF621	0.221606	0.102267	-0.0670584	0.113642	0.00368972	0.146844	-0.136203	0.0233453	0.0521376
ULK4	0.317368	0.637425	-0.281747	-0.337491	-0.213847	-0.157708	-0.239744	-0.544268	-0.676368
TRAK1	1.75937	1.19805	-0.945411	-1.29047	-0.822172	-0.651703	-0.933073	-0.76097	-0.712547
CCK	-0.222091	-0.438123	0.101182	-0.208381	-0.461958	-0.391234	0.0688328	0.215677	0.202029
VIPR1	0.201958	0.189499	0.302117	-0.186196	-0.125018	-0.150036	-0.0487529	0.000915717	-0.0572774
VIPR1-AS1	0.183683	0.0608166	0.225366	-0.140051	-0.131503	-0.191038	-0.0299337	0.00533904	-0.086849
SEC22C	0.105739	0.0576286	-0.560445	-0.385649	0.0893728	-0.221685	-0.14148	-0.581997	-0.520413
SS18L2	-0.0428652	-0.210085	0.199168	-0.205087	-0.151517	0.0783427	0.00277572	0.0519454	0.0294003
CCDC13	-0.0695484	-0.179001	0.217083	0.688745	-0.261309	-0.326218	-0.215438	-0.19859	-0.219398
HHATL-AS1	0.0927067	-0.0427919	0.270092	-0.0308143	-0.100361	-0.156084	-0.0383388	-0.0138507	-0.0823031
CCDC13-AS1	0.094753	-0.049396	0.256334	-0.106961	-0.107249	-0.156951	-0.0344072	-0.0175929	-0.079632
HIGD1A	-1.27954	-0.955063	-0.266722	-1.15123	-1.4022	-0.622541	2.44474	-0.00430665	0.604108
KRBOX1	-0.0512195	-0.366451	0.173651	-0.0991684	-0.0689544	-0.219237	-0.0280067	-0.0489593	-0.0332082
FAM198A	-0.0573891	-0.143372	0.0701643	-0.216244	-0.168956	-0.217489	0.145058	-0.0289394	-0.162165
ABHD5	0.0386807	0.0891553	-0.285295	0.0264081	-0.212507	-0.478332	-0.272129	0.0294116	-0.0683636
ZNF852	0.0909678	0.0624896	0.205569	-0.0591597	-0.0547935	-0.123794	-0.0239649	-0.00927939	-0.0670121
ZNF501	0.0583031	0.0145467	0.185915	-0.117452	-0.114644	-0.0783431	0.00782927	-0.0322826	-0.0625067
KIF15	0.100668	-0.0190826	0.277125	-0.108598	-0.0694223	-0.146837	-0.0388889	-0.0226999	-0.0711065
TMEM42	0.0624712	-0.179588	0.0919042	-0.130528	-0.166373	-0.0276368	0.101438	0.0164399	0.0656889
CLEC3B	0.099572	-0.0548196	0.292659	-0.113807	-0.109073	-0.12648	-0.0283273	0.0707101	0.0301942
TMEM158	-0.593586	-0.652306	-0.498377	-0.660494	-0.478871	-0.46837	1.78547	-0.250619	-0.117126
LIMD1	0.065261	-0.0266359	0.199049	-0.132188	-0.0296999	0.0879583	0.0691869	0.202537	0.119372
SLC6A20	0.116234	-0.0316288	0.253561	-0.110907	-0.0169044	-0.149589	-0.0389306	0.0393759	-0.0165955
FYCO1	0.474315	0.718596	-0.439481	-0.208782	-0.599796	-0.440943	-0.206796	-0.24914	-0.362717
CXCR6	0.23067	-0.0475574	0.274917	-0.125198	-0.0960284	-0.139997	-0.0356025	0.0372447	0.0555695
CCR1	0.0931787	-0.0372145	0.271577	-0.111804	-0.0866403	-0.117773	-0.0511472	0.250161	0.144526
TMIE	0.0619185	-0.101594	0.262892	-0.000748965	0.0383904	-0.0911473	-0.0428262	-0.014544	-0.0511102
PRSS50	0.0980864	-0.0370325	0.270016	-0.104858	-0.0943212	-0.147057	-0.0171826	0.0199059	-0.0442349
PRSS45	0.096639	-0.0476682	0.252179	-0.117881	-0.105165	-0.149708	-0.0115607	-0.00222774	-0.0624305
KIF9-AS1	0.12291	0.078299	-0.0149052	0.0158164	-0.114683	-0.181123	-0.257763	-0.274408	-0.385782
KIF9	0.349957	0.460646	0.646165	-0.539075	-0.301117	-0.457178	-0.369356	-0.075074	-0.146242
KLHL18	0.244795	-0.256194	0.153965	1.41594	-0.505891	-0.264824	-0.727559	-0.61885	-0.55438
CSPG5	-0.534142	-0.424219	-0.610073	-0.343709	0.0512347	-0.408465	0.93576	-0.291715	-0.0643317
SMARCC1	0.0274767	0.4668	-0.610299	0.323983	0.0473402	-0.232299	-0.380511	-0.123398	0.114716
NME6	0.0563197	0.0292188	0.081123	-0.0655923	0.12292	0.144899	0.0877887	-0.0602949	-0.0180609
SPINK8	0.101783	-0.0364676	0.283227	-0.106591	-0.0929727	-0.152775	-0.0449199	0.0969039	0.0590563
PLXNB1	-0.096032	-0.21941	-0.0552449	-0.357466	0.0514987	-0.300177	0.164446	-0.0833879	-0.0461042
TMA7	-1.63673	-2.28809	2.12062	-0.85318	-3.71667	-1.3556	1.6527	-2.06734	-0.343302
PFKFB4	0.074633	-0.0103567	0.231585	-0.00198511	0.000362369	-0.0418787	-0.0166788	-0.0389821	-0.0799818
UQCRC1	-0.124482	-0.0672018	1.28609	-0.261358	-0.688784	0.271233	0.106405	0.171682	0.524983
SLC26A6	0.22305	0.143156	0.219298	-0.163586	0.0189609	-0.113344	-0.0196176	0.0138369	0.0198461
NCKIPSD	0.094792	0.0276472	0.242963	-0.0268298	0.336629	0.187175	-0.0456685	0.158171	0.110471
IP6K2	0.312253	-0.0859792	0.146759	1.00567	0.194463	0.117552	0.0409357	0.299717	0.210195
SLC25A20	0.0943754	0.0989755	0.249	-0.124553	-0.0542602	-0.174014	0.0105699	0.017924	-0.0129792
DALRD3	0.420034	-0.0292505	-0.613363	-0.164647	0.186297	0.0852143	-0.497448	-0.632574	-0.497204
QRICH1	0.092861	0.114397	0.142245	-0.0643144	0.090341	0.0970013	-0.224244	-0.187989	-0.170313
USP19	0.0646642	0.177236	0.0572679	0.0688844	-0.00545345	0.0242883	-0.142743	-0.216007	-0.226103
C3orf62	0.146898	0.228733	0.0838469	0.0414308	0.256566	0.0733617	-0.0696846	-0.176953	-0.109223
AMT	-0.0189457	0.233288	0.231058	0.063881	0.0597226	-0.196678	0.11532	-0.420972	-0.420539
NICN1	0.0723347	0.119145	0.307865	-0.0264244	0.131324	0.0400341	-0.0246185	-0.126385	-0.0735294
BSN-AS2	0.095337	-0.018856	0.227576	-0.0407056	-0.0523656	-0.0886982	-0.064314	-0.0564362	-0.139274
APEH	-0.0605585	-0.0347324	0.247977	-0.262735	-0.150193	-0.164294	0.312652	-0.0481698	0.0145632
TRAIP	0.0915001	-0.0363028	0.137794	-0.0902055	0.0454672	-0.185825	-0.111251	-0.128173	-0.130298
CAMKV	-0.00830888	-0.110581	0.175871	-0.0669133	1.92972	0.322216	-0.107556	-0.0798964	0.0345862
RBM5-AS1	0.256187	0.138036	0.12847	-0.0442021	-0.0293196	-0.131237	-0.0460119	0.0200526	-0.0212639
SEMA3F-AS1	0.117081	-0.0172842	0.194628	-0.101787	-0.0917499	-0.127989	-0.0893299	-0.0402686	-0.103767
SEMA3B-AS1	0.0559921	-0.0441464	0.262453	-0.136516	-0.131205	-0.164189	0.00168605	-0.0191123	-0.076886
SEMA3B	-0.0883218	-0.145025	0.132526	-0.223641	-0.0879593	-0.291155	0.267676	0.169199	0.255424
HYAL3	0.0743364	-0.000406078	0.308546	-0.0832061	-0.0837507	-0.0544621	-0.0295939	0.0623461	0.0130143
NAT6	0.0529307	-0.0287012	0.250186	-0.0487774	-0.0335596	-0.127641	-0.0492272	0.0108716	0.0152395
HYAL1	0.114137	0.0713453	0.270121	-0.0815445	-0.0620271	-0.123846	-0.0325922	0.137685	0.110409
ZMYND10	0.200923	0.0502784	0.317997	-0.16973	-0.208651	-0.263987	-0.0544417	-0.0442242	-0.0383888
CACNA2D2	0.00545548	0.270407	-0.174272	-0.0423094	2.63771	0.26849	-0.156861	-0.279222	-0.162361
MAPKAPK3	-0.0208751	-0.0885253	0.171248	-0.218824	-0.199687	-0.17417	0.136788	0.0513228	0.0907507
GRM2	0.13053	0.0792979	0.24806	-0.101652	0.279934	-0.0689391	-0.0311642	-0.0159653	-0.063161
RRP9	0.00894062	-0.212304	0.414468	0.0567002	-0.0382033	-0.121916	-0.0802639	0.0169042	-0.0287515
ABHD14A	0.35624	-0.588028	1.8909	0.721896	-0.737382	0.00846506	-0.413864	-0.665992	-0.458332
POC1A	0.0930809	0.00033365	0.27154	-0.094483	-0.0769825	-0.107246	-0.0418629	0.0362512	-0.00789932
GLYCTK	0.09304	-0.00792517	0.209376	-0.0737349	-0.0975914	-0.199016	-0.056906	0.0554958	0.0408235
TNNC1	0.0959549	-0.0322968	0.266094	-0.112516	-0.108792	-0.155502	-0.0222413	-0.01461	-0.0637899
SPCS1	-2.16175	-2.67155	0.950477	6.68154	-4.85351	-2.19386	-0.331322	-0.335344	0.479977
TMEM110	0.117773	-0.0150819	0.213417	-0.0413453	-0.0448247	-0.173046	-0.0628018	0.0546741	0.0464984
RFT1	0.0849591	-0.0557102	0.252561	-0.0661909	-0.0414438	-0.162068	-0.0506081	0.070349	0.0965347
CHDH	-0.105782	-0.100554	-0.319723	0.0198767	1.62761	-0.0381496	-0.01667	-0.17582	-0.244236
IL17RB	0.0672725	-0.0463176	0.23765	-0.15893	-0.0729944	-0.175696	0.0427966	0.152822	0.177438
ACTR8	0.0678562	-0.055363	0.222429	-0.00636073	-0.0638226	-0.083379	0.0262273	0.0656936	0.0855747
LRTM1	-2.23515	-1.80901	0.195367	9.41868	-0.783426	-1.78355	-1.49355	-0.940502	-1.24649
WNT5A-AS1	0.0914339	-0.0391577	0.265204	-0.0532331	-0.0846906	-0.137469	-0.0501318	-0.0116736	-0.0809355
IL17RD	0.0980793	-0.0464377	0.266918	-0.113504	-0.111831	-0.15012	-0.0388229	-0.00962149	-0.0584054
DNAH12	0.0989547	-0.0599522	0.261601	-0.108016	-0.0722198	-0.145308	0.00252765	-0.00383801	-0.0592954
PDE12	0.105658	-0.256337	-0.333998	-0.0934682	-0.0894839	0.185754	-0.298152	-0.234508	-0.460133
ARF4-AS1	0.0499614	-0.0787908	0.254303	-0.142539	-0.100031	-0.178069	-0.0106986	-0.0228056	-0.00929819
SLMAP	-0.435491	0.151191	-0.987721	-0.456833	0.484665	0.0483757	0.974701	0.16807	-0.156091
ACOX2	0.0296455	-0.107589	0.169264	-0.174862	-0.137285	-0.178146	0.0608784	-0.00985691	-0.0200071
C3orf67	0.0982869	-0.00756791	0.231468	-0.10017	-0.096069	-0.132274	-0.0595771	-0.0185379	-0.07939
FEZF2	-0.147831	-0.217545	0.284508	1.27629	0.0380507	-0.463422	-0.183484	-0.183571	-0.16856
C3orf49	0.0986156	-0.057867	0.221091	-0.0887191	-0.0910331	-0.21331	-0.0968497	-0.049543	-0.167412
ADAMTS9	0.0998304	0.062914	0.23421	-0.111101	-0.045413	-0.166517	-0.0745976	0.475028	0.60791
ADAMTS9-AS1	0.111203	-0.0564552	0.296601	-0.113509	-0.0147142	-0.152614	-0.0353517	-0.00659488	-0.0687762
LRIG1	-0.232659	-0.155194	-0.1232	-0.472817	-0.225878	-0.164324	0.519761	0.0898914	0.0337467
KBTBD8	0.0944601	-0.0141445	0.247124	-0.0819428	-0.080576	-0.099971	-0.0340476	0.0741171	-0.0321075
FAM19A1	0.102531	-0.0416819	0.280352	-0.107765	-0.0229195	-0.120199	-0.0369746	-0.00650054	-0.0738418
LINC00870	0.0999167	-0.0671371	0.303841	-0.057316	-0.119643	-0.142536	-0.0433826	0.0168021	-0.0769563
GXYLT2	0.0876778	-0.0551087	0.26426	-0.100173	-0.0931974	-0.154126	-0.00737458	-0.00496452	-0.0665687
ZNF717	0.0862683	-0.0905221	0.0595351	-0.0119712	0.121813	0.115128	-0.0463784	-0.12021	-0.161803
CADM2-AS1	0.179049	-0.0416083	0.190348	-0.12529	-0.163812	-0.183461	-0.0814398	0.0253548	-0.0361658
VGLL3	-0.0571887	-0.121092	0.0767808	-0.243511	-0.171707	-0.205443	0.201003	-0.123733	-0.108571
CHMP2B	-1.47202	-1.21136	-1.38521	-1.06672	-0.890875	-0.00200033	2.29671	-0.749476	-0.589584
C3orf38	0.0440646	0.0257223	-0.330899	0.162312	-0.00482427	-0.121843	-0.105255	-0.190105	-0.371277
ARL13B	1.37813	0.0613479	-0.695245	-0.942996	-0.958312	-0.837173	-0.841564	-0.377201	-0.557514
STX19	0.290909	0.177301	0.122754	-0.199702	-0.161015	-0.224506	-0.200236	-0.160299	-0.207188
DHFRL1	0.103682	-0.0653607	0.00563937	-0.104272	-0.169784	-0.213905	0.0446656	-0.0876367	-0.0196305
EPHA6	0.0716282	-0.0364235	0.245032	-0.102159	0.121904	-0.0950899	-0.0536566	-0.0547081	-0.101603
ARL6	0.842427	0.480201	-0.0374148	-0.484107	-0.481845	-0.449692	-0.411487	-0.139252	-0.281366
MINA	-0.198097	-0.118268	0.00145462	0.984757	-0.450487	-0.343737	0.0373529	-0.160364	-0.175389
GABRR3	0.0951361	0.00161403	0.0341382	0.470834	-0.129282	-0.241011	-0.282154	-0.282232	-0.31839
CPOX	0.0906639	-0.0449718	0.247237	-0.0743999	-0.172514	-0.138663	-0.0267329	-0.00235114	-0.132664
COL8A1	0.100242	-0.0627893	0.255528	-0.111034	-0.0575709	-0.131501	-0.0559903	0.046007	0.0212957
ABI3BP	-0.689849	-0.512602	-0.882448	-0.854991	-0.408384	-0.399925	1.64118	-0.224712	-0.203568
TRMT10C	-0.105162	-0.181419	-0.117922	0.0494139	-0.155409	0.16838	-0.109683	-0.0830909	-0.0873307
CEP97	0.106925	0.00922097	-0.273215	0.00260313	0.239169	0.151622	0.0782579	-0.154541	-0.143183
ZPLD1	-0.0096859	-0.14437	0.165018	-0.198692	-0.158201	-0.199032	0.156299	-0.0327288	0.00448036
LINC00882	-0.106157	-0.0761241	0.145302	0.0426271	0.375867	0.48847	0.187426	-0.00173846	0.00796411
IFT57	0.342861	0.385738	-0.182818	-0.608914	-0.708934	-0.146295	-0.362979	-0.280275	-0.307215
MYH15	0.125879	-0.0650576	0.179001	-0.15051	-0.146985	-0.117342	0.0820209	-0.0434881	-0.109662
PHLDB2	0.114852	-0.0037805	0.252902	-0.103799	-0.0654709	-0.153255	-0.0639411	0.336171	0.455635
CCDC80	-0.798371	-0.6098	-0.78406	-0.888626	-0.774372	-0.481692	1.52963	-0.218033	-0.200327
GTPBP8	0.138849	-0.147999	0.067641	0.00449236	-0.107841	-0.213623	-0.177454	0.0105292	-0.125652
BOC	-0.0131925	-0.139436	0.121376	-0.17873	-0.132852	-0.203756	0.201337	-0.109448	-0.0560173
SPICE1	0.432146	-0.142354	-0.235946	-0.312872	-0.303877	-0.176909	-0.223022	-0.324895	-0.456266
ZDHHC23	0.0539731	0.0680181	0.223487	-0.0658317	-0.127282	-0.192464	-0.022821	-0.0499061	-0.0506362
ZBTB20-AS2	0.283305	-0.250545	-0.186493	0.111336	0.0154266	-0.0534378	-0.0857313	-0.148336	-0.294677
GAP43	0.035634	-0.103289	0.366832	-0.0754984	0.300883	-0.0563289	-0.128777	-0.184361	-0.213855
B4GALT4	-0.0735124	-0.0191968	-0.00689684	-0.153041	0.0535272	-0.0170435	0.095498	-0.000551616	-0.0108947
TMEM39A	0.122961	0.00129902	0.0613317	-0.0665888	0.0208815	-0.201036	-0.0584612	0.0687379	-0.0490092
PLA1A	0.106636	-0.0362139	0.270055	-0.109818	-0.0915899	-0.154251	-0.0474477	0.129541	0.107074
POPDC2	0.113688	-0.107755	0.216776	-0.0362526	-0.135796	-0.131558	-0.0687342	-0.0313602	-0.0881132
GPR156	0.0782037	-0.0378454	0.239039	-0.122199	-0.0637521	-0.137384	-0.0325979	-0.0171356	-0.0915405
HGD	0.07633	-0.0677063	0.245726	-0.137376	-0.119745	-0.1651	0.0754048	0.0162637	-0.00932107
SLC15A2	-0.377402	-0.266764	-0.340061	-0.565421	-0.324762	-0.0991645	0.81124	-0.187364	-0.27271
CD86	0.096463	-0.048513	0.237014	-0.114218	-0.128344	-0.109773	-0.0698388	0.604653	0.401115
CCDC58	0.0564811	-0.0185847	0.0881825	-0.00258251	-0.073942	-0.255239	-0.106946	-0.188097	-0.233528
WDR5B	0.134388	-0.0336666	0.253519	-0.108266	-0.181633	-0.0679506	0.00722469	0.0530663	-0.0291054
KPNA1	0.430517	0.406567	-0.5285	0.301993	-0.240021	0.0161562	-0.280965	-0.371005	-0.347027
HSPBAP1	0.145635	0.685184	-0.124694	-0.130417	-0.169805	-0.0190934	-0.291218	-0.198955	-0.199787
SEMA5B	-0.0298803	-0.0576707	0.1501	0.0962612	0.0621426	-0.158498	0.0844032	-0.0328335	-0.100735
SEC22A	0.0884114	-0.105299	0.210835	-0.00120725	-0.0260243	-0.0637014	-0.0200911	0.0742035	0.157325
CCDC14	0.760891	0.836866	-1.21229	-0.0249595	0.120045	-0.166629	-0.744319	-0.929254	-0.669475
UMPS	0.0574734	-0.142502	0.128396	-0.0760553	-0.0317896	-0.192579	-0.0188901	0.0261538	-0.0704067
SNX4	0.0200092	-0.173906	0.0145758	0.0506065	-0.127042	0.172255	0.0479065	0.0335406	0.107553
OSBPL11	0.174708	-0.193308	-0.426597	-0.128691	0.00468877	-0.200097	-0.507457	-0.301773	-0.541217
ALG1L	0.0840474	-0.0386986	0.264149	-0.112377	-0.112864	-0.0608604	-0.0401436	-0.0358847	-0.110829
ALDH1L1	-0.283949	-0.230144	-0.211991	-0.457124	-0.272871	-0.320894	0.279212	-0.0443629	-0.0685715
ALDH1L1-AS2	0.0204135	-0.103499	0.138557	-0.19083	-0.153046	-0.1703	0.050876	-0.0785068	-0.0680595
KLF15	0.0445112	-0.122718	0.0964511	-0.219084	-0.118063	-0.201081	0.0659311	0.024479	-0.0560476
ZXDC	0.23397	0.316837	-0.350357	0.268167	0.217832	-0.00383492	0.0441818	-0.300774	-0.230672
TXNRD3	0.0641182	0.013785	0.222925	-0.064308	-0.0805648	-0.188093	-0.024522	-0.0341431	-0.0988716
TPRA1	0.0795536	-0.0189751	0.340686	-0.0787444	0.0267977	-0.0639786	0.0308819	-0.0850941	0.0152349
MCM2	0.11033	-0.0385155	0.282382	-0.0886018	-0.0628639	-0.0471262	-0.0412847	-0.0188162	-0.0427725
ABTB1	0.298758	0.0276969	0.0513113	-0.31259	-0.161905	-0.287564	-0.254264	-0.11443	-0.162312
KBTBD12	0.0858289	0.107681	0.20435	-0.0949687	-0.0720842	-0.107256	-0.0574001	0.00768182	-0.0702758
EEFSEC	-0.0251851	-0.122552	0.0779609	-0.0664782	0.155898	0.224204	-0.0640684	-0.104605	-0.25197
GATA2	0.104262	-0.0196644	0.246284	-0.107064	-0.0724943	-0.147391	-0.0624033	0.349332	0.417591
GATA2-AS1	0.103186	-0.0243893	0.272413	-0.105264	-0.0852007	-0.145315	-0.0525899	0.167768	0.176034
KIAA1257	0.105605	-0.0478081	0.189588	-0.1409	-0.101705	-0.138673	-0.0418264	-0.0531198	-0.124702
CNBP	-1.74183	-2.7226	-0.229482	0.137243	-2.32404	-0.462633	2.19373	0.145167	2.20346
HMCES	-0.260074	-0.146841	-0.0195784	0.16299	-0.300367	0.231103	0.309683	-0.112073	0.118564
H1FX-AS1	0.0837514	-0.0549936	0.210306	-0.115831	0.0421343	-0.0296064	-0.0309494	-0.0298318	-0.0563176
EFCAB12	0.17596	-0.0537277	0.234865	-0.174393	-0.128555	-0.194395	-0.0847285	0.0390671	-0.0979359
MBD4	0.234854	0.171096	-0.68627	0.274731	0.103485	-0.0871703	-0.40665	-0.239736	-0.294663
IFT122	0.19831	0.378811	-0.162656	-0.230305	0.112111	-0.172692	-0.187269	-0.261099	-0.205211
TMCC1	-0.266513	0.185272	-0.561645	0.383245	0.545681	0.328165	-0.360273	-0.524227	-0.422495
TMCC1-AS1	0.0889552	-0.0434712	0.263452	-0.0980703	-0.107275	-0.128429	-0.02577	-0.00536001	-0.0694377
TRH	-1.7241	-1.45518	-1.77857	-1.46424	-0.831121	-1.00623	2.83528	0.00800447	0.494128
ALG1L2	0.117214	-0.0265829	0.147507	-0.108105	-0.071636	-0.0931743	-0.0100303	-0.0605789	-0.146388
ACPP	0.10272	-0.0415367	0.258073	-0.111582	-0.0938559	-0.148147	-0.0437138	-0.00194992	-0.0594581
UBA5	0.0755806	-0.00402338	0.175084	0.113328	-0.15161	0.224175	0.105221	-0.0208168	-0.0453881
BFSP2	0.0966415	-0.0423402	0.27367	-0.112006	-0.102041	-0.142857	-0.02965	-0.00998811	-0.0461263
TF	-21.633	-14.4498	-14.941	-18.4313	-16.9563	-12.9217	24.8786	-18.0118	-22.72
SRPRB	-0.046374	0.0716771	0.274536	-0.168065	0.0427032	-0.116667	0.00514724	0.0821	0.166578
EPHB1	-0.0551977	0.0584927	-0.028074	-0.22957	0.033919	-0.171225	0.238881	-0.0180389	-0.133986
KY	0.0690931	-0.0536683	0.229533	-0.12098	-0.0760013	-0.128639	-0.0118386	-0.0575698	-0.116665
PCCB	-0.0162192	0.0329151	0.198024	0.0892029	-0.0611172	0.22714	-0.0917787	-0.107189	-0.0854709
STAG1	0.487816	0.289791	-1.18746	0.417242	0.442516	-0.232268	-0.620088	-0.732278	-0.517632
NCK1-AS1	0.111605	-0.043155	0.158609	-0.125808	-0.169328	-0.19031	-0.0831806	0.15272	0.0906951
DZIP1L	0.406802	0.082194	-0.175051	0.0169482	-0.199917	-0.0936075	-0.209573	-0.191019	-0.321339
DBR1	0.0577732	-0.110959	0.210906	-0.0296852	-0.17436	0.0542511	0.0145641	0.0294961	-0.0676004
NME9	0.127793	-0.0866782	0.242443	-0.107834	-0.115744	-0.116947	-0.0240669	0.0092537	-0.0589793
FAIM	2.60244	0.32935	1.18108	-1.9513	-1.35644	-2.0882	-1.51982	-1.48624	-1.37357
FOXL2	0.104005	-0.0336468	0.265286	-0.10881	-0.0900067	-0.151923	-0.0508513	0.129174	0.116966
COPB2	-0.201384	-0.0797983	-0.289598	-0.103633	-0.199257	0.048819	-0.00973815	-0.232437	0.010929
RBP2	0.113148	0.0166029	0.239346	-0.101333	-0.0950199	-0.143661	-0.0483935	-0.0427172	-0.0723096
CLSTN2	0.0444304	0.0254814	0.289531	-0.162024	0.330834	-0.0481295	-0.158806	-0.117847	-0.0848481
SPSB4	0.1021	-0.0273683	0.247529	-0.115731	0.101682	-0.10312	-0.0441627	-0.00841945	-0.0563376
PXYLP1	0.0823814	-0.060194	0.194485	-0.0765443	-0.124522	-0.0580592	-0.020335	-0.115756	-0.194354
GRK7	0.0104082	4.41631	-0.103031	-0.136748	-0.0785203	-0.236442	-0.191648	-0.247069	-0.108189
XRN1	0.439264	0.55555	-1.0365	0.180487	0.0739066	0.147497	-0.507754	-0.612091	-0.635211
PLS1	0.28304	0.48875	0.215569	-0.14384	-0.220788	-0.151103	-0.137638	-0.0696033	-0.0150177
TRPC1	0.19357	0.27961	-0.0243893	0.197531	-0.242568	-0.0812538	-0.244527	-0.142753	-0.0667797
PAQR9	0.167182	-0.0415345	0.182828	0.00627427	-0.188794	-0.205303	-0.0845162	-0.0628144	-0.175776
PAQR9-AS1	1.92381	0.00886688	-0.378688	-0.795079	-1.33079	-0.434668	-1.02499	-0.104278	-0.38467
U2SURP	0.217161	-0.28938	-2.29859	1.46076	0.315824	1.15095	-0.377423	-0.805055	-0.463889
CHST2	-0.973286	-0.886663	-0.747823	-0.428877	-0.634214	-0.753667	0.908617	-0.547551	-0.388396
PLSCR2	0.0975752	-0.0345976	0.298023	-0.115121	-0.0983595	-0.14445	-0.0327363	-0.0262133	-0.08293
ZIC1	0.070417	0.0182658	0.17568	-0.184657	-0.109059	-0.205742	-0.00397369	0.24188	0.422886
AGTR1	0.0430339	-0.110838	0.168243	-0.161192	-0.134398	-0.176339	-0.0406943	-0.0550607	-0.166646
HPS3	-0.110198	-0.134776	-0.0706071	-0.147214	-0.0903995	-0.219092	0.282086	-0.0582461	-0.0408319
CP	-4.18718	-2.89645	-3.78391	-3.71507	-2.8357	-1.72846	6.22506	-0.734699	0.195638
TM4SF18	0.0850943	-0.046511	0.29626	-0.130649	-0.100358	-0.181599	-0.121218	1.23601	1.66263
WWTR1-AS1	0.0993797	-0.0461736	0.263974	-0.100422	-0.0977196	-0.153792	-0.0304155	-0.0066971	-0.0788372
PFN2	-1.76595	-1.45112	-1.00082	-0.810546	-1.08344	-0.851944	2.98735	-1.48439	-1.1042
ERICH6-AS1	0.0421791	-0.111181	0.206433	-0.15633	-0.118411	-0.173671	0.0279005	-0.0470352	-0.130924
CLRN1-AS1	-0.0237577	-0.146064	0.129991	-0.214825	-0.157449	-0.161039	0.111491	-0.0338805	-0.0969805
CLRN1	-1.24931	-1.10736	-1.03699	-1.18535	-0.827753	0.00544194	2.06197	-0.599092	-0.585875
P2RY12	0.0988788	-0.0427274	0.266188	-0.110334	-0.102342	-0.149516	-0.036081	0.0561506	-0.00932314
ARHGEF26	0.171482	-0.703877	-1.27034	-0.811024	0.0895228	-0.509055	0.418478	-0.851765	-0.916967
GPR149	0.0896196	-0.0202321	0.28645	-0.0974335	-0.00505446	-0.15781	-0.0530054	-0.0188818	-0.0671354
C3orf33	-0.0430981	-0.0346471	-0.0102255	-0.0328289	-0.0981881	-0.0328002	-0.0686987	-0.0972169	-0.222451
SLC33A1	0.111262	-0.0244886	-0.148789	0.0476039	0.0811368	-0.0645485	-0.152522	-0.0864872	-0.105416
KCNAB1	-0.351012	0.229879	-0.18791	2.58853	-0.0965393	-0.317066	-0.310262	0.0386848	-0.0310345
TIPARP-AS1	0.0902856	-0.05127	0.255309	-0.10747	-0.074663	-0.160368	-0.0404526	-0.0346252	-0.09709
LINC00886	0.0878824	0.045237	0.210213	-0.140811	-0.054379	-0.122665	-0.0298448	-0.0257646	-0.0740288
VEPH1	0.0965846	-0.027299	0.264707	-0.112914	-0.0615517	-0.15927	-0.0357051	-0.0225637	-0.061665
PTX3	0.065321	-0.0366246	0.334706	-0.0581303	-0.0743415	-0.151907	-0.0792785	-0.0505484	-0.086263
PQLC2L	0.0820808	-0.0289179	0.329609	-0.106314	-0.0615223	-0.133687	-0.0707004	-0.0459084	-0.0460629
RSRC1	0.294772	-0.0985931	-2.03976	0.586841	0.649849	0.107745	-0.800024	-0.726677	-0.45091
MLF1	0.75745	0.224374	0.395271	-0.769433	-0.424152	-0.849309	-0.335887	-0.178571	0.273231
RARRES1	0.0721228	-0.0142911	0.236161	-0.128143	-0.0889258	-0.169605	0.00369988	-0.0267338	-0.0717084
IQCJ-SCHIP1	-0.00276777	0.0368723	0.19392	0.30198	-0.0207797	-0.150086	-0.098089	-0.0589795	-0.157854
SMC4	0.27977	0.171684	0.0895006	-0.0243696	-0.250172	-0.378561	-0.215764	-0.145037	-0.171575
TRIM59	0.127495	0.0972152	0.242357	-0.120527	-0.0986978	-0.179179	-0.0709894	0.00149015	-0.0280385
KPNA4	0.0845315	0.582111	-0.623962	0.387275	0.194276	0.578589	-0.20696	0.0205327	0.4793
SLITRK3	0.0501199	-0.0728227	0.284678	0.164933	-0.0666369	-0.134354	-0.0727477	0.0111533	-0.0334108
LINC01322	0.0923531	-0.0378343	0.273323	-0.0605777	-0.0513481	-0.151095	-0.0371754	-0.00132792	-0.0545482
BCHE	-0.220803	-0.234479	-0.100382	-0.35201	-0.203116	-0.17587	0.366795	-0.069542	-0.168933
SERPINI1	-1.4168	-1.54533	0.512341	3.57098	-0.415933	-1.70363	0.0995146	-0.599923	-0.242991
MECOM	0.0984285	-0.0251689	0.256012	-0.11264	-0.092176	-0.157679	-0.0646677	0.560436	0.706316
TERC	0.107309	-0.0339194	0.296551	-0.116241	-0.10335	-0.160219	-0.0277506	-0.0059159	-0.0997189
LRRC34	0.35891	0.604306	-0.0314872	-0.199821	-0.192664	-0.137358	-0.10774	-0.103263	-0.11374
SAMD7	2.04342	0.448304	-0.302793	-1.37397	-1.276	-0.851223	-0.862576	-0.998279	-1.18037
SEC62-AS1	0.139253	-0.0668539	0.186056	-0.125082	-0.10915	-0.156463	-0.0941689	-0.09003	-0.165109
GPR160	2.26894	-0.196699	-0.231101	-1.80947	-1.63406	-1.09011	-1.21849	-1.01255	-1.03151
PHC3	1.67371	0.53982	-2.23896	-0.714076	-0.888985	-0.00957959	-1.16005	-1.21071	-1.62809
PRKCI	-0.0117725	-0.0225451	0.0368075	0.156411	0.335833	0.0813138	-0.0912044	-0.165573	-0.227674
CLDN11	0.0927189	-0.0361467	0.259262	-0.10329	-0.0842701	-0.142892	-0.0339326	0.105752	0.127891
EIF5A2	0.0211115	-0.116333	0.204624	-0.149991	0.0346917	-0.151215	0.00552878	-0.0576668	-0.0212546
PLD1	0.096231	-0.0354558	0.283344	-0.103595	-0.018147	-0.102097	-0.0449798	0.00183738	-0.0486691
FNDC3B	0.11072	0.0449089	-0.184284	-0.167032	0.129993	-0.246178	0.111723	0.110658	0.103756
NCEH1	0.333733	0.628214	0.353796	0.0484991	0.173614	-0.172866	-0.200977	-0.163272	-0.0727929
NLGN1	-0.0366492	-0.07853	-0.182603	0.0291713	-0.0678053	-0.257031	0.249724	-0.0819635	-0.0400471
NAALADL2	0.0469351	0.00469688	0.0158911	-0.0265599	-0.0453416	-0.211276	-0.10377	-0.102399	-0.192015
KCNMB2	0.100609	-0.0466683	0.286174	-0.0686295	-0.0754025	-0.145964	-0.0427694	0.0117566	-0.0596986
KCNMB3	0.13874	0.227218	0.11036	-0.213575	-0.172274	-0.292451	-0.167494	-0.0809678	0.0280854
DNAJC19	-0.098039	-0.887966	0.255464	-0.588798	-0.834476	0.14805	0.261638	-0.197048	0.182475
SOX2	-2.69753	-2.2066	-3.20947	-2.52877	-2.2623	-1.34345	4.44421	-0.237319	-0.299506
FLJ46066	0.0819839	-0.0585362	0.235393	-0.129459	-0.0993613	-0.136042	0.0205889	-0.00720364	-0.0545354
DCUN1D1	0.136231	-0.0388914	-0.0634308	-0.135004	-0.0385409	0.0238314	-0.0955965	0.133389	0.129066
MCCC1	0.00792535	0.0925166	0.155401	-0.0179382	-0.0941656	-0.0884785	-0.0763937	-0.111775	-0.0774939
YEATS2-AS1	0.186851	0.00377447	0.284037	-0.0488704	-0.0210864	-0.0893394	0.0063209	0.0633898	0.038356
MAP6D1	0.098485	-0.0354444	0.382992	-0.0821506	-0.00128985	-0.102887	-0.0629299	-0.0121117	-0.0754175
PARL	-0.0533866	-0.298139	0.781527	-0.161229	-0.59241	0.0906153	0.119327	-0.167467	0.0792161
ABCF3	0.179596	0.201852	0.23104	0.0397877	-0.265494	0.256321	-0.056419	-0.0946383	-0.0035491
VWA5B2	0.0614291	-0.0194149	0.249205	-0.109661	0.428782	0.0935627	-0.0652186	-0.0451792	-0.0806976
POLR2H	-0.00602529	-0.133555	0.18134	0.0124697	0.180023	-0.114029	0.0133505	0.359626	0.676836
TMEM41A	0.228935	0.175853	-0.384823	-0.0529247	1.10028	0.110283	-0.200024	-0.137613	0.000471699
IGF2BP2	2.33076	-1.12026	-2.93017	-2.90856	-2.03358	-1.79581	-1.86551	-1.63097	-1.33329
ETV5	-0.406135	-0.15142	-0.45444	-0.181881	-0.279412	-0.417894	0.723776	0.0758129	0.161235
DGKG	0.0061966	-0.0660487	0.181197	-0.166211	-0.0949818	-0.123988	0.0506041	0.0581463	0.147077
TBCCD1	0.0632134	0.12063	0.20153	-0.0519966	-0.0700297	-0.252189	-0.127957	0.03059	0.0520519
RFC4	-0.0104689	-0.244309	0.211981	0.109219	-0.153644	-0.203527	-0.149647	-0.00448127	0.0232669
LPP-AS2	0.0480509	-0.0893634	0.22378	-0.142989	-0.0565535	-0.18583	-0.033236	-0.0610102	-0.0942195
TPRG1-AS1	0.0918302	-0.0475204	0.260313	-0.111898	-0.107871	-0.154108	-0.0309092	-0.017989	-0.0680279
P3H2	-0.422393	-0.387169	-0.237445	-0.459578	-0.254472	-0.240624	0.513335	-0.15334	-0.184928
CLDN16	0.0962647	-0.0270139	0.285426	-0.100359	-0.0900657	-0.104805	-0.0457117	0.0255607	-0.0513825
GMNC	0.0899868	-0.0460582	0.285687	-0.0281765	-0.11973	-0.151958	-0.0573309	-0.0104808	-0.0616004
OPA1	0.0878749	0.298075	-0.00298423	0.135057	0.17342	0.266043	-0.173735	-0.319572	-0.308804
LINC00887	0.0908506	-0.0404138	0.206947	-0.100611	0.0665526	-0.144638	-0.0547161	-0.113692	-0.0769827
TMEM44-AS1	0.106789	-0.052565	0.224765	-0.115519	-0.165446	-0.185273	-0.000241307	-0.0490391	-0.112485
TMEM44	0.0975046	0.00480177	0.240902	-0.105747	-0.0683053	-0.155264	-0.042493	0.117265	0.101709
LSG1	0.0960969	-0.0252917	0.135658	0.0840501	-0.0420324	-0.0741415	0.0963988	0.134935	0.164118
LINC00885	0.100362	-0.0393502	0.266946	-0.107785	-0.0306347	-0.139282	-0.0383917	-0.00870832	-0.0699655
ZDHHC19	0.098309	-0.0366387	0.27575	-0.107569	-0.0899978	-0.149091	-0.0492842	0.00285173	-0.0501947
TCTEX1D2	-0.172532	-0.268068	0.699014	-0.166037	-0.303257	0.121367	0.115848	-0.47459	-0.265547
WDR53	0.0790249	-0.113309	0.241635	-0.0595291	-0.138641	-0.00845346	-0.0232463	0.0434234	-0.0585085
FBXO45	0.0499945	0.330623	0.108469	0.273383	-0.0188683	0.204684	-0.168641	-0.147033	-0.158258
LINC01063	0.110516	-0.0143131	0.345692	-0.112457	-0.128629	-0.166689	-0.0175063	0.0369545	-0.0623781
CEP19	0.0760646	-0.0290702	0.306564	-0.0757642	-0.1362	-0.0614413	-0.0269952	-0.0558707	-0.110358
NCBP2-AS2	-0.312119	-0.520352	0.44265	-0.142255	-0.165482	0.217031	0.127767	0.0955136	0.227234
MFI2-AS1	-0.190855	-0.142652	-0.0771998	0.039457	0.0310472	-0.123163	0.177535	-0.18458	-0.15202
DLG1-AS1	0.0998576	-0.0451059	0.264434	-0.108951	-0.0972122	-0.148438	-0.0408982	-0.0122669	-0.0695199
BDH1	0.26772	0.159642	-0.421164	-0.116131	0.473148	-0.0937054	-0.258644	-0.438099	-0.269895
PDE6B	6.78921	0.101343	-1.83561	-4.08702	-3.38754	-2.74316	-3.3406	-2.78157	-3.57148
ATP5I	-1.16622	-1.91462	3.32763	-1.46819	-2.97518	-1.58567	1.40402	0.507926	-0.424632
MYL5	1.04496	0.226067	-0.800686	-1.04763	-0.973063	-0.564061	-0.566623	-0.447867	-0.512171
MFSD7	0.132897	-0.0349275	0.242504	-0.116456	-0.0953435	-0.143736	-0.0522069	0.012231	-0.0352328
IDUA	0.096044	0.00416642	0.162879	-0.0988283	0.00450955	-0.164959	-0.0914879	-0.0464485	-0.0322941
FGFRL1	-0.838701	-0.705926	-0.464679	-0.695878	-0.554836	-0.403203	1.41426	-0.709144	-0.53063
CTBP1-AS	0.0719659	0.119771	0.183629	0.00450928	-0.000101896	-0.158038	-0.11414	-0.0019001	-0.0347941
LETM1	0.219391	0.204199	-0.115924	-0.0677004	0.716336	0.242408	-0.332924	0.0552934	-0.136943
POLN	0.0918792	-0.0992086	0.233159	-0.0394255	-0.0723551	0.0699261	-0.0853241	-0.0173966	-0.0592899
ZFYVE28	0.207991	0.236723	0.0691749	0.0334216	0.0602854	-0.195321	-0.286541	-0.327793	-0.292983
CFAP99	0.188784	0.0348743	0.197553	-0.153797	-0.179479	-0.209263	-0.0737129	-0.0245344	-0.153356
MSANTD1	0.0971995	0.0312473	0.318815	-0.0714523	-0.115109	-0.123532	-0.0762475	-0.0146706	-0.092608
ADRA2C	0.0579487	-0.0805586	0.280629	-0.110082	0.0526273	0.00705684	0.105468	0.0387737	-0.0170895
LYAR	0.368837	-0.102752	-0.0190937	-0.203232	-0.26098	0.0171009	-0.192471	0.117421	-0.03971
NSG1	-1.11584	-1.20556	0.627457	5.40234	0.412911	-0.0565433	-0.819898	-0.20342	-0.277977
STX18	-0.161193	0.21273	0.0107996	0.649578	-0.130287	-0.0644079	0.0175982	0.0960743	0.134421
STX18-AS1	0.117405	-0.0206558	0.165966	-0.109475	0.0390196	-0.0732511	-0.0840642	-0.167032	-0.171815
CYTL1	0.103816	-0.0427553	0.272413	-0.107115	-0.0932986	-0.144319	-0.0421517	0.0876628	0.00192086
EVC2	0.0829455	-0.0500246	0.264674	-0.117664	-0.0623947	-0.127804	-0.00596647	0.00874714	-0.045266
EVC	0.0829692	-0.0422456	0.253243	-0.104518	-0.080132	-0.157297	-0.00578493	-0.0125458	-0.0594104
C4orf50	0.0876729	-0.0596123	0.269161	-0.116161	-0.0751183	-0.122311	-0.0207714	-0.0239588	-0.048736
JAKMIP1	-0.413389	-0.4844	-0.304667	-0.573824	-0.403957	-0.299383	0.584093	-0.365399	-0.38909
WFS1	-0.276832	-0.210305	0.0416488	-0.328613	0.13669	-0.181461	0.471382	0.278709	0.112357
MAN2B2	-0.0312151	-0.134603	0.214577	-0.0870141	0.0592705	0.0312986	0.0596468	-0.000450043	0.0603371
MRFAP1	-1.89828	-2.73597	1.57858	0.144096	-0.943344	1.25458	1.64012	-1.05505	-0.0042756
CCDC96	0.236195	0.0559195	0.159279	-0.275124	-0.223723	-0.535122	-0.161971	-0.068786	-0.0835235
GRPEL1	-0.0226299	-0.350428	0.632603	0.194133	-0.152875	0.434397	0.026888	0.196958	-0.0451951
AFAP1-AS1	0.106216	-0.0226449	0.284037	-0.0996227	-0.093022	-0.1047	-0.0261373	-0.00302024	-0.0757485
TRMT44	0.163877	0.489415	0.140326	-0.0408029	0.137049	-0.0931055	-0.16642	-0.167116	-0.152667
ZNF518B	0.166495	0.0421582	0.239166	0.0113248	0.128342	0.110628	-0.0764075	-0.00086662	-0.140109
CLNK	0.0933225	-0.0329018	0.267405	-0.100025	-0.0232234	-0.111979	-0.071326	-0.0483262	-0.129296
HS3ST1	-0.246022	-0.217887	-0.289297	-0.351925	0.13162	-0.0962853	0.42632	-0.0279785	-0.128024
LINC00504	0.117901	0.0111017	0.20245	-0.0926311	0.0053106	-0.134265	-0.0341778	0.0099517	-0.0693429
C1QTNF7	-0.0155348	-0.0394378	0.205957	0.449398	0.0797331	-0.0646791	-0.0615963	0.0237175	-0.0993781
BST1	0.0943513	-0.0474316	0.280331	-0.0956062	-0.0807678	-0.159823	-0.0343609	0.0508202	-0.00132895
FAM184B	-0.0204489	-0.0420301	-0.411368	0.201937	0.384756	0.0604364	-0.0881083	0.0959886	0.260025
DCAF16	-0.0505244	-0.1072	-0.11688	-0.114739	0.0988664	-0.0178679	0.0196737	-0.310662	-0.143035
NCAPG	0.106357	-0.0223833	0.271185	-0.109381	-0.0636145	-0.14005	-0.0336073	-0.0192884	-0.0857723
SEPSECS	0.0798714	-0.0548978	0.237167	-0.0740329	-0.0444757	0.014175	-0.0312332	-0.0093881	-0.0764303
ZCCHC4	0.0791041	-0.113985	0.17832	-0.0911342	-0.105025	-0.0234714	-0.01196	-0.0980413	-0.158527
ANAPC4	0.0802634	0.0297102	0.145979	0.0509432	0.0329045	0.39527	-0.0322698	-0.0336743	0.0383662
SEL1L3	0.253505	-0.421393	-0.609228	-0.685612	-0.694174	-0.500127	0.0787223	-0.318803	-0.448665
SMIM20	-0.487335	-0.429836	-0.250094	-0.798811	-0.657697	-0.74277	0.736293	-0.286822	-0.232047
NWD2	0.0903187	-0.0317308	0.275832	-0.0930479	0.0157377	-0.134251	-0.0448975	-0.0261341	-0.102054
C4orf19	0.0809982	-0.113432	0.239751	-0.14864	-0.163805	-0.148919	0.0439553	-0.0171451	-0.0957946
PGM2	-2.41018	-2.12735	-3.02397	-2.1072	-1.93623	-1.23521	2.8355	-1.58703	-1.74174
TLR10	0.105846	-0.0485736	0.255292	-0.109584	-0.0920391	-0.143605	-0.0509236	0.0916072	-0.0185661
TLR6	0.0947596	-0.0183318	0.238419	-0.1116	-0.0652117	-0.138912	-0.0722835	0.0920737	-0.024424
LIAS	0.110468	0.07983	-0.195171	0.245607	0.095709	-0.318421	-0.202584	-0.00232439	-0.144216
UGDH	0.110046	0.116578	0.150441	-0.0214018	-0.0957324	-0.146075	-0.0818407	-0.115398	-0.0806432
UGDH-AS1	0.152273	-0.0131328	0.0951796	0.00630411	0.0369011	-0.11702	-0.0879885	-0.0322934	-0.0593334
RBM47	0.0934849	-0.0366617	0.240167	-0.113277	-0.0904337	-0.126156	-0.0429816	0.265847	0.149332
NSUN7	0.0833099	-0.0550485	0.267938	-0.121012	-0.087076	-0.151909	-0.00825612	-0.0324001	-0.0588897
BEND4	-0.00377978	-0.125062	0.0950814	-0.186877	-0.025939	-0.0380243	0.221285	-0.022781	-0.132411
KCTD8	0.318808	-0.108225	0.205082	-0.223852	-0.0562743	-0.266716	-0.210287	-0.17932	-0.258097
GABRA2	-0.045356	-0.0594686	0.0640055	-0.139442	2.4238	0.255686	-0.125167	-0.0777159	-0.0322939
GABRA4	0.0372895	-0.0817919	0.212063	-0.141562	-0.0656873	-0.169663	-0.0335583	-0.0797501	-0.182666
GABRB1	-0.261035	-0.281254	-0.126409	-0.394569	-0.146148	-0.36167	0.331098	-0.0290751	-0.0465163
COMMD8	-0.0769183	-0.183938	0.221216	-0.00992378	-0.439836	-0.456503	0.0642785	-0.157727	0.0745268
CORIN	0.0796315	-0.047364	0.240103	-0.0866789	-0.0714722	-0.132589	-0.0702739	-0.04157	-0.0969501
NIPAL1	0.190711	-0.0596153	0.152918	-0.167615	-0.211603	-0.167122	-0.0994343	-0.0180105	-0.096505
CNGA1	10.4896	-9.43211	0.483155	-8.16072	-6.14185	-5.20463	-6.72129	-8.49008	-6.98343
SLAIN2	0.53428	0.200927	-0.302078	-0.205666	0.254845	0.145232	-0.178342	0.158115	0.0624979
SLC10A4	0.105287	-0.0246138	0.258029	-0.0999627	-0.0307146	-0.124424	-0.0465713	-0.0103577	-0.0588932
USP46-AS1	0.0700868	-0.087835	0.241004	-0.0367223	-0.0747189	-0.166513	-0.0441422	0.0641386	0.009395
SCFD2	0.108483	-0.0438531	0.245171	-0.0497255	-0.0507543	-0.0868539	-0.0261763	0.115533	0.133325
CHIC2	0.0730606	-0.0750717	0.0775898	-0.0237653	0.0304522	0.0438632	-0.0537905	-0.00349162	-0.170452
KDR	-1.6978	-1.23782	-1.91378	-1.25482	-1.21528	-0.681709	3.03766	-0.399986	-1.09156
CLOCK	-0.029564	0.488745	-0.416939	1.17229	0.584515	0.195618	-0.179488	-0.201684	-0.0113229
NMU	0.0931474	-0.0426007	0.252122	-0.117176	-0.0853268	-0.139184	0.00405744	0.00856066	-0.0567366
AASDH	0.316527	0.0157429	-0.933807	0.0241832	0.24373	0.402948	-0.475531	-0.627082	-0.673985
ARL9	0.100553	-0.0385868	0.273402	-0.110908	-0.0750269	-0.147902	-0.027637	-0.0088621	-0.0855727
SPINK2	0.0968904	-0.0433473	0.26278	-0.114271	-0.0939712	-0.14309	-0.0214356	-0.0113191	-0.0580935
TECRL	0.086368	-0.0459725	0.24447	-0.114453	0.118838	-0.110034	-0.0488136	-0.0337219	-0.0713814
UBA6-AS1	-0.071803	-0.079363	0.0760014	-0.125266	-0.168845	-0.21324	0.219953	0.0632412	-0.0470371
YTHDC1	0.421635	-0.0578001	-2.03442	0.769651	-0.754139	0.452448	-0.690677	-0.558776	-0.199319
GRSF1	0.0344528	0.472351	0.250659	0.00470819	-0.0914572	0.266832	0.0928018	0.110824	0.195928
NPFFR2	0.0496436	-0.0471141	0.185725	-0.155662	-0.137568	-0.0928022	-0.0508672	-0.0212005	-0.153063
RASSF6	-0.0225765	-0.153161	0.070822	-0.25312	-0.218112	-0.230554	0.150785	-0.0110394	0.0536521
CXCL2	0.0994949	-0.0223461	0.252171	-0.115372	-0.0921533	-0.163427	-0.0717418	0.422972	0.56161
BTC	0.0598893	-0.0337994	0.115852	-0.162557	-0.229268	-0.252789	0.00812913	-0.14421	-0.154105
THAP6	0.133319	0.20338	-0.0203442	0.134029	0.481969	0.0307544	-0.0479197	-0.148609	-0.147183
C4orf26	0.10465	-0.0461181	0.270254	-0.110628	-0.0971723	-0.151557	-0.0407919	-0.00893749	-0.0727259
USO1	0.261332	0.40398	-0.0893243	-0.0519719	0.163869	0.191622	-0.3569	-0.64189	-0.412721
PPEF2	6.33037	-0.0608233	-9.0039	-5.20992	-5.09153	-3.91875	-7.03787	-6.25682	-7.50359
NAAA	1.21035	0.010833	-0.420214	-0.775309	-0.620989	-0.468563	-0.835612	-0.533038	-0.756763
SCARB2	-0.322703	0.487059	-1.17318	1.47283	1.51872	0.422349	0.0611614	-0.861294	-0.512865
CCDC158	0.0784659	-0.0490093	0.260537	-0.0890675	-0.083917	-0.174156	-0.0434423	-0.0075989	-0.0685662
FRAS1	0.0713325	-0.0514991	0.18592	0.218293	-0.0309799	-0.201153	-0.116087	-0.11479	-0.178648
ANXA3	0.0863009	-0.0416783	0.238231	-0.111683	-0.0956539	-0.14431	-0.0615481	0.516131	0.643321
LINC01094	0.0842904	-0.0708006	0.217842	-0.098306	-0.109226	-0.134397	-0.064638	0.495226	0.299341
PRDM8	-1.57041	-0.63746	-0.262728	7.56398	0.333096	-0.529805	-0.924959	-0.260455	-0.234967
BMP3	0.0885885	-0.0432773	0.275135	-0.0538607	0.00755299	-0.163143	-0.0388717	-0.0106407	-0.0882175
ENOPH1	-0.255422	-0.161269	0.231656	0.130155	-0.195107	0.173019	0.132966	-0.257754	-0.448836
LINC00575	0.299974	0.148271	0.491388	-0.337848	-0.395352	-0.361548	-0.217778	-0.142327	-0.207691
SEC31A	0.149905	0.312683	-1.21079	0.279456	0.575955	0.540368	-0.531269	-0.602081	-0.603559
LIN54	0.0965722	-0.127312	0.248697	-0.00375523	-0.0677823	-0.0416697	-0.00302618	-0.0174657	-0.0740227
PLAC8	0.085107	-0.0611944	0.257491	-0.103598	-0.143621	-0.12146	-0.00796581	0.0176208	-0.0567594
CDS1	0.19619	-0.0812134	0.083955	-0.255848	0.245897	0.0133961	0.0191855	-0.195484	-0.252743
PTPN13	2.75663	1.77508	-1.64395	-2.03206	-1.6825	-1.05316	-1.90512	-1.72003	-1.42975
C4orf36	0.135452	0.125368	0.18337	-0.0773202	-0.208089	-0.105347	0.00642302	-0.0912122	-0.118527
KLHL8	-1.44744	-0.807285	-2.10921	-1.35423	-1.12965	-0.431433	1.64946	-1.57145	-0.971958
ABCG2	0.0813238	-0.00782791	0.192832	-0.114684	-0.0653335	-0.19046	-0.120464	1.377	1.87342
HPGDS	0.103891	-0.0457007	0.25956	-0.107437	-0.0981689	-0.136191	-0.0550476	0.154796	0.0502166
PDLIM5	-0.14121	0.225267	-0.771376	-1.10397	-0.515214	-0.75142	0.903711	0.273505	0.589401
BMPR1B-AS1	0.0817237	-0.0522808	0.261223	-0.126215	-0.0933579	-0.160541	-0.0080611	0.00426924	-0.0595545
BMPR1B	-0.266132	-0.222862	-0.128669	-0.390193	-0.280997	-0.369189	0.546357	-0.0203864	-0.10397
UNC5C	0.274315	-0.0959471	0.142792	-0.23239	-0.0855452	-0.262446	-0.152612	-0.188946	-0.149977
ADH1B	0.104258	-0.0476299	0.266364	-0.11359	-0.0805887	-0.141681	-0.0491117	0.0463079	0.00858575
TRMT10A	0.0433511	0.00824208	0.192605	-0.0961553	0.030055	-0.105578	-0.00310432	-0.0852826	-0.102145
DAPP1	0.101439	-0.0519034	0.263779	-0.112061	-0.0696005	-0.149253	-0.056491	0.0509747	-0.0100316
LAMTOR3	-0.0826152	-0.352027	-0.0852511	0.0403905	-0.0608771	0.00980389	0.22461	0.0280865	0.233283
DDIT4L	0.0247884	-0.0727427	0.20722	-0.154891	-0.118775	-0.172458	0.0948956	0.00432141	-0.115328
EMCN	0.0865927	-0.0106549	0.224969	-0.110851	-0.0522196	-0.168583	-0.121616	1.22006	1.59577
PPP3CA	0.324565	0.132535	-1.04575	1.61409	0.519122	-0.5486	-1.29999	-0.801169	-0.717665
FLJ20021	0.0932492	-0.087637	0.161349	0.224669	-0.0861016	-0.2357	-0.0555245	0.0169299	-0.112313
BANK1	0.082839	-0.0661601	0.244793	-0.122392	-0.0983123	-0.160087	-0.0299107	-0.0140201	-0.0845847
MANBA	0.0953698	-0.0590289	0.101617	-0.0439541	-0.0195392	-0.165195	-0.0883264	0.110893	-0.0359653
SLC9B1	0.179244	0.231444	0.204489	-0.133305	-0.0290294	-0.0692379	-0.0119461	0.0304954	-0.0130818
TACR3	0.014795	-0.101389	0.221412	0.315253	-0.0825338	-0.334726	-0.1101	0.0145532	-0.0293851
INTS12	0.0351437	-0.12956	0.137049	0.0236318	-0.203609	-0.18442	0.0659435	0.294962	0.198944
NPNT	0.0797416	-0.0370171	0.273191	-0.0829814	-0.0892643	-0.190375	-0.0596438	0.0212745	-0.0118478
PAPSS1	-0.155027	-0.194561	-0.0784113	0.0468769	-0.00301594	0.262446	0.297453	-0.0392102	0.0225823
SGMS2	0.0935715	-0.0338812	0.27654	-0.102746	-0.0556307	0.0398084	-0.0506141	0.0311256	-0.0502536
LEF1	0.0949251	-0.0490201	0.257115	-0.108292	-0.0925755	-0.167769	-0.0546489	0.260009	0.296334
OSTC	-0.189058	-0.23096	-0.0489053	-0.173107	-0.0977918	-0.419913	0.406785	0.0511045	0.0196546
ETNPPL	0.0415966	-0.0591114	0.169634	-0.156166	-0.11328	-0.156457	0.0385978	-0.0514267	-0.0909708
COL25A1	1.15585	-0.153883	-0.961762	-0.781978	-0.755248	-0.784629	-1.0358	-0.864853	-1.06559
SEC24B-AS1	0.0273444	-0.103497	0.25402	-0.0615689	-0.0623244	-0.18542	0.0508002	-0.0220527	-0.0484633
SEC24B	0.0111769	0.0423933	-0.149729	0.398163	0.12008	-0.0742258	-0.12201	-0.205427	-0.168282
CCDC109B	-0.22717	-0.324796	0.201126	1.34239	-0.535443	-0.342793	-0.0701264	0.253198	0.125327
CASP6	-0.150037	-0.035901	0.0476027	0.0215701	-0.146044	-0.278343	0.0393218	-0.0766645	-0.0108678
PLA2G12A	-0.0675135	0.183097	-0.00189285	0.651594	-0.175593	-0.239778	0.048673	-0.148801	0.184787
RRH	-0.194889	-0.197497	-0.098621	-0.342327	-0.267865	-0.263204	0.473279	-0.167002	-0.180687
EGF	-0.184182	-0.207948	-0.044619	-0.345839	-0.120053	-0.311742	0.428378	-0.254599	-0.279801
C4orf32	0.148349	0.0526946	0.27809	-0.153745	-0.0872481	-0.220801	-0.0487881	0.298604	0.293072
TIFA	-0.0180888	-0.141003	0.189163	-0.139724	-0.0662232	-0.16617	0.181786	-0.0210278	-0.0500146
NEUROG2	0.0128109	-0.0972323	0.14409	-0.17469	-0.161838	-0.188224	0.0627767	-0.0559341	-0.189311
TRAM1L1	0.0515916	-0.0853851	0.177994	0.02872	-0.0919419	0.0150123	-0.0778691	-0.013818	-0.129992
NDST3	-0.0765485	-0.0189406	0.225311	0.589065	0.0886089	-0.0555195	-0.123903	-0.0395635	-0.0601728
PRSS12	0.108606	-0.0428096	0.270351	-0.0774124	-0.086092	-0.143445	-0.0407071	0.00827725	-0.0662087
METTL14	0.231418	0.120285	-0.251133	-0.00866511	-0.111602	-0.327341	-0.23481	-0.137583	-0.0128509
PRDM5	0.116698	-0.0148823	0.0261443	0.0258609	-0.136964	-0.26373	-0.0382308	0.0418185	-0.0297108
NDNF	-0.325584	0.0206674	-0.156361	1.7233	-0.599514	-0.558184	-0.293298	-0.301637	-0.405413
TNIP3	0.114604	0.094228	0.245377	-0.116645	-0.108867	-0.162849	-0.0577174	-0.0016025	-0.0879781
TMEM155	0.101227	-0.0442621	0.289844	-0.0987213	-0.0340423	-0.134378	-0.0498616	-0.0115109	-0.070409
EXOSC9	0.115466	-0.11292	0.278713	-0.0711272	-0.277283	0.261889	0.0238487	0.128081	0.00606733
CCNA2	0.284897	0.16103	0.118137	-0.145029	-0.146518	-0.204998	-0.164103	-0.133121	-0.237791
BBS7	0.903239	0.58532	-0.262343	-0.526201	-0.350473	-0.554781	-0.717561	-0.741544	-0.576674
TRPC3	0.608986	-0.0503668	0.344201	-0.390373	-0.318489	-0.337478	-0.24495	-0.242712	-0.267004
KIAA1109	0.716644	2.27684	-2.97136	1.56875	1.67079	0.498143	-1.35328	-1.56704	-1.19973
BBS12	0.507634	-0.312608	0.582097	-0.434662	-0.418373	-0.299095	-0.256473	-0.200871	-0.0645944
LINC01091	0.0959183	-0.044797	0.266948	-0.0482351	-0.0767654	-0.162523	-0.0468733	0.0118235	-0.0300953
MFSD8	0.299151	-0.0402249	-0.148775	0.00657607	0.0944046	-0.191813	-0.188983	-0.0677111	-0.275506
PABPC4L	0.103864	-0.0382139	0.268385	-0.106485	-0.089204	-0.147555	-0.0529514	0.0409968	0.00685015
RAB33B	0.0837998	-0.0880452	0.0753761	-0.0960245	0.00281092	-0.111952	-0.0795075	-0.0105525	-0.0800769
SCOC-AS1	0.0417099	-0.233133	0.267293	-0.160482	-0.095144	-0.200185	-0.0472646	-0.00623418	-0.149273
CLGN	-1.30443	-1.26215	-1.4298	-1.30428	-1.13954	0.160889	2.17743	-0.511938	-1.02145
UCP1	0.100699	-0.0420096	0.261361	-0.111896	-0.0778771	-0.140849	-0.0246318	-0.00720555	-0.0661696
ZNF330	-0.286056	-0.411295	0.171353	1.27633	-0.316458	-0.00129358	0.0192086	0.215753	0.208682
IL15	-0.0830722	-0.12703	0.0845718	-0.246406	0.0366565	-0.186802	0.240917	-0.122243	-0.0559536
HHIP-AS1	0.0156578	-0.261715	0.228053	0.51823	-0.152366	-0.195703	-0.108394	-0.0310352	-0.0993322
HHIP	-0.0480582	-0.224682	0.180054	1.09655	-0.0326106	-0.363906	-0.129454	-0.0260471	-0.0754596
SMAD1	0.129792	0.247338	0.125714	0.0359825	0.000801959	-0.0617905	-0.00932037	0.171449	0.131394
MMAA	0.0633231	-0.0115688	0.262569	-0.0384596	-0.0715462	-0.0875313	-0.0357063	-0.0243777	-0.14487
POU4F2	0.0595623	-0.0437456	0.342089	-0.104634	0.024903	-0.101318	-0.0923962	-0.0712842	-0.0669635
EDNRA	0.113433	-0.0224075	0.234835	-0.118601	-0.0827659	-0.180195	-0.0701105	0.625817	0.851503
TMEM184C	0.0446987	-0.0189071	0.110938	-0.0530581	0.10337	-0.037044	-0.0466406	-0.117406	-0.181489
ARHGAP10	1.89564	0.38615	-1.68624	-1.51511	-1.3317	-1.09537	-1.72644	-0.830845	-0.723709
NR3C2	0.0789233	0.262156	0.191458	0.0523183	0.14941	-0.0927938	-0.014916	0.00638685	0.0631699
FAM160A1	0.144221	-0.0473233	0.148816	-0.178381	-0.118861	-0.0300272	-0.0805187	-0.0674099	-0.09367
GATB	-2.11584	-1.42749	-1.79362	-1.93685	-1.60023	-0.911843	4.42971	-0.417516	0.281835
ARFIP1	0.0446998	-0.22252	-0.089186	-0.0987069	-0.243566	0.0651335	0.218951	0.197012	0.224605
TIGD4	0.473915	0.029285	0.0926364	-0.261826	-0.247768	-0.36147	-0.0532259	-0.124366	-0.182648
TLR2	0.101265	-0.0599452	0.262371	-0.116218	-0.0993931	-0.123201	-0.0612549	0.384214	0.228304
RNF175	0.0698124	-0.0434812	0.277138	-0.117766	0.0902658	-0.119699	-0.102698	-0.0687404	-0.0979681
LRAT	0.0761887	0.00988972	0.268984	-0.154708	-0.108102	-0.238661	0.0243176	0.207806	0.180829
PDGFC	0.0430911	-0.0793298	0.221094	-0.120929	-0.123758	-0.187819	0.037331	0.149371	0.116871
C4orf46	0.370234	0.0613641	0.279985	-0.209232	-0.300614	-0.0510745	-0.213222	-0.0248879	-0.230721
C4orf45	0.0976565	-0.0475754	0.269267	-0.109531	-0.095205	-0.137714	-0.0286267	-0.0292484	-0.0692384
NAF1	0.106834	0.0540156	-0.0352943	-0.00501904	-0.323076	-0.304134	-0.201538	-0.168754	-0.159436
NPY1R	0.01487	-0.0712007	0.263145	0.239585	-0.226764	-0.196369	-0.13567	0.0302215	-0.00161792
MSMO1	0.120437	0.0184637	0.0539315	-0.12321	1.58364	0.912564	-0.397873	-0.347237	0.0382677
CPE	0.219176	3.87976	-0.518629	2.0723	-1.32232	-9.19216	-4.88777	-1.04591	1.74077
CBR4	0.0501148	0.278515	-0.969438	-0.0850468	0.0339045	0.587338	-0.477155	-0.475946	-0.669938
MFAP3L	0.212241	0.42018	0.0903679	0.114934	-0.0948495	-0.217385	-0.247297	-0.169423	-0.244248
GALNTL6	0.0920059	-0.0474739	0.265275	-0.0597045	0.00804707	-0.133772	-0.0396745	-0.00913942	-0.0475277
GALNT7	0.107515	-0.285501	-0.150617	1.07541	0.371825	-0.285146	-0.387284	-0.190183	-0.211722
SCRG1	-0.587978	0.251919	-1.05783	-1.00376	-0.24838	-0.372359	3.02269	0.500919	0.813002
FBXO8	-0.0723885	-0.188096	0.165789	-0.105609	-0.119288	-0.101451	-0.0164121	-0.349978	-0.254447
CEP44	0.11288	0.368582	-0.499087	0.140722	0.289108	-0.0940992	-0.431628	-0.506756	-0.71031
HPGD	0.0862751	-0.032289	0.287403	-0.0127147	-0.0144933	-0.132089	-0.0607068	-0.0223352	-0.0653976
GLRA3	0.0610126	-0.0560659	0.230465	-0.0983808	0.63595	-0.0219595	-0.0718558	-0.0461037	-0.0857456
AGA	-0.0362782	-0.0984339	0.116931	-0.176425	-0.185122	-0.177613	0.187162	0.257516	0.102812
LINC00290	0.00552947	-0.101212	0.193355	-0.175684	-0.113434	-0.215592	0.140224	-0.0248861	0.00556001
DCTD	-0.177276	-0.135765	0.00430977	-0.266333	-0.292593	-0.254311	0.348589	0.159469	0.0456624
RWDD4	-0.00287449	-0.310841	-0.336971	-0.139504	0.126454	-0.00528278	0.110518	-0.375298	-0.229831
PRIMPOL	0.082268	-0.150939	0.209918	-0.0793066	-0.0216457	-0.0408368	0.019855	-0.0863836	-0.105546
ACSL1	0.136363	0.079089	0.197296	-0.080313	0.112253	-0.153339	-0.179036	0.649217	0.333967
SLC25A4	-2.99237	-2.24813	0.216678	-0.737891	-1.21559	-0.405071	2.54129	-3.75741	-1.02079
LRP2BP	0.31456	0.337345	-0.488691	0.363908	-0.0749291	0.0151245	-0.305971	-0.320909	-0.684897
ANKRD37	0.544403	-0.575101	0.321457	-0.660831	-0.626048	-1.5265	-0.580478	0.48145	0.927331
C4orf47	0.220796	0.139291	0.322768	-0.264295	-0.19205	-0.18662	-0.156966	-0.262155	-0.264487
PDLIM3	0.319669	-0.179741	-0.838245	-0.5603	-0.621191	-0.760923	-0.303185	0.281903	1.09531
FAM149A	0.333412	0.276541	-0.362466	-0.415995	-0.228023	-0.435191	-0.17405	-0.353934	-0.39314
CYP4V2	-0.0933164	0.0658014	-0.709142	0.344685	0.136507	-0.485162	0.636715	-0.110693	0.0509441
KLKB1	0.0533478	0.141514	0.192884	-0.0341392	-0.1134	-0.283205	0.157078	-0.0734871	-7.33229e-05
FRG1	-0.383429	-0.710819	-0.651555	-0.0848213	0.0617856	0.224435	-0.458371	-0.607849	-0.250593
PLEKHG4B	0.0987959	-0.0303854	0.286339	-0.114048	-0.030635	-0.0556238	-0.0502653	0.00260579	-0.0666918
AHRR	0.0888943	-0.0463936	0.277772	-0.108908	-0.031088	-0.134168	-0.0581335	-0.0288196	-0.0802739
EXOC3-AS1	-0.0888169	-0.221493	-0.100353	-0.115502	-0.0744898	-0.186828	-0.0445221	-0.38071	-0.452488
EXOC3	0.0662045	0.334444	-0.0335963	-0.106416	0.207204	1.27014	-0.0632894	0.101087	-0.145059
PP7080	0.0893537	-0.0169872	0.371702	-0.0576246	-0.0620415	0.109854	-0.0163398	0.0299872	-0.0471693
TRIP13	0.0930818	-0.0251068	0.269097	-0.0957372	-0.0728152	0.0152063	-0.0521964	-0.00293077	-0.0362185
NKD2	0.0607336	-0.0190039	0.225379	-0.157646	-0.0822901	-0.112662	0.0908357	0.0304667	0.00254467
C5orf38	0.0932467	-0.0607783	0.344308	-0.114228	-0.0604519	-0.134498	-0.0586511	-0.0194976	-0.0707988
ADAMTS16	0.101702	-0.0341443	0.245741	-0.105825	0.159214	-0.121556	-0.0583899	-0.0162521	-0.0663708
LINC01018	0.104049	-0.012149	0.245966	-0.136021	-0.163243	-0.168031	0.00286672	-0.0473419	-0.096294
FASTKD3	0.153316	-0.143796	0.260311	-0.0913532	-0.154574	-0.0598558	-0.0236078	0.0831295	0.0120671
SNHG18	-0.463479	-0.323426	-0.351766	-0.576692	-0.568258	-0.477254	0.639825	-0.117705	-0.145511
ROPN1L	0.115574	-0.0266589	0.344895	-0.138367	-0.129511	-0.157514	-0.0950849	-0.0928038	-0.156153
ANKRD33B-AS1	0.114318	0.0429699	0.262554	-0.107629	-0.0924175	-0.153642	-0.0419817	-0.00837278	-0.0728145
DNAH5	0.101208	-0.0455892	0.275311	-0.105561	-0.0819192	-0.147387	-0.0343289	-0.0152535	-0.0715682
FBXL7	0.0843151	-0.0852481	0.250214	-0.086747	0.0584646	0.42668	-0.0447974	-0.0128337	-0.0842249
CDH18	0.0254467	-0.0711138	0.226182	-0.0693382	0.915356	0.0262311	-0.0938617	-0.0876057	-0.100248
CDH10	0.0718044	-0.0879922	0.202304	-0.087362	0.317094	-0.0793505	-0.0761955	-0.0473752	-0.0884798
CDH9	0.0963758	-0.0474206	0.245263	-0.0552267	-0.0633308	-0.127185	-0.0467061	-0.000971807	-0.0754846
DROSHA	0.108363	-0.101137	-0.112644	0.26418	0.147805	-0.165206	-0.228131	-0.268336	-0.258796
C5orf22	0.117283	-0.0507473	0.209631	-0.0959044	-0.0700962	0.111643	-0.0260503	-0.107201	-0.177702
NPR3	-0.0659598	-0.0527958	0.28284	0.15106	0.171645	-0.163328	-0.161325	-0.169547	-0.219271
TARS	-0.273992	-0.299657	-0.383538	-0.309076	-0.224643	0.395861	0.577684	-0.516658	-0.337658
ADAMTS12	0.0633106	-0.0937529	0.246802	-0.142053	-0.123039	-0.154153	0.0670968	0.0265565	0.0108638
SLC45A2	0.10141	-0.0250339	0.273097	-0.0860227	-0.0978418	-0.154343	-0.0377591	0.0162026	-0.0393137
AMACR	0.000811987	-0.140532	0.17511	-0.0584121	-0.0817027	-0.0983405	0.0673225	-0.0361047	-0.0653459
C1QTNF3	-1.6149	-1.37542	-1.74893	-1.39956	-1.10228	-0.823392	2.20241	-0.725213	-0.471022
TTC23L	0.105362	0.132618	0.251131	-0.11654	-0.10039	-0.165851	-0.0408447	-0.0017649	-0.0634798
RAD1	0.112437	-0.0644645	-0.0820596	0.0566316	-0.028121	-0.118387	-0.29421	-0.485511	-0.649868
SPEF2	0.666518	0.290041	-0.173046	-0.346589	0.222204	0.123513	-0.105254	-0.0740873	-0.140158
UGT3A1	0.0480418	-0.0693683	0.277024	0.0436713	-0.102216	-0.213337	-0.0972737	-0.0548357	-0.0969402
LMBRD2	0.0654442	0.206632	0.0129279	-0.00289543	0.149995	0.118413	0.0783845	-0.0639285	-0.0982957
SKP2	0.108541	0.185431	0.122926	0.0426985	-0.0359698	-0.132882	-0.102281	-0.0266878	-0.0222586
NADK2	-0.00834231	-0.103762	0.0637157	-0.124571	-0.00308264	-0.1152	0.135579	-0.00687168	0.0200562
RANBP3L	-0.0170564	-0.109426	0.125174	-0.196323	-0.202964	-0.22217	0.118159	-0.082192	-0.14992
GDNF	0.101698	-0.0403293	0.266897	-0.0963956	-0.0745976	-0.142052	-0.0447968	0.00471027	-0.0551193
EGFLAM-AS4	0.143776	-0.0632341	0.24024	-0.133109	-0.105969	-0.213689	-0.0763597	-0.0242482	-0.0977958
LIFR-AS1	0.0988501	-0.0280093	0.190619	-0.0350924	-0.047535	-0.155793	0.000517621	-0.123176	-0.12939
OSMR-AS1	0.10506	-0.0369213	0.270858	-0.106922	-0.0915127	-0.146543	-0.0457319	0.0686925	0.0334128
FYB	0.0831279	-0.0264899	0.201284	-0.118064	-0.118491	-0.0950895	-0.0899136	1.17582	0.819457
C5orf51	0.0858271	-0.0284772	0.251941	0.0110725	-0.0163434	0.0512746	0.149709	0.161368	0.218308
FBXO4	0.057706	-0.183822	-0.0273004	-0.0780582	-0.0282304	-0.145134	-0.134838	-0.215119	-0.237306
GHR	0.101915	-0.0374557	0.291451	-0.0967056	-0.0607914	-0.122599	-0.0309813	0.0456687	0.006728
CCL28	0.0356299	-0.0908605	0.18055	-0.175374	-0.11966	-0.183011	0.0290918	-0.0207228	-0.0233841
PAIP1	-0.136006	-0.471356	-0.196364	-0.0195532	-0.669195	-0.128017	-0.00842562	-0.381943	-0.333177
FGF10	0.050446	-0.0730077	0.178285	-0.149698	-0.151824	-0.166874	0.0268439	0.00598843	-0.0525425
FGF10-AS1	0.100383	-0.048822	0.263533	-0.11059	-0.0970825	-0.152374	-0.0332062	0.00500629	-0.0445599
ISL1	-1.25505	-0.925185	0.506339	5.26642	-0.665287	0.00554674	-0.954598	-0.813687	-0.953653
ITGA1	0.0781287	-0.0261343	0.195981	-0.123946	-0.0034799	-0.13411	-0.160666	1.16341	1.56062
CCNO	0.0672569	0.0323054	0.422628	0.184602	-0.13196	-0.114474	0.00281972	0.00462769	0.00956156
FLJ31104	0.0500663	-0.0481334	0.162379	-0.088102	-0.000586013	-0.201989	-0.051039	-0.124567	-0.155461
SETD9	0.0640285	-0.0986108	0.262357	-0.104575	-0.145308	-0.222889	-0.0392599	-0.0568168	-0.111827
GAPT	0.0956983	-0.0496796	0.265568	-0.10823	-0.103665	-0.133373	-0.0480236	0.275292	0.124661
PART1	0.085167	-0.0414945	0.217361	-0.10507	-0.0775116	-0.193201	-0.0969409	0.396635	0.508911
DEPDC1B	0.104829	-0.0365619	0.274656	-0.102886	-0.0927467	-0.15247	-0.0396998	0.00501481	-0.0551067
ELOVL7	0.164831	-0.0419753	0.126662	-0.161707	-0.0967996	-0.234377	-0.127074	0.382163	0.526344
IPO11	0.108516	-0.0116383	0.170415	-0.0580236	-0.0112496	-0.081243	-0.0197462	0.141711	0.0893138
CWC27	0.502653	-0.569076	-0.645091	0.0861859	-0.0749716	-0.355955	-0.0658791	0.057108	-0.0569683
TRAPPC13	0.100728	0.0620553	0.184562	0.0489508	0.0403499	0.200361	-0.00586087	0.0494641	-0.0185723
MAST4-AS1	0.0873884	-0.0639187	0.262135	-0.0978813	-0.0946523	-0.165828	-0.0288732	0.00105802	-0.0454516
CD180	0.101243	-0.0429797	0.263508	-0.106226	-0.0991486	-0.140158	-0.0438438	0.0873256	0.00302958
CENPH	0.0658763	-0.146625	0.259891	-0.098598	-0.128827	-0.0441962	0.00374153	-0.0524679	-0.0201285
CCDC125	0.144033	-0.0214908	0.12093	-0.0756714	-0.0789356	-0.0864211	-0.0534186	0.0791792	0.0374105
AK6	-0.255486	-0.418628	0.471532	-0.267814	-0.632123	-0.172821	0.161633	-0.224409	-0.262188
OCLN	0.157532	0.0549901	0.10746	-0.0232395	0.076683	-0.116164	-0.0685607	0.118312	0.19544
GTF2H2C	0.184351	0.000639878	-0.0524692	-0.0296408	0.153008	0.193131	-0.101201	-0.094785	-0.0898769
SERF1A	0.406519	0.24279	-0.404502	-0.441321	-0.211144	-0.297887	-0.435093	-0.519544	-0.518449
SMN1	0.223547	0.049034	0.161196	-0.0781293	0.061744	-0.134505	-0.0624755	0.0254589	-0.0793646
GTF2H2	0.39635	0.460795	-0.851334	-0.0760676	0.632846	0.0327696	-0.391415	-0.311225	-0.404652
CARTPT	-0.0932749	-0.132783	0.235659	-0.10125	3.16366	0.285315	-0.164949	-0.23053	-0.202433
PTCD2	0.192525	0.226103	0.0145413	-0.226974	0.0315475	-0.132019	-0.119271	0.00577222	0.0359085
FOXD1	-0.238421	-0.216608	-0.126983	0.0608385	-0.148249	-0.327317	0.106649	-0.198919	-0.31903
ANKRA2	0.0669862	-0.0321145	-0.130067	0.326164	0.464885	0.0488051	-0.0372844	-0.0594867	-0.133446
ANKRD31	0.12476	-0.0636568	0.21693	-0.0279917	-0.0841603	-0.121012	-0.0493039	-0.0354346	-0.100518
POC5	0.557996	-0.25598	-0.26736	-0.194796	-0.158585	-0.0535783	-0.360433	-0.207795	-0.46878
F2RL2	0.227359	-0.0788241	0.194044	-0.137893	-0.145949	-0.192558	-0.0843806	-0.0545788	-0.115786
AGGF1	0.26653	0.0417045	-0.483172	0.29846	-0.263035	0.526978	-0.256294	-0.725405	-0.640153
WDR41	-0.0310863	0.0339258	0.231408	0.579669	0.13888	0.220429	-0.133895	-0.230313	-0.238
SCAMP1-AS1	0.0778098	0.0688279	0.191509	0.170003	-0.284373	-0.110433	-0.115054	-0.189077	-0.0808142
DMGDH	0.130317	-0.0152014	0.162757	-0.14679	-0.0449709	-0.113193	-0.0153361	-0.0436741	-0.102374
THBS4	0.0665145	0.969553	0.281356	-0.123387	0.0096505	-0.148769	-0.0698899	-0.00789646	-0.107425
DHFR	-0.0255596	-0.0394094	0.106268	-0.131175	-0.04719	-0.149652	0.026155	-0.0993128	-0.0660827
MSH3	0.0953608	0.314401	-0.302102	0.245329	0.280505	0.097678	-0.165521	-0.266215	-0.375383
CKMT2	0.114162	-0.0582364	0.266739	-0.0994618	-0.037787	-0.154329	-0.0155091	0.160799	0.116041
ZCCHC9	0.185152	-0.0144324	0.210196	-0.107351	0.217737	0.388317	0.00325277	0.126464	0.325303
ATP6AP1L	0.0944197	0.139264	-0.205253	-0.0464031	0.642559	-0.250257	-0.105751	-0.148648	-0.0616217
LINC00461	-2.30482	-1.35624	-3.04023	-0.412412	0.482837	-0.838562	3.2568	-2.03211	-1.41252
MEF2C-AS1	0.0949842	-0.0525141	0.270878	-0.0915757	-0.107386	-0.155575	-0.0469069	0.00679511	-0.045496
CETN3	-0.459732	-0.407186	-0.550235	-0.312816	-0.553653	-0.167988	0.679002	-0.471848	-0.309667
MBLAC2	0.11916	0.060139	0.132248	0.054892	-0.00727576	-0.137116	-0.0307523	-0.0244162	-0.092079
LYSMD3	0.0229146	-0.0793192	-0.0309739	-0.0543447	-0.21076	0.122569	0.0664649	-0.161488	-0.170426
FAM172A	0.270208	-0.258507	-0.892368	0.470939	0.389421	0.449329	-0.181508	-0.391112	-0.3651
POU5F2	0.192354	0.0614905	-0.0414156	0.0126933	0.0240192	0.0477466	-0.245593	-0.195588	-0.179735
MCTP1	0.0717137	-0.00183323	0.119635	-0.127057	0.00788664	-0.0778496	-0.0753657	0.0736686	-0.00161473
ARSK	0.0717032	-0.0537295	0.0894253	-0.16411	0.016384	0.0514419	0.0123237	-0.077775	-0.115598
RFESD	0.0667079	-0.109526	0.290444	-0.0758106	-0.045391	-0.109978	-0.0312395	-0.0270064	-0.091172
PCSK1	-0.0394546	-0.0973274	0.278577	0.290256	0.019309	-0.294814	-0.153315	-0.180413	-0.206709
LIX1	-1.81185	-1.35062	-1.60178	-1.80706	-1.29077	-0.846627	3.03404	-0.904194	-0.218394
RIOK2	0.0143258	0.0289602	0.144419	0.120164	-0.27102	0.181185	-0.11223	0.19695	0.0974049
FAM174A	-0.286174	-0.632587	0.207179	-0.27817	-0.952108	-0.0691435	0.2159	-0.580631	-0.413239
C5orf30	-0.270763	-0.550011	-0.227836	-0.0177237	-0.423372	-0.346123	0.404062	-0.553298	-0.55451
FBXL17	0.413595	0.774789	-0.428995	0.262705	0.204298	0.328417	-0.521892	-0.343571	-0.491151
LINC01023	-0.0843531	-0.185452	0.128636	-0.240505	-0.27947	-0.147928	0.152491	-0.218955	-0.258083
CAMK4	-0.305437	-0.136455	-0.054759	1.969	0.447744	-0.0960791	-0.28298	-0.270631	-0.344111
EPB41L4A-AS2	0.123063	-0.0398604	0.233967	-0.144087	-0.114324	-0.147904	-0.0223677	-0.0276773	-0.104698
ZRSR1	0.104664	-0.0351975	0.242839	-0.123888	-0.087231	-0.198258	-0.0503533	0.048511	-0.0469233
TRIM36	1.03898	0.503352	0.135198	-0.905159	-0.671193	-0.497336	-0.869835	-0.638583	-0.708288
PGGT1B	1.3038	0.42269	-1.43744	-0.772163	-0.565545	-0.724073	-1.22974	-1.47662	-1.51408
TICAM2	0.0993105	-0.0467348	0.249563	-0.0787953	-0.0879344	-0.149122	-0.0449851	0.00488634	-0.0712149
TMED7	-0.26239	-0.45498	-0.132725	0.120576	-0.167749	-0.141372	0.29172	-0.287865	-0.118141
SNCAIP	0.0887973	-0.0452122	0.276068	-0.118872	-0.0156754	-0.151982	-0.0512311	-0.0186451	-0.0827971
SNX24	0.101113	-0.0491149	0.172389	0.213693	0.0412366	-0.256282	-0.13099	-0.200588	-0.142931
LINC01170	-0.143555	-0.183377	0.217605	-0.259195	-0.0288606	-0.212233	0.566279	-0.034509	-0.0625831
ALDH7A1	-0.883737	-0.618957	-0.719639	-0.374713	-0.565291	-0.0241089	1.03142	-0.0951667	0.160947
LMNB1	0.353749	-0.0343204	0.00392893	-0.0670927	-0.15968	-0.135191	-0.178766	-0.0899012	-0.288419
MARCH3	-0.187086	-0.589863	-0.0796724	-0.221706	-0.112953	0.421411	0.260725	-0.641034	-0.659416
MEGF10	-0.285494	-0.29052	-0.256269	-0.412295	-0.292411	-0.216953	0.576752	-0.0222117	-0.212673
FBN2	0.0399199	-0.0456515	0.21183	-0.150038	-0.117158	-0.164589	-0.00623715	-0.0560269	-0.150084
SLC27A6	-0.255342	-0.314902	-0.21761	-0.368595	-0.358246	-0.214172	0.282947	-0.0431167	-0.224876
ISOC1	-0.365315	-0.146511	-0.0192672	-0.183145	-0.515927	-0.404606	0.545456	-0.260365	-0.0568921
ADAMTS19	0.0892776	-0.045125	0.252845	-0.117822	-0.097749	-0.15959	-0.019126	-0.00656792	-0.056061
SLC22A4	0.086484	-0.0494294	0.242702	-0.0517609	-0.0708363	-0.0887267	-0.0252944	-0.0311503	-0.103439
SLC22A5	0.00915939	0.167599	0.0551467	-0.0882134	0.0159544	0.0683659	-0.0745427	-0.208131	-0.208849
CCNI2	0.0616797	-0.0553717	0.244	-0.150774	-0.0938638	-0.135591	0.0493971	-0.0455794	-0.0346928
GDF9	0.102045	0.053788	0.220163	-0.108603	-0.100446	-0.167806	-0.0439402	-0.016488	-0.0961317
UQCRQ	-1.26791	-0.501268	2.26195	-3.46879	-2.87736	-1.95014	2.4497	-0.353985	1.71707
SAR1B	-0.040352	0.274432	-0.60243	0.0481702	0.255693	-0.00345299	-0.106082	-0.429353	-0.479481
PCBD2	0.6042	0.0426641	-0.466958	-0.396908	-0.238411	-0.0839512	-0.277333	-0.464553	-0.341792
NEUROG1	0.044158	-0.0503888	0.266475	0.176201	-0.00606203	-0.0826498	-0.0527127	-0.00282384	-0.0887882
CXCL14	-1.10157	-1.40216	0.501633	5.64999	-1.86327	-0.39294	-0.786724	0.015263	-0.0468339
TRPC7	0.0786771	-0.0399703	0.228999	-0.0289031	-0.099707	-0.170331	-0.0709476	-0.0649022	-0.127477
SPOCK1	-1.73307	-1.29275	-2.14351	-1.63417	-0.231365	-0.366975	3.80438	-0.428629	-0.391983
KLHL3	-0.421933	-0.0189861	-0.503087	-0.125726	0.109798	-0.319072	0.419292	-0.473195	-0.474718
BRD8	0.0542692	0.445194	-0.0831625	0.40181	0.400089	0.0348732	-0.0106538	-0.0668428	-0.120098
SIL1	0.249144	0.641599	-0.0069395	-0.350032	0.104793	0.409824	-0.157939	-0.0750325	-0.0834316
MATR3	0.114536	0.00660548	0.267815	-0.0710085	-0.0582828	-0.169043	-0.0561998	-0.0386645	-0.0856191
SLC23A1	0.106047	-0.0211186	0.265181	-0.108321	-0.0962925	-0.142203	-0.0687434	-0.0117904	-0.055386
PROB1	0.106983	-0.0323627	0.261898	-0.108546	-0.089612	-0.147077	-0.0416184	0.00746299	-0.0414814
DNAJC18	-0.0320029	-0.0872891	0.0545796	0.369055	0.37535	0.28826	-0.246724	-0.169788	-0.0766317
APBB3	0.0423806	-0.21747	0.346902	0.531996	0.0816089	0.375708	0.0599777	0.154375	-0.0416278
NDUFA2	-0.972475	-1.03842	0.645371	-0.573275	-1.55148	-0.170758	1.22372	-0.376507	0.079322
HARS2	0.0801148	-0.121471	0.226025	-0.0646761	-0.090373	-0.0923822	0.0553271	-0.0114792	-0.00611377
PCDHA3	0.0980519	-0.035254	0.269831	-0.0827211	-0.0947614	-0.0990176	-0.0455261	-0.0055172	-0.0632171
PCDHA7	0.0997345	-0.0272227	0.27981	-0.11681	-0.0706455	-0.0389956	-0.0515184	-0.0456778	-0.0619487
PCDHA9	0.087966	-0.103003	0.203946	-0.0553676	-0.0671149	-0.127637	-0.114638	-0.0892387	-0.120389
PCDHA11	0.096788	-0.0258453	0.260712	-0.0610608	-0.0581015	-0.139828	-0.0480553	-0.00601736	-0.0694409
PCDHA13	0.0933716	-0.0198784	0.236837	-0.030384	-0.0587182	-0.129276	-0.04802	-0.0190318	-0.0696512
PCDHAC1	0.113692	-0.0114079	0.254918	-0.0748652	-0.0167045	-0.151069	-0.0541013	0.00759799	-0.0406174
PCDHAC2	0.109604	-0.035073	0.256628	-0.0792556	-0.123097	-0.132383	-0.067139	-0.0497198	-0.112413
PCDHB2	0.0726934	-0.0548296	0.256814	-0.0532203	-0.0749445	-0.123929	-0.0522624	-0.0205907	-0.0255778
PCDHB3	0.0917005	-0.0594403	0.268546	-0.0891624	-0.0335141	-0.00461994	-0.0349729	0.020752	-0.0658498
PCDHB8	0.101608	-0.0404237	0.273649	-0.0818919	-0.0924496	-0.14612	-0.0391434	-0.00645308	-0.0640077
PCDHB11	0.042914	-0.063707	0.197319	0.0481308	-0.00932119	-0.178324	-0.0482038	-0.0291892	-0.103505
PCDHB12	0.0704479	-0.0601124	0.246283	0.0323322	-0.0880533	-0.164778	-0.0603641	-0.0298706	-0.0602299
PCDHB15	0.0267414	-0.0525537	0.278152	-0.00483297	0.0380666	0.00302546	-0.0593269	-0.0541627	-0.094747
PCDHGA1	0.0841518	-0.0241238	0.281944	-0.039051	-0.00274148	-0.0671435	-0.0300361	0.0359805	-0.049295
PCDHGA2	0.0895663	-0.0614169	0.242136	-0.00386736	-0.0838609	-0.172929	-0.0576697	-0.00900753	-0.0744432
PCDHGA3	0.076785	-0.0370121	0.300446	-0.0461016	-0.0559622	0.00541979	-0.0343796	0.00931789	-0.0472354
PCDHGA4	0.0998442	-0.0301468	0.267999	-0.0857222	-0.103226	-0.144905	-0.0440269	0.0123814	-0.0407622
PCDHGB2	0.0899246	-0.0445048	0.269168	-0.0319279	-0.0779044	-0.131001	-0.0341402	0.00179804	-0.0708928
PCDHGA7	0.0770585	-0.0550117	0.271529	0.059768	-0.0780764	-0.172426	-0.0463329	-0.0250014	-0.0674995
PCDHGB4	0.0996972	-0.0329755	0.275787	-0.0733924	-0.0862298	-0.123713	-0.0420121	-0.0130535	-0.0518557
PCDHGA9	0.065075	0.00478599	0.238834	0.0198765	-0.0349317	-0.134968	-0.0418936	0.00284381	-0.0335506
PCDHGB6	0.040588	-0.0213123	0.160012	0.0620819	0.0675471	0.0696757	-0.0747251	-0.0330174	-0.0929052
PCDHGA11	0.0838894	-0.0342796	0.252472	-0.00459682	-0.0933355	-0.137479	-0.0576635	-0.0144682	-0.0537013
PCDHGA12	0.0751122	-0.0773747	0.2242	0.0133258	-0.0305944	-0.156032	-0.0858907	-0.0769782	-0.132602
DIAPH1	1.09369	0.807152	-0.741215	-0.307811	-0.208862	-0.442278	-0.652422	-0.176711	-0.0283954
NDFIP1	0.125731	-1.40577	0.295892	-0.104518	-0.969271	3.83431	-0.199186	-2.50998	-1.80607
SPRY4-IT1	0.00995522	0.0731994	0.170145	0.103538	0.0224445	-0.198364	-0.0884047	0.0289326	0.0435214
PPP2R2B	3.01528	1.45582	-0.963036	-0.85631	-1.84485	-0.733863	-2.38549	-1.94331	-2.64724
STK32A	0.0418072	-0.0510791	0.250232	-0.122125	0.0559786	-0.147666	0.00807795	-0.0551418	-0.0640298
JAKMIP2-AS1	0.194808	-0.0938038	0.284099	-0.163195	-0.0977673	-0.14509	-0.0675559	0.0728072	0.0784397
C5orf46	0.00973128	-0.121357	0.145674	-0.173041	-0.180296	-0.206508	-0.0533678	-0.0615063	-0.0735603
SPINK13	0.117449	-0.0349309	0.27867	-0.0958711	-0.0818824	-0.0860691	-0.0383972	-0.00807334	-0.0715041
SH3TC2	0.533179	-0.138906	-0.158778	-0.475735	-0.18974	-0.379288	-0.299834	-0.221295	-0.369048
CARMN	0.126858	-0.00221978	0.232368	-0.11189	-0.103029	-0.148796	-0.0602684	0.314604	0.416824
ARHGEF37	-0.221762	-0.235907	-0.251821	-0.331429	-0.376137	-0.433164	0.398573	-0.190192	-0.431396
PDE6A	23.0042	-12.1796	-8.09072	-17.11	-15.4574	-12.1206	-11.5179	-6.03574	-9.93252
SLC26A2	1.27893	-0.145763	-0.667675	-0.759336	-0.799006	-0.400608	-0.347977	-0.372788	0.0258516
CSF1R	0.0855987	-0.0586319	0.190828	-0.133732	-0.141551	-0.0960634	-0.107076	1.8456	1.3842
CAMK2A	0.0651178	-0.0469002	0.193587	-0.106273	0.753173	0.0462291	-0.0536806	-0.0315203	-0.0691512
ARSI	0.0538057	-0.091048	0.23613	-0.146365	-0.161758	-0.148065	-0.0201984	-0.0479424	-0.138812
MYOZ3	0.0874723	-0.0546603	0.260758	-0.102316	0.0703797	-0.121687	-0.021024	-0.001579	-0.0638883
DCTN4	0.29423	0.129104	-0.332755	-0.0051723	0.209165	0.118195	0.0280528	0.220084	0.0888945
GPX3	-12.4204	-7.37979	-8.53601	-12.6816	-10.8692	-7.31286	23.6588	-0.626394	2.11523
SLC36A1	0.0992167	0.0152265	0.248227	-0.100315	-0.0331337	-0.126225	-0.07622	-0.0496339	-0.0794732
GLRA1	0.0526701	0.0105896	0.225322	0.134892	-0.0492498	-0.225037	-0.107823	-0.0786174	-0.154785
FAM114A2	0.103352	-0.185221	-0.0488653	-0.144062	-0.106064	-0.0213181	0.201628	-0.0359247	-0.0239981
MFAP3	0.0626372	0.0329945	0.111274	-0.0990993	-0.0861551	-0.107618	0.0684864	-0.0297228	-0.0800722
GALNT10	0.0466052	0.052356	-0.0861434	-0.243848	-0.272851	-0.364356	0.206846	0.142763	0.137228
HAVCR2	0.0821708	-0.03961	0.208268	-0.0934854	-0.0387311	-0.0638177	-0.0800707	0.809533	0.571974
FNDC9	0.0762824	-0.0192924	0.210668	0.078988	-0.0570725	-0.14891	-0.0512021	-0.0134276	-0.0679458
TTC1	-0.462884	-0.651575	0.022558	-0.187711	-0.259441	-0.218666	0.57056	-0.0522082	-0.0552531
CCNJL	0.038369	-0.106907	0.172579	-0.143916	-0.0856585	-0.156498	0.0761787	-0.0175889	-0.0508781
ZBED8	0.0601338	-0.039727	0.189767	-0.0314378	-0.0314975	-0.0161573	0.0105049	-0.000918099	-0.069751
GABRA6	0.0998016	-0.0466767	0.289492	-0.0871031	-0.0904455	-0.142267	-0.0512052	-0.018701	-0.0703291
GABRA1	-1.01704	-0.851467	0.0462128	5.35283	0.25396	-0.323689	-0.550509	0.0293189	0.0623601
MAT2B	-0.108721	-0.288477	0.153417	0.0201306	-0.297438	0.0223752	0.355689	-0.0432553	-0.0239836
RARS	-0.00980236	-0.0645141	0.0130494	0.209071	-0.296708	0.0828373	-0.0709803	-0.163708	-0.508808
DOCK2	0.107029	-0.0333137	0.250489	-0.107916	-0.0988947	-0.142005	-0.0488588	0.251537	0.132358
KCNIP1	0.057667	-0.0541953	0.333103	-0.129622	0.138587	0.895068	-0.0653363	-0.00745853	-0.116721
KCNMB1	0.121045	0.0436593	0.205774	-0.0841602	-0.0726742	-0.124212	-0.100708	0.388407	0.26868
RANBP17	0.126734	-0.0859808	-0.526047	0.302127	0.0481174	-0.517813	-0.591427	-0.480857	-0.386267
FGF18	0.104173	-0.0282208	0.270987	-0.107158	-0.0819246	-0.147165	-0.0462467	0.0339592	-0.0101616
SH3PXD2B	0.0364695	-0.0591568	0.182935	-0.143259	-0.13545	-0.0669282	0.10909	-0.0324854	-0.09978
NEURL1B	0.0981255	-0.0432531	0.258341	-0.0775921	-0.0854143	-0.158536	-0.0636548	0.175635	0.213265
BNIP1	0.0856875	-0.102407	0.241282	0.0528932	-0.131302	-0.00890906	0.0161394	0.0629278	-0.0380072
LINC01484	0.103306	-0.0306767	0.269679	-0.0704958	-0.0686916	-0.142108	-0.0374233	-0.011275	-0.0707786
C5orf47	0.0961263	-0.034602	0.250579	-0.108972	-0.096935	-0.153128	-0.0331102	0.0142623	-0.0584836
LINC01411	0.089407	-0.0497997	0.287598	-0.113548	-0.0890842	0.0199279	-0.052906	0.024937	0.00733387
THOC3	0.0791771	-0.116399	0.204732	0.127245	-0.0459207	-0.0253064	-0.185074	-0.139048	-0.0559123
FAM153B	0.00685375	-0.0529393	0.162044	-0.0374092	0.646116	-0.10319	-0.0596873	-0.0255072	-0.0746898
CDHR2	0.094328	-0.0515723	0.250709	-0.105696	-0.113288	-0.160329	-0.0182378	0.00806457	-0.0569062
EIF4E1B	0.33111	0.202608	0.310815	-0.0992591	-0.0807745	-0.0869645	-0.09582	-0.00527468	-0.0625455
TSPAN17	0.303469	0.208146	0.236031	0.343328	-0.0272609	-0.259797	-0.196535	-0.0917044	-0.131568
LINC01574	-0.00438295	-0.0828359	0.207191	-0.184219	-0.126825	-0.214476	0.0511339	-0.0192859	-0.0385245
FGFR4	0.088535	-0.0589034	0.235969	-0.100863	0.0496075	-0.133919	-0.040093	-0.0148046	-0.0472575
PRR7-AS1	0.101236	-0.0594222	0.223672	-0.123512	-0.0231656	-0.175138	-0.0524871	-0.0361342	-0.0452671
PDLIM7	0.320481	-0.0787981	0.171801	-0.285126	-0.168711	-0.105017	-0.00434722	0.148175	0.347157
DOK3	0.102124	-0.027088	0.29939	-0.10667	-0.0522502	-0.15267	-0.0369685	0.169013	0.0971609
FAM193B	0.0604428	0.061385	0.181383	0.0854261	0.420618	0.276482	-0.102196	0.120741	0.153649
B4GALT7	0.152894	0.115085	0.379655	0.0118121	-0.173628	-0.0147077	0.047294	0.164506	0.114974
FAM153A	0.0812782	0.061764	0.178837	-0.0982777	0.208587	-0.132455	-0.0693695	-0.0189127	-0.0768172
COL23A1	-0.457541	-0.444155	-0.379343	-0.584146	-0.337212	-0.33529	0.725742	0.053253	-0.0419164
CLK4	0.270477	-0.0855582	-1.55001	1.1352	-0.351454	-0.285275	-1.02557	-0.952639	-0.962826
ZNF454	-0.0165139	0.267697	-0.0770273	0.481038	0.17489	-0.106927	-0.337275	-0.453459	-0.427626
GRM6	-2.47358	-0.229005	-0.25286	11.1975	-0.288354	-1.36497	-1.34346	-0.82588	-1.27941
ZNF879	0.0623142	0.0269609	0.220672	0.0742821	-0.0689195	-0.0681627	-0.0938179	-0.081508	-0.102167
ADAMTS2	0.0971243	-0.0382545	0.250782	-0.112369	-0.0300988	-0.139478	-0.0486473	-0.0145676	-0.0717529
LTC4S	0.098406	-0.0487961	0.288609	-0.102387	-0.0774361	-0.145107	-0.051744	0.124667	0.0384965
C5orf45	0.12106	0.232264	-0.210285	-0.0454901	0.519198	-0.0581303	-0.208509	-0.318072	0.00706762
CNOT6	0.0935801	0.103103	0.201666	0.199687	0.0120243	0.149485	-0.0312067	0.100629	-0.0272151
FLT4	0.102292	-0.0418395	0.293909	-0.105618	-0.0642138	-0.154271	-0.0492596	0.0258123	-0.00102061
LINC00847	0.02009	-0.118105	0.168699	-0.00884622	-0.0244054	-0.100016	0.0113734	0.00693439	-0.00781879
ZFP62	0.142076	-0.0223173	0.166826	-0.105138	-0.194319	-0.240571	-0.119849	-0.0323959	0.0163301
BTNL9	0.0922483	-0.025137	0.239172	-0.119984	-0.0183301	-0.150558	-0.082252	0.567226	0.720047
TRIM41	0.162596	0.207349	-0.0515595	-0.122183	0.315957	0.163036	-0.0915971	0.00456576	0.0490822
TRIM52	0.406293	0.484408	-0.485015	0.0286512	-0.29018	0.120738	-0.318851	-0.131798	-0.0433731
EXOC2	0.14392	0.0444199	0.193151	-0.000369161	-0.0347971	-0.00904813	-0.090466	-0.137972	-0.114049
HUS1B	0.107326	-0.065253	0.319353	-0.109522	-0.0915045	-0.157697	-0.0487943	0.000411199	-0.045847
FOXF2	0.0976837	-0.0420774	0.239287	-0.108891	-0.0936221	-0.155012	-0.0759721	0.35694	0.448545
FOXC1	0.082447	-0.00942987	0.266719	-0.135171	-0.0580425	-0.165603	-0.115985	1.15842	1.59226
WRNIP1	0.00592087	-0.162148	0.163598	0.31877	0.130201	0.0985435	0.0593629	0.310983	0.126987
CDYL	0.0475138	-0.10555	-0.0615281	-0.0416187	-0.0928987	0.550356	-0.0442424	-0.0471852	-0.0813727
PPP1R3G	0.108286	-0.0292388	0.264858	-0.096935	-0.0766321	-0.147092	-0.0343364	0.0238895	-0.0366505
LY86	0.0717806	-0.0733236	0.248401	-0.117788	-0.11039	-0.120669	-0.0776772	0.99185	0.626334
HULC	0.0998733	-0.0325071	0.253369	-0.0974331	-0.0219082	-0.142092	-0.0526119	-0.0080823	-0.0873573
C6orf52	0.0666129	-0.0832101	0.309455	-0.0856127	-0.102148	-0.13045	0.00726572	-0.0208635	-0.0388107
PAK1IP1	-0.0485688	-0.115591	0.246102	0.060221	-0.171991	0.104783	-0.0754974	-0.0935191	-0.202393
TMEM14B	0.00172903	0.180144	0.857763	-1.51619	-1.35786	-0.204412	0.553232	-1.29541	-0.174717
SYCP2L	0.0773777	-0.0454661	0.250793	-0.0730151	0.0318343	-0.0379761	-0.0580851	-0.0285686	-0.0876505
ERVFRD-1	0.120489	-0.0336067	0.286795	-0.0914642	-0.0728327	-0.108633	-0.0185448	0.043648	-0.0479334
SIRT5	0.0683656	-0.117826	0.205629	-0.0792863	0.0387754	-0.0683934	-0.00615831	0.00615636	-0.0336581
MCUR1	3.40025	0.550521	0.499097	-2.49188	-2.55022	-2.01952	-2.11275	-1.71203	-1.36336
DTNBP1	1.71717	-0.284705	0.769449	-1.31874	0.537997	-1.08484	-0.45978	-0.589597	0.180665
STMND1	0.0893377	-0.0445909	0.25635	-0.114987	-0.0975035	-0.149135	-0.011716	-0.0038898	-0.0534747
CAP2	-0.0808323	-0.0807102	0.14226	0.278093	0.16692	0.071362	-0.0965241	0.0212201	0.00251035
ID4	-2.65133	-1.90561	-2.83717	-2.45145	-1.04609	-1.45359	3.43239	-0.372155	1.23716
CDKAL1	0.118396	0.0304179	0.128329	0.024459	0.00357765	-0.0839178	-0.156055	-0.11859	-0.149017
NBAT1	0.100932	-0.0355127	0.258691	-0.0660107	-0.0834759	-0.137678	-0.0467542	-0.00148514	-0.0717285
PRL	0.353873	-0.202909	0.436821	-0.267141	-0.255937	-0.288019	-0.140992	-0.135726	-0.143928
DCDC2	0.0893242	-0.0421691	0.245028	-0.125637	-0.106502	-0.144657	-0.00682311	0.0261731	-0.0211741
KIAA0319	0.0761611	-0.0361575	0.255433	-0.00306613	-0.0754579	-0.179985	-0.0815619	-0.000423976	-0.0586192
TDP2	0.0788825	-0.101887	-0.0846479	-0.0849444	-0.0666297	-0.0435811	0.0209598	0.0500826	0.00357431
ACOT13	-0.102544	-0.0855157	0.00451301	-0.137908	-0.43489	-0.316797	-0.105882	-0.154807	0.140978
GMNN	-0.132333	-0.183634	0.00248982	-0.266687	-0.259387	-0.124502	0.0578673	-0.322874	-0.166437
LRRC16A	-0.186771	-0.0518087	-0.301053	1.17079	-0.104527	-0.238163	-0.368822	-0.241576	-0.442182
HIST1H3A	0.110016	-0.0339079	0.230443	-0.0922067	-0.09203	-0.170301	-0.0469206	0.0337673	-0.041623
HIST1H2AB	0.105334	-0.0431272	0.282742	-0.102161	-0.0983902	-0.138287	-0.0431343	0.0214412	-0.0500737
HIST1H1C	2.13762	-0.476441	2.52432	-0.662551	-0.762286	-0.805851	4.14575	3.22425	3.06294
HIST1H4C	-0.661277	-6.59841	1.08508	-5.31389	-4.0063	-7.29568	3.08202	-0.391641	-1.41509
HIST1H2BC	0.114763	-0.023025	0.197734	-0.0669818	-0.157605	-0.234175	-0.0414381	0.0776192	0.0015924
HIST1H4D	0.0822699	-0.0472498	0.282798	-0.096484	-0.0826227	-0.142062	0.0305556	0.00209807	-0.0576733
HIST1H2BF	0.048338	-0.0360368	0.225955	0.0560269	0.0106137	-0.189754	-0.027642	0.00282567	-0.114229
HIST1H2AE	0.0706378	-0.0715944	0.28803	-0.0131344	-0.0844371	-0.0589183	-0.0075331	0.0309537	-0.0499858
HIST1H1D	0.0438955	-0.0913799	0.221029	-0.160957	-0.037592	-0.168265	0.136673	0.0608623	-0.0667288
HMGN4	0.0880625	-0.0630673	0.297681	-0.106003	-0.094603	-0.154625	-0.00904441	-0.0381937	-0.0738211
LINC00240	0.0814389	-0.0743913	0.253595	-0.0446045	-0.0382403	-0.15456	0.02251	0.0348984	-0.0799243
PRSS16	0.0971903	-0.0524931	0.276013	-0.113845	-0.0733085	-0.147572	-0.00972772	-0.024998	-0.0701314
ZNF391	0.0302643	-0.071813	0.273608	-0.0852659	-0.000778803	-0.0205715	-0.0333752	-0.116931	-0.133454
ZNF184	0.149925	-0.00254032	0.245594	-0.115647	-0.0658595	-0.102383	-0.0330503	0.0081691	-0.0527402
ZSCAN16-AS1	-0.40207	-0.0601247	-0.00657815	-0.3612	-0.324625	-0.428082	0.45658	0.227707	-0.0857135
ZKSCAN8	0.127804	-0.0307949	0.120067	0.0386917	0.0232953	-0.0610606	-0.0225645	0.0649337	-0.0865734
NKAPL	0.778359	0.739838	0.0429672	-0.124735	-0.627604	-0.0279512	-0.744059	-0.590269	-0.368367
ZSCAN26	0.050655	-0.0412119	0.0721553	-0.0363222	-0.0941149	-0.0587938	0.0543905	0.049472	0.00440216
ZSCAN31	0.0648333	-0.122677	0.346568	0.0638463	-0.143384	-0.112911	-0.00921388	0.00542017	-0.000833505
ZSCAN12	0.127022	0.0101768	0.263946	-0.0144985	-0.0187695	-0.0301202	-0.0179257	0.00331682	-0.0925997
LINC01623	0.104191	-0.0269834	0.273574	-0.0855363	-0.0947427	-0.150064	-0.0423074	-0.00605191	-0.0613612
HCG14	0.103043	-0.0380808	0.263328	-0.121145	-0.101976	-0.181513	-0.0278129	-0.0129906	-0.063539
TRIM27	0.17238	0.0407453	0.154857	0.0497117	-0.147106	-0.173993	-0.0389942	0.292725	0.278077
LINC01556	0.0850186	-0.0735164	0.266998	-0.120879	-0.104387	-0.152309	-0.0258279	-0.0304352	-0.0827098
HCG15	0.102414	0.000213763	0.262845	-0.11077	-0.0885679	-0.16707	-0.030787	-0.0203634	-0.0952421
ZNF311	0.0871175	-0.0609984	0.265154	-0.103026	-0.124433	-0.165516	-0.0380943	-6.27482e-05	-0.0188312
HCG9	0.0924397	-0.0368049	0.255375	-0.114013	-0.107774	-0.143061	-0.0516049	-0.00308448	-0.0782317
ZNRD1-AS1	0.23605	-0.0197963	-0.352172	0.106042	0.0432492	-0.0360404	-0.174546	-0.364081	-0.479654
TRIM26	0.102584	0.140361	0.0877435	0.1979	0.0145478	-0.0911552	-0.133222	-0.0143649	-0.0201977
TRIM39	0.107354	-0.0127766	0.233901	-0.0376933	-0.0178076	-0.182468	0.00166035	-0.120901	-0.0960017
GNL1	0.0188344	0.0724216	0.018363	0.562302	0.156581	0.181243	-0.0926713	0.081808	0.325593
ABCF1	0.983381	0.701931	-1.24344	-0.227081	-0.387867	0.428802	-0.870726	-0.823112	-0.951689
ATAT1	0.100102	-0.0653675	0.123033	-0.0494404	0.091313	-0.17392	0.125934	-0.083529	-0.0891605
C6orf136	0.122347	-0.205831	0.191805	0.123726	-0.0895116	0.140395	-0.121328	-0.149872	-0.107173
DHX16	0.672702	0.314723	-0.331086	-0.452506	-0.473306	-0.355751	-0.569041	-0.567216	-0.620665
NRM	0.128445	-0.0208697	0.229018	-0.0804302	-0.0786974	-0.132355	-0.0525324	-0.0217613	-0.0217231
LINC00243	0.107576	-0.03925	0.280741	-0.104554	-0.0897118	-0.146705	-0.0425983	0.0157977	-0.0499728
DDR1-AS1	0.0951154	-0.0558114	0.248116	-0.092075	-0.0954355	-0.145078	-0.0449026	-0.0308041	-0.0506718
DDR1	-1.24491	-0.995745	-0.653093	-1.09085	-0.400249	-0.652072	1.91754	-0.1408	-0.361788
VARS2	0.0706489	-0.0178303	0.26883	-0.0286741	0.0722035	0.054688	-0.125604	0.0173627	0.0275097
SFTA2	0.0683788	-0.0415634	0.262158	-0.109223	-0.105992	-0.163121	-0.0310203	-0.0821823	-0.103555
PSORS1C1	0.0994226	-0.0412149	0.271826	-0.113165	-0.0928244	-0.156206	-0.0474701	-0.0055597	-0.0307125
POU5F1	0.110029	0.000821569	0.243344	-0.110154	-0.0736195	-0.143435	-0.0644862	0.00685343	-0.045787
HCG27	0.0834166	-0.0937966	0.229088	-0.0239104	-0.060293	-0.131877	-0.0359699	-0.0164609	-0.061216
LTA	0.103009	-0.0544814	0.318206	-0.0975008	-0.0489965	-0.148387	-0.0404177	-0.0100821	-0.048804
TNF	0.0792742	-0.0541763	0.212838	-0.121525	-0.0835646	-0.107249	-0.105212	0.890742	0.601935
LST1	0.0634799	-0.0753863	0.19623	-0.120695	-0.0915607	-0.0802385	-0.0704699	1.01033	0.661902
AIF1	0.0447875	-0.107644	0.131159	-0.113417	-0.163834	-0.0484345	-0.147415	2.4028	1.66697
BAG6	0.217608	0.012167	0.46461	0.00288247	-0.337843	0.569694	0.0615654	0.42059	0.657254
APOM	-0.00346189	-0.0490887	0.136267	-0.215064	-0.15088	-0.196932	0.152802	-0.00418584	-0.0108146
LY6G5B	0.120745	-0.0326123	0.238021	-0.124191	-0.0868603	-0.110538	-0.0672379	-0.00285684	-0.0205545
SAPCD1-AS1	0.102292	0.0715657	0.271028	-0.110799	-0.0553835	-0.13845	-0.053228	-0.000863695	-0.0630742
C6orf48	0.382264	0.0135742	1.40578	-0.110762	-0.843675	-0.723255	0.600286	0.688815	0.552372
SLC44A4	0.0963361	-0.0240801	0.267716	-0.111329	-0.1177	-0.166972	-0.027965	-0.0261818	-0.0834432
CFB	0.105182	-0.0483604	0.257583	-0.105239	-0.070213	-0.152014	-0.0304634	0.09158	0.0424592
DXO	0.0451001	0.130048	0.0159456	-0.116257	0.0219332	-0.0968696	-0.0629633	0.130987	0.0669359
FKBPL	0.07119	-0.11824	0.246016	-0.130986	-0.0880039	-0.0598656	-0.0286474	0.102597	-0.048359
PRRT1	-0.419794	-0.197041	0.218249	1.65186	0.422172	0.296994	-0.00703829	-0.0483301	-0.0334727
PPT2-EGFL8	0.113525	-0.0479009	0.27397	-0.104349	-0.054777	-0.14157	-0.0382385	0.0101492	-0.0169152
RNF5	-0.422219	-0.832761	0.0383652	-0.370145	-0.640446	-0.275843	0.816881	0.193033	0.48554
AGER	0.0491467	-0.0236978	0.0904904	-0.0336073	0.118599	-0.0813773	-0.0156745	-0.00839757	-0.125804
HCG23	0.0872154	-0.0164128	0.247962	-0.116206	-0.0573382	-0.140819	-0.0291027	-0.0164021	-0.0659524
HLA-DMB	0.0709281	-0.05935	0.184881	-0.119837	-0.143837	-0.0955266	-0.132874	1.66758	1.20752
HLA-DOA	0.0994434	-0.054772	0.249	-0.11493	-0.0938146	-0.128879	-0.0415185	0.258418	0.147288
HSD17B8	-0.111063	-0.48588	0.440532	-0.162775	-0.463034	-0.307309	0.248868	-0.0544044	0.0998052
VPS52	0.066761	-0.120583	0.141798	0.04907	0.0162321	0.0577238	-0.0455465	0.0188477	-0.11919
PFDN6	-0.293285	-0.427453	0.597739	-0.0239306	-0.601463	-0.274817	0.179189	-0.480402	-0.106197
ITPR3	0.110747	-0.0423938	0.292561	-0.0669974	-0.100271	-0.143453	-0.0408804	0.240046	0.231867
UQCC2	-0.0221366	0.14694	1.47218	1.24305	-0.775194	0.482167	-0.466682	-0.121012	-0.306019
GRM4	0.0550993	-0.0150668	0.213714	-0.108065	0.886498	-0.015377	-0.073195	-0.0761234	-0.0578716
HMGA1	0.160452	-0.511723	0.590525	-0.0831457	-0.0512514	-0.290461	0.131657	0.357057	0.488689
UHRF1BP1	0.146361	0.312895	0.0335931	0.0593097	-0.014545	-0.0590737	-0.0829141	-0.0883647	-0.0830621
SCUBE3	0.223619	0.0352759	0.225132	-0.12201	-0.0637198	0.0735615	0.114297	0.0549786	0.0449459
FANCE	0.0963637	-0.0680189	0.239668	-0.100713	-0.119259	-0.156715	-0.0829477	0.0392796	0.0159475
ARMC12	0.100946	-0.0556795	0.263789	-0.110593	-0.0980453	-0.156312	-0.0419576	0.0103406	-0.0683021
SRPK1	1.10614	0.154705	-0.81345	-0.30515	-0.11733	-0.928601	-0.915068	-0.823181	-0.907491
SLC26A8	0.109623	-0.0317053	0.270514	-0.0999595	-0.0655656	-0.146097	-0.0478523	-0.0127995	-0.0646579
MAPK14	0.227186	0.460053	-0.252223	0.0940883	0.235089	-0.262228	-0.09326	0.167713	0.272545
FGD2	0.0890343	-0.0302452	0.263485	-0.109948	-0.0455457	-0.161092	-0.0419299	0.174983	0.100939
TMEM217	0.0521059	-0.0845009	0.218631	-0.11252	-0.0635875	-0.113314	0.036302	-0.0231552	-0.0890196
CCDC167	-0.263584	-0.193163	0.169182	-0.335932	-0.24085	-0.175763	0.539781	-0.143613	-0.152468
SAYSD1	-0.0288048	-0.0362826	0.0890296	-0.0885536	0.0459427	-0.108332	0.0801261	-0.153769	-0.134237
MOCS1	0.0643346	0.118952	0.219028	-0.106317	-0.103336	-0.0733498	-0.0507512	0.03238	0.0441534
LINC00951	0.0998186	0.147308	0.280694	-0.0868422	-0.0512447	-0.108136	-0.0443371	-0.0124364	-0.0827591
APOBEC2	0.00750135	-0.182714	0.500344	0.293203	-0.288048	-0.191762	-0.12558	-0.134619	-0.0878811
NFYA	0.148188	-0.00485178	0.202144	-0.0268466	-0.141279	-0.258921	-0.0433409	-0.0512294	-0.029264
TREM2	0.0511612	-0.133446	0.21415	-0.120504	-0.1293	-0.0593624	-0.124866	1.84616	1.23505
MDFI	0.100189	-0.0313071	0.270529	-0.0923745	-0.091432	-0.14628	-0.0456465	0.0404737	0.00140166
BYSL	0.0979268	-0.0877375	0.367199	-0.103155	-0.0791608	-0.122446	-0.0166869	0.0328634	-0.0277126
TAF8	0.177001	0.24015	-0.330469	-0.127134	0.124469	0.108336	-0.247434	-0.0918965	0.0100597
TBCC	0.0196549	0.117662	-0.0543038	0.59412	-0.496773	-0.168978	0.0401574	0.158652	0.1249
C6orf226	-0.25494	-0.508654	0.592532	0.0902	-0.0673875	0.236554	0.329512	-0.0606854	0.00820071
GNMT	0.0973812	-0.042948	0.26965	-0.0519126	-0.102624	-0.158203	-0.0363041	0.00794495	-0.0789605
PPP2R5D	0.0308538	0.0991834	0.123588	0.0836361	0.188348	-0.185563	-0.0370023	0.0377052	-0.0697716
KLC4	0.228708	0.231011	-0.277318	-0.044241	0.527669	0.218399	-0.0834423	0.0151929	0.0313602
SRF	0.0441513	0.149031	0.0510309	-0.148615	0.0662598	-0.0921708	-0.0111071	0.185235	0.209806
CUL9	0.0628632	0.0374448	0.0812137	-0.00988263	0.185806	0.0818868	-0.114275	-0.213243	-0.244799
DNPH1	-0.278389	-0.50688	0.333069	-0.551645	-0.398543	-0.305895	0.778125	0.377055	0.449835
SLC22A7	0.090834	-0.0336489	0.28649	-0.0275364	-0.0739349	-0.142454	-0.0450137	-0.000552251	-0.0466665
CRIP3	0.116887	-0.0429855	0.260717	-0.102675	-0.0227476	-0.142865	-0.0220554	-0.000797596	-0.0609297
POLH	0.16515	0.01819	0.0575469	-0.0877955	-0.0449513	-0.31595	-0.166173	-0.0838261	-0.0802633
GTPBP2	0.126382	0.00774134	0.114507	-0.0460836	0.0397814	-0.193055	-0.176172	-0.0343957	-0.135319
RSPH9	0.0541856	-0.0521691	0.258438	-0.165383	-0.0892611	-0.100394	0.0188948	-0.0108008	-0.0349844
SLC35B2	-0.0991102	-0.327188	-0.0197519	-0.274662	-0.28914	-0.244017	0.551926	0.112357	0.0551752
TCTE1	0.10777	-0.0501214	0.277638	-0.0869799	-0.0697276	-0.148297	-0.0331979	0.000791662	-0.0607263
AARS2	0.122694	0.0425616	0.184963	0.0286859	0.10764	-0.0870049	-0.149898	-0.144449	-0.136137
CDC5L	-0.269394	-0.304498	-0.534379	-0.0489935	-0.343589	0.02896	0.302916	-0.366025	-0.222709
ENPP5	-0.938096	-0.791649	-0.885417	-0.685897	-0.661031	-0.462308	1.03708	0.178	-0.0335617
CYP39A1	0.0408998	-0.0576112	0.174979	-0.129921	-0.112249	-0.169132	0.0374601	-0.0909563	-0.0701995
SLC25A27	0.324667	0.592309	-0.235006	0.514153	0.0863068	-0.160326	-0.368357	-0.56895	-0.55143
TDRD6	0.165925	0.0516255	0.0985444	0.156886	0.0267108	-0.180278	-0.0869199	-0.0738795	-0.129454
ADGRF5	0.0895427	-0.00968079	0.225917	-0.129988	-0.0782745	-0.188612	-0.124156	1.49669	1.98708
CD2AP	0.0804384	0.2394	-0.0800351	-0.00494267	0.224932	0.192828	-0.0972677	0.190124	0.197355
MUT	-0.0203206	-0.290675	0.0710697	0.0786445	0.0582136	0.116285	0.199536	0.0493605	0.0355424
CENPQ	-0.0581452	-0.136464	0.0765434	-0.0685298	-0.085902	-0.200763	-0.000517107	-0.0164571	-0.119281
TFAP2D	0.0935328	-0.0343745	0.259928	-0.119713	0.0321186	-0.0620403	-0.06409	-0.00431256	-0.0925166
PKHD1	0.0701234	-0.0561814	0.243138	-0.132341	-0.0831639	-0.181795	-0.00875574	0.0146836	-0.0436889
ICK	0.397752	0.905514	0.396463	0.299452	0.200316	0.498482	0.0122641	-0.0238509	-0.0494253
HMGCLL1	0.0169567	-0.0407347	0.237311	0.3276	-0.0223277	-0.125496	-0.0945722	0.0453812	-0.0231608
KIAA1586	0.0486629	-0.132917	0.0579282	0.16495	0.114404	0.0150694	-0.04241	-0.00704488	-0.0774155
RAB23	0.0577447	-0.0561917	0.265597	-0.0972597	0.0259893	-0.0857024	-0.013108	-0.0118613	-0.0499122
LINC00680	0.17113	0.0228271	-0.261747	0.0375301	0.000512929	-0.261298	-0.288257	-0.358802	-0.255225
COL19A1	0.0724853	-0.0199577	0.266473	0.048177	-0.0728513	-0.193681	-0.0591821	-0.00214224	-0.0925405
OOEP	0.0998864	-0.0184578	0.272464	-0.121078	-0.135961	-0.160332	-0.0713679	-0.0067026	-0.069716
DDX43	0.0985987	-0.0366869	0.250093	-0.127738	-0.121987	-0.186048	-0.0620409	0.0154831	-0.0601467
CD109	0.105816	-0.0097281	0.265969	-0.0967004	-0.0992962	-0.163231	-0.0475781	0.0731673	0.0572826
MYO6	-0.355012	-0.108069	-5.40064	-2.69587	-0.509905	-0.313283	1.43426	-2.38523	-1.86943
MEI4	0.0989218	-0.027629	0.268748	-0.108197	-0.105954	-0.149953	-0.0323809	-0.040545	-0.0805931
ELOVL4	4.49993	1.26311	1.16519	-2.36142	-1.1444	-2.08957	-1.89849	-1.48225	-2.22261
TTK	0.120972	-0.0403722	0.255814	-0.11735	-0.0843489	-0.174375	-0.070823	-0.0204993	-0.0744131
BCKDHB	0.00398347	-0.120063	0.14864	-0.129609	-0.0980134	-0.258258	0.0470069	-0.0654359	-0.104478
PGM3	0.0771122	0.00749589	-0.161321	-0.116655	0.0796916	-0.18372	0.0304332	0.014971	-0.000815625
RWDD2A	0.0197879	-0.0910176	0.129508	-0.100932	-0.149928	-0.185946	-0.04978	-0.0868346	-0.0650105
ME1	-0.80611	-0.615026	-0.409105	-0.391036	-0.685936	-0.35846	1.04301	-0.32637	-0.0486327
PRSS35	-3.24058	-2.57809	-3.85418	-2.76357	-2.49796	-1.32055	3.53441	-1.32492	-2.87105
CYB5R4	0.170084	0.131917	-0.0517825	-0.0235648	0.71936	0.344668	-0.302892	-0.141717	-0.265548
MRAP2	0.0761456	-0.0281857	0.28889	-0.0992544	0.0244983	-0.137958	-0.0663674	0.00387239	-0.0804341
CEP162	0.159135	0.0180964	-0.105789	-0.19656	0.110716	0.381081	-0.161969	-0.0931958	-0.0623453
TBX18	0.106576	-0.0340628	0.266922	-0.109506	-0.0904751	-0.149367	-0.0524809	0.118422	0.113316
NT5E	1.43676	-0.194705	0.28327	-0.983669	-0.499641	-0.841357	-0.427831	-0.2668	-0.281314
SNX14	0.0781872	0.348006	-0.349635	0.170998	0.504133	0.0921931	-0.201388	-0.0279985	0.0661033
HTR1E	0.103264	-0.0380724	0.271427	-0.103898	-0.0189449	-0.129562	-0.0441408	0.00135041	-0.0545937
CFAP206	0.0980687	-0.050593	0.279338	-0.117126	-0.0917991	-0.129722	-0.0268643	0.00498841	-0.0427754
SLC35A1	-0.070368	0.0605405	0.156738	-0.119308	0.0812941	-0.0664486	0.0686962	0.0859788	0.00385481
AKIRIN2	-0.318036	-0.426451	-0.0770141	-0.410627	-0.452992	0.00412357	0.901165	-0.135443	0.0552758
CNR1	0.0886817	-0.0407296	0.242692	-0.10653	0.241076	-0.0981799	-0.055307	-0.0313062	-0.0750937
PM20D2	0.143471	0.77537	-0.135983	0.501052	0.203902	-0.195191	-0.32948	-0.226629	-0.0845077
GABRR1	-0.285659	-0.239427	0.417629	1.78968	-0.331565	-0.296006	-0.236892	-0.147891	-0.208806
GABRR2	-0.136982	-0.0379881	0.0696015	1.03556	-0.295236	-0.150255	-0.186869	-0.0783189	-0.170801
LYRM2	-0.334558	-0.245098	-0.965477	-0.563096	-0.328635	-0.144299	0.668051	0.0945201	0.257559
CASP8AP2	0.124416	-0.107385	-0.0166457	0.0721084	0.117644	0.667612	-0.250519	-0.133795	-0.383526
GJA10	0.0916266	-0.0276227	0.303429	-0.119831	-0.0273824	0.325773	-0.0532306	0.0226213	-0.0714346
CASC6	0.0780792	-0.058531	0.304325	-0.140047	-0.0949937	-0.135981	0.0908475	-0.0352452	-0.118811
UFL1	0.71489	0.469533	-1.07739	0.262587	-0.692861	-0.199151	-0.756311	-0.108496	-0.36752
FHL5	0.106246	-0.0375462	0.271765	-0.109888	-0.0891662	-0.153805	-0.0459884	0.257852	0.314312
POU3F2	0.0136046	-0.0734286	0.106578	-0.192914	-0.146851	-0.120661	0.162613	-0.0836498	-0.070204
FBXL4	0.0569602	0.194011	-0.00481348	0.0351747	0.44618	0.124181	-0.137192	-0.195096	-0.0710567
USP45	0.106348	-0.0033161	-0.0110486	0.0939844	0.0703704	-0.0220016	-0.0420937	-0.00967075	-0.118378
TSTD3	0.0830799	-0.0658538	0.243327	-0.144539	-0.187895	-0.122545	0.0112488	-0.00436083	0.0392925
PRDM13	0.0837627	-0.0752505	0.316342	-0.0781692	0.718085	0.0186962	-0.0244238	-0.0167996	0.0210842
LIN28B	0.171083	0.0575259	0.148417	-0.155116	-0.0587206	-0.133051	-0.101436	-0.0811667	-0.158342
ATG5	-0.0181039	-0.081651	0.0694026	0.0116372	-0.243221	0.14293	-0.0948908	-0.340042	-0.181732
RTN4IP1	0.108528	-0.0568727	0.322472	-0.0171452	-0.142765	-0.240572	-0.100518	0.0937948	-0.0134248
C6orf203	-0.173919	-0.148924	0.20701	-0.217901	-0.0865025	-0.0484897	0.430485	0.118385	0.195595
BEND3	0.103453	0.0258858	0.256112	-0.081432	-0.0605494	-0.147837	-0.0588737	-0.0473269	-0.122049
PDSS2	0.0261891	-0.170219	0.249407	-0.0647482	-0.0952787	-0.0739188	-0.010107	-0.0285036	-0.033851
OSTM1-AS1	0.0358566	-0.0844455	0.215685	-0.168239	-0.142924	-0.161735	0.142711	-0.0201685	-0.050968
NR2E1	-0.335698	-0.233126	-0.160692	-0.394346	-0.249512	-0.310751	0.543942	-0.177221	0.12151
ARMC2	0.152796	-0.0411238	0.128148	-0.115254	0.0394025	-0.171556	-0.0998471	-0.145933	-0.168332
SMPD2	0.135699	-0.0063145	0.246539	-0.162811	-0.177292	-0.205957	-0.0360131	0.0546624	-0.0371895
ZBTB24	0.935103	0.0922402	-0.62474	-0.413234	-0.280215	-0.349212	-0.760187	-0.307366	-0.425871
AK9	0.667075	-0.310768	-0.922199	-0.442449	-0.361545	-0.125438	-0.508089	-0.565776	-0.530542
FIG4	0.0601171	-0.156242	0.348276	-0.00934035	-0.101241	-0.0297874	0.00739638	0.162964	0.0187425
METTL24	0.0979639	-0.0460526	0.276877	-0.101551	-0.0937932	-0.0316991	-0.0366933	0.0131869	-0.042903
DDO	0.0471053	-0.0763576	0.213043	-0.170966	-0.136155	-0.156662	0.109506	-0.0478375	-0.04627
CDK19	-0.217691	-0.0377005	-0.389303	-0.0480892	0.529843	0.0543005	0.309749	-0.0390394	-0.365333
GTF3C6	-0.887418	-0.898069	-0.132301	-0.322189	-0.802156	-0.449467	0.916074	0.270635	0.284659
TRAF3IP2	-0.0251717	-0.0112129	-0.0451906	-0.0652692	-0.0233089	-0.0132595	-0.0170812	0.0342462	-0.0610209
FAM229B	-0.415949	-0.430922	0.140318	-0.163426	-0.506979	-0.394957	0.665023	-0.432661	-0.00208321
FRK	0.0993253	-0.000109834	0.29914	-0.0921603	-0.0585032	-0.052574	-0.0417308	-0.00459438	-0.0698257
COL10A1	0.1058	-0.0160342	0.227961	-0.109404	-0.0787406	-0.120764	-0.014096	-0.0190614	-0.0819085
TSPYL4	0.244499	0.277819	-0.104818	0.0522396	0.448123	0.469473	0.0513662	0.115272	0.0791695
FAM26F	0.0840771	-0.0540587	0.25821	-0.091202	-0.0347436	-0.0965536	-0.0874688	0.475362	0.296667
RWDD1	-0.037583	-0.88122	-1.40031	0.241974	-0.257094	0.393363	-0.621792	-1.78353	-0.721489
FAM162B	0.102296	-0.0323283	0.25743	-0.111716	-0.0863979	-0.158978	-0.0646748	0.511961	0.657266
PLN	0.1034	-0.0340198	0.261038	-0.0355974	-0.106717	-0.16024	-0.0355904	0.035325	-0.0420857
TBC1D32	1.89123	0.0501411	-1.36158	-0.582186	-0.239523	-0.4352	-0.761348	-0.826172	-0.938794
GJA1	0.0977711	-0.00710462	0.279784	-0.11904	-0.0779034	-0.162087	-0.0393661	0.145538	0.162456
PKIB	0.491397	-0.0280707	0.943546	0.02166	-0.224066	-0.175978	-0.460755	-0.139325	-0.0945289
FABP7	-7.1019	-4.29075	-5.35443	-5.57081	-4.92394	-3.67471	8.99431	-5.6089	-3.2647
CLVS2	-0.544295	-0.385971	-0.322707	-0.540891	0.463003	-0.129208	0.902656	-0.605671	-0.447239
TRDN	-5.11399	-3.66514	-4.70282	-4.47426	-3.76181	-2.61822	7.44467	-2.6742	-2.25555
HINT3	-0.0522362	-0.305877	-0.110604	0.0180807	-0.231881	-0.403968	0.162864	-0.203924	-0.276592
C6orf58	0.0966106	-0.0405473	0.263737	-0.0859588	-0.0921478	-0.146913	-0.0477866	-0.0197154	-0.0898379
TMEM244	0.360811	0.163659	0.425337	-0.372379	-0.368111	-0.459001	-0.388605	-0.168017	-0.227749
EPB41L2	11.7477	-5.77738	-14.0226	-11.2859	-11.7854	-7.85929	-2.80106	-5.27781	-9.57623
MOXD1	-0.0902211	-0.148305	0.006564	-0.245813	-0.224709	-0.21049	0.0554876	-0.146553	-0.258628
VNN2	0.0986621	-0.0388308	0.265044	-0.106529	-0.0919208	-0.152171	-0.0544259	0.115259	0.0208146
ALDH8A1	0.11074	-0.00236392	0.249455	-0.0886974	0.0435834	-0.0574434	-0.0551198	-0.0186703	-0.0550377
MYB	0.0973283	-0.0381402	0.249315	-0.0935423	-0.0802566	-0.163177	-0.0382614	0.01809	-0.0308432
MAP3K5	-0.443559	-0.127627	-0.15139	0.162719	-0.203191	-0.35429	0.475865	-0.0472081	-0.00484335
PEX7	-0.030503	-0.190378	0.244467	-0.101682	-0.352921	-0.304837	0.0112978	-0.0345567	-0.0289514
IL20RA	-0.346007	-0.328265	-0.296206	-0.460914	-0.000647056	-0.286716	0.619471	-0.308504	-0.228067
GVQW2	0.105618	-0.0468229	0.26002	-0.105729	-0.0868455	-0.14589	-0.0325921	-0.00766082	-0.0618669
CCDC28A	-0.024825	-0.0917866	-0.187774	0.0498733	0.230339	-0.0888333	0.081869	-0.0545909	0.00582398
ECT2L	0.0595484	-0.0201157	0.144951	-0.109786	-0.0748991	-0.180736	-0.115346	-0.129524	-0.1713
REPS1	-0.141248	0.0710448	-0.321759	-0.207427	-0.136222	-0.126665	0.340557	-0.335985	-0.293745
ABRACL	-0.301724	-0.253953	-0.120932	-0.443936	-0.246599	-0.261839	0.639756	-0.0563506	-0.106897
CITED2	0.0330547	-0.394267	-0.0116272	-0.478447	-0.137501	-0.0919656	-0.0534618	0.446202	0.519026
LINC01625	0.088054	-0.0567853	0.25549	-0.117061	-0.0953131	-0.149561	-0.0345211	-0.0184873	-0.0779687
EPM2A	0.0197863	-0.092695	0.183422	0.00994774	0.147431	0.462033	-0.0340454	-0.159275	-0.26931
GRM1	1.66969	-0.341484	-1.81034	-1.7919	-0.798868	-1.00747	-1.66913	-1.42583	-1.37533
ADGB	0.107242	0.0328491	0.269827	-0.10983	-0.0932107	-0.143759	-0.0474038	-0.0100438	-0.0684294
LUADT1	0.0937342	-0.0179751	0.253728	-0.0912678	0.00355617	-0.128495	-0.0496791	-0.0202827	-0.0955773
SAMD5	-0.764008	-0.106028	-0.16748	3.03179	-0.619039	-0.787875	-0.436783	-0.36395	-0.2933
UST	-0.0451949	-0.102522	0.163998	-0.208795	-0.142522	-0.208985	0.16187	0.0724463	0.03488
SUMO4	0.100995	-0.00387822	0.159661	-0.0297048	0.0913966	-0.120988	-0.106872	-0.0938628	-0.0982829
ZC3H12D	0.104237	-0.0493931	0.232455	-0.103066	-0.0805568	-0.144584	-0.0426579	-0.0299206	-0.0854417
NUP43	0.0545953	-0.139951	0.0832181	0.0188609	0.226967	-0.0581227	-0.0476898	-0.181107	-0.185183
RAET1E	0.10092	-0.0471404	0.261301	-0.106815	-0.0448988	-0.132461	-0.0432715	0.00784964	-0.0683309
ULBP2	0.0982632	-0.0429706	0.273057	-0.109983	-0.100809	-0.151035	-0.0399179	0.00477906	-0.059285
PPP1R14C	0.0827623	-0.0617455	0.289266	-0.0881777	0.127382	-0.0912566	-0.0591302	-0.042787	-0.0942435
ESR1	0.144626	0.0252928	0.305323	-0.0837902	0.153037	0.872436	0.0250191	0.0372362	-0.0395962
MYCT1	0.0988369	-0.0365107	0.261256	-0.101169	-0.0842434	-0.144248	-0.0599361	0.237995	0.270916
SCAF8	0.182314	0.316095	-0.114416	0.182631	-0.0128554	0.0653073	-0.108108	-0.122103	-0.18612
TFB1M	0.153471	-0.0468246	-0.0936075	-0.0465648	0.127389	0.955096	-0.154956	-0.268067	-0.342729
CLDN20	0.107246	-0.0488261	0.262708	-0.064871	-0.0568903	-0.143077	-0.0376221	0.0119466	-0.0610065
TMEM242	0.0324198	-0.403236	0.0535076	0.0113868	0.141671	0.547864	-0.220461	-0.314622	-0.376201
SYNJ2	0.0792689	-0.0546745	0.197066	-0.118016	0.299209	-0.0819794	-0.0316352	0.0124617	0.00185047
SERAC1	0.0834489	0.00160053	-0.0546772	-0.103275	0.82565	0.00813083	-0.182349	-0.214317	-0.241376
SYTL3	0.0976755	-0.040566	0.212799	-0.113057	-0.108038	-0.113588	-0.057671	0.737043	0.561228
TAGAP	0.0860585	-0.0779189	0.232114	-0.100246	-0.104545	-0.104313	-0.0537825	0.760964	0.56649
ACAT2	-0.264065	-0.305115	0.825404	-0.00237348	0.237583	-0.0619467	-0.476983	-0.440542	-0.222
TCP1	-0.0529085	-0.345607	0.343762	-0.123202	-0.0812517	-0.0475168	0.38673	0.505554	0.519854
IGF2R	0.0993432	0.370451	-0.0243175	0.0226591	0.57406	0.242268	-0.0650571	0.0311618	0.181591
SLC22A1	0.0978824	-0.0186533	0.262757	-0.114422	-0.097574	-0.150472	-0.0245539	0.00155579	-0.0391799
PLG	0.105355	-0.0115529	0.279664	-0.103984	-0.0641406	-0.143903	-0.041394	-0.0049643	-0.061519
MAP3K4	0.217215	0.0942918	-0.420827	-0.0697268	0.384402	0.406046	-0.178095	-0.126491	-0.0546568
PARK2	0.0932483	0.0381981	0.128258	-0.037113	0.108754	-0.0256987	-0.0892985	-0.0571949	-0.128919
PACRG-AS3	0.135102	-0.0354777	0.261507	-0.119594	-0.119958	-0.139186	-0.0434833	-0.0240267	-0.0673973
[truncated: 3,505 more rows]
