# Supplementary material for: Single-cell transcriptomic atlas of the human retina identifies cell types associated with age-related macular degeneration
Source: Nat Commun. 2019 Oct 25;10:4902. doi: 10.1038/s41467-019-12780-8 (PMC6814749; doi:10.1038/s41467-019-12780-8)
Supplement: Supplementary file 6 — Supplementary Dataset 3 [file 41467_2019_12780_MOESM6_ESM.xlsx]

## Sheet: Wilcox_table
feature	group	avgExpr	logFC	statistic	auc	pval	padj	pct_in	pct_out
RP11-34P13.7	Rods	0.00154907	0.00136301	50096174	0.500455	0.00850231	0.0111465	0.109349	0.0182715
FO538757.2	Rods	0.103642	0.0298676	49627943	0.495778	0.023191	0.029037	6.81247	7.94811
AP006222.2	Rods	0.0114258	-0.00952026	4.90824e+07	0.490328	1.45865e-22	4.4518e-22	0.92947	2.87776
RP4-669L17.10	Rods	0.00184506	-0.00027044	4.9982e+07	0.499314	0.0239776	0.029981	0.109349	0.246665
RP5-857K21.4	Rods	6.37233e-05	-0.000726377	50005760	0.499552	0.0096719	0.0126139	0.0109349	0.100493
RP11-206L10.4	Rods	0.000811224	0.000252684	50045950	0.499954	0.789076	0.806206	0.0546747	0.0639503
RP11-206L10.9	Rods	0.0534673	0.0292757	50479598	0.504286	0.000534304	0.000783341	3.58666	2.78641
FAM87B	Rods	0.000327603	-7.61965e-05	5.00295e+07	0.49979	0.160546	0.182112	0.0218699	0.0639503
LINC00115	Rods	0.0245249	0.0122833	50125739	0.500751	0.395069	0.423873	1.65118	1.51654
FAM41C	Rods	0.00193232	3.90313e-05	50033923	0.499834	0.602595	0.629173	0.185894	0.219258
RP11-54O7.1	Rods	0.000105913	-0.00141816	49982896	0.499324	0.00102701	0.0014657	0.0109349	0.146172
RP11-54O7.3	Rods	0.00678737	0.00377509	50122597	0.500719	0.0847995	0.099765	0.426463	0.283208
SAMD11	Rods	0.403298	0.331843	6.01067e+07	0.60046	0	0	25.6315	6.04787
NOC2L	Rods	0.147687	0.0673596	50463622	0.504126	0.0416944	0.0506919	9.13067	8.81601
KLHL17	Rods	0.0098001	0.00175997	50024061	0.499735	0.675771	0.699136	0.776381	0.831354
PLEKHN1	Rods	0.000299279	-0.00118543	49997519	0.49947	0.00797978	0.0104895	0.0218699	0.127901
PERM1	Rods	0.000807691	-0.00155164	49965463	0.49915	0.00349396	0.00476272	0.0765446	0.246665
RP11-54O7.17	Rods	0.00143784	-0.0126921	4.90042e+07	0.489546	2.79331e-40	1.25699e-39	0.109349	2.20172
HES4	Rods	0.0134561	-0.0936933	4.36662e+07	0.436221	4.14781e-239	1.61962e-237	1.07162	13.9138
ISG15	Rods	0.00453869	-0.0126456	48824603	0.487753	4.421e-40	1.98041e-39	0.393658	2.85036
AGRN	Rods	0.00984588	-0.00223601	49426203	0.493762	1.18295e-14	2.82986e-14	0.634226	1.8911
C1orf159	Rods	0.0141828	0.00476149	4.99678e+07	0.499173	0.26278	0.289435	1.00601	1.17851
TTLL10	Rods	8.55836e-05	-0.000306082	50033196	0.499826	0.155834	0.177265	0.0109349	0.0456788
TNFRSF4	Rods	0.00037071	-0.00037096	5.00204e+07	0.499698	0.0686676	0.0816209	0.0218699	0.0822218
SDF4	Rods	0.060359	-0.025991	46712807	0.466656	1.89913e-63	1.27247e-62	4.74576	11.7212
B3GALT6	Rods	0.01623	-0.00748616	4.91976e+07	0.491479	8.08537e-17	2.08412e-16	1.19191	2.91431
FAM132A	Rods	0.00110338	7.98725e-05	4.996e+07	0.499096	0.00161557	0.00226695	0.0656096	0.246665
UBE2J2	Rods	0.0460357	-0.0130114	4.80479e+07	0.479993	2.65666e-33	1.03839e-32	3.59759	7.73799
RP5-902P8.10	Rods	0.00214686	-0.00018219	4.99838e+07	0.499333	0.0368002	0.0450891	0.131219	0.264937
SCNN1D	Rods	0.00495842	-0.00193411	4.98569e+07	0.498066	0.000141528	0.000216811	0.306178	0.694318
ACAP3	Rods	0.362069	0.186593	54065176	0.540105	3.14461e-48	1.63957e-47	21.684	15.1928
PUSL1	Rods	0.013604	0.000744975	49709228	0.49659	2.80959e-05	4.51086e-05	0.962274	1.65357
CPSF3L	Rods	0.0825666	0.00306759	47962987	0.479145	7.79381e-27	2.64611e-26	5.71897	10.2503
CPTP	Rods	0.0102029	-0.0139515	4.87134e+07	0.486642	1.64054e-36	6.82916e-36	0.82012	3.50813
TAS1R3	Rods	0	-0.00132993	4.9918e+07	0.498675	8.40772e-07	1.47646e-06	0	0.264937
DVL1	Rods	0.0379444	-0.016386	48220591	0.481719	1.13539e-33	4.45991e-33	2.73373	6.48639
MXRA8	Rods	0.00229907	-0.0423153	46285428	0.462386	3.05945e-151	5.64881e-150	0.185894	7.71971
AURKAIP1	Rods	0.15717	-0.158177	4.05628e+07	0.405218	4.29108e-217	1.37363e-215	11.8972	32.231
CCNL2	Rods	0.0710398	-0.00197984	47889178	0.478408	8.85352e-32	3.35736e-31	4.7567	9.36415
MRPL20	Rods	0.15388	-0.106047	42396171	0.423533	4.25399e-156	8.19184e-155	11.2083	27.8641
RP4-758J18.13	Rods	0.00121755	-0.000499763	4.9971e+07	0.499205	0.00710919	0.00937638	0.0874795	0.246665
ANKRD65	Rods	0.00214842	-0.0204257	48523607	0.484746	7.47199e-57	4.50031e-56	0.207764	3.26147
VWA1	Rods	0.00534859	-0.0516036	45911009	0.458646	1.50785e-160	3.02782e-159	0.393658	8.68811
ATAD3C	Rods	0.0158136	0.0067346	5.00473e+07	0.499967	0.964457	0.96745	1.08256	1.09629
ATAD3B	Rods	0.0299296	0.00459871	4.9577e+07	0.495269	1.99289e-05	3.22775e-05	1.97922	2.95999
ATAD3A	Rods	0.0155051	-0.00666957	4.91941e+07	0.491444	3.12424e-17	8.15229e-17	1.14817	2.87776
TMEM240	Rods	0.000641743	-0.00606821	49657365	0.496072	1.2427e-15	3.08042e-15	0.0546747	0.84049
SSU72	Rods	0.108162	-0.0904727	4.31258e+07	0.430822	4.35828e-155	8.30348e-154	7.96063	22.6475
RP5-832C2.5	Rods	0.0214542	-0.00469683	4.8978e+07	0.489285	2.31342e-21	6.81888e-21	1.42154	3.59949
C1orf233	Rods	0.00132636	-0.00655172	49771546	0.497212	8.51e-10	1.71812e-09	0.109349	0.66691
RP11-345P4.9	Rods	0.031411	-0.0146194	47773290	0.47725	9.91222e-49	5.22618e-48	2.5041	7.16243
MIB2	Rods	0.0579951	-0.00764571	4.83548e+07	0.48306	1.26513e-23	3.9668e-23	4.12247	7.67404
MMP23B	Rods	0.012989	0.00987615	50339919	0.50289	8.20562e-08	1.5149e-07	0.896665	0.319752
CDK11B	Rods	0.0754137	0.0189212	49278491	0.492287	4.54908e-06	7.65909e-06	5.04101	6.78787
RP11-345P4.10	Rods	0.0015066	-0.000559523	49958199	0.499077	0.00346848	0.00472929	0.0984144	0.283208
SLC35E2B	Rods	0.120912	0.0672114	51250031	0.511982	1.44498e-11	3.12293e-11	7.88409	5.73726
RP11-345P4.7	Rods	0.00531114	0.00389088	50123577	0.500729	0.0388297	0.0473902	0.328048	0.182715
CDK11A	Rods	0.0792582	0.0275247	4.96066e+07	0.495565	0.00748946	0.00986142	5.21597	6.31281
SLC35E2	Rods	0.00712332	-5.13881e-05	49850120	0.497997	0.000771229	0.00111323	0.492072	0.895304
NADK	Rods	0.0326456	0.0173357	5.01911e+07	0.501404	0.159636	0.181433	2.16512	1.90937
GNB1	Rods	1.45555	0.978169	73088180	0.730143	0	0	67.6107	37.7124
RP1-140A9.1	Rods	0.000362693	-0.000460373	49988384	0.499379	0.00336876	0.00460261	0.0218699	0.146172
TMEM52	Rods	0.00166774	-0.000256052	4.99929e+07	0.499423	0.0644605	0.0769522	0.131219	0.246665
CFAP74	Rods	0.00483508	0.00258422	50086070	0.500354	0.342528	0.371872	0.317113	0.246665
GABRD	Rods	0.00238434	-0.0098043	49502205	0.494522	5.79374e-19	1.59607e-18	0.164024	1.26073
PRKCZ	Rods	0.0380784	-0.00659342	48933791	0.488843	6.40709e-15	1.54944e-14	3.00711	5.30788
RP5-892K4.1	Rods	0.0194574	0.0123863	5.0332e+07	0.502811	3.26378e-05	5.2184e-05	1.22471	0.66691
RP11-181G12.2	Rods	0.00235254	-0.00111683	49933461	0.49883	0.00313379	0.00429193	0.185894	0.420245
FAAP20	Rods	0.0435073	-0.0478749	46090615	0.46044	5.9862e-97	6.36688e-96	3.31329	11.4106
RP11-181G12.4	Rods	0.000308356	-0.000103252	50044145	0.499936	0.648972	0.67399	0.0328048	0.0456788
SKI	Rods	0.00716502	-0.0116616	4.89454e+07	0.488959	4.03703e-32	1.54156e-31	0.568617	2.78641
MORN1	Rods	0.040559	0.0232447	5.02872e+07	0.502364	0.0325232	0.0399903	2.73373	2.30221
RER1	Rods	0.0955582	-0.0205776	4.6504e+07	0.46457	1.77624e-56	1.06267e-55	7.00929	14.6629
PEX10	Rods	0.0217443	-0.0262005	4.74265e+07	0.473786	1.0692e-68	7.74848e-68	1.78239	7.09848
PLCH2	Rods	0.279743	0.151197	5.4136e+07	0.540813	1.44123e-60	9.27835e-60	18.3488	10.8259
PANK4	Rods	0.0228996	0.00987531	50099692	0.500491	0.579001	0.605372	1.62931	1.54394
HES5	Rods	0.00955365	-0.0605714	4.67447e+07	0.466975	4.12536e-113	5.23812e-112	0.84199	7.46391
RP3-395M20.12	Rods	0.00511185	-0.00268188	49800267	0.497499	1.44448e-05	2.36124e-05	0.393658	0.895304
RP3-395M20.8	Rods	0.000314575	-0.00093867	49887812	0.498374	2.60884e-07	4.69848e-07	0.0218699	0.347159
TNFRSF14	Rods	0.000849048	-0.0139587	4.86686e+07	0.486194	1.23383e-54	7.18544e-54	0.0874795	2.85036
FAM213B	Rods	0.00752033	-0.0103843	49160853	0.491112	4.70593e-24	1.48975e-23	0.590487	2.3753
MMEL1	Rods	0	-0.00088687	50004860	0.499543	0.00383948	0.00519956	0	0.0913576
TTC34	Rods	0.00653559	8.47283e-05	4.99018e+07	0.498514	0.00763405	0.0100471	0.459267	0.758268
LINC00982	Rods	0	-0.000463753	50014005	0.499635	0.00971803	0.0126213	0	0.0730861
PRDM16	Rods	0	-0.00182742	49904265	0.498538	2.28458e-07	4.12732e-07	0	0.292344
ARHGEF16	Rods	0.0160761	-0.0233924	4.76119e+07	0.475638	3.7252e-73	2.88634e-72	1.07162	5.99306
RP11-168F9.2	Rods	0.000795943	0.000121593	50035910	0.499853	0.396975	0.425478	0.0437397	0.0730861
MEGF6	Rods	0.00180054	-0.012629	49022456	0.489729	6.02541e-38	2.58069e-37	0.164024	2.21999
RP11-46F15.2	Rods	0.0036205	0.00205006	50037755	0.499872	0.74021	0.76006	0.284308	0.310616
TPRG1L	Rods	0.0519382	-0.0563952	4.56217e+07	0.455756	1.01523e-103	1.18039e-102	4.19902	13.2925
WRAP73	Rods	0.0432292	0.00134689	4.90763e+07	0.490267	1.61287e-11	3.48043e-11	3.23674	5.27133
TP73	Rods	0.000135023	-0.000839943	50019477	0.499689	0.0381539	0.0466234	0.0109349	0.0730861
RP5-1092A11.2	Rods	0.0254416	0.0165281	5.0764e+07	0.507127	3.30385e-17	8.61297e-17	2.21979	0.794811
TP73-AS1	Rods	0.0179958	0.00598348	4.97897e+07	0.497394	0.00320092	0.00438082	1.29032	1.82715
SMIM1	Rods	0.00254474	-0.0277177	4.78259e+07	0.477776	1.81184e-85	1.65406e-84	0.207764	4.65924
LRRC47	Rods	0.0288169	-0.0310516	47237467	0.471897	8.79251e-69	6.37659e-68	2.29634	8.01206
RP1-286D6.5	Rods	0	-0.00099637	49959135	0.499086	4.32095e-05	6.85311e-05	0	0.182715
CEP104	Rods	0.0956371	0.0357901	50545499	0.504944	0.00377699	0.00513751	6.63751	5.80121
DFFB	Rods	0.033817	0.0217809	50462419	0.504114	1.82309e-05	2.961e-05	2.30727	1.5074
C1orf174	Rods	0.0214771	0.000136437	4.92521e+07	0.492023	2.5897e-13	5.94417e-13	1.54183	3.17011
LINC01134	Rods	0.000475815	5.53311e-05	50048716	0.499981	0.887716	0.897168	0.0328048	0.036543
RP1-37J18.2	Rods	0	-0.000918297	49986570	0.49936	0.000623693	0.000906508	0	0.127901
AJAP1	Rods	0.00165235	-0.0176942	49207357	0.491576	3.63356e-31	1.36062e-30	0.142154	1.82715
NPHP4	Rods	0.0332099	0.0175098	50265785	0.50215	0.0332868	0.0408961	2.29634	1.8911
KCNAB2	Rods	0.0169875	-0.0136534	4.91723e+07	0.491226	1.47639e-17	3.89211e-17	1.19191	2.95999
CHD5	Rods	0.0883248	-0.00440983	4.92971e+07	0.492472	2.1386e-05	3.46119e-05	5.79552	7.43651
RPL22	Rods	0.4688	-0.234962	40942998	0.409016	1.76966e-137	2.88158e-136	29.1853	50.8588
RP1-120G22.11	Rods	0.00329398	0.00097817	50083138	0.500325	0.404051	0.432498	0.338983	0.274073
RNF207	Rods	0.0312718	0.0174921	50083598	0.50033	0.741665	0.761475	2.05577	2.019
ICMT	Rods	0.0920406	0.0491434	5.10541e+07	0.510025	1.41444e-09	2.83102e-09	6.80153	4.95158
LINC00337	Rods	0.00702081	0.0065091	50260398	0.502096	7.99599e-09	1.54976e-08	0.492072	0.0730861
GPR153	Rods	0.00233488	-0.00813772	49544238	0.494942	4.19948e-17	1.09132e-16	0.174959	1.18765
ACOT7	Rods	0.026045	-0.0364286	4.79514e+07	0.479029	4.72943e-47	2.41668e-46	2.11044	6.34022
RP1-202O8.3	Rods	0.00348898	-0.0016262	49871367	0.49821	0.000181454	0.000275491	0.262438	0.621232
HES2	Rods	0.0118437	0.00865287	5.02952e+07	0.502444	2.13553e-06	3.65988e-06	0.79825	0.310616
ESPN	Rods	0.127148	-0.0615867	4.42713e+07	0.442266	1.01489e-110	1.26342e-109	8.72608	21.332
RP1-202O8.2	Rods	0.000657995	0.000402127	50045053	0.499945	0.726531	0.747113	0.0437397	0.0548145
TNFRSF25	Rods	0.019312	0.00434496	4.95182e+07	0.494682	1.26889e-08	2.43682e-08	1.18097	2.26567
PLEKHG5	Rods	0.00257922	-0.00901967	4.91463e+07	0.490966	5.62998e-33	2.18409e-32	0.164024	1.97332
NOL9	Rods	0.031249	0.00674068	49580472	0.495304	4.78105e-05	7.55307e-05	2.19792	3.17924
TAS1R1	Rods	0	-0.00209339	49913410	0.49863	5.44334e-07	9.64742e-07	0	0.274073
ZBTB48	Rods	0.0118166	-0.00589033	49250601	0.492008	5.84078e-17	1.51108e-16	0.973209	2.58542
KLHL21	Rods	0.00870516	-0.00932958	4.90585e+07	0.490089	1.09075e-26	3.68929e-26	0.656096	2.64937
PHF13	Rods	0.00869083	-0.00863908	49126686	0.49077	1.31414e-23	4.11913e-23	0.710771	2.56715
THAP3	Rods	0.0119371	-0.00940986	4.90835e+07	0.490339	7.19491e-22	2.15193e-21	0.995079	2.94171
DNAJC11	Rods	0.0304059	-0.00129187	4.91704e+07	0.491207	8.41881e-13	1.89488e-12	2.12138	3.92838
RP11-312B8.1	Rods	0.000657675	-0.000889367	49966442	0.499159	0.000762642	0.001101	0.0328048	0.200987
CAMTA1	Rods	0.257622	0.0670003	49136108	0.490864	0.00107603	0.00153233	16.8726	20.6011
RP11-338N10.1	Rods	0.00529602	0.00253303	50106993	0.500564	0.138157	0.158382	0.349918	0.23753
RP11-338N10.2	Rods	0.0164204	0.013417	50423233	0.503723	1.07171e-10	2.2482e-10	1.07162	0.328887
RP11-338N10.3	Rods	0.0195009	0.0166283	50499382	0.504483	1.26177e-11	2.73265e-11	1.36687	0.475059
VAMP3	Rods	0.0141843	-0.0560344	45336223	0.452904	1.5137e-166	3.22339e-165	1.04975	10.5427
PER3	Rods	0.232288	-0.0590443	4.4907e+07	0.448617	5.64054e-68	4.0387e-67	15.123	27.2063
RP3-467L1.4	Rods	0.0014309	-0.00145944	49957270	0.499068	0.00245543	0.00338687	0.0874795	0.274073
UTS2	Rods	0.00220529	-0.00285669	49904152	0.498537	0.00027637	0.000413768	0.164024	0.456788
PARK7	Rods	0.293871	-0.347541	36800090	0.367629	0	0	20.5139	48.2185
ERRFI1	Rods	0.0155644	-0.0225302	4.74557e+07	0.474078	9.10697e-77	7.43604e-76	1.20284	6.44071
RP11-431K24.1	Rods	0.000319841	-6.70722e-05	50024958	0.499744	0.105167	0.121996	0.0218699	0.0730861
SLC45A1	Rods	0.0067447	-0.00849173	4.93611e+07	0.493112	6.69722e-18	1.78102e-17	0.535812	1.91851
RERE	Rods	0.203763	0.00614776	47809327	0.47761	1.15007e-17	3.03915e-17	13.0454	18.6369
ENO1	Rods	0.283512	-0.820832	3.02359e+07	0.302053	0	0	19.6829	54.5405
ENO1-AS1	Rods	0.00238354	-0.00230579	49730814	0.496806	1.92873e-09	3.84128e-09	0.218699	0.858761
SLC2A5	Rods	0.000153492	-0.00191442	49891464	0.49841	1.65976e-07	3.0201e-07	0.0109349	0.328887
GPR157	Rods	0.00275828	0.000375622	49951876	0.499014	0.0100948	0.0130883	0.185894	0.383702
MIR34AHG	Rods	0.000292784	-0.000139132	5.00295e+07	0.49979	0.160546	0.182112	0.0218699	0.0639503
RP3-510D11.2	Rods	0	-0.000862251	49949990	0.498995	1.79126e-05	2.91123e-05	0	0.200987
H6PD	Rods	0.0196371	-0.0106451	4.87598e+07	0.487105	8.49591e-29	3.0126e-28	1.32313	3.93751
SPSB1	Rods	0.000626147	-0.0027682	49785422	0.497351	1.63784e-10	3.40968e-10	0.0546747	0.584688
RP13-392I16.1	Rods	0.00251815	0.00240708	5.01245e+07	0.500738	0.000701104	0.00101513	0.174959	0.0274073
SLC25A33	Rods	0.0835147	-0.0662935	4.39952e+07	0.439507	1.47413e-140	2.48235e-139	6.14543	18.8836
TMEM201	Rods	0.0314588	0.00950984	49872491	0.498221	0.097653	0.113915	2.14325	2.5306
PIK3CD	Rods	0.0024185	-0.000276567	4.98916e+07	0.498412	0.000141676	0.000216988	0.174959	0.493331
PIK3CD-AS2	Rods	0.000332119	-0.00412495	49724128	0.496739	1.32912e-13	3.07977e-13	0.0328048	0.685182
CLSTN1	Rods	0.253755	-0.0760533	43789769	0.437455	1.78309e-89	1.71349e-88	17.0913	31.966
CTNNBIP1	Rods	0.0196671	-0.108573	42781234	0.42738	6.83584e-268	3.3699e-266	1.47622	16.1337
LZIC	Rods	0.0246948	-0.0229249	4.74188e+07	0.473709	1.55422e-64	1.059e-63	2.12138	7.47305
NMNAT1	Rods	0.0126312	-0.00339365	49377286	0.493274	8.71818e-14	2.03112e-13	0.9076	2.26567
RBP7	Rods	0.00193049	-0.000696854	49937133	0.498867	0.00336647	0.00460038	0.174959	0.401973
UBE4B	Rods	0.0597246	0.032324	50408390	0.503574	0.00782668	0.0102944	4.07873	3.45332
KIF1B	Rods	0.64149	0.34565	5.78959e+07	0.578374	4.06013e-122	5.71869e-121	36.5227	25.5527
PGD	Rods	0.0294099	0.00622636	4.9729e+07	0.496788	0.00596687	0.00796242	2.42756	3.10616
APITD1-CORT	Rods	0.00041582	0.000258257	50044148	0.499936	0.649125	0.67399	0.0328048	0.0456788
APITD1	Rods	0.0112654	-0.00132781	4.96375e+07	0.495873	3.6306e-07	6.49772e-07	0.874795	1.70839
DFFA	Rods	0.0585476	0.0114613	49205590	0.491559	6.10049e-08	1.13465e-07	4.1006	5.92911
PEX14	Rods	0.107368	0.0667248	5.18039e+07	0.517516	4.33174e-25	1.4107e-24	7.89502	4.54961
CASZ1	Rods	0.765721	0.68747	6.84505e+07	0.683813	0	0	42.5478	7.72885
RP4-734G22.3	Rods	0.0614635	0.0576088	5.18031e+07	0.517508	3.12647e-71	2.35129e-70	3.86003	0.36543
TARDBP	Rods	0.0651484	-0.00362884	47759638	0.477114	1.79616e-35	7.32696e-35	4.62548	9.48292
MASP2	Rods	0.000878984	0.000378735	50055090	0.500045	0.77579	0.793842	0.0546747	0.0456788
RP4-635E18.8	Rods	0.00149384	0.000212732	50026725	0.499762	0.339847	0.369144	0.0984144	0.146172
SRM	Rods	0.0252124	-0.0347251	4.71923e+07	0.471446	3.47319e-73	2.69213e-72	2.07764	7.86589
EXOSC10	Rods	0.0642533	0.0395418	50815931	0.507646	4.61649e-09	9.04446e-09	4.30837	2.85036
RP4-635E18.7	Rods	0.00157408	-0.000284498	49995639	0.499451	0.0594014	0.0711713	0.109349	0.219258
ANGPTL7	Rods	0.0014828	0.00135274	50084327	0.500337	0.0170748	0.0216456	0.0765446	0.00913576
UBIAD1	Rods	0.0290944	0.0081928	49626683	0.495765	0.000106576	0.000164417	1.95735	2.84122
PTCHD2	Rods	0.0292045	0.00843139	50028615	0.499781	0.830684	0.844474	2.11044	2.17431
FBXO2	Rods	0.0154399	-0.0790176	4.48031e+07	0.447578	1.63519e-186	4.02049e-185	1.17004	11.7303
FBXO44	Rods	0.0121932	-0.0208663	48279280	0.482305	2.58704e-51	1.421e-50	0.88573	4.44911
FBXO6	Rods	0.0144493	0.00282757	49765514	0.497152	0.000480567	0.000706395	1.02788	1.60789
MAD2L2	Rods	0.00519058	-0.00742774	4.91742e+07	0.491245	3.67623e-26	1.22742e-25	0.426463	2.18345
DRAXIN	Rods	0.000995081	-0.000571745	50020320	0.499698	0.196875	0.22127	0.0765446	0.137036
AGTRAP	Rods	0.00918901	-0.00809937	48961523	0.48912	1.26409e-29	4.56114e-29	0.688901	2.87776
C1orf167	Rods	0.000361236	-0.000746328	4.99856e+07	0.499351	0.00673237	0.00889723	0.0437397	0.173579
CLCN6	Rods	0.0280246	-0.00541984	4.92568e+07	0.49207	1.90396e-11	4.10005e-11	1.97922	3.59949
NPPA-AS1	Rods	0.00104713	-0.00034382	49979205	0.499287	0.0103281	0.013382	0.0765446	0.219258
NPPB	Rods	0.000358811	-0.00111406	49993846	0.499433	0.00923605	0.0120773	0.0328048	0.146172
KIAA2013	Rods	0.0393373	-0.00289542	4.86881e+07	0.486389	1.62159e-21	4.80265e-21	2.71186	5.52713
PLOD1	Rods	0.00402464	-0.0119337	4.90164e+07	0.489668	7.79774e-35	3.14124e-34	0.295243	2.36616
MFN2	Rods	0.0338695	-0.00555809	4.89611e+07	0.489116	4.9257e-16	1.23827e-15	2.5041	4.74146
MIIP	Rods	0.0246025	-0.00206797	49128889	0.490792	1.1336e-14	2.71346e-14	1.89174	3.77307
TNFRSF1B	Rods	0.00155585	-0.00220723	49841197	0.497908	5.40378e-07	9.58506e-07	0.120284	0.53901
VPS13D	Rods	0.0575704	-0.00664911	4.84373e+07	0.483883	5.83475e-22	1.75176e-21	4.07873	7.46391
DHRS3	Rods	0.0035886	-0.00997912	4.89747e+07	0.489252	1.03353e-36	4.31875e-36	0.284308	2.43925
RP11-474O21.5	Rods	0	-0.00025635	50032295	0.499817	0.0675252	0.0804113	0	0.036543
LRRC38	Rods	0.00283115	-0.01455	4.94726e+07	0.494226	2.16408e-19	6.03245e-19	0.196829	1.35209
RP4-597A16.2	Rods	0.000392698	-0.000942268	5.00021e+07	0.499516	0.0122948	0.0158438	0.0218699	0.118765
PDPN	Rods	0.00483297	-0.0691918	44545644	0.445006	8.994e-221	3.00598e-219	0.382723	11.4106
PRDM2	Rods	0.0667346	-0.00375571	48410648	0.483617	1.94155e-20	5.58339e-20	4.76763	8.24959
KAZN	Rods	0.00425405	-0.0661019	45028283	0.449828	7.51414e-201	2.09577e-199	0.338983	10.3965
TMEM51	Rods	0.000144161	-0.000254643	49973761	0.499233	0.000423961	0.000624694	0.0109349	0.164444
FHAD1	Rods	0	-0.000763401	5.00003e+07	0.499498	0.00242742	0.00335034	0	0.100493
EFHD2	Rods	0.00800098	-0.000442237	49698361	0.496481	3.78516e-07	6.76574e-07	0.579552	1.28814
CASP9	Rods	0.0107729	-0.00124693	49599070	0.495489	8.64849e-09	1.67376e-08	0.743576	1.65357
DNAJC16	Rods	0.0262178	-0.00237786	49139575	0.490899	3.52244e-14	8.30551e-14	1.94642	3.80961
AGMAT	Rods	0.00453178	0.00246266	5.00241e+07	0.499735	0.504068	0.533733	0.284308	0.338023
RP4-680D5.2	Rods	0.00942245	0.00671357	50213207	0.501625	0.00132162	0.00187166	0.688901	0.36543
DDI2	Rods	0.0732304	0.038845	5.06392e+07	0.50588	5.26321e-05	8.29485e-05	4.98633	3.91924
PLEKHM2	Rods	0.0354492	-0.0168159	4.80256e+07	0.479771	2.58056e-41	1.18505e-40	2.46036	6.60515
SLC25A34	Rods	0.00304618	-0.00207936	49838569	0.497882	4.65382e-06	7.83076e-06	0.196829	0.621232
FBLIM1	Rods	0.012223	-0.00197367	4.93847e+07	0.493348	1.31169e-14	3.13365e-14	0.776381	2.1195
UQCRHL	Rods	0.0120785	0.00472768	5.00469e+07	0.499963	0.955543	0.959631	0.874795	0.886168
FLJ37453	Rods	0.164433	0.0734868	50170164	0.501195	0.584006	0.610282	10.3007	10.7802
SPEN	Rods	0.0898073	-0.00372006	4.79828e+07	0.479343	8.50215e-25	2.74662e-24	6.34226	10.8441
ZBTB17	Rods	0.0174972	-0.002105	4.94247e+07	0.493747	3.72201e-10	7.62618e-10	1.33406	2.60369
C1orf64	Rods	0.00137613	-0.00157308	49884187	0.498338	5.83023e-06	9.74538e-06	0.0874795	0.420245
HSPB7	Rods	0.00039411	-0.00420395	4.97652e+07	0.49715	6.06034e-12	1.32458e-11	0.0328048	0.60296
CLCNKA	Rods	0.000189014	-0.00672286	4.97369e+07	0.496866	1.94017e-13	4.47255e-13	0.0218699	0.648639
CLCNKB	Rods	0	-0.00194325	4.98905e+07	0.498401	6.22961e-08	1.15735e-07	0	0.319752
FAM131C	Rods	0.00274588	-0.0309591	47731829	0.476836	2.07962e-90	2.02609e-89	0.174959	4.81454
EPHA2	Rods	0.00400901	-0.00435032	4.95076e+07	0.494576	1.0842e-15	2.69261e-15	0.328048	1.41604
RP11-276H7.2	Rods	0.000524046	0.000267182	50036814	0.499862	0.461773	0.491669	0.0546747	0.0822218
ARHGEF19	Rods	0.0006278	-0.00455888	49487420	0.494374	8.31943e-23	2.5569e-22	0.0437397	1.16938
RSG1	Rods	0.000538807	-0.000517259	49995663	0.499451	0.0219934	0.0275954	0.0546747	0.164444
FBXO42	Rods	0.0388469	0.00180184	49178563	0.491289	2.75478e-11	5.90131e-11	2.54784	4.35776
SZRD1	Rods	0.0310198	-0.0122663	48256193	0.482074	4.53318e-36	1.87086e-35	2.2526	5.91997
SPATA21	Rods	0.00199483	-0.000913331	49999210	0.499487	0.112678	0.130294	0.153089	0.255801
NECAP2	Rods	0.100595	0.0430801	50097856	0.500472	0.789555	0.806362	6.58283	6.75132
RP4-798A10.2	Rods	0.0200846	0.0129464	50296692	0.502459	0.000743224	0.00107415	1.33406	0.849625
RP4-798A10.7	Rods	0.0144139	0.00264396	49617843	0.495677	2.46267e-07	4.44416e-07	0.940405	1.81802
RP4-798A10.4	Rods	0.0001469	-8.22109e-05	50014910	0.499644	0.0240946	0.0300386	0.0109349	0.0822218
NBPF1	Rods	0.011341	-0.000170085	49693210	0.49643	4.59047e-06	7.7268e-06	0.831055	1.55308
CROCC	Rods	0.199008	0.155473	5.44449e+07	0.543898	2.36818e-112	2.98391e-111	12.8595	4.35776
RP11-108M9.4	Rods	0.00307683	-0.0137483	48960687	0.489112	4.9002e-37	2.06116e-36	0.295243	2.47579
RP11-108M9.6	Rods	0.020882	0.00703609	49682893	0.496327	4.87903e-05	7.70354e-05	1.24658	2.00073
MFAP2	Rods	0.00114974	-0.0228037	47837206	0.477889	5.91983e-89	5.63928e-88	0.0874795	4.51306
ATP13A2	Rods	0.0610106	-0.0209144	47596733	0.475486	6.35028e-42	2.95124e-41	4.19902	9.30934
SDHB	Rods	0.0747348	-0.0198669	47119771	0.470721	6.50091e-46	3.25524e-45	5.89393	12.1049
PADI2	Rods	0.0531806	0.0169493	4.94111e+07	0.493612	1.03492e-05	1.70703e-05	3.60853	5.0064
PADI1	Rods	0.000722749	-7.60038e-05	5.00222e+07	0.499716	0.142725	0.163257	0.0437397	0.100493
RCC2	Rods	0.00910877	-0.0117509	48617578	0.485684	9.81168e-44	4.71894e-43	0.601422	3.48072
ARHGEF10L	Rods	0.00800809	-0.0210344	48508638	0.484596	2.25278e-48	1.1802e-47	0.579552	3.67257
IGSF21	Rods	0.018266	-0.118595	4.50118e+07	0.449664	7.51197e-176	1.71247e-174	1.25752	11.3649
ALDH4A1	Rods	0.00773928	-0.0094473	49104629	0.49055	2.33886e-26	7.83954e-26	0.568617	2.46665
IFFO2	Rods	0.00250319	-0.00987708	4.93315e+07	0.492816	7.69996e-25	2.4887e-24	0.196829	1.6353
UBR4	Rods	0.0832113	-0.00910407	4.79475e+07	0.47899	3.50272e-27	1.19893e-26	5.74084	10.2503
RP1-43E13.2	Rods	0.000849657	-0.00439965	49671184	0.49621	4.48331e-15	1.0909e-14	0.0546747	0.813082
EMC1	Rods	0.108575	0.0631553	51282581	0.512308	1.28723e-12	2.88213e-12	7.62165	5.37183
MRTO4	Rods	0.0245652	-0.0146667	48333457	0.482846	1.01035e-36	4.22367e-36	1.90268	5.3901
AKR7A3	Rods	0.0018734	-0.00196356	49783741	0.497334	9.97844e-09	1.92605e-08	0.142154	0.676046
AKR7A2	Rods	0.0393091	-0.0865706	4.33424e+07	0.432986	5.74794e-208	1.69169e-206	3.06178	16.7458
PQLC2	Rods	0.0145818	-0.00612515	4.92072e+07	0.491575	7.29335e-17	1.88169e-16	1.14817	2.85036
CAPZB	Rods	0.133784	-0.055677	4.42007e+07	0.44156	2.86107e-105	3.38234e-104	10.0711	22.949
MINOS1	Rods	0.141849	-0.0622994	4.46836e+07	0.446384	3.01141e-89	2.88122e-88	10.6069	22.3552
NBL1	Rods	0.0151013	-0.0236907	48439679	0.483907	1.01015e-41	4.67257e-41	1.13723	4.37603
TMCO4	Rods	0.000686023	-0.00303586	49794550	0.497442	3.77541e-10	7.73078e-10	0.0546747	0.566417
OTUD3	Rods	0.0259456	0.0025472	49459122	0.494091	1.17463e-07	2.15506e-07	1.88081	3.09702
PLA2G2A	Rods	0	-0.000737112	50014005	0.499635	0.00971803	0.0126213	0	0.0730861
PLA2G5	Rods	0.0493992	0.00987876	49305941	0.492561	6.49764e-07	1.14614e-06	3.79442	5.39923
UBXN10-AS1	Rods	0	-0.0022279	4.98997e+07	0.498493	1.48094e-07	2.70519e-07	0	0.30148
UBXN10	Rods	0.00512198	0.0025362	5.00678e+07	0.500172	0.681985	0.705268	0.371788	0.338023
CAMK2N1	Rods	0.0548097	-0.16994	41783390	0.417412	1.33833e-258	6.1231e-257	4.05686	20.8021
MUL1	Rods	0.0185204	-0.0106289	4.86795e+07	0.486303	4.88273e-31	1.82215e-30	1.35593	4.12936
FAM43B	Rods	0.00041977	-0.00221228	49938983	0.498885	6.07673e-05	9.54493e-05	0.0328048	0.255801
CDA	Rods	0.000142822	-0.00121331	49906084	0.498556	1.44681e-06	2.50217e-06	0.0218699	0.310616
PINK1	Rods	0.0983483	-0.0223724	4.71478e+07	0.471001	3.34683e-39	1.47083e-38	7.5123	13.7585
PINK1-AS	Rods	0.0118448	0.0067239	50175005	0.501243	0.0280353	0.0348019	0.776381	0.529874
DDOST	Rods	0.0348341	-0.0301636	46648861	0.466017	2.89386e-82	2.53731e-81	2.87589	9.83921
KIF17	Rods	0.000533182	-3.63813e-05	4.99948e+07	0.499442	0.0148546	0.0190071	0.0437397	0.155308
SH2D5	Rods	0	-0.00199426	4.99546e+07	0.499041	2.78082e-05	4.46538e-05	0	0.191851
HP1BP3	Rods	0.153774	-0.0508988	4.46188e+07	0.445737	2.65376e-89	2.5415e-88	10.9021	23.013
EIF4G3	Rods	0.068602	-0.00128203	48591000	0.485419	6.37807e-17	1.64792e-16	4.77857	7.89329
ECE1	Rods	0.00554676	-0.0480544	4.61974e+07	0.461507	6.3403e-147	1.13452e-145	0.437397	8.15823
NBPF3	Rods	0.00368599	0.000900924	5.00167e+07	0.499661	0.37251	0.40179	0.251504	0.319752
ALPL	Rods	0.0577933	0.0495938	5.1676e+07	0.516238	4.6115e-47	2.35703e-46	4.3521	1.13283
RAP1GAP	Rods	0.00860152	-0.0618324	46826198	0.467789	8.28633e-114	1.0631e-112	0.677966	7.13503
USP48	Rods	0.120102	0.0100196	4.82632e+07	0.482144	1.85215e-16	4.72477e-16	8.17933	12.3059
HSPG2	Rods	0.000685984	-0.00323874	4.97498e+07	0.496995	1.21441e-11	2.63096e-11	0.0656096	0.66691
LINC00339	Rods	0.00670325	-0.0035302	4.96013e+07	0.495511	6.13019e-10	1.24543e-09	0.568617	1.47086
CDC42	Rods	0.0840162	-0.0991237	4.33927e+07	0.433488	8.2456e-159	1.62758e-157	6.59377	20.4276
ZBTB40	Rods	0.0408481	0.0187194	50165399	0.501147	0.31767	0.34664	2.79934	2.61283
EPHA8	Rods	0.0160854	0.0098477	5.03688e+07	0.503179	4.09121e-07	7.29426e-07	1.13723	0.502467
C1QA	Rods	0.00020449	-0.0073318	49838324	0.49788	5.35178e-09	1.04508e-08	0.0328048	0.456788
C1QC	Rods	0.000261717	-0.00614254	49834640	0.497843	7.63398e-09	1.48135e-08	0.0437397	0.475059
C1QB	Rods	0.0032437	-0.00912828	4.98512e+07	0.498008	9.59938e-05	0.000148708	0.306178	0.703453
EPHB2	Rods	0.00229617	-0.0269089	4.79303e+07	0.478819	3.6021e-81	3.10445e-80	0.207764	4.44911
LACTBL1	Rods	0.000684977	-0.00253514	49898768	0.498483	2.76464e-06	4.70807e-06	0.0437397	0.347159
KDM1A	Rods	0.0353237	-0.00983905	4.83495e+07	0.483006	1.1064e-31	4.18913e-31	2.48223	5.97479
LUZP1	Rods	0.0131059	-0.0241345	4.80035e+07	0.47955	1.58022e-60	1.01566e-59	0.95134	5.07035
LINC01355	Rods	0.0229425	0.000153176	49420084	0.493701	5.63907e-10	1.14742e-09	1.39967	2.68591
HNRNPR	Rods	0.17839	-0.0596139	4.39802e+07	0.439358	1.86881e-99	2.04615e-98	12.608	26.4297
ZNF436	Rods	0.00403404	-0.00798197	4.90806e+07	0.49031	2.54094e-32	9.73476e-32	0.295243	2.23826
ZNF436-AS1	Rods	0.026215	-0.0142418	4.82259e+07	0.481772	2.36307e-39	1.04245e-38	1.97922	5.69158
TCEA3	Rods	0.002111	-0.00583297	49606406	0.495563	3.46396e-15	8.45788e-15	0.153089	1.04148
ASAP3	Rods	0.000932821	-0.00699721	49374128	0.493242	4.97198e-27	1.69623e-26	0.0546747	1.40691
RP1-150O5.3	Rods	0.000653029	-6.5401e-05	5.00313e+07	0.499808	0.285661	0.31336	0.0437397	0.0822218
ID3	Rods	0.0272053	-0.164945	4.3113e+07	0.430695	3.90905e-239	1.53246e-237	2.11044	16.015
RPL11	Rods	0.738791	-0.335132	40478381	0.404375	2.70913e-134	4.23979e-133	40.9623	63.795
TCEB3	Rods	0.0325155	-0.000745826	4.8796e+07	0.487467	7.44049e-21	2.16623e-20	2.29634	4.87849
TCEB3-AS1	Rods	0.0146437	0.00297323	4.97198e+07	0.496695	8.92915e-05	0.000138674	1.07162	1.74493
PITHD1	Rods	0.0537199	-0.107909	42699885	0.426567	7.65293e-216	2.40683e-214	4.19902	19.2582
LYPLA2	Rods	0.0400959	-0.0204243	4.78096e+07	0.477613	5.96882e-43	2.82591e-42	3.09459	7.69231
GALE	Rods	0.0256776	-0.0109699	4.85403e+07	0.484913	1.67997e-31	6.33894e-31	1.77146	4.84195
HMGCL	Rods	0.0371295	-0.0196269	47700131	0.476519	3.34269e-48	1.74147e-47	2.83215	7.64663
FUCA1	Rods	0.00747285	-0.00866919	48899999	0.488506	5.8301e-34	2.3099e-33	0.557682	2.86863
CNR2	Rods	0.00162013	0.000737055	50045015	0.499944	0.80795	0.822882	0.0984144	0.109629
PNRC2	Rods	0.0446296	-0.0277116	46395607	0.463487	1.91831e-84	1.73043e-83	3.45544	10.9995
SRSF10	Rods	0.471054	0.205484	52959176	0.529057	4.2555e-19	1.17692e-18	28.912	27.9737
RP11-293P20.2	Rods	0.0103289	0.00871135	5.0427e+07	0.503761	1.30742e-15	3.23801e-15	0.852925	0.100493
MYOM3	Rods	0.0055883	0.00552586	50211134	0.501604	2.25495e-08	4.28747e-08	0.338983	0.0182715
IL22RA1	Rods	0	-0.00105933	49913410	0.49863	5.44334e-07	9.64742e-07	0	0.274073
IFNLR1	Rods	0.0050083	-0.00107851	49778632	0.497283	5.78921e-07	1.02439e-06	0.295243	0.84049
STPG1	Rods	0.0358469	0.0142757	4.99498e+07	0.498994	0.372271	0.40162	2.4713	2.71332
NIPAL3	Rods	0.0942905	0.0220336	4.94452e+07	0.493952	0.000856392	0.00123237	6.24385	7.71058
RCAN3	Rods	0.0624411	0.00973591	49383689	0.493338	1.5848e-05	2.58826e-05	4.19902	5.65503
RP4-594I10.3	Rods	0.00310972	-0.00164521	49926186	0.498757	0.00271113	0.00372549	0.207764	0.456788
NCMAP	Rods	0.00128753	-0.00197636	49836662	0.497863	3.22466e-08	6.0785e-08	0.0656096	0.493331
SRRM1	Rods	0.30807	0.0120494	4.66764e+07	0.466292	5.92917e-27	2.0186e-26	20.1312	30.1297
CLIC4	Rods	0.0413774	0.0216853	50385564	0.503346	0.00461318	0.00620303	3.20394	2.57628
SYF2	Rods	0.152315	7.99092e-05	46960349	0.469129	2.03603e-35	8.29345e-35	10.3226	17.5224
RSRP1	Rods	0.235913	0.0788138	4.95449e+07	0.494948	0.0589402	0.0706444	15.4948	18.2167
RP3-465N24.6	Rods	0.00301158	0.000527192	49960966	0.499105	0.029548	0.0365165	0.240569	0.420245
RHD	Rods	0.000678072	-0.0001018	50013958	0.499634	0.0928713	0.108726	0.0546747	0.127901
TMEM50A	Rods	0.0591058	-0.0619769	4.44771e+07	0.444322	1.57755e-138	2.59014e-137	4.72389	16.2616
RHCE	Rods	0.00348296	-0.00527891	49557420	0.495073	8.98483e-15	2.16116e-14	0.273373	1.26073
TMEM57	Rods	0.0223085	-0.0267704	47390486	0.473426	1.29347e-70	9.61035e-70	1.73866	7.12589
LDLRAP1	Rods	0.033617	0.0221691	5.04022e+07	0.503513	0.000298017	0.000445265	2.2854	1.60789
RP11-70P17.1	Rods	0.0014148	0.000103286	50003882	0.499533	0.0880634	0.103352	0.0984144	0.191851
MAN1C1	Rods	0.00559954	-0.0355618	4.74096e+07	0.473617	5.8996e-96	6.18799e-95	0.437397	5.72812
RP1-187B23.1	Rods	0.0148324	-0.0168765	49097217	0.490476	2.97932e-21	8.76068e-21	1.01695	2.93258
SEPN1	Rods	0.00725539	-0.0228643	47940385	0.478919	1.05314e-71	7.98723e-71	0.535812	4.76887
RP1-317E23.3	Rods	0.00713904	3.39612e-05	49806479	0.497561	5.05568e-05	7.97608e-05	0.459267	0.950119
AUNIP	Rods	0.000337368	-0.000725489	50034092	0.499835	0.243691	0.270205	0.0218699	0.0548145
PAQR7	Rods	0.000531786	-0.00397675	49752486	0.497022	3.92794e-12	8.64357e-12	0.0437397	0.639503
STMN1	Rods	0.245383	-0.249685	39189003	0.391494	6.60786e-236	2.51061e-234	17.2116	40.3618
PAFAH2	Rods	0.0162231	0.00237498	4.969e+07	0.496398	3.80626e-05	6.06657e-05	1.14817	1.88197
EXTL1	Rods	0.00225517	-0.0107071	49463907	0.494139	5.66151e-21	1.65343e-20	0.142154	1.31555
SLC30A2	Rods	0.0042868	-0.00180503	49908836	0.498584	0.00219895	0.00305597	0.273373	0.557281
PDIK1L	Rods	0.0181574	-0.00654622	4.91166e+07	0.49067	4.27906e-17	1.11098e-16	1.48715	3.38023
FAM110D	Rods	0.00266079	-0.00187517	49778281	0.49728	3.0233e-08	5.70984e-08	0.185894	0.730861
RP11-96L14.8	Rods	0.000638379	-0.000487625	49993862	0.499433	0.00925584	0.0120936	0.0328048	0.146172
RP11-96L14.7	Rods	0.0568121	-0.264043	36421302	0.363845	0	0	4.3193	32.0026
ZNF593	Rods	0.0233283	-0.00618933	48875896	0.488265	2.20876e-20	6.33613e-20	2.01203	4.40344
CNKSR1	Rods	0.00496463	0.00123798	50003019	0.499525	0.295652	0.323545	0.360853	0.456788
CEP85	Rods	0.0200423	0.00588371	50009875	0.499593	0.629703	0.655568	1.38874	1.47999
SH3BGRL3	Rods	0.0178347	-0.058767	4.57524e+07	0.457061	1.66367e-139	2.7661e-138	1.46528	10.1316
UBXN11	Rods	0.0930197	0.0576289	51438651	0.513867	3.86431e-18	1.03674e-17	6.80153	4.16591
LIN28A	Rods	0.00190154	0.00167315	5.00825e+07	0.500319	0.0996327	0.116066	0.109349	0.0456788
DHDDS	Rods	0.18946	0.132668	53374302	0.533204	2.53431e-61	1.64713e-60	12.2034	5.95651
RP3-476K8.3	Rods	0.000919533	0.000413691	50055093	0.500045	0.775645	0.793841	0.0546747	0.0456788
HMGN2	Rods	0.513106	0.120456	5.05072e+07	0.504562	0.188006	0.211579	31.4598	36.8811
RPS6KA1	Rods	0.00318528	0.000385918	4.99473e+07	0.498968	0.0141118	0.018086	0.240569	0.447652
RP5-968P14.2	Rods	0.00106561	0.000727575	50043204	0.499926	0.720367	0.741732	0.0765446	0.0913576
ARID1A	Rods	0.0727803	-0.0183429	47295928	0.472481	6.15962e-45	3.0267e-44	5.12849	10.9446
PIGV	Rods	0.00411298	-0.00811971	49110047	0.490604	1.05708e-30	3.92036e-30	0.317113	2.20172
ZDHHC18	Rods	0.0593596	0.0174174	4.99218e+07	0.498714	0.378385	0.407591	4.25369	4.60442
GPN2	Rods	0.0155382	-0.000675703	49452650	0.494027	6.33364e-10	1.28583e-09	1.23565	2.44838
GPATCH3	Rods	0.00851128	-0.00329603	49541788	0.494917	6.82754e-11	1.44146e-10	0.667031	1.69012
NUDC	Rods	0.142185	-0.0833538	43583969	0.435399	2.58921e-120	3.57039e-119	10.8584	24.8858
NR0B2	Rods	0.000563565	-0.000477301	50013948	0.499634	0.0927821	0.108644	0.0546747	0.127901
KDF1	Rods	0.00407196	0.00171869	50075937	0.500253	0.497687	0.52726	0.306178	0.255801
TRNP1	Rods	0.0507781	-0.228291	42616525	0.425735	5.68578e-232	2.08786e-230	3.65227	18.4451
FAM46B	Rods	0.00174635	-0.00241918	49674115	0.496239	7.91798e-13	1.78338e-12	0.142154	0.895304
SLC9A1	Rods	0.00535228	-0.0125469	4.89777e+07	0.489282	1.58806e-33	6.2244e-33	0.426463	2.57628
WDTC1	Rods	0.120775	0.0702798	51589880	0.515377	6.23304e-18	1.65959e-17	8.33242	5.48145
TMEM222	Rods	0.0275884	-0.0568938	4.56511e+07	0.456049	2.82189e-131	4.2969e-130	2.08857	11.0086
SYTL1	Rods	0.000976425	-0.00143676	4.99417e+07	0.498913	0.000343159	0.000510698	0.0656096	0.283208
MAP3K6	Rods	0.000548739	-0.00636943	49501990	0.49452	7.08623e-22	2.11974e-21	0.0546747	1.15111
GPR3	Rods	0.00012287	-0.00388905	49781726	0.497314	5.51804e-12	1.20833e-11	0.0109349	0.548145
WASF2	Rods	0.0338183	-0.040166	45876932	0.458306	1.69894e-117	2.26055e-116	2.36195	10.8807
AHDC1	Rods	0.0022871	-0.0413642	47670097	0.476219	2.21216e-93	2.25085e-92	0.164024	4.92417
FGR	Rods	0	-0.000703305	49922555	0.498721	1.29927e-06	2.25471e-06	0	0.255801
IFI6	Rods	0.00816205	-0.0683085	44545381	0.445004	1.00521e-213	3.11172e-212	0.601422	11.6481
FAM76A	Rods	0.0658634	0.0177951	49391578	0.493417	3.96227e-05	6.31217e-05	4.59267	6.07528
STX12	Rods	0.0812631	-0.0226464	46523647	0.464766	6.39856e-62	4.20018e-61	5.83926	13.3382
PPP1R8	Rods	0.0248442	-0.0126331	48569670	0.485206	5.07132e-29	1.80704e-28	1.97922	4.98812
THEMIS2	Rods	0.000120894	-0.00155304	49914322	0.498639	1.4436e-06	2.4977e-06	0.0109349	0.283208
RPA2	Rods	0.0486083	-0.0529376	4.49313e+07	0.448859	1.29507e-130	1.9599e-129	3.98032	14.535
XKR8	Rods	0.00130392	-0.0145641	4.86342e+07	0.485851	2.51177e-55	1.47894e-54	0.109349	2.94171
EYA3	Rods	0.0370488	0.00942092	49583242	0.495331	0.000105428	0.000162759	2.43849	3.42591
PTAFR	Rods	0.00158548	-0.000782998	49949069	0.498986	0.00172176	0.0024103	0.0984144	0.30148
DNAJC8	Rods	0.145319	-0.0609036	44237992	0.441933	4.62576e-100	5.12158e-99	10.9349	23.7621
ATPIF1	Rods	0.317107	-0.0856015	4.40675e+07	0.44023	4.09119e-73	3.16617e-72	21.6402	36.4791
RP5-1092A3.4	Rods	0.0221332	0.0124732	50194885	0.501442	0.0847474	0.0997157	1.5637	1.28814
SESN2	Rods	0.0136175	-0.00277667	4.94856e+07	0.494355	3.03207e-10	6.23587e-10	1.00601	2.1469
MED18	Rods	0.00756513	-8.05141e-05	49817325	0.49767	0.000329004	0.000490409	0.590487	1.05975
PHACTR4	Rods	0.0743053	0.0212768	49334417	0.492846	1.33578e-05	2.18719e-05	4.81137	6.44071
RCC1	Rods	0.000405952	-0.00198581	49925280	0.498748	1.71364e-05	2.79452e-05	0.0328048	0.283208
TRNAU1AP	Rods	0.0646634	0.00802024	4.87083e+07	0.486591	6.93058e-16	1.73322e-15	4.26463	7.14416
SNHG12	Rods	0.0741739	0.0412459	50882161	0.508307	2.41324e-08	4.58357e-08	5.4784	3.91924
TAF12	Rods	0.0428601	0.00663368	4.91479e+07	0.490982	3.61388e-10	7.40616e-10	3.26955	5.17084
RAB42	Rods	0.00181703	0.000377622	50010277	0.499597	0.160398	0.182112	0.120284	0.200987
RP11-442N24__B.1	Rods	0.000238147	-0.00040307	50010338	0.499598	0.0152523	0.019439	0.0109349	0.0913576
RNU11	Rods	0.00147521	0.000508384	49976485	0.49926	0.0134778	0.0173162	0.0984144	0.246665
GMEB1	Rods	0.0419558	0.00321196	49075612	0.49026	5.8544e-12	1.28071e-11	3.05085	5.08862
YTHDF2	Rods	0.0715877	-0.0321634	46059079	0.460125	9.44586e-79	7.88581e-78	5.35812	13.7493
OPRD1	Rods	0.000822704	-0.00289587	49895093	0.498447	3.50784e-06	5.93437e-06	0.0546747	0.36543
EPB41	Rods	0.281043	0.129765	5.32388e+07	0.53185	3.77052e-35	1.52954e-34	18.5128	12.9545
TMEM200B	Rods	0.00297844	0.000815038	5.00422e+07	0.499916	0.782774	0.80039	0.174959	0.191851
SRSF4	Rods	0.186452	0.0548808	4.85496e+07	0.485006	2.14336e-09	4.25929e-09	12.1487	16.4718
MECR	Rods	0.109269	0.076732	52276304	0.522235	1.7131e-42	8.04874e-42	7.93876	3.61776
PTPRU	Rods	0.0725384	0.0433183	5.08536e+07	0.508022	2.48091e-08	4.7103e-08	5.12849	3.6269
MATN1	Rods	0.000400679	0.000249119	50054192	0.500036	0.798774	0.814778	0.0437397	0.036543
MATN1-AS1	Rods	0.00246357	0.00031347	49908942	0.498585	0.000392868	0.000582347	0.164024	0.447652
LAPTM5	Rods	0.00108644	-0.00459882	49866606	0.498162	1.98561e-06	3.41124e-06	0.0984144	0.465924
RP5-1125N11.2	Rods	0	-0.000353093	5.00003e+07	0.499498	0.00242742	0.00335034	0	0.100493
SDC3	Rods	0.0480484	0.034718	51153353	0.511017	6.38183e-25	2.06571e-24	3.52105	1.33382
PUM1	Rods	0.102467	0.0131521	48250659	0.482019	2.81608e-18	7.59232e-18	7.09677	11.173
NKAIN1	Rods	0.000648865	-0.000628652	50026754	0.499762	0.202819	0.227483	0.0437397	0.0913576
SNRNP40	Rods	0.0352218	-0.00257376	48737018	0.486878	6.83387e-21	1.9908e-20	2.59158	5.29874
ZCCHC17	Rods	0.0860082	-0.0170147	46830322	0.46783	7.6536e-51	4.1714e-50	6.40787	13.3108
FABP3	Rods	0.0111418	-0.00539661	4.97405e+07	0.496902	3.11584e-05	4.98834e-05	0.776381	1.39777
SERINC2	Rods	0	-0.00038168	5.00094e+07	0.499589	0.00609501	0.00809943	0	0.0822218
TINAGL1	Rods	0.000508215	-0.00154726	49879580	0.498292	2.48414e-07	4.48168e-07	0.0328048	0.374566
PEF1	Rods	0.0376695	-0.0474096	4.56334e+07	0.455873	1.06929e-118	1.44223e-117	2.90869	11.9404
RP11-73M7.9	Rods	0.00145596	0.000214222	49976489	0.49926	0.0134829	0.0173216	0.0984144	0.246665
COL16A1	Rods	0.00289921	-0.0334293	4.72356e+07	0.471878	4.59947e-109	5.64738e-108	0.240569	5.87429
ADGRB2	Rods	0.00906246	-0.0182817	4.87051e+07	0.486559	7.09177e-40	3.16386e-39	0.634226	3.33455
RP11-84A19.2	Rods	0.00103446	0.000275657	50056892	0.500063	0.73609	0.756185	0.0765446	0.0639503
RP11-84A19.4	Rods	0.00113754	0.00080126	5.00514e+07	0.500008	0.962623	0.9662	0.0656096	0.0639503
PTP4A2	Rods	0.0953151	-0.0668014	4.3636e+07	0.435919	3.05152e-149	5.5459e-148	6.51722	20.1443
RP4-534N18.2	Rods	0.00136176	0.0011723	5.00807e+07	0.5003	0.0697846	0.0828467	0.0874795	0.0274073
KHDRBS1	Rods	0.131673	-0.0532782	44102571	0.44058	1.07983e-109	1.33415e-108	9.77583	22.8668
RP11-277A4.4	Rods	0.0104616	0.00234624	49963330	0.499128	0.151518	0.172934	0.645161	0.822218
TMEM39B	Rods	0.00892607	-0.00539016	4.95502e+07	0.495002	2.91422e-10	5.99975e-10	0.721706	1.72666
KPNA6	Rods	0.0786919	0.00525473	48256843	0.482081	9.50467e-22	2.83501e-21	5.40186	9.29107
TXLNA	Rods	0.0486864	0.0153767	49551623	0.495015	0.000237068	0.000357396	3.21487	4.30294
CCDC28B	Rods	0.0736204	0.0168687	49788793	0.497385	0.114546	0.132384	5.4456	6.10269
RP4-622L5.7	Rods	0.00383552	0.00177595	50066861	0.500163	0.634709	0.660396	0.251504	0.219258
IQCC	Rods	0.0168496	0.00751575	5.00775e+07	0.500269	0.715048	0.737141	1.11536	1.06888
DCDC2B	Rods	0.00971277	0.00653257	50187684	0.50137	0.00398484	0.00538199	0.601422	0.328887
TMEM234	Rods	0.0211483	0.00502626	49815636	0.497653	0.0142353	0.0182407	1.5965	2.08295
EIF3I	Rods	0.0568048	-0.0350307	46386839	0.4634	2.44834e-74	1.92653e-73	4.62548	12.2328
FAM167B	Rods	0.000613242	-0.000598108	49981952	0.499314	0.00709606	0.00936156	0.0546747	0.191851
HDAC1	Rods	0.0237372	-0.0188306	47781940	0.477336	3.07355e-56	1.83325e-55	1.77146	6.37676
MARCKSL1	Rods	0.0221714	-0.265122	37209025	0.371714	0	0	1.71679	27.5078
TSSK3	Rods	0.00265332	0.00199396	50055069	0.500045	0.874017	0.884831	0.164024	0.155308
FAM229A	Rods	0.0106421	-0.00182716	4.95402e+07	0.494901	2.23435e-10	4.62936e-10	0.743576	1.77234
BSDC1	Rods	0.128843	0.0406012	4.93301e+07	0.492803	0.000475894	0.000699683	8.22307	10.1864
ZBTB8B	Rods	0.00425638	-0.000308715	49929943	0.498795	0.00998462	0.0129599	0.306178	0.548145
ZBTB8A	Rods	0.0203778	0.00239739	49658017	0.496078	2.14505e-05	3.46991e-05	1.29032	2.09209
ZBTB8OS	Rods	0.0920449	0.0165891	4.91286e+07	0.49079	1.36133e-06	2.35971e-06	6.68125	8.81601
RBBP4	Rods	0.19136	0.0239633	47463893	0.474159	5.87878e-23	1.81386e-22	12.5533	19.1303
SYNC	Rods	0.0936731	0.0142404	4.92613e+07	0.492115	1.77085e-05	2.88256e-05	6.24385	8.06687
KIAA1522	Rods	0.000231829	-0.00113224	49955474	0.49905	7.29209e-05	0.000113679	0.0109349	0.200987
YARS	Rods	0.0349249	0.00128246	4.9327e+07	0.492772	3.89627e-08	7.32208e-08	2.7556	4.25726
S100PBP	Rods	0.045286	0.00858857	4.93286e+07	0.492787	1.27384e-07	2.33425e-07	3.02898	4.55874
FNDC5	Rods	0.0103624	-0.0805534	45233834	0.451881	8.94504e-180	2.09735e-178	0.732641	10.3965
HPCA	Rods	0.0274159	-0.103008	4.6077e+07	0.460304	6.68528e-119	9.04164e-118	1.88081	9.84835
TMEM54	Rods	0.0158327	-0.014228	48738940	0.486897	3.39117e-29	1.21186e-28	1.35593	4.00146
RNF19B	Rods	0.0114972	0.00333647	5.00057e+07	0.499552	0.508976	0.538728	0.874795	0.96839
RP1-117O3.2	Rods	0.00947624	0.00831647	50275036	0.502242	1.50059e-08	2.8706e-08	0.557682	0.109629
AK2	Rods	0.0701083	0.0238272	49716604	0.496664	0.0386853	0.0472169	5.03007	5.86516
AZIN2	Rods	0.0148228	-0.00177296	49303130	0.492533	2.1058e-15	5.17565e-15	0.973209	2.48493
TRIM62	Rods	0.0012622	-0.00388608	49811878	0.497615	1.76616e-08	3.36979e-08	0.0984144	0.575553
ZNF362	Rods	0.00690092	-0.0116936	49083745	0.490341	1.27289e-26	4.29872e-26	0.601422	2.53974
RP11-415J8.3	Rods	0.0108786	0.0074986	50254927	0.502041	2.9296e-05	4.70008e-05	0.699836	0.292344
PHC2	Rods	0.126376	-0.00302067	47543116	0.474951	4.54939e-27	1.55368e-26	9.1088	14.7817
ZSCAN20	Rods	0.0031485	8.04307e-05	49979169	0.499287	0.0738912	0.0873537	0.240569	0.383702
CSMD2	Rods	0.00373443	-0.00734914	4.96951e+07	0.496449	1.53906e-10	3.20607e-10	0.229634	0.940983
SMIM12	Rods	0.0236946	-0.0123855	4.83986e+07	0.483497	1.3019e-34	5.22004e-34	1.91361	5.27133
GJA4	Rods	0.00088435	-0.0018642	49906061	0.498556	2.45517e-05	3.95891e-05	0.0765446	0.36543
DLGAP3	Rods	0.0037552	-0.00262723	49815773	0.497654	3.1726e-06	5.38294e-06	0.251504	0.721725
RP11-244H3.4	Rods	0.000836745	0.000511953	50045053	0.499945	0.726531	0.747113	0.0437397	0.0548145
ZMYM6	Rods	0.0374032	0.017887	5.00552e+07	0.500046	0.967238	0.97019	2.56971	2.60369
ZMYM1	Rods	0.00615836	-0.00710943	49349273	0.492994	1.00174e-18	2.74085e-18	0.503007	1.90937
SFPQ	Rods	0.364324	0.0283982	4.72944e+07	0.472466	1.83496e-17	4.82255e-17	22.9306	32.2401
ZMYM4	Rods	0.0589186	0.0112147	4.91128e+07	0.490632	2.59356e-09	5.13479e-09	4.08967	6.12096
ZMYM4-AS1	Rods	0.00111036	0.000687883	50055100	0.500045	0.775306	0.79375	0.0546747	0.0456788
KIAA0319L	Rods	0.111505	0.0071222	4.83432e+07	0.482943	3.11626e-16	7.88117e-16	7.46856	11.3375
NCDN	Rods	0.00457486	-0.00118926	49832408	0.49782	4.88619e-05	7.71423e-05	0.338983	0.776539
RP4-728D4.2	Rods	0.000600396	-6.40994e-05	50025863	0.499753	0.15359	0.174972	0.0328048	0.0822218
TFAP2E	Rods	0.0105987	0.000108479	49942169	0.498917	0.0834693	0.0982646	0.667031	0.886168
PSMB2	Rods	0.0733267	-0.0298286	46434459	0.463875	2.27456e-65	1.5688e-64	5.70804	13.3291
C1orf216	Rods	0.048054	0.00657517	4.94142e+07	0.493642	1.25693e-05	2.06236e-05	3.67414	5.0338
CLSPN	Rods	0.172918	0.151673	5.48e+07	0.547446	3.77395e-167	8.08896e-166	11.4161	2.019
RP11-435D7.3	Rods	0.000361024	0.000116488	50054186	0.500036	0.799102	0.814846	0.0437397	0.036543
AGO4	Rods	0.0588563	0.0247017	50200984	0.501502	0.271747	0.298828	3.99125	3.77307
AGO1	Rods	0.055608	0.0104074	49308248	0.492584	5.39789e-07	9.57548e-07	3.69601	5.29874
RP4-789D17.5	Rods	0	-0.000519024	5.00003e+07	0.499498	0.00242742	0.00335034	0	0.100493
AGO3	Rods	0.157273	0.0514732	49422508	0.493726	0.00476921	0.00640627	9.93986	11.9222
TEKT2	Rods	0.00023411	-0.000191029	49992050	0.499415	0.00250917	0.00345374	0.0109349	0.127901
ADPRHL2	Rods	0.0279543	-0.0091987	48456927	0.48408	1.32909e-31	5.02652e-31	2.0667	5.31701
COL8A2	Rods	0	-0.000642957	5.00003e+07	0.499498	0.00242742	0.00335034	0	0.100493
TRAPPC3	Rods	0.0459401	-0.0392475	46030836	0.459843	1.73685e-94	1.7866e-93	3.70694	11.977
MAP7D1	Rods	0.0654775	-0.0023602	48269385	0.482206	7.18766e-24	2.26411e-23	4.59267	8.36835
THRAP3	Rods	0.139704	-0.0490076	44382804	0.443379	1.69763e-99	1.86079e-98	10.1039	22.7024
SH3D21	Rods	0.00187046	-0.00664257	4.96656e+07	0.496154	6.1758e-13	1.39705e-12	0.153089	0.922711
EVA1B	Rods	0.00150014	-0.00946324	49064704	0.490151	1.69813e-37	7.20426e-37	0.120284	2.09209
RP11-268J15.5	Rods	0.00193475	-0.00520873	49695033	0.496448	1.72432e-12	3.84592e-12	0.120284	0.831354
STK40	Rods	0.0185103	0.00166252	49696887	0.496467	0.000128929	0.000197956	1.33406	2.05555
LSM10	Rods	0.0230646	-0.0197442	47869597	0.478212	2.23602e-53	1.27507e-52	1.76052	6.18491
OSCP1	Rods	0.0333474	0.0142866	50097628	0.50047	0.679495	0.702805	2.67906	2.62196
MRPS15	Rods	0.0324375	-0.0199761	48161263	0.481126	1.34952e-37	5.73271e-37	2.42756	6.27627
CSF3R	Rods	0.000245713	-0.00110206	49942666	0.498922	4.51103e-05	7.14999e-05	0.0218699	0.23753
GRIK3	Rods	0.00104622	-0.0138668	48758134	0.487089	1.06244e-51	5.88324e-51	0.0656096	2.64937
LINC01137	Rods	0.0279136	0.019809	5.07707e+07	0.507194	5.61029e-17	1.45259e-16	2.27447	0.84049
ZC3H12A	Rods	0.00820423	0.00661174	50173193	0.501225	0.0104357	0.0135098	0.590487	0.347159
MEAF6	Rods	0.0615692	-0.0368341	46281394	0.462346	4.36038e-76	3.5311e-75	4.82231	12.6622
SNIP1	Rods	0.0286695	0.00905802	4.96835e+07	0.496333	0.00103362	0.00147332	2.13231	2.90517
DNALI1	Rods	0.0332317	0.0117932	49810989	0.497606	0.0378957	0.046365	2.43849	2.95999
GNL2	Rods	0.0144378	-0.0145657	48448599	0.483996	4.35857e-42	2.03136e-41	1.08256	4.31208
C1orf109	Rods	0.0260175	0.006225	49504920	0.494549	4.32473e-07	7.70016e-07	1.76052	2.8869
CDCA8	Rods	0.0017523	0.000637624	5.00386e+07	0.49988	0.655963	0.680714	0.131219	0.155308
EPHA10	Rods	0.0054744	-0.00570299	49731588	0.496813	1.57729e-07	2.87747e-07	0.393658	1.03234
MANEAL	Rods	0.0140422	-0.007439	49382130	0.493322	3.98159e-12	8.7587e-12	1.14817	2.49406
YRDC	Rods	0.0134847	-0.0075262	4.91062e+07	0.490566	2.37455e-20	6.80478e-20	1.08256	2.98739
C1orf122	Rods	0.202577	-0.0873227	43595021	0.43551	2.2476e-102	2.56335e-101	14.784	29.3806
INPP5B	Rods	0.0360787	0.0150206	50067554	0.50017	0.874217	0.884988	2.34008	2.33875
RP11-109P14.10	Rods	0.000426508	0.00020066	5.00387e+07	0.499881	0.368085	0.397387	0.0218699	0.0456788
SF3A3	Rods	0.0614798	-0.00798068	4.77281e+07	0.476798	2.29751e-36	9.53782e-36	4.61454	9.51032
FHL3	Rods	0.000484419	-0.00329294	4.96931e+07	0.496428	1.60772e-14	3.8302e-14	0.0437397	0.758268
UTP11L	Rods	0.0212097	-0.00783226	48808852	0.487595	8.83308e-25	2.85213e-24	1.61837	4.1385
POU3F1	Rods	0.0389837	0.0162829	4.98833e+07	0.498329	0.160709	0.182264	2.70093	3.08789
RRAGC	Rods	0.0385367	-0.0139926	4.76086e+07	0.475605	1.82307e-50	9.8843e-50	2.88682	7.91157
RP5-864K19.4	Rods	0.0035308	-0.000942579	4.98806e+07	0.498302	0.000331497	0.000493864	0.262438	0.60296
MYCBP	Rods	0.0073105	0.00186963	4.99288e+07	0.498783	0.0540556	0.0649043	0.667031	0.913576
RP5-864K19.6	Rods	0.00122391	4.95224e-05	50010305	0.499598	0.0858782	0.100926	0.0656096	0.146172
RHBDL2	Rods	0.00398212	-0.000326414	49891642	0.498412	0.000404224	0.000597071	0.229634	0.548145
AKIRIN1	Rods	0.0753442	-0.0108503	4.72573e+07	0.472095	1.97575e-44	9.60785e-44	5.42373	11.374
NDUFS5	Rods	0.21443	-0.128375	42311162	0.422684	2.46452e-136	3.96394e-135	15.6479	32.8705
MACF1	Rods	0.649016	0.216195	53997889	0.539433	4.35544e-29	1.55392e-28	37.5724	35.2914
RP11-420K8.1	Rods	0.000892284	-0.000203939	50037703	0.499871	0.519582	0.549187	0.0656096	0.0913576
RP11-69E11.4	Rods	0.0127856	0.00378834	49986059	0.499355	0.355754	0.385107	0.9076	1.04148
PABPC4	Rods	0.192947	0.131826	52786531	0.527332	1.8324e-38	7.94308e-38	12.4221	7.56441
HEYL	Rods	0.00598289	0.00368141	5.01299e+07	0.500792	0.0666794	0.079452	0.459267	0.30148
HPCAL4	Rods	0.00244934	-0.0334506	4.83918e+07	0.483429	1.51552e-63	1.01683e-62	0.164024	3.48072
PPIE	Rods	0.0470936	-0.00600584	4.82558e+07	0.48207	3.69305e-28	1.29326e-27	3.56479	7.29947
BMP8B	Rods	0.000792519	0.000458976	50045959	0.499954	0.789476	0.806362	0.0546747	0.0639503
OXCT2	Rods	0.000148455	-4.73381e-05	50014910	0.499644	0.0240946	0.0300386	0.0109349	0.0822218
TRIT1	Rods	0.0129673	0.00392859	4.98026e+07	0.497523	0.00134893	0.00190938	0.92947	1.43431
MYCL	Rods	0.000202157	-0.00143485	49950898	0.499004	4.70219e-05	7.43717e-05	0.0109349	0.210122
MFSD2A	Rods	0.003749	-0.0347751	46960950	0.469135	3.42936e-118	4.59712e-117	0.317113	6.50466
CAP1	Rods	0.0752913	-0.0809904	4.28675e+07	0.428241	2.918e-189	7.30203e-188	5.53308	20.5463
PPT1	Rods	0.0548906	-0.0764034	4.34364e+07	0.433925	5.5257e-183	1.32235e-181	4.3521	18.0066
RLF	Rods	0.0307552	0.00113324	48950260	0.489008	1.97223e-17	5.18056e-17	2.21979	4.48566
RP1-39G22.7	Rods	0.026752	-0.0097402	48608101	0.48559	1.45151e-26	4.89855e-26	2.17605	5.11602
ZMPSTE24	Rods	0.0116963	-0.0181309	48079640	0.48031	5.07549e-58	3.13153e-57	0.92947	4.89677
COL9A2	Rods	0.0179449	-0.208759	3.96653e+07	0.396252	0	0	1.345	22.1999
SMAP2	Rods	0.037861	-0.0115855	4.86108e+07	0.485617	1.66023e-22	5.0584e-22	2.91963	5.87429
ZFP69B	Rods	0.00372694	-0.000231417	49982775	0.499323	0.109531	0.126841	0.284308	0.420245
ZFP69	Rods	0.00126613	-0.00189969	4.99253e+07	0.498748	0.00018484	0.000280438	0.0874795	0.338023
RP11-656D10.3	Rods	0.000927537	-0.000376855	5.00149e+07	0.499643	0.118887	0.137234	0.0656096	0.137036
EXO5	Rods	0.00500975	-0.00296528	4.96911e+07	0.496409	2.70443e-09	5.34838e-09	0.338983	1.05975
ZNF684	Rods	0.00365851	-0.00378642	49723461	0.496732	9.93542e-09	1.91831e-08	0.295243	0.950119
RIMS3	Rods	0.00112963	-0.0160688	48886988	0.488376	4.42003e-46	2.22343e-45	0.0765446	2.4027
NFYC-AS1	Rods	0.0243352	0.010197	5.0101e+07	0.500503	0.570503	0.597152	1.64024	1.55308
NFYC	Rods	0.0169692	-0.0239473	47705592	0.476574	1.08892e-63	7.32599e-63	1.43248	6.16664
KCNQ4	Rods	0.000692002	-0.00276616	49779948	0.497296	4.97988e-11	1.05578e-10	0.0437397	0.584688
CITED4	Rods	0.00425913	-0.0337274	4.71356e+07	0.470879	6.65283e-109	8.15841e-108	0.382723	6.22145
CTPS1	Rods	0.00690969	-0.010443	4.92908e+07	0.49241	1.336e-20	3.86116e-20	0.513942	2.03727
SLFNL1-AS1	Rods	0.0037387	0.00208385	50090609	0.5004	0.163364	0.185169	0.207764	0.127901
SLFNL1	Rods	0.000138969	-0.000395796	50019481	0.499689	0.0381787	0.0466234	0.0109349	0.0730861
SCMH1	Rods	0.0244081	-6.77444e-05	49595275	0.495452	1.76611e-05	2.87508e-05	1.78239	2.71332
RP11-399E6.1	Rods	0.00123472	0.00041408	50047760	0.499972	0.887707	0.897168	0.0765446	0.0822218
FOXO6	Rods	0.00104519	-0.0125402	49161123	0.491114	5.96983e-35	2.41079e-34	0.0765446	1.85456
EDN2	Rods	0	-0.00088607	49977425	0.499269	0.000254696	0.000382713	0	0.146172
HIVEP3	Rods	0.00516604	-0.0235702	48186030	0.481373	7.91932e-67	5.59517e-66	0.338983	4.07455
FOXJ3	Rods	0.0550744	0.0197393	49721047	0.496708	0.0226805	0.0284249	3.92564	4.69578
RIMKLA	Rods	0.0378517	0.00466462	4.97956e+07	0.497452	0.0398527	0.0485996	2.86495	3.40764
ZMYND12	Rods	0.00420775	0.000934142	4.99293e+07	0.498788	0.0135716	0.0174264	0.349918	0.593824
PPCS	Rods	0.0398552	-0.022774	47132673	0.47085	1.0731e-63	7.22198e-63	3.09459	9.09008
CCDC30	Rods	0.0189673	0.0079596	4.98272e+07	0.497768	0.00826027	0.0108376	1.19191	1.65357
PPIH	Rods	0.022572	-0.00526922	4.89796e+07	0.489301	2.6534e-18	7.16059e-18	1.90268	4.08368
RP5-994D16.3	Rods	0.00141649	0.000311587	49997514	0.49947	0.041055	0.0499392	0.0765446	0.182715
YBX1	Rods	0.672413	0.0753914	49577069	0.49527	0.200178	0.224879	38.0098	47.241
CLDN19	Rods	0.000228658	-0.000606298	50019482	0.499689	0.0381849	0.0466234	0.0109349	0.0730861
P3H1	Rods	0.0431725	0.0262992	5.05249e+07	0.504738	5.38216e-06	9.01171e-06	2.71186	1.79061
C1orf50	Rods	0.0131833	0.000975583	49708473	0.496582	5.08222e-05	8.01603e-05	1.06069	1.75407
SVBP	Rods	0.0224664	-0.00764247	48958073	0.489086	1.09084e-18	2.98256e-18	1.93548	4.15677
ERMAP	Rods	0.00852209	0.000920198	49798823	0.497485	0.00011631	0.000178902	0.579552	1.08716
RP11-342M1.3	Rods	0.00125864	0.000238543	50049555	0.49999	0.963279	0.966465	0.0984144	0.100493
ZNF691	Rods	0.00608148	-0.00135585	4.9727e+07	0.496768	1.36966e-06	2.37352e-06	0.546747	1.19678
SLC2A1	Rods	0.0471567	-0.235987	3.97807e+07	0.397405	0	0	3.60853	24.2737
SLC2A1-AS1	Rods	0.0143228	-0.0140543	48338995	0.482901	1.13309e-48	5.96459e-48	0.9076	4.35776
FAM183A	Rods	0.000124816	-0.000225044	50014909	0.499644	0.0240906	0.0300386	0.0109349	0.0822218
EBNA1BP2	Rods	0.040753	-0.0273198	4.70878e+07	0.470402	3.49859e-62	2.305e-61	3.43357	9.51946
CFAP57	Rods	0.00211723	-8.75063e-05	5.00403e+07	0.499898	0.721354	0.74271	0.153089	0.173579
TMEM125	Rods	0	-0.00128653	49922555	0.498721	1.29927e-06	2.25471e-06	0	0.255801
TIE1	Rods	0.00174876	0.00092436	49976502	0.49926	0.0134992	0.0173369	0.0984144	0.246665
RP1-92O14.3	Rods	0.0019925	0.000781989	5.00295e+07	0.499789	0.447951	0.477751	0.131219	0.173579
CDC20	Rods	0.00575669	0.00480167	5.01755e+07	0.501248	0.000137716	0.000211201	0.349918	0.100493
ELOVL1	Rods	0.0169349	0.00049482	4.92189e+07	0.491692	6.69223e-16	1.67531e-15	1.23565	2.92344
MED8	Rods	0.0868855	0.0247508	4.97321e+07	0.496818	0.0808531	0.0953041	6.63751	7.50959
SZT2	Rods	0.0417652	0.0143207	49830217	0.497799	0.0661431	0.0788415	2.67906	3.17011
SZT2-AS1	Rods	0.000496873	0.000122385	50053287	0.500027	0.825488	0.839321	0.0328048	0.0274073
HYI	Rods	0.0276771	-0.0187896	4.76314e+07	0.475833	2.55128e-58	1.58353e-57	2.02296	6.95231
HYI-AS1	Rods	0.0025496	0.000674291	50024866	0.499743	0.432553	0.461728	0.185894	0.23753
PTPRF	Rods	0.052521	-0.0166774	4.81511e+07	0.481025	2.11594e-30	7.7771e-30	3.65227	7.58268
KDM4A	Rods	0.0432564	0.0105894	4.95856e+07	0.495355	0.000343871	0.000511638	2.93056	3.92838
KDM4A-AS1	Rods	0.0717849	0.0626639	51934405	0.518819	1.35053e-62	8.93964e-62	4.63641	0.895304
ST3GAL3	Rods	0.0268906	0.00997342	50139048	0.500884	0.373009	0.40224	2.08857	1.92764
RP11-184I16.4	Rods	0.23306	0.146646	5.4779e+07	0.547236	1.54991e-101	1.74944e-100	15.9322	6.60515
ARTN	Rods	0.00796934	0.00573619	50234772	0.50184	1.80393e-05	2.93133e-05	0.568617	0.200987
RP11-7O11.3	Rods	0.000774063	-1.67562e-05	5.00514e+07	0.500008	0.96333	0.966467	0.0656096	0.0639503
IPO13	Rods	0.0138626	-0.0159976	48706643	0.486574	1.29716e-33	5.08726e-33	1.04975	3.7548
DPH2	Rods	0.010049	-0.0018519	49646652	0.495965	1.10067e-07	2.02069e-07	0.721706	1.53481
ATP6V0B	Rods	0.295456	-0.0964565	4.33101e+07	0.432663	2.49791e-93	2.53898e-92	20.2624	36.7166
B4GALT2	Rods	0.0209962	-0.0044228	4.9238e+07	0.491882	4.63056e-14	1.08832e-13	1.46528	3.11529
CCDC24	Rods	0.0279552	0.0101588	4.98147e+07	0.497644	0.0239784	0.029981	1.94642	2.44838
SLC6A9	Rods	0.0202666	-0.011106	49435039	0.493851	1.13933e-09	2.28853e-09	1.39967	2.64023
RP5-1198O20.4	Rods	0.0156061	0.00795856	50279065	0.502282	0.00127395	0.00180531	1.25752	0.803947
DMAP1	Rods	0.087911	0.00978712	48504743	0.484557	5.07284e-15	1.23207e-14	6.58283	10.0219
ERI3	Rods	0.023578	-0.0256654	4.72391e+07	0.471913	2.55107e-73	1.98049e-72	1.93548	7.63749
RNF220	Rods	0.029848	-0.00943664	4.86724e+07	0.486232	3.21338e-24	1.02135e-23	2.27447	5.08862
TMEM53	Rods	0.0212097	-0.00134373	4.93146e+07	0.492647	2.46691e-11	5.29267e-11	1.66211	3.16097
C1orf228	Rods	0.00830287	0.00186486	49776180	0.497259	3.45582e-05	5.51962e-05	0.579552	1.13283
KIF2C	Rods	0.000256987	-0.00110171	4.99929e+07	0.499424	0.00518187	0.00693601	0.0218699	0.137036
RPS8	Rods	0.306832	-0.367867	3.7176e+07	0.371384	4.30775e-301	2.67964e-299	19.7813	46.7933
BEST4	Rods	0.0001303	-0.00168404	49914323	0.498639	1.44385e-06	2.49771e-06	0.0109349	0.283208
PLK3	Rods	0.0190506	-0.00162794	49402208	0.493523	6.26093e-11	1.3241e-10	1.27939	2.59456
BTBD19	Rods	0.00019113	-0.00195911	49877747	0.498273	4.54769e-08	8.50653e-08	0.0109349	0.356295
PTCH2	Rods	0.0021571	-0.00116293	49788314	0.49738	1.46688e-08	2.80667e-08	0.142154	0.66691
EIF2B3	Rods	0.0354511	0.00253498	49136235	0.490866	1.2122e-11	2.62645e-11	2.7228	4.62269
HECTD3	Rods	0.0114998	0.00328608	4.98597e+07	0.498093	0.00739689	0.00974083	0.809185	1.19678
UROD	Rods	0.0384015	-0.0484652	45221817	0.451761	2.28524e-133	3.53987e-132	2.9743	12.854
ZSWIM5	Rods	0.00869402	-0.00261659	4.97315e+07	0.496813	6.48195e-06	1.08105e-05	0.656096	1.29728
LINC01144	Rods	0.000807403	-0.00171868	49890552	0.498401	2.33533e-06	3.98843e-06	0.0546747	0.374566
HPDL	Rods	0.000807201	0.000566522	50068806	0.500182	0.168559	0.190728	0.0546747	0.0182715
MUTYH	Rods	0.0336409	0.00683508	49563361	0.495133	5.74159e-05	9.0329e-05	2.44943	3.47159
TOE1	Rods	0.0317617	0.00966908	49705377	0.496551	0.0025443	0.00350136	2.27447	3.00566
TESK2	Rods	0.00595042	0.00146558	5.00167e+07	0.499662	0.476703	0.506362	0.415528	0.484195
CCDC163P	Rods	0.00254638	-0.000517567	49900678	0.498502	0.000272642	0.000408378	0.174959	0.475059
MMACHC	Rods	0.00876052	0.00490346	5.01736e+07	0.501229	0.0109947	0.0142158	0.601422	0.356295
PRDX1	Rods	0.490151	-0.0115609	46695609	0.466484	3.34328e-21	9.8192e-21	30.3445	42.8467
AKR1A1	Rods	0.0613668	0.0108969	48874306	0.488249	2.00471e-12	4.46173e-12	4.51613	7.06194
NASP	Rods	0.128651	0.0271463	4.83018e+07	0.48253	6.30899e-15	1.52684e-14	8.91197	13.1372
CCDC17	Rods	0.00114138	0.00053523	5.00332e+07	0.499826	0.397975	0.42611	0.0656096	0.100493
GPBP1L1	Rods	0.0586678	0.0170696	49478816	0.494288	0.000143887	0.000220288	4.02406	5.29874
TMEM69	Rods	0.016267	-0.00343013	49147748	0.490981	1.15491e-17	3.05155e-17	1.26845	3.09702
IPP	Rods	0.0277295	-0.0018011	48953604	0.489041	6.2869e-18	1.67371e-17	2.09951	4.34862
MAST2	Rods	0.0228805	0.00101844	49663897	0.496137	0.000123842	0.000190249	1.62931	2.42098
PIK3R3	Rods	0.0764833	-0.002451	48116568	0.480679	1.10376e-25	3.64207e-25	5.04101	9.18144
RP4-533D7.5	Rods	0.00152374	0.000114069	50004792	0.499543	0.105353	0.122181	0.109349	0.200987
POMGNT1	Rods	0.0633346	-0.000579713	4.86461e+07	0.48597	8.10658e-17	2.08932e-16	4.38491	7.36342
LURAP1	Rods	0.000327707	-0.00141756	49907004	0.498566	3.15745e-06	5.35908e-06	0.0328048	0.319752
LRRC41	Rods	0.0443495	-0.00717495	48289095	0.482403	7.44213e-29	2.64131e-28	3.24768	6.8975
UQCRH	Rods	0.535835	-0.00444035	46910104	0.468627	2.74275e-18	7.39967e-18	32.1378	44.8292
NSUN4	Rods	0.0224538	0.00897273	4.99141e+07	0.498637	0.132885	0.152569	1.50902	1.79974
FAAH	Rods	0.0218599	-0.00305046	4.95008e+07	0.494508	2.52194e-07	4.5478e-07	1.70585	2.82295
DMBX1	Rods	0.000212871	-0.00286624	49950899	0.499004	4.70301e-05	7.43717e-05	0.0109349	0.210122
MKNK1	Rods	0.00834645	-0.0151913	4.88345e+07	0.487851	1.21721e-35	4.989e-35	0.601422	3.04221
MOB3C	Rods	0.000778493	-0.00509961	49739687	0.496894	2.45579e-12	5.44368e-12	0.0546747	0.676046
ATPAF1	Rods	0.0424011	-0.0210325	4.75516e+07	0.475036	3.21078e-48	1.67319e-47	3.4117	8.55107
TEX38	Rods	0.000680628	0.000561297	5.00679e+07	0.500173	0.121497	0.140024	0.0437397	0.00913576
EFCAB14	Rods	0.0302416	-0.0378761	46252818	0.462061	7.87609e-106	9.38421e-105	2.19792	9.93057
CYP4B1	Rods	0	-9.88945e-05	5.00094e+07	0.499589	0.00609501	0.00809943	0	0.0822218
CYP4X1	Rods	0.000754114	-0.00196644	49927999	0.498775	0.00010519	0.000162405	0.0656096	0.310616
LINC00853	Rods	0.000252338	-0.00185711	49852129	0.498017	1.94099e-08	3.69586e-08	0.0328048	0.429381
PDZK1IP1	Rods	0	-0.000416011	50004860	0.499543	0.00383948	0.00519956	0	0.0913576
TAL1	Rods	0.000174819	-0.000295459	50005765	0.499552	0.00968001	0.0126139	0.0109349	0.100493
STIL	Rods	0.00074384	-0.0011872	49960895	0.499104	0.00242062	0.00335034	0.0765446	0.255801
CMPK1	Rods	0.0435892	-0.0452376	4.62344e+07	0.461877	1.88862e-91	1.86302e-90	3.34609	11.1639
FOXD2-AS1	Rods	0.000154888	-0.000477547	49982905	0.499324	0.0010286	0.00146652	0.0109349	0.146172
FOXD2	Rods	0.000331877	-0.00169844	49768955	0.497187	3.89445e-12	8.5718e-12	0.0218699	0.584688
SPATA6	Rods	0.080734	0.037737	5.01044e+07	0.500538	0.743089	0.762818	5.63149	5.72812
AGBL4	Rods	0.0439637	0.0324927	5.09206e+07	0.508692	1.08143e-18	2.95726e-18	2.90869	1.18765
BEND5	Rods	0.02841	-0.00332869	4.89269e+07	0.488775	1.72905e-18	4.6976e-18	2.12138	4.42171
RP11-141A19.1	Rods	0.00398489	0.00284675	50135350	0.500847	0.00272047	0.00373781	0.251504	0.0822218
ELAVL4	Rods	0.00391919	-0.00330966	49867593	0.498172	0.000168691	0.000256748	0.273373	0.639503
RP11-567C20.2	Rods	0.000668524	-0.00116919	49957294	0.499068	0.000329081	0.000490488	0.0328048	0.219258
FAF1	Rods	0.0547223	0.0142079	49446805	0.493968	5.81301e-05	9.14234e-05	3.98032	5.30788
CDKN2C	Rods	0.0129695	-0.0201139	4.81812e+07	0.481325	4.24131e-53	2.40605e-52	0.995079	4.75973
LINC01562	Rods	0.00292348	0.00217949	5.01098e+07	0.500592	0.0333363	0.0409543	0.218699	0.100493
RNF11	Rods	0.0526079	-0.0409547	4.64385e+07	0.463916	1.20588e-74	9.51528e-74	4.40678	11.8491
RP11-296A18.6	Rods	0.00368401	0.0028064	50115300	0.500646	0.0221019	0.0277156	0.229634	0.100493
TTC39A	Rods	0.00773954	-0.00161869	4.99504e+07	0.498999	0.0824735	0.0971329	0.557682	0.758268
EPS15	Rods	0.0474357	-0.00672953	47768552	0.477203	2.15761e-43	1.03117e-42	3.17113	7.91157
RP11-253A20.1	Rods	0.00110505	0.000857833	50072428	0.500218	0.259419	0.286197	0.0984144	0.0548145
OSBPL9	Rods	0.0612687	-0.0537564	4.57856e+07	0.457394	3.23422e-97	3.45106e-96	4.25369	13.0733
NRDC	Rods	0.121736	0.00722942	47841640	0.477933	6.14404e-23	1.89511e-22	8.43084	13.4844
RP4-657D16.3	Rods	0.00205511	0.000128408	49997480	0.499469	0.0847704	0.0997367	0.131219	0.23753
RP4-657D16.6	Rods	0.000318265	-0.000364885	49998427	0.499479	0.0139509	0.0178983	0.0328048	0.137036
RAB3B	Rods	0.00650216	-0.0291084	47897827	0.478494	3.40867e-76	2.76266e-75	0.426463	4.74146
TXNDC12	Rods	0.0244162	-0.0245911	47228297	0.471806	1.75492e-72	1.34808e-71	2.02296	7.75626
KTI12	Rods	0.00721481	-0.00706097	49272581	0.492228	1.27725e-20	3.69406e-20	0.557682	2.1195
BTF3L4	Rods	0.0513587	-0.0367214	4.62465e+07	0.461998	1.6257e-85	1.48482e-84	3.86003	11.712
ZFYVE9	Rods	0.0246526	-0.0036681	49143332	0.490937	1.60322e-14	3.82041e-14	1.848	3.69998
CC2D1B	Rods	0.00903073	-0.00278634	49551851	0.495018	6.08941e-11	1.28866e-10	0.623291	1.62616
RP11-155O18.6	Rods	0.000390886	-3.91304e-05	5.00387e+07	0.499881	0.368085	0.397387	0.0218699	0.0456788
ORC1	Rods	0.000861186	-0.000410966	50024889	0.499743	0.262103	0.288835	0.0765446	0.127901
PRPF38A	Rods	0.0847423	0.00665716	47735420	0.476872	1.46666e-31	5.53937e-31	5.75178	10.8076
ZCCHC11	Rods	0.315935	0.137065	52015472	0.519629	2.07332e-12	4.60921e-12	19.9672	17.97
GPX7	Rods	0.000768467	-0.00667593	49343993	0.492941	1.45363e-27	5.0244e-27	0.0765446	1.48913
COA7	Rods	0.0170418	0.000750891	49608268	0.495581	1.32536e-06	2.29878e-06	1.20284	2.10122
ZYG11B	Rods	0.0393731	-0.0271677	4.7518e+07	0.4747	1.7019e-53	9.72185e-53	2.87589	8.05774
ZYG11A	Rods	0.00258822	0.00172366	50091568	0.500409	0.0942849	0.110248	0.164024	0.0822218
ECHDC2	Rods	0.274229	0.171499	53535158	0.534811	1.13879e-43	5.47037e-43	17.7037	12.0135
SCP2	Rods	0.0488999	-0.0813011	43467285	0.434234	2.12347e-189	5.32731e-188	3.8491	17.3671
PODN	Rods	0.0010555	0.000440617	4.99875e+07	0.499369	0.0151009	0.0193035	0.0656096	0.191851
SLC1A7	Rods	0.114523	-0.0659098	47215885	0.471682	2.96363e-36	1.22695e-35	8.19027	13.9868
RP11-334A14.8	Rods	0.00478095	0.00201807	5.00751e+07	0.500245	0.504219	0.533865	0.295243	0.246665
CPT2	Rods	0.0168193	-0.00290299	4.94085e+07	0.493586	1.24008e-10	2.59146e-10	1.31219	2.61283
RP5-1024G6.2	Rods	0.00476161	0.0018729	50022231	0.499717	0.497391	0.527003	0.317113	0.374566
C1orf123	Rods	0.0442887	-0.0318284	4.66022e+07	0.465551	3.85919e-79	3.23827e-78	3.30235	10.3965
RP5-1024G6.7	Rods	0.00984367	-0.001207	49588731	0.495386	7.16563e-10	1.45026e-09	0.623291	1.55308
MAGOH	Rods	0.0502464	-0.0356189	46490450	0.464435	5.1911e-75	4.13088e-74	4.15528	11.4928
RP5-1024G6.5	Rods	0.00189469	0.000302898	49966434	0.499159	0.01403	0.0179835	0.142154	0.310616
LRP8	Rods	0.00454128	-0.0370133	4.82144e+07	0.481656	4.74439e-66	3.30816e-65	0.328048	4.00146
RP4-784A16.1	Rods	0	-0.00114588	49995715	0.499452	0.00153937	0.00216526	0	0.109629
RP4-784A16.5	Rods	0.000229045	-0.00132938	49955474	0.49905	7.29209e-05	0.000113679	0.0109349	0.200987
GLIS1	Rods	0	-0.00124862	49995715	0.499452	0.00153937	0.00216526	0	0.109629
NDC1	Rods	0.00465217	-0.00289797	49674563	0.496244	1.35518e-09	2.7149e-09	0.360853	1.11456
YIPF1	Rods	0.0103518	-0.00963912	48867100	0.488177	2.2507e-31	8.46975e-31	0.79825	3.17924
HSPB11	Rods	0.0298468	-0.0557345	4.51701e+07	0.451245	3.1005e-148	5.57835e-147	2.20886	12.1232
LRRC42	Rods	0.00596976	-0.0178206	48179569	0.481309	2.48158e-65	1.71039e-64	0.404593	4.15677
TMEM59	Rods	0.249806	-0.21252	3.97473e+07	0.397071	2.81799e-212	8.61519e-211	17.5068	40.1973
TCEANC2	Rods	0.00526014	-0.00137083	4.97595e+07	0.497092	1.04412e-06	1.82107e-06	0.393658	0.977526
CYB5RL	Rods	0.008538	0.00294575	4.99635e+07	0.49913	0.121032	0.139512	0.535812	0.712589
MRPL37	Rods	0.0118169	-0.00367884	4.9306e+07	0.492562	2.46652e-15	6.05167e-15	0.973209	2.47579
SSBP3	Rods	0.0758481	-0.0611541	4.51704e+07	0.451247	1.63787e-105	1.9421e-104	5.59869	15.7866
SSBP3-AS1	Rods	0.000662892	-0.000110787	5.00405e+07	0.499899	0.542153	0.57048	0.0437397	0.0639503
ACOT11	Rods	0.00725353	-0.0929212	4.45923e+07	0.445472	6.03629e-213	1.85694e-211	0.568617	11.5019
FAM151A	Rods	0.000132955	-0.00038532	50014909	0.499644	0.0240906	0.0300386	0.0109349	0.0822218
MROH7	Rods	0.000232386	-0.00473193	4.96638e+07	0.496136	2.13708e-16	5.44037e-16	0.0218699	0.794811
MROH7-TTC4	Rods	0	-0.000747162	50004860	0.499543	0.00383948	0.00519956	0	0.0913576
TTC4	Rods	0.00753264	0.00173494	49826763	0.497764	0.000202202	0.000306167	0.481137	0.931847
PARS2	Rods	0.00187643	-0.00406363	49718675	0.496684	2.24944e-10	4.65883e-10	0.185894	0.849625
DHCR24	Rods	0.00525385	-0.014957	49282605	0.492328	4.63134e-22	1.39386e-21	0.437397	1.97332
TMEM61	Rods	0.00138548	-0.00127726	4.99162e+07	0.498657	8.69845e-05	0.000135123	0.0874795	0.356295
USP24	Rods	0.0274536	-0.000429512	4.94196e+07	0.493697	2.5195e-08	4.78218e-08	1.91361	3.20665
PLPP3	Rods	0.00532723	-0.103583	42747837	0.427046	1.30115e-299	7.99295e-298	0.470202	15.1014
PRKAA2	Rods	0.196704	0.132897	5.33397e+07	0.532858	1.27862e-55	7.56015e-55	12.936	6.83355
DAB1	Rods	0.00154262	-0.0206698	48898023	0.488486	6.27238e-45	3.08134e-44	0.0984144	2.4027
DAB1-AS1	Rods	0.000332565	-0.000855081	4.99838e+07	0.499333	0.00218841	0.00304196	0.0218699	0.155308
OMA1	Rods	0.0331095	0.0118832	49937832	0.498874	0.313942	0.342667	2.41662	2.67678
MYSM1	Rods	0.0503343	0.0179171	4.97088e+07	0.496585	0.011953	0.0154154	3.40077	4.17504
JUN	Rods	0.630207	-0.0197895	49055307	0.490057	0.00443808	0.0059745	33.3953	37.0272
RP4-794H19.1	Rods	0.000174649	-0.0021915	49891463	0.49841	1.65946e-07	3.01984e-07	0.0109349	0.328887
LINC01358	Rods	0.000418949	0.000272079	50053289	0.500027	0.825361	0.839278	0.0328048	0.0274073
RP11-467C18.1	Rods	0.000692559	0.000179885	50032242	0.499817	0.343611	0.372781	0.0546747	0.0913576
FGGY	Rods	0.0286229	0.00584081	4.95106e+07	0.494606	1.26279e-06	2.19508e-06	1.92455	3.04221
HOOK1	Rods	0.166116	-0.0494909	45077962	0.450324	7.8998e-75	6.26362e-74	11.4926	22.6932
CYP2J2	Rods	0.00104985	-0.00924081	48992247	0.489427	8.58503e-42	3.97857e-41	0.0765446	2.19258
RP11-776H12.1	Rods	0.000314579	-0.00531263	49559567	0.495095	3.00262e-20	8.57723e-20	0.0328048	1.01407
RP11-436K8.1	Rods	0	-0.00983874	4.90858e+07	0.490362	1.23561e-40	5.59729e-40	0	1.92764
NFIA	Rods	0.0106345	-0.13499	41470031	0.414281	0	0	0.776381	17.9974
TM2D1	Rods	0.113293	-0.0247335	45793560	0.457473	1.73959e-70	1.29104e-69	8.00437	17.3123
RP11-430G17.3	Rods	0.0146438	-0.0108186	4.87607e+07	0.487114	1.28772e-31	4.87101e-31	1.06069	3.66344
INADL	Rods	0.0796747	0.021824	49867312	0.498169	0.261003	0.287751	5.31438	5.82861
L1TD1	Rods	0.00763998	0.00349396	50108914	0.500583	0.202373	0.227155	0.481137	0.36543
KANK4	Rods	0.00057017	0.000182157	50050522	0.499999	0.996994	0.99748	0.0546747	0.0548145
USP1	Rods	0.131749	0.0428297	4.95294e+07	0.494793	0.0170476	0.0216154	9.67742	11.3192
DOCK7	Rods	0.0339083	-0.00522488	4.84635e+07	0.484145	1.99804e-29	7.17658e-29	2.34008	5.60022
ANGPTL3	Rods	0.00174046	0.000655986	50055958	0.500054	0.822712	0.837005	0.120284	0.109629
RP11-230B22.1	Rods	0.000799122	-0.000504758	49983779	0.499333	0.0146905	0.018808	0.0765446	0.210122
ATG4C	Rods	0.00867526	-0.00461348	4.93039e+07	0.49254	1.79609e-18	4.87637e-18	0.645161	2.1469
ALG6	Rods	0.00812241	-0.00294726	4.95599e+07	0.495098	2.24267e-10	4.64577e-10	0.667031	1.65357
ITGB3BP	Rods	0.0230521	-0.00739206	4.8806e+07	0.487567	2.58129e-23	8.02468e-23	1.83707	4.36689
EFCAB7	Rods	0.0206312	0.00656098	4.98769e+07	0.498265	0.0476125	0.0573812	1.35593	1.71752
PGM1	Rods	0.0156344	-0.0471607	46000929	0.459544	1.58457e-133	2.46032e-132	1.26845	9.4281
ROR1	Rods	0.000392907	-0.00830591	49331912	0.492821	4.25282e-29	1.5184e-28	0.0437397	1.47999
ROR1-AS1	Rods	8.71038e-05	-0.000647916	50014905	0.499644	0.0240747	0.0300386	0.0109349	0.0822218
CACHD1	Rods	0.00149899	-0.0177764	48854965	0.488056	1.14143e-45	5.69966e-45	0.131219	2.52147
RAVER2	Rods	0.00581611	-0.02238	47973137	0.479247	1.45596e-72	1.12017e-71	0.448332	4.61356
JAK1	Rods	0.064815	-0.0153549	4.69067e+07	0.468593	8.92575e-59	5.5893e-58	4.5708	11.1822
RP4-535B20.4	Rods	0.00144581	-0.000146165	50012121	0.499616	0.13134	0.150838	0.0874795	0.164444
AK4	Rods	0.00852605	-0.0377927	4.69856e+07	0.469381	7.62636e-108	9.24872e-107	0.645161	6.797
DNAJC6	Rods	0.0331274	-0.00339933	49490458	0.494404	5.75552e-06	9.62459e-06	2.5041	3.6543
LEPROT	Rods	0.0468317	-0.0400015	4.55231e+07	0.454771	8.68201e-115	1.12929e-113	3.48824	12.8266
LEPR	Rods	0.00111319	-0.0039589	49791814	0.497415	1.01531e-09	2.04275e-09	0.0765446	0.593824
PDE4B	Rods	0.00568436	-0.0543095	46546090	0.46499	1.88052e-132	2.88575e-131	0.426463	7.44564
SGIP1	Rods	0.57106	0.411742	6.03141e+07	0.602532	2.37145e-245	9.74222e-244	33.439	16.1794
RP4-598P13.1	Rods	0.0582058	0.0490985	51314184	0.512623	1.68526e-36	7.01387e-36	3.40077	0.895304
TCTEX1D1	Rods	0.00094671	-0.00428247	4.95506e+07	0.495005	5.75701e-19	1.58639e-18	0.0874795	1.08716
WDR78	Rods	0.0210465	0.0105713	5.03017e+07	0.502509	0.0026096	0.00359072	1.67305	1.17851
MIER1	Rods	0.0809908	-0.00893093	4.69783e+07	0.469309	6.31733e-50	3.39617e-49	5.76271	12.3515
SLC35D1	Rods	0.0158354	-0.00587821	48743727	0.486945	1.18665e-30	4.3951e-30	1.19191	3.83702
C1orf141	Rods	0.00328532	-0.0369339	4.71285e+07	0.470808	7.29845e-113	9.26115e-112	0.262438	6.11182
SERBP1	Rods	0.207957	-0.0376432	44956213	0.449108	1.75335e-67	1.24817e-66	14.7512	26.9139
GADD45A	Rods	0.111887	0.0450639	50416942	0.50366	0.0562002	0.0674505	8.1684	7.73799
GNG12	Rods	0.0319881	0.023173	5.08273e+07	0.507759	7.39069e-20	2.08792e-19	2.30727	0.758268
GNG12-AS1	Rods	0.0109519	0.0103542	50368060	0.503172	1.96387e-14	4.66911e-14	0.688901	0.0548145
DIRAS3	Rods	0.0118414	0.00987312	50325461	0.502746	1.89502e-08	3.61112e-08	0.776381	0.228394
WLS	Rods	0.271982	0.235929	57638457	0.575802	4.29111e-275	2.23853e-273	18.2504	3.29801
RPE65	Rods	0.0268924	0.0214801	50915721	0.508643	2.20363e-28	7.75399e-28	2.17605	0.447652
DEPDC1	Rods	0.000476736	8.22398e-05	50039573	0.49989	0.463025	0.492553	0.0328048	0.0548145
LRRC7	Rods	0.0150643	-0.0249132	4.8679e+07	0.486298	3.92268e-35	1.59061e-34	1.00601	3.76393
LRRC40	Rods	0.0215942	-0.00150228	49377291	0.493274	1.46219e-10	3.05046e-10	1.49809	2.86863
SRSF11	Rods	0.259078	0.0164397	46973743	0.469263	1.16562e-25	3.84426e-25	16.8507	25.2695
ANKRD13C	Rods	0.041967	0.0135498	4.96662e+07	0.49616	0.00248228	0.00342247	2.86495	3.69998
HHLA3	Rods	0.00462557	-0.0183412	4.84545e+07	0.484056	1.17602e-54	6.85281e-54	0.393658	3.59035
CTH	Rods	0.0197159	0.00670149	49984676	0.499342	0.449356	0.479146	1.45435	1.59876
RP11-42O15.3	Rods	0.00233714	0.000879548	50061387	0.500108	0.714901	0.737028	0.185894	0.164444
PTGER3	Rods	0	-0.00266275	49940845	0.498904	7.45046e-06	1.23823e-05	0	0.219258
ZRANB2-AS1	Rods	0.00285643	0.00208107	50082453	0.500318	0.211266	0.236326	0.164024	0.100493
ZRANB2	Rods	0.341554	0.0821492	48805038	0.487557	4.94722e-05	7.80808e-05	20.8967	26.7038
NEGR1	Rods	0.0965234	0.0412075	50591518	0.505404	0.00181525	0.00253811	6.86714	5.97479
LRRIQ3	Rods	0.00141834	-0.000530664	49948153	0.498977	0.00119247	0.00169289	0.0874795	0.292344
FPGT	Rods	0.0088581	-0.00537071	4.93208e+07	0.49271	1.90738e-17	5.01154e-17	0.688901	2.15604
FPGT-TNNI3K	Rods	0.00572027	-0.000944789	49842516	0.497921	0.000107565	0.000165865	0.349918	0.767404
TNNI3K	Rods	0.00056336	-0.00150287	4.99399e+07	0.498894	0.000115997	0.000178476	0.0437397	0.264937
RP11-439H8.4	Rods	0.000576424	-0.000372626	50012143	0.499616	0.0471669	0.0569549	0.0328048	0.109629
RP4-650F12.2	Rods	0.000342224	-0.000362525	50034098	0.499835	0.243863	0.270205	0.0218699	0.0548145
LRRC53	Rods	0	-0.00104946	5.00003e+07	0.499498	0.00242742	0.00335034	0	0.100493
ERICH3	Rods	0.000807343	-0.00212569	4.99417e+07	0.498912	0.000341521	0.000508376	0.0656096	0.283208
RP11-17E13.2	Rods	0.000714511	0.000197479	5.00514e+07	0.500008	0.962976	0.966358	0.0656096	0.0639503
CRYZ	Rods	0.00465124	-0.00419971	49451334	0.494014	3.47162e-17	9.04436e-17	0.360853	1.56221
TYW3	Rods	0.0329629	-0.0189035	4.80821e+07	0.480335	4.80478e-38	2.06372e-37	2.67906	6.69651
SLC44A5	Rods	0.000965036	-0.003414	49864009	0.498136	3.7333e-07	6.67545e-07	0.0656096	0.438516
ACADM	Rods	0.046142	-0.0312843	4.65794e+07	0.465323	4.42154e-77	3.6268e-76	3.58666	10.7437
RABGGTB	Rods	0.0356198	-0.0158639	47882714	0.478343	1.741e-44	8.483e-44	2.60252	7.04367
MSH4	Rods	0.000765829	0.000630244	50059670	0.500091	0.544882	0.572509	0.0546747	0.036543
ST6GALNAC3	Rods	0.000778716	-0.0132971	48921611	0.488722	2.13442e-45	1.0583e-44	0.0546747	2.31135
ST6GALNAC5	Rods	0.00156263	-0.0151705	49189240	0.491395	6.93114e-32	2.63394e-31	0.142154	1.86369
PIGK	Rods	0.0179251	-0.00837663	4.86337e+07	0.485845	8.84559e-31	3.2861e-30	1.53089	4.40344
AK5	Rods	0.000344916	-0.00153649	49943566	0.498931	9.28293e-05	0.000143975	0.0328048	0.246665
ZZZ3	Rods	0.0341809	0.00238187	4.91662e+07	0.491165	7.02765e-12	1.53312e-11	2.42756	4.25726
USP33	Rods	0.0775083	-0.0112348	4.75519e+07	0.475039	1.17628e-37	5.00432e-37	5.30344	10.6249
FAM73A	Rods	0.0687793	0.0151488	49003577	0.489541	2.11768e-10	4.39102e-10	4.47239	6.7696
NEXN-AS1	Rods	0.000830039	0.000476915	50064234	0.500136	0.334658	0.363628	0.0546747	0.0274073
NEXN	Rods	0.00623626	0.00179263	50001252	0.499507	0.325261	0.353827	0.448332	0.548145
FUBP1	Rods	0.0676026	-0.00658333	47711313	0.476631	6.4462e-36	2.65537e-35	4.80044	9.75699
DNAJB4	Rods	0.0993618	0.0315497	49202142	0.491524	8.26039e-06	1.36891e-05	6.67031	8.73378
GIPC2	Rods	0.000730017	-0.000281802	5.00222e+07	0.499716	0.142682	0.163237	0.0437397	0.100493
RP11-386I14.4	Rods	0.000893782	-0.00252728	49691320	0.496411	1.13213e-13	2.62982e-13	0.0765446	0.794811
PTGFR	Rods	0	-0.00141703	49968280	0.499178	0.000104649	0.000161608	0	0.164444
IFI44L	Rods	0.000246073	-0.00264174	4.98009e+07	0.497506	7.69946e-11	1.62328e-10	0.0218699	0.520738
IFI44	Rods	0.000584947	-0.0005197	4.98851e+07	0.498347	7.92652e-07	1.39431e-06	0.0437397	0.374566
ADGRL4	Rods	0.000399774	-0.00294636	49871310	0.498209	2.23498e-07	4.04475e-07	0.0437397	0.401973
ADGRL2	Rods	0.00545036	-0.0570073	46646998	0.465999	2.69582e-127	3.95822e-126	0.459267	7.27206
RP11-147G16.1	Rods	0.0314168	0.0280834	51144218	0.510925	5.00414e-45	2.46445e-44	2.40569	0.219258
RP11-475O6.1	Rods	0.00719949	-0.00477495	49698423	0.496482	3.09104e-08	5.83219e-08	0.426463	1.13283
TTLL7	Rods	0.212841	0.0726984	50583422	0.505323	0.0272747	0.0339046	13.3734	13.1829
RP11-486G15.2	Rods	0.0317921	0.00671791	49721974	0.496717	0.00510404	0.00683462	2.43849	3.13356
PRKACB	Rods	0.0552931	-0.0142858	4.77605e+07	0.477122	1.0221e-37	4.35309e-37	4.17715	8.95304
SAMD13	Rods	0.000467079	-0.00279594	49832956	0.497826	1.53597e-09	3.06711e-09	0.0218699	0.456788
RPF1	Rods	0.0371377	-0.00770959	4.85557e+07	0.485067	3.49518e-24	1.11056e-23	2.84308	5.91997
GNG5	Rods	0.0239592	-0.227959	38153998	0.381154	0	0	1.95735	25.8816
CTBS	Rods	0.0722286	0.0457069	5.06419e+07	0.505907	7.44974e-05	0.000116072	5.20503	4.17504
SSX2IP	Rods	0.240254	0.0471865	4.83825e+07	0.483336	3.7376e-09	7.3408e-09	16.5664	21.8893
WDR63	Rods	0.000946497	0.000368708	5.00332e+07	0.499826	0.397867	0.426064	0.0656096	0.100493
SYDE2	Rods	0.247845	0.226937	5.733e+07	0.57272	2.41627e-291	1.40137e-289	16.4899	2.09209
C1orf52	Rods	0.0451082	-0.00349694	4.84382e+07	0.483892	4.93103e-25	1.60216e-24	3.26955	6.62342
BCL10	Rods	0.0104038	-0.00417936	49321992	0.492721	2.52111e-16	6.39324e-16	0.79825	2.26567
RP11-131L23.1	Rods	0.00078671	-4.98116e-05	4.99692e+07	0.499187	0.00344254	0.00469554	0.0656096	0.228394
DDAH1	Rods	0.0101344	-0.0465205	46137028	0.460904	4.32409e-138	7.08195e-137	0.84199	8.70638
RP4-621F18.2	Rods	0	-0.00125593	4.99546e+07	0.499041	2.78082e-05	4.46538e-05	0	0.191851
CYR61	Rods	0.0126159	-0.0961567	45322423	0.452766	1.6428e-167	3.5288e-166	1.06069	10.5335
ZNHIT6	Rods	0.0725291	0.0256305	49432250	0.493823	0.000119249	0.000183293	4.64735	6.07528
COL24A1	Rods	0.00309221	-0.0416253	46659773	0.466126	9.3805e-134	1.46109e-132	0.229634	7.01626
ODF2L	Rods	0.215091	0.0618411	49926176	0.498757	0.619036	0.645213	13.7343	15.0192
RP4-612B15.3	Rods	0.00039352	-0.00126051	49916143	0.498657	7.35932e-06	1.22535e-05	0.0328048	0.30148
SH3GLB1	Rods	0.0908047	-0.00436176	47217996	0.471703	9.52838e-41	4.32528e-40	6.51722	12.6804
SEP15	Rods	0.101927	-0.0410208	4.52776e+07	0.452319	9.28048e-87	8.62809e-86	7.731	17.9883
HS2ST1	Rods	0.0277264	-0.00775011	4.85904e+07	0.485413	2.60758e-27	8.95954e-27	2.13231	5.11602
RP4-604K5.3	Rods	0.00212137	0.00179751	50101641	0.50051	0.00463355	0.00622871	0.120284	0.0182715
LMO4	Rods	0.0598762	-0.177666	4.11656e+07	0.41124	8.60836e-283	4.75485e-281	4.17715	22.273
PKN2	Rods	0.275477	0.146558	5.2096e+07	0.520433	6.5924e-15	1.59347e-14	17.474	15.1014
GTF2B	Rods	0.0280431	-0.0098421	4.82675e+07	0.482188	2.95192e-36	1.22236e-35	2.18699	5.82861
CCBL2	Rods	0.00734878	-0.0218652	47845763	0.477974	1.76182e-75	1.41283e-74	0.535812	4.96072
RBMXL1	Rods	0.0273783	-0.0157521	4.80944e+07	0.480457	2.64091e-41	1.2122e-40	2.21979	6.20318
GBP3	Rods	0.000432575	-0.000957171	49942672	0.498922	4.51544e-05	7.15467e-05	0.0218699	0.23753
GBP1	Rods	0.000377882	-0.00789237	49130817	0.490812	2.96678e-37	1.25352e-36	0.0437397	1.88197
GBP2	Rods	0.000150485	-0.00202099	49786307	0.49736	8.48003e-12	1.84506e-11	0.0109349	0.53901
GBP7	Rods	0.000120434	-0.00235154	49736013	0.496857	7.67359e-14	1.79135e-13	0.0109349	0.639503
GBP4	Rods	0.0230472	0.00373331	49238829	0.491891	9.84599e-14	2.29116e-13	1.51996	3.17924
GBP5	Rods	0.000497762	-0.00175559	49871349	0.498209	2.24851e-07	4.06775e-07	0.0437397	0.401973
GBP6	Rods	0	-0.00033942	4.9982e+07	0.499315	0.00039822	0.00058851	0	0.137036
LRRC8B	Rods	0.0393696	-0.00110769	4.93711e+07	0.493212	1.71152e-07	3.11026e-07	2.71186	4.12023
FLJ27354	Rods	0.000600624	-0.0014535	49935338	0.498849	7.68004e-05	0.000119595	0.0437397	0.274073
LRRC8C	Rods	0.00138627	-0.00227133	49832047	0.497817	2.50289e-07	4.51426e-07	0.120284	0.557281
RP5-943J3.2	Rods	0.00426135	0.00140151	50026698	0.499761	0.564748	0.591474	0.317113	0.36543
LRRC8D	Rods	0.0122016	0.00109849	49626144	0.49576	3.79172e-07	6.77501e-07	0.940405	1.79974
ZNF326	Rods	0.713628	0.522713	63564841	0.635006	0	0	40.9732	18.5365
BARHL2	Rods	0.000468228	-0.00565098	49789835	0.497395	2.42849e-10	5.02069e-10	0.0546747	0.575553
RP4-665J23.1	Rods	0.00293647	-0.0051403	49799882	0.497496	5.76044e-07	1.01957e-06	0.229634	0.730861
RP4-665J23.2	Rods	0.000258919	-0.000255443	5.00387e+07	0.499881	0.367924	0.397387	0.0218699	0.0456788
ZNF644	Rods	0.0589173	-0.0105729	47619771	0.475716	5.81999e-40	2.60119e-39	4.43958	9.54687
HFM1	Rods	0.0108253	0.00410292	4.99941e+07	0.499435	0.385651	0.41492	0.787315	0.90444
CDC7	Rods	0.00891476	-0.000405454	49861989	0.498116	0.00358927	0.00488892	0.634226	1.01407
TGFBR3	Rods	0.000276217	-0.00209819	49815566	0.497652	6.51123e-10	1.32053e-09	0.0328048	0.502467
EPHX4	Rods	0.00221692	-0.00746068	49296903	0.492471	5.33687e-27	1.81852e-26	0.164024	1.67184
BTBD8	Rods	0.02957	0.0150053	50096194	0.500456	0.639406	0.665037	1.95735	1.8911
KIAA1107	Rods	0.0246844	-0.120815	44326077	0.442813	9.94016e-191	2.55221e-189	1.89174	13.393
RP4-621B10.8	Rods	0.000354762	-0.00175001	49938988	0.498885	6.08135e-05	9.55143e-05	0.0328048	0.255801
GLMN	Rods	0.265102	0.214016	5.59993e+07	0.559427	4.88303e-163	1.00092e-161	16.7851	5.40837
RPAP2	Rods	0.163369	0.0704242	50385511	0.503346	0.128438	0.147711	10.7709	10.7711
EVI5	Rods	0.0429122	-0.000751687	4.84467e+07	0.483978	1.89283e-25	6.21146e-25	3.12739	6.46812
RPL5	Rods	0.37574	-0.348141	3.71693e+07	0.371317	3.55736e-276	1.88063e-274	24.9754	52.7499
FAM69A	Rods	0.00330517	0.000109259	49993797	0.499433	0.114978	0.132852	0.196829	0.310616
TMED5	Rods	0.0148621	-0.003802	4.90683e+07	0.490188	6.93852e-22	2.07619e-21	1.03882	3.02394
CCDC18	Rods	0.00125283	-0.00199686	49889600	0.498392	1.3923e-05	2.27821e-05	0.0984144	0.420245
DR1	Rods	0.0431007	-0.0020012	4.88261e+07	0.487768	6.61012e-17	1.7072e-16	3.08365	5.62763
FNBP1L	Rods	0.0157268	-0.0150504	48542179	0.484931	3.78268e-37	1.59348e-36	1.21378	4.25726
BCAR3	Rods	0.000528213	-0.00475924	49541318	0.494912	5.5099e-21	1.60987e-20	0.0328048	1.05061
RP4-561L24.3	Rods	0.00275122	4.99235e-05	50008367	0.499578	0.23673	0.262738	0.207764	0.292344
DNTTIP2	Rods	0.0571761	-0.00314565	48191518	0.481428	2.70169e-27	9.27322e-27	4.12247	8.03033
GCLM	Rods	0.0229468	-0.0159624	48044349	0.479958	1.71991e-49	9.17862e-49	1.58557	5.65503
ABCA4	Rods	0.73463	0.61621	6.72364e+07	0.671684	0	0	42.3073	9.54687
RP11-78O9.1	Rods	0.00315991	0.00315991	50154572	0.501039	1.83356e-06	3.15525e-06	0.207764	0
ARHGAP29	Rods	0.148906	0.0493506	4.86235e+07	0.485744	4.99454e-10	1.01806e-09	9.74303	13.5392
ABCD3	Rods	0.0380455	-0.0556818	45071149	0.450256	7.2284e-139	1.19378e-137	3.00711	13.1738
F3	Rods	0.0229803	-0.210172	3.97856e+07	0.397454	0	0	1.76052	22.3917
RP11-86H7.6	Rods	0.000103581	-0.00163306	49859461	0.498091	8.12489e-09	1.57413e-08	0.0109349	0.392838
SLC44A3	Rods	0.00024172	-0.0141361	48699164	0.486499	1.21747e-55	7.20075e-55	0.0218699	2.72246
CNN3	Rods	0.0175161	-0.23386	38250413	0.382118	0	0	1.38874	25.0777
RP4-639F20.1	Rods	0.000350642	-0.0126425	49110609	0.49061	7.83124e-39	3.42025e-38	0.0218699	1.90024
ALG14	Rods	0.0249708	-0.0157279	48105361	0.480567	5.96706e-45	2.93355e-44	1.80426	5.75553
TMEM56	Rods	0.00286138	-0.0285798	47416261	0.473683	3.53105e-102	4.0155e-101	0.218699	5.49059
TMEM56-RWDD3	Rods	0.000175598	-0.000129557	5.00204e+07	0.499698	0.0686401	0.0816209	0.0218699	0.0822218
RP11-57H12.3	Rods	0.000340402	-0.0018671	49897853	0.498474	1.3514e-06	2.34311e-06	0.0328048	0.338023
RWDD3	Rods	0.00373111	-0.00309923	49616061	0.495659	7.71576e-13	1.73922e-12	0.262438	1.13283
PTBP2	Rods	0.0373367	-0.0276544	46749695	0.467024	1.37081e-80	1.17322e-79	2.71186	9.47378
DPYD	Rods	0.000283276	-0.0057866	49412339	0.493624	1.40628e-26	4.74675e-26	0.0218699	1.29728
MIR137HG	Rods	0.000205508	-0.00139977	4.99646e+07	0.499141	0.000175515	0.000266642	0.0109349	0.182715
SNX7	Rods	0.000149958	-0.0114638	4.91243e+07	0.490746	2.79562e-38	1.20707e-37	0.0218699	1.87283
PLPPR5	Rods	0.002367	-0.00449776	49758081	0.497078	2.66418e-09	5.27088e-09	0.164024	0.749132
PLPPR4	Rods	0.00630055	-0.0178579	48019200	0.479707	1.39026e-69	1.01913e-68	0.492072	4.56788
PALMD	Rods	0.00452805	-0.0353827	4.69971e+07	0.469496	4.97836e-114	6.41622e-113	0.404593	6.52293
FRRS1	Rods	0.000128586	-0.000746174	49964615	0.499141	0.000175438	0.000266626	0.0109349	0.182715
AGL	Rods	0.0846384	-0.0752384	4.40509e+07	0.440064	3.12899e-142	5.3887e-141	5.76271	18.372
RP5-884G6.2	Rods	0.00421917	0.000899896	49973821	0.499233	0.073928	0.087392	0.284308	0.438516
SLC35A3	Rods	0.043983	0.0127488	4.94101e+07	0.493601	2.62563e-06	4.47454e-06	3.09459	4.46739
MFSD14A	Rods	0.0190172	-0.0191791	4.805e+07	0.480015	1.75284e-52	9.83898e-52	1.345	5.3901
SASS6	Rods	0.0392116	0.0088561	4.96606e+07	0.496104	0.00218	0.00303455	2.87589	3.70912
TRMT13	Rods	0.0809598	0.028263	49603688	0.495536	0.00861053	0.011281	5.51121	6.63256
LRRC39	Rods	0.117059	0.0867102	52985560	0.52932	1.04951e-74	8.29801e-74	8.57299	2.76813
DBT	Rods	0.04138	0.00501159	49156077	0.491064	2.63372e-11	5.64442e-11	2.70093	4.56788
RTCA-AS1	Rods	0.00176316	0.000330396	50025775	0.499752	0.394643	0.423508	0.142154	0.191851
RTCA	Rods	0.043928	-0.00418009	48694836	0.486456	8.67179e-19	2.37697e-18	3.36796	6.18491
CDC14A	Rods	0.00713715	-0.00279935	49353218	0.493033	7.21502e-19	1.98207e-18	0.481137	1.88197
GPR88	Rods	0.000208355	-0.00089708	49955474	0.49905	7.29209e-05	0.000113679	0.0109349	0.200987
VCAM1	Rods	0	-0.00253391	49721365	0.496711	7.87465e-15	1.89852e-14	0	0.657775
EXTL2	Rods	0.0350606	-0.00181378	4.87721e+07	0.487229	1.37612e-20	3.97536e-20	2.4713	5.10689
RP4-549L20.3	Rods	0.0102737	0.00476313	50043328	0.499928	0.907769	0.915569	0.776381	0.794811
SLC30A7	Rods	0.0239913	0.00702878	4.9682e+07	0.496318	0.000249639	0.000376147	1.64024	2.4027
DPH5	Rods	0.0103599	-0.0071979	48999896	0.489504	2.35095e-27	8.08907e-27	0.754511	2.86863
RP11-421L21.3	Rods	0.00226523	-0.00568199	49466770	0.494168	4.39452e-20	1.24972e-19	0.174959	1.34296
RP4-575N6.4	Rods	4.4238e-05	-0.00592254	49443364	0.493934	1.04624e-25	3.45516e-25	0.0109349	1.22419
S1PR1	Rods	0.00259846	-0.0241165	47416044	0.473681	6.02552e-104	7.0223e-103	0.164024	5.43578
OLFM3	Rods	0.00873679	-0.0116765	4.94067e+07	0.493568	4.41597e-15	1.07518e-14	0.656096	1.94592
COL11A1	Rods	0.00223368	-0.0342546	47522814	0.474748	1.86637e-98	2.02325e-97	0.196829	5.25306
RNPC3	Rods	0.258094	0.108097	50944922	0.508934	0.000600821	0.000875847	16.0525	15.7866
AMY2B	Rods	0.0299512	0.0130648	5.01555e+07	0.501048	0.277002	0.304386	1.99016	1.79974
RP5-947P14.1	Rods	0	-0.000758353	5.00003e+07	0.499498	0.00242742	0.00335034	0	0.100493
PRMT6	Rods	0.00720486	-0.0119099	4.90495e+07	0.489999	1.65066e-27	5.69741e-27	0.623291	2.6311
NTNG1	Rods	0.00338892	-0.0468582	4.8004e+07	0.479555	1.2972e-75	1.04278e-74	0.295243	4.38516
VAV3	Rods	0.0510478	0.0331246	50847546	0.507962	2.94771e-12	6.51562e-12	3.51011	1.95505
SLC25A24	Rods	0.0571357	0.0329752	5.06197e+07	0.505685	1.89487e-05	3.07454e-05	4.23182	3.17011
RP11-483I13.5	Rods	0.0108658	0.00170365	4.98365e+07	0.497861	0.0029874	0.00409599	0.809185	1.24246
FAM102B	Rods	0.00149761	-0.00329149	4.98174e+07	0.497671	4.61779e-08	8.62703e-08	0.109349	0.575553
HENMT1	Rods	0.00404631	-0.00302778	49751835	0.497016	1.06116e-07	1.95068e-07	0.306178	0.90444
PRPF38B	Rods	0.128285	-0.00529542	46974098	0.469266	1.6131e-39	7.13999e-39	8.57299	15.4851
FNDC7	Rods	0.000141529	-0.00189711	49923465	0.49873	3.43799e-06	5.8177e-06	0.0109349	0.264937
STXBP3	Rods	0.0307106	-0.0343825	46568508	0.465214	1.95578e-92	1.96665e-91	2.30727	9.40069
AKNAD1	Rods	0	-0.0027849	4.98723e+07	0.498219	1.10643e-08	2.13022e-08	0	0.356295
RP11-475E11.9	Rods	0.000609364	0.000268384	5.00313e+07	0.499808	0.285812	0.31336	0.0437397	0.0822218
GPSM2	Rods	0.0879558	0.0247132	4.98475e+07	0.497971	0.225154	0.250723	5.59869	6.18491
CLCC1	Rods	0.0314749	0.0079989	4.94064e+07	0.493565	1.04332e-07	1.9195e-07	2.27447	3.61776
WDR47	Rods	0.0529066	0.0244561	50180652	0.501299	0.34395	0.373025	4.00219	3.82788
TAF13	Rods	0.0109859	-0.00616204	49236341	0.491866	6.89213e-19	1.8939e-18	0.809185	2.44838
RP5-1065J22.8	Rods	0.0288892	0.00235175	4.92725e+07	0.492227	4.69672e-11	9.97385e-11	1.99016	3.59035
TMEM167B	Rods	0.0492301	-0.00945592	48109313	0.480607	1.83305e-31	6.91128e-31	3.64133	7.67404
SCARNA2	Rods	0.00764972	0.00311291	50062485	0.500119	0.803702	0.819198	0.470202	0.447652
C1orf194	Rods	0	-0.000481928	50023150	0.499726	0.0251453	0.031303	0	0.0548145
KIAA1324	Rods	0.00593952	-0.00187632	4.98198e+07	0.497694	2.58512e-05	4.16436e-05	0.349918	0.813082
SARS	Rods	0.0619727	-0.0422358	4.57231e+07	0.456769	3.86541e-95	4.00326e-94	4.68015	13.6854
CELSR2	Rods	0.00801718	-0.0370903	4.71924e+07	0.471447	1.18584e-99	1.30562e-98	0.634226	6.36762
PSRC1	Rods	0.11677	0.0928142	5.30865e+07	0.530329	2.80587e-83	2.49454e-82	8.43084	2.43925
MYBPHL	Rods	0.0188172	0.0148938	5.05702e+07	0.505191	8.84554e-15	2.12869e-14	1.46528	0.429381
SORT1	Rods	0.0808922	0.0398952	5.04479e+07	0.503969	0.0158316	0.020111	6.04702	5.43578
PSMA5	Rods	0.0461657	-0.0267811	46978729	0.469312	1.26702e-63	8.50963e-63	3.6632	9.99452
SYPL2	Rods	0	-0.00126435	49931700	0.498812	3.10758e-06	5.27716e-06	0	0.23753
ATXN7L2	Rods	0.00338165	-0.000888213	49882466	0.498321	0.000218716	0.000330207	0.229634	0.566417
CYB561D1	Rods	0.0101464	-0.00131879	49829967	0.497796	0.00163514	0.00229327	0.743576	1.18765
AMIGO1	Rods	0.0139692	-0.0218488	48665407	0.486162	8.92264e-35	3.5878e-34	1.07162	3.85529
GPR61	Rods	0.00255481	-0.0146888	4.92655e+07	0.492157	5.6525e-28	1.96998e-27	0.174959	1.74493
GNAI3	Rods	0.0419135	-0.0415956	46309830	0.46263	3.19738e-94	3.2821e-93	2.87589	10.5335
GNAT2	Rods	0.0021714	-0.00271737	49896795	0.498464	0.000257371	0.000386675	0.185894	0.493331
AMPD2	Rods	0.00820602	-0.0474545	4.74878e+07	0.474398	3.19181e-88	3.01001e-87	0.612356	5.74639
GSTM4	Rods	0.00892002	-0.0150727	4.83909e+07	0.48342	4.1375e-51	2.2638e-50	0.667031	4.00146
GSTM2	Rods	0.000454957	-0.00919009	4.92177e+07	0.491679	9.98985e-34	3.9335e-33	0.0437397	1.70839
GSTM1	Rods	0	-0.00197251	49858540	0.498081	3.03534e-09	5.99317e-09	0	0.383702
AC000032.2	Rods	0.000250243	-0.000686109	49997524	0.49947	0.00798569	0.0104945	0.0218699	0.127901
GSTM5	Rods	0.00743407	-0.134593	4.17764e+07	0.417342	0	0	0.579552	17.1661
GSTM3	Rods	0.026857	-0.157253	40704496	0.406634	0	0	2.23073	21.0853
CSF1	Rods	0.000108578	-0.00169119	49827453	0.497771	4.01217e-10	8.20621e-10	0.0109349	0.456788
AHCYL1	Rods	0.173285	0.0261831	47558155	0.475101	2.80223e-22	8.48412e-22	11.9191	18.2076
STRIP1	Rods	0.0350708	0.013375	49962901	0.499124	0.423268	0.452429	2.32914	2.53974
RP4-773N10.4	Rods	0.00951091	0.00345653	50028329	0.499778	0.702921	0.725473	0.656096	0.703453
ALX3	Rods	0.00625929	0.00390392	5.01227e+07	0.50072	0.0602789	0.0721919	0.371788	0.228394
SLC6A17	Rods	0.00399411	-0.00406185	49839106	0.497887	5.30748e-05	8.36395e-05	0.317113	0.739996
KCNC4-AS1	Rods	0.000619761	0.000355651	50065137	0.500145	0.357542	0.386724	0.0656096	0.036543
KCNC4	Rods	0.0766515	0.0645646	51897416	0.51845	6.02702e-52	3.35063e-51	5.03007	1.3795
RP5-1074L1.1	Rods	0.00205595	0.00152868	50061452	0.500109	0.657294	0.681952	0.131219	0.109629
RBM15	Rods	0.0134414	0.00280167	4.98058e+07	0.497554	0.00144998	0.00204859	0.918535	1.41604
SLC16A4	Rods	0.0407518	0.0242832	50450299	0.503993	7.25713e-05	0.000113251	2.48223	1.70839
RP5-1074L1.4	Rods	0.00577104	0.00162485	49963954	0.499135	0.0764559	0.0902937	0.382723	0.557281
LAMTOR5	Rods	0.201595	-0.0948585	4.30234e+07	0.429799	3.22726e-117	4.28541e-116	15.0355	30.9794
KCNA2	Rods	0.00368401	-0.0243478	4.80688e+07	0.480202	8.73616e-74	6.82251e-73	0.262438	4.22986
RP11-284N8.3	Rods	0.000735602	-0.00393113	49844795	0.497944	3.69779e-08	6.95505e-08	0.0546747	0.465924
KCNA3	Rods	0.000294738	-0.00208006	4.99381e+07	0.498876	2.93008e-05	4.70048e-05	0.0218699	0.246665
CD53	Rods	0.000691894	-0.0012521	49922549	0.498721	4.09198e-05	6.51091e-05	0.0546747	0.310616
RP11-96K19.2	Rods	0.0160785	0.0121394	5.0356e+07	0.503051	2.24846e-07	4.06775e-07	1.02788	0.420245
LRIF1	Rods	0.0538712	0.00740342	49025746	0.489762	1.8365e-10	3.8148e-10	4.23182	6.43157
RP11-96K19.5	Rods	0.011624	0.00687902	50182972	0.501323	0.0397508	0.0484844	0.973209	0.712589
DRAM2	Rods	0.0141986	-0.0179189	4.82186e+07	0.481698	1.49337e-48	7.84439e-48	1.20284	4.89677
CEPT1	Rods	0.0530252	0.0172766	49724470	0.496742	0.0171674	0.0217574	3.46638	4.21158
RP5-1180E21.5	Rods	0.00361716	0.000785421	50033046	0.499825	0.619599	0.645765	0.229634	0.264937
DENND2D	Rods	0.000555952	0.000212832	50034102	0.499835	0.243977	0.270205	0.0218699	0.0548145
CHI3L2	Rods	0	-0.000117682	5.0046e+07	0.499954	0.36075	0.390022	0	0.00913576
PIFO	Rods	0.00992784	0.000441773	49536867	0.494868	8.91882e-11	1.87615e-10	0.699836	1.73579
OVGP1	Rods	0.000829352	-0.00174499	49956316	0.499058	0.00166979	0.00234119	0.0765446	0.264937
WDR77	Rods	0.0153024	-0.00483279	4.93122e+07	0.492623	1.27211e-13	2.95046e-13	1.20284	2.69505
ATP5F1	Rods	0.121543	-0.0788751	4.34718e+07	0.434279	9.47915e-134	1.47529e-132	9.18535	23.3601
C1orf162	Rods	0.00706575	0.00122808	49962192	0.499117	0.0970007	0.113261	0.470202	0.648639
TMIGD3	Rods	0.000248401	-0.000990959	4.99564e+07	0.499059	0.000164175	0.000250183	0.0218699	0.210122
ADORA3	Rods	0.000485968	-0.000455034	49971012	0.499205	0.00115913	0.0016471	0.0328048	0.191851
RAP1A	Rods	0.0180953	-0.045072	46353102	0.463063	6.85974e-115	8.93443e-114	1.47622	8.93477
FAM212B	Rods	0.0100606	0.00305747	4.99383e+07	0.498879	0.074051	0.0875321	0.667031	0.895304
FAM212B-AS1	Rods	0.00312912	0.00096841	50085896	0.500353	0.3449	0.373973	0.317113	0.246665
DDX20	Rods	0.0166602	-0.00315385	49433227	0.493833	2.15178e-10	4.46031e-10	1.23565	2.48493
KCND3	Rods	0.00657553	-0.0398632	47987415	0.479389	5.58535e-71	4.17979e-70	0.492072	4.62269
RP11-88H9.2	Rods	0.000998546	-0.0132557	49196721	0.49147	7.38141e-34	2.91808e-33	0.0656096	1.77234
CTTNBP2NL	Rods	0.0139539	-0.00798917	4.88249e+07	0.487756	1.2228e-30	4.5239e-30	0.962274	3.43504
WNT2B	Rods	0.0529042	0.0246139	50201224	0.501505	0.234778	0.260587	3.43357	3.19752
RP4-671G15.2	Rods	0.0011753	9.74268e-05	50035848	0.499853	0.538832	0.567678	0.0984144	0.127901
ST7L	Rods	0.0456677	0.00637604	49080068	0.490305	1.57531e-11	3.40012e-11	3.193	5.23479
CAPZA1	Rods	0.0494733	-0.00849078	4.80225e+07	0.47974	3.73552e-33	1.45373e-32	3.73975	7.96638
MOV10	Rods	0.00120466	-0.0184763	48511311	0.484623	5.05247e-60	3.22635e-59	0.120284	3.19752
RP11-426L16.3	Rods	0.000190355	-0.00209431	49886893	0.498365	1.07799e-07	1.98052e-07	0.0109349	0.338023
RHOC	Rods	0.0228292	-0.283828	3.67912e+07	0.367541	0	0	1.76052	28.3757
PPM1J	Rods	0.0149597	-0.011001	4.85843e+07	0.485352	1.28068e-37	5.44263e-37	1.06069	4.01973
FAM19A3	Rods	0.0278853	-0.034437	4.77274e+07	0.476791	2.69931e-54	1.56552e-53	2.11044	6.81527
LINC01356	Rods	0.0161428	0.0153046	50628962	0.505778	2.12775e-25	6.97426e-25	1.24658	0.0913576
RP3-522D1.1	Rods	0.0164366	0.0116904	50545693	0.504946	2.30792e-13	5.3079e-13	1.45435	0.465924
SLC16A1	Rods	0.462753	0.284052	56096230	0.560395	7.05442e-89	6.71037e-88	27.8294	19.2125
SLC16A1-AS1	Rods	0.220857	0.178071	5.43724e+07	0.543175	3.21913e-103	3.71217e-102	13.1875	4.98812
RP11-31F15.2	Rods	0.0249645	0.0133667	4.98808e+07	0.498304	0.0722804	0.085552	1.60744	1.97332
LRIG2	Rods	0.0415138	0.000172203	48589426	0.485403	2.20469e-23	6.86472e-23	2.82121	5.85602
MAGI3	Rods	0.0796801	-0.0334505	4.66119e+07	0.465648	1.02216e-61	6.68969e-61	5.46747	12.717
PHTF1	Rods	0.0819097	0.0434953	5.07349e+07	0.506836	4.81409e-06	8.0887e-06	5.34718	4.10196
RSBN1	Rods	0.181062	0.0441497	4.86724e+07	0.486232	3.66081e-08	6.88746e-08	12.3127	16.2251
PTPN22	Rods	0.000735966	-2.02087e-05	5.00149e+07	0.499643	0.11897	0.13732	0.0656096	0.137036
AP4B1-AS1	Rods	0.0154732	0.0118177	5.03602e+07	0.503093	4.05368e-08	7.60123e-08	0.973209	0.356295
BCL2L15	Rods	0.00454738	0.00217424	50076935	0.500263	0.488558	0.518145	0.317113	0.264937
AP4B1	Rods	0.0334436	0.0201141	5.05859e+07	0.505348	1.36175e-07	2.49118e-07	2.66812	1.61703
DCLRE1B	Rods	0.0025328	-0.00200309	4.98805e+07	0.498301	3.63737e-05	5.80161e-05	0.153089	0.493331
HIPK1-AS1	Rods	0.00727453	-0.0036444	49516803	0.494668	2.25295e-13	5.18207e-13	0.481137	1.55308
HIPK1	Rods	0.107758	0.0253794	4.91327e+07	0.490831	4.85395e-06	8.15221e-06	7.54511	9.7844
OLFML3	Rods	0.000109023	-0.000581726	49950900	0.499004	4.70384e-05	7.43717e-05	0.0109349	0.210122
SYT6	Rods	0.00112283	-0.0057602	49816321	0.49766	2.5875e-08	4.90746e-08	0.0984144	0.566417
TRIM33	Rods	0.103923	0.00946439	48096529	0.480479	6.47708e-21	1.88797e-20	7.10771	11.5019
BCAS2	Rods	0.0959819	-0.0399168	4.57354e+07	0.456892	3.06919e-75	2.45025e-74	7.46856	16.6819
DENND2C	Rods	0.018232	-0.0026324	4.95595e+07	0.495094	2.24311e-07	4.05872e-07	1.27939	2.2748
NRAS	Rods	0.00361701	-0.0101762	4.92761e+07	0.492263	7.91489e-25	2.55733e-24	0.295243	1.84542
CSDE1	Rods	0.166886	-0.0923147	4.30345e+07	0.42991	8.81627e-130	1.32607e-128	12.1706	27.6905
SIKE1	Rods	0.0260661	-0.00082298	49147803	0.490981	2.90042e-14	6.86019e-14	1.88081	3.72739
TSPAN2	Rods	0.00057529	-0.00182835	49861301	0.498109	4.55716e-08	8.5186e-08	0.0328048	0.411109
VANGL1	Rods	0.000786461	-0.0104322	49202171	0.491524	2.71526e-33	1.06087e-32	0.0765446	1.77234
CASQ2	Rods	0	-0.000151035	5.00277e+07	0.499772	0.0409526	0.04983	0	0.0456788
NHLH2	Rods	0.000451641	-0.00420926	49874970	0.498246	1.61535e-07	2.94472e-07	0.0328048	0.383702
SLC22A15	Rods	0.00307545	-0.00180287	4.98741e+07	0.498237	0.000150672	0.000230478	0.240569	0.593824
MAB21L3	Rods	0.000778359	0.000446022	50054194	0.500036	0.798665	0.814778	0.0437397	0.036543
ATP1A1	Rods	0.223685	-0.255754	3.91319e+07	0.390923	3.29183e-249	1.38997e-247	15.2542	38.5255
CD58	Rods	0.00105599	-0.00226899	4.96238e+07	0.495736	4.63837e-16	1.16723e-15	0.0874795	0.940983
IGSF3	Rods	0.00103292	-0.0330813	48134183	0.480855	2.7346e-76	2.21816e-75	0.0984144	3.92838
PTGFRN	Rods	8.08461e-05	-0.00637575	49667390	0.496172	1.25775e-16	3.22393e-16	0.0109349	0.776539
TTF2	Rods	0.0126866	0.00359428	4.97724e+07	0.497221	0.000232922	0.000351199	0.84199	1.40691
TRIM45	Rods	0.00220958	-0.0005268	4.9876e+07	0.498256	2.57556e-05	4.14964e-05	0.153089	0.502467
RP11-188D8.1	Rods	0.00300255	0.00104564	50006659	0.499561	0.199752	0.224414	0.185894	0.274073
MAN1A2	Rods	0.0664701	-0.0265731	47117106	0.470695	6.23553e-50	3.35402e-49	5.10662	11.237
FAM46C	Rods	0.000239182	-0.000920314	49960046	0.499096	0.00011309	0.000174057	0.0109349	0.191851
GDAP2	Rods	0.0249332	0.00426232	4.94475e+07	0.493975	2.10165e-08	3.9983e-08	1.68398	2.92344
WDR3	Rods	0.0108299	-0.00675247	4.93104e+07	0.492605	6.40305e-16	1.60373e-15	0.88573	2.3753
SPAG17	Rods	0.00019669	-0.0030942	49896034	0.498456	2.55577e-07	4.60627e-07	0.0109349	0.319752
TBX15	Rods	0	-0.000172394	5.00186e+07	0.49968	0.0155787	0.0198063	0	0.0639503
WARS2	Rods	0.0153919	0.0039793	49793093	0.497428	0.00142891	0.00201939	1.02788	1.55308
WARS2-IT1	Rods	0.00152783	0.000840542	50068752	0.500181	0.391828	0.4209	0.109349	0.0730861
RP11-418J17.1	Rods	0.0110031	0.00496469	5.00712e+07	0.500206	0.729143	0.749672	0.732641	0.694318
ZNF697	Rods	0.00174974	1.63694e-05	49932653	0.498822	0.000843867	0.00121488	0.120284	0.356295
PHGDH	Rods	0.00553684	-0.052346	4.53043e+07	0.452586	3.93588e-186	9.65318e-185	0.415528	9.93057
NOTCH2	Rods	0.0182947	-0.0256121	47167016	0.471193	1.97623e-86	1.82783e-85	1.27939	7.10762
RP11-114O18.1	Rods	0.000720437	0.000322937	50032240	0.499817	0.343559	0.372748	0.0546747	0.0913576
SEC22B	Rods	0.230012	0.127206	5.20765e+07	0.520239	2.0783e-16	5.29484e-16	15.5057	12.6348
AC253572.1	Rods	0.00289692	-0.000180075	49782068	0.497318	2.87126e-08	5.43101e-08	0.174959	0.712589
NBPF26	Rods	0.00355651	0.00249881	50072436	0.500218	0.527917	0.557101	0.262438	0.219258
LINC00623	Rods	0.000246739	-0.000891767	49969190	0.499187	0.000272687	0.000408378	0.0109349	0.173579
FCGR1B	Rods	0.000684517	-0.00126134	49931664	0.498812	9.1683e-05	0.000142287	0.0546747	0.292344
RP11-439A17.9	Rods	0.000701335	-0.000318805	50035005	0.499844	0.324596	0.35321	0.0328048	0.0639503
SRGAP2C	Rods	0.00611812	-0.0164226	4.88117e+07	0.487624	3.36599e-39	1.47892e-38	0.459267	2.94171
RP11-344P13.6	Rods	0.0001427	-0.00487244	49708576	0.496583	5.90706e-15	1.43097e-14	0.0109349	0.694318
RP11-403I13.5	Rods	0	-0.00142292	4.99637e+07	0.499132	6.72076e-05	0.000105138	0	0.173579
RP11-14N7.2	Rods	0.00922893	-0.0186065	4.87781e+07	0.487288	3.0361e-36	1.25669e-35	0.688901	3.24319
RP11-763B22.4	Rods	0.00264842	0.000614734	49984702	0.499342	0.0727247	0.0860572	0.196829	0.328887
NBPF15	Rods	0.0120806	0.00528182	5.00643e+07	0.500137	0.832942	0.846638	0.86386	0.84049
CH17-125A10.2	Rods	0.000905583	-0.00470375	4.95752e+07	0.495251	6.32292e-19	1.74015e-18	0.0546747	1.00493
SRGAP2B	Rods	0.00464657	-0.0204312	4.86312e+07	0.485821	3.05246e-49	1.62285e-48	0.328048	3.17011
CH17-373J23.1	Rods	0.000596847	-0.00326304	49725999	0.496757	6.98445e-13	1.5769e-12	0.0546747	0.703453
NBPF20	Rods	0.0158932	0.00865917	50169057	0.501184	0.0843097	0.0992421	1.07162	0.84049
GPR89A	Rods	0.0121791	-0.00184492	4.94617e+07	0.494117	5.94253e-12	1.2997e-11	0.831055	2.019
PDZK1	Rods	0.00106404	0.000430199	50052330	0.500017	0.92823	0.93446	0.0765446	0.0730861
CD160	Rods	0.00496287	0.000584524	5.0022e+07	0.499715	0.525175	0.554416	0.371788	0.429381
RNF115	Rods	0.187496	0.0294271	4.78972e+07	0.478488	7.81098e-17	2.01445e-16	12.5205	18.1345
POLR3C	Rods	0.00553788	-0.0029962	49653731	0.496035	4.97497e-10	1.01428e-09	0.382723	1.17851
NUDT17	Rods	0.0083629	-0.000706784	49579304	0.495292	4.65243e-11	9.88592e-11	0.513942	1.46172
PIAS3	Rods	0.0215817	0.00718151	49894692	0.498443	0.082781	0.0974834	1.45435	1.78147
ANKRD35	Rods	0.00368691	-0.0395652	46876955	0.468296	4.2204e-122	5.93172e-121	0.306178	6.65997
ITGA10	Rods	0.013076	0.000840804	49791525	0.497412	0.000610635	0.000889825	0.86386	1.38864
PEX11B	Rods	0.00892685	-0.00694886	4.90529e+07	0.490033	2.05434e-26	6.89406e-26	0.688901	2.69505
RBM8A	Rods	0.133658	-0.0273412	4.57799e+07	0.457337	8.3867e-64	5.65973e-63	9.66648	19.1851
RP11-315I20.1	Rods	0.00938933	0.0035838	50055444	0.500049	0.932158	0.93777	0.656096	0.648639
LIX1L	Rods	0.02077	-0.0170108	48148329	0.480997	1.68907e-45	8.39807e-45	1.62931	5.48145
ANKRD34A	Rods	0.00251055	-0.00894951	4.95659e+07	0.495158	2.01563e-15	4.95588e-15	0.218699	1.18765
POLR3GL	Rods	0.0290456	-0.059239	44988358	0.449429	4.99528e-154	9.4441e-153	2.29634	12.5799
TXNIP	Rods	0.00624323	-0.00935054	4.93081e+07	0.492583	5.98936e-21	1.74814e-20	0.448332	1.93678
RP11-458D21.1	Rods	0.000252751	-0.000868622	4.99838e+07	0.499333	0.00218572	0.00304037	0.0218699	0.155308
NBPF10	Rods	0.00383721	0.00155827	49989385	0.499389	0.125617	0.144595	0.251504	0.374566
NOTCH2NL	Rods	0.00969923	0.00147302	4.9573e+07	0.495229	3.75623e-10	7.69309e-10	0.645161	1.60789
CH17-353B19.1	Rods	0.00111044	-0.00447409	49638304	0.495881	3.29296e-15	8.05032e-15	0.0984144	0.922711
CH17-408M7.1	Rods	0.00030871	-0.000547099	5.00112e+07	0.499607	0.0291124	0.036021	0.0218699	0.100493
NBPF12	Rods	0.0308705	0.00248618	4.93954e+07	0.493454	2.04776e-08	3.89692e-08	2.05577	3.40764
PRKAB2	Rods	0.0335281	0.0130708	4.99977e+07	0.499472	0.6332	0.658861	2.42756	2.56715
RP11-337C18.8	Rods	0.0189092	0.00870968	50075461	0.500249	0.749739	0.769324	1.24658	1.20592
FMO5	Rods	0.00276175	0.000584996	5.00003e+07	0.499497	0.128945	0.148244	0.164024	0.264937
CHD1L	Rods	0.0151159	-0.00416367	49076941	0.490273	9.67709e-21	2.80869e-20	1.13723	3.10616
LINC00624	Rods	0.0196808	0.00909085	50198140	0.501474	0.0460399	0.0557106	1.25752	0.96839
BCL9	Rods	0.00476191	-0.0105278	49283530	0.492337	6.46366e-23	1.99214e-22	0.382723	1.91851
ACP6	Rods	0.00188119	-0.00933907	4.90976e+07	0.49048	7.51008e-36	3.09039e-35	0.131219	2.03727
GPR89B	Rods	0.00705619	0.00138587	49843965	0.497936	0.000460305	0.000677218	0.470202	0.886168
XXyac-YX155B6.7	Rods	0.000505457	0.000222338	50035007	0.499844	0.324658	0.35321	0.0328048	0.0639503
NBPF11	Rods	0.0115673	0.00252225	4.98697e+07	0.498193	0.01113	0.0143841	0.82012	1.18765
RP4-565E6.1	Rods	0.00362384	-0.00241144	4.98276e+07	0.497773	4.57595e-06	7.70367e-06	0.229634	0.676046
XXyac-YX155B6.5	Rods	0.00136422	-0.0001824	50017576	0.49967	0.203843	0.22836	0.0984144	0.164444
RP11-495P10.6	Rods	0.000203213	-0.000373691	5.00295e+07	0.49979	0.160407	0.182112	0.0218699	0.0639503
LINC01138	Rods	0.00297727	-0.0160394	49120077	0.490704	4.34642e-32	1.6581e-31	0.240569	2.10122
RP11-495P10.1	Rods	0.000746592	-0.00180587	49933454	0.49883	0.000251885	0.000379472	0.0765446	0.310616
AC245100.1	Rods	8.9973e-05	-0.00300733	4.981e+07	0.497597	1.79706e-10	3.73602e-10	0.0218699	0.502467
PPIAL4G	Rods	0.00173295	-0.000698549	4.99929e+07	0.499423	0.0643542	0.0768299	0.131219	0.246665
NBPF14	Rods	0.0178751	0.00447994	4.93604e+07	0.493106	1.85226e-12	4.12708e-12	1.18097	2.58542
PDE4DIP	Rods	0.435857	0.305628	5.78478e+07	0.577894	2.13762e-166	4.54711e-165	26.9874	13.393
RP4-791M13.4	Rods	0.00618755	0.00431719	50148153	0.500975	0.00527788	0.00705734	0.349918	0.155308
RP4-791M13.3	Rods	0.000264289	-0.000175767	50034098	0.499835	0.243863	0.270205	0.0218699	0.0548145
NBPF9	Rods	0.022887	0.0148906	5.01872e+07	0.501364	0.103992	0.120973	1.5637	1.30641
CH17-189H20.1	Rods	0.0521888	-0.0599605	4.59017e+07	0.458553	1.58064e-100	1.76393e-99	3.57572	12.0866
RP11-326G21.1	Rods	0.00529466	-0.00476773	4.95979e+07	0.495478	5.60282e-12	1.22649e-11	0.371788	1.27901
NBPF19	Rods	0.0923845	0.0615075	5.10211e+07	0.509696	3.89092e-10	7.96564e-10	5.99235	4.22986
LINC00869	Rods	0.00227266	-0.0191697	48870143	0.488208	1.04277e-44	5.10105e-44	0.142154	2.5032
FAM231D	Rods	0.000249626	-0.00106206	49982906	0.499324	0.00102877	0.00146652	0.0109349	0.146172
FCGR1A	Rods	0.00220847	-0.00280641	4.98959e+07	0.498455	0.000192226	0.000291555	0.174959	0.484195
HIST2H2BF	Rods	0.00245884	-0.00842625	49339799	0.492899	8.98548e-25	2.89991e-24	0.185894	1.60789
RP11-196G18.3	Rods	0.000334712	-0.00163483	4.99564e+07	0.499059	0.000164175	0.000250183	0.0218699	0.210122
HIST2H2BE	Rods	0.0574487	-0.0127795	48586101	0.48537	9.23904e-18	2.4474e-17	4.50519	7.54614
RP11-196G18.24	Rods	0.0101772	-0.0015472	49630784	0.495806	2.80595e-08	5.31207e-08	0.688901	1.53481
RP11-196G18.23	Rods	0.00229945	-0.00155311	4.98668e+07	0.498164	1.2619e-05	2.07034e-05	0.153089	0.520738
HIST2H2AC	Rods	0.0281575	0.00325753	4.9354e+07	0.493041	1.03798e-08	2.00098e-08	2.2526	3.69085
HIST2H2AB	Rods	0.00534769	-0.00103805	4.98268e+07	0.497765	6.41777e-05	0.000100638	0.382723	0.831354
BOLA1	Rods	0.0173402	-0.00842354	48777295	0.48728	8.75706e-27	2.96957e-26	1.48715	4.06541
SV2A	Rods	0.0180254	-0.102071	44683180	0.44638	6.14141e-189	1.53489e-187	1.29032	12.0775
SF3B4	Rods	0.0267456	-0.00942101	48006342	0.479578	2.69061e-46	1.35867e-45	1.97922	6.14836
OTUD7B	Rods	0.123451	0.0658395	50654009	0.506028	0.00113595	0.00161592	7.82941	6.97972
VPS45	Rods	0.0416197	0.00360774	49010675	0.489611	1.43964e-13	3.33352e-13	2.91963	5.08862
PLEKHO1	Rods	0.00813706	-0.0293342	47665892	0.476177	1.21308e-80	1.03958e-79	0.623291	5.40837
ANP32E	Rods	0.193191	-0.012665	46473072	0.464261	9.51731e-38	4.05777e-37	14.0077	22.6567
RP4-790G17.7	Rods	0.000182374	-0.00137026	49987472	0.49937	0.00160384	0.00225344	0.0109349	0.137036
CA14	Rods	0.00701385	-0.12128	42536361	0.424934	1.40032e-307	9.11316e-306	0.524877	15.5856
APH1A	Rods	0.0279388	-0.0431392	4.60373e+07	0.459908	3.916e-116	5.16864e-115	2.07764	10.232
C1orf54	Rods	0.00205271	-0.0171637	48611722	0.485626	1.52914e-54	8.89207e-54	0.164024	3.04221
CIART	Rods	0.0311112	-0.0371367	4.73166e+07	0.472688	9.0396e-68	6.45606e-67	2.15418	7.70144
MRPS21	Rods	0.08362	-0.0780885	44049349	0.440048	1.35022e-135	2.14545e-134	6.53909	19.0755
PRPF3	Rods	0.0770575	0.0213161	4.91268e+07	0.490772	9.7169e-08	1.78939e-07	5.2269	7.31774
RPRD2	Rods	0.054386	0.00304009	4.84929e+07	0.484439	8.17043e-22	2.44147e-21	3.75068	7.03453
TARS2	Rods	0.029648	0.00490616	49633535	0.495834	0.000209626	0.000316922	2.11044	2.97826
ECM1	Rods	0.00159847	-0.00121299	4.9876e+07	0.498256	2.55968e-05	4.12506e-05	0.153089	0.502467
FALEC	Rods	0.0209502	0.00383533	49770986	0.497207	0.00201296	0.00280778	1.345	1.91851
ADAMTSL4	Rods	0.0045109	1.37846e-05	4.98944e+07	0.49844	0.000797973	0.00115066	0.262438	0.575553
MCL1	Rods	0.132015	0.00335098	4.7568e+07	0.475199	1.53534e-26	5.1797e-26	9.1088	14.8091
ENSA	Rods	0.0855926	-0.0371572	4.56285e+07	0.455824	2.04567e-88	1.93564e-87	5.82832	15.211
GOLPH3L	Rods	0.021585	2.88333e-05	49297139	0.492473	3.46908e-12	7.6509e-12	1.55276	3.08789
CTSS	Rods	0.00935602	0.00309689	5.00345e+07	0.499839	0.784791	0.802327	0.677966	0.712589
CTSK	Rods	0.0141766	0.000484557	4.97168e+07	0.496666	2.34185e-05	3.77928e-05	0.88573	1.56221
ARNT	Rods	0.0685237	0.0342819	5.05582e+07	0.505071	0.000318221	0.000474659	4.62548	3.69998
SETDB1	Rods	0.0194327	0.00213927	49591343	0.495412	1.20069e-06	2.08823e-06	1.30126	2.23826
CERS2	Rods	0.017744	-0.0109523	4.82779e+07	0.482291	1.64515e-46	8.33736e-46	1.19191	4.778
FAM63A	Rods	0.0129457	0.00173095	4.94794e+07	0.494294	3.11165e-11	6.6535e-11	0.86386	2.019
PRUNE	Rods	0.0073382	-0.00336215	4.95388e+07	0.494887	1.05164e-11	2.28259e-11	0.579552	1.60789
BNIPL	Rods	0.0030257	0.00215237	5.00897e+07	0.500391	0.159521	0.181313	0.196829	0.118765
C1orf56	Rods	0.0423685	-0.00941372	4.85572e+07	0.485081	4.31947e-24	1.36872e-23	2.85402	5.92911
CDC42SE1	Rods	0.0390715	-0.00956248	48375521	0.483266	5.01495e-29	1.78727e-28	2.79934	6.24886
MLLT11	Rods	0.0330707	-0.0380957	47696972	0.476488	6.42703e-51	3.50871e-50	2.55878	7.31774
GABPB2	Rods	0.0674264	0.026037	49897377	0.498469	0.300231	0.328101	4.3193	4.75059
SEMA6C	Rods	0.0129023	0.00332916	5.00292e+07	0.499787	0.758198	0.777236	0.940405	0.986662
TNFAIP8L2	Rods	0.00232006	0.00141396	50057783	0.500072	0.781725	0.799401	0.142154	0.127901
SCNM1	Rods	0.0293147	-0.0076623	4.85058e+07	0.484567	4.42979e-30	1.61701e-29	2.07764	5.23479
LYSMD1	Rods	0.0137619	0.00603405	4.99705e+07	0.4992	0.261188	0.28794	0.92947	1.09629
VPS72	Rods	0.0197943	-0.0145346	4.80439e+07	0.479954	6.17681e-50	3.32335e-49	1.55276	5.61849
PIP5K1A	Rods	0.0788546	0.0304728	4.99053e+07	0.498549	0.374824	0.404087	5.37999	5.85602
PSMD4	Rods	0.0774667	-0.0425773	45734644	0.456884	6.48434e-84	5.81203e-83	6.05796	15.1288
RP11-126K1.2	Rods	0.000218452	-0.00090998	49952708	0.499022	0.000215599	0.000325753	0.0328048	0.228394
ZNF687	Rods	0.0173825	0.00435937	49794157	0.497438	0.00324792	0.00444423	1.24658	1.77234
PI4KB	Rods	0.0452653	-0.0109204	48360725	0.483118	8.88294e-27	3.01174e-26	3.31329	6.80614
RP11-126K1.9	Rods	0.00035099	-0.000496456	50016712	0.499662	0.0702599	0.0833506	0.0328048	0.100493
RFX5	Rods	0.00539788	-0.00610919	49414769	0.493648	1.70566e-18	4.63532e-18	0.360853	1.6353
RP11-126K1.6	Rods	0.000973747	-0.00680363	49555054	0.49505	8.58615e-19	2.35447e-18	0.0874795	1.07802
SELENBP1	Rods	0.00121373	-0.0273043	4.75238e+07	0.474758	2.61199e-101	2.93481e-100	0.109349	5.1617
PSMB4	Rods	0.0866934	-0.0374424	4.58518e+07	0.458055	2.1332e-75	1.70647e-74	6.84527	15.7592
POGZ	Rods	0.105475	-0.0187593	4.69187e+07	0.468713	3.56177e-46	1.7949e-45	6.97649	13.7859
CGN	Rods	0.00201689	-0.016793	48614412	0.485653	4.25488e-55	2.49783e-54	0.142154	3.0148
TUFT1	Rods	0.000631153	-0.00405938	4.97845e+07	0.497342	7.55095e-11	1.59248e-10	0.0437397	0.575553
RP11-404E16.1	Rods	0.00206261	0.0012844	50089741	0.500391	0.0799407	0.0942738	0.142154	0.0639503
SNX27	Rods	0.0415483	-0.0233098	4.75069e+07	0.474589	2.05511e-52	1.15159e-51	3.03991	8.25872
RP11-98D18.1	Rods	0	-0.00152788	4.9982e+07	0.499315	0.00039822	0.00058851	0	0.137036
CELF3	Rods	0.0059681	-0.0833806	46311759	0.46265	1.01395e-140	1.71329e-139	0.492072	7.96638
RIIAD1	Rods	0.00437713	-0.00467257	49687126	0.496369	6.26011e-10	1.27117e-09	0.295243	1.0232
RP11-98D18.15	Rods	0.000138133	-0.000617418	50019479	0.499689	0.0381663	0.0466234	0.0109349	0.0730861
MRPL9	Rods	0.031941	-0.0108364	48039614	0.479911	3.9932e-41	1.82484e-40	2.42756	6.55034
OAZ3	Rods	0.00258419	0.000888483	50002985	0.499524	0.17789	0.20078	0.196829	0.292344
RP11-98D18.16	Rods	0.000439127	-0.000249125	5.00295e+07	0.49979	0.160546	0.182112	0.0218699	0.0639503
TDRKH	Rods	0.0041263	-0.00311717	49793789	0.497435	2.60205e-06	4.4355e-06	0.317113	0.831354
RP11-98D18.9	Rods	0.00649127	0.0042164	50139149	0.500885	0.0529125	0.063586	0.513942	0.338023
RP11-98D18.17	Rods	0.00112455	0.000357545	5.00332e+07	0.499826	0.39784	0.426058	0.0656096	0.100493
C2CD4D	Rods	0.000113911	-0.00112776	49960935	0.499104	0.000252048	0.000379689	0.0218699	0.200987
THEM4	Rods	0.131281	0.0698702	50876347	0.508249	1.98952e-05	3.22255e-05	8.76982	7.51873
S100A10	Rods	0.0314134	-0.027052	48714127	0.486649	3.77249e-22	1.13815e-21	2.48223	5.17084
S100A11	Rods	0.00246439	-0.00644108	4.97076e+07	0.496573	2.90223e-10	5.97568e-10	0.218699	0.90444
TCHH	Rods	0	-0.000734418	5.00094e+07	0.499589	0.00609501	0.00809943	0	0.0822218
FLG-AS1	Rods	0.00159119	-0.000117248	50001112	0.499506	0.0943183	0.110266	0.120284	0.219258
HRNR	Rods	0.00638729	0.00457769	50160048	0.501094	0.00615377	0.00815869	0.437397	0.219258
FLG	Rods	0.000454305	-0.000299066	50021289	0.499707	0.10423	0.121185	0.0328048	0.0913576
FLG2	Rods	0.0023635	0.00185203	5.00952e+07	0.500446	0.0513556	0.0617941	0.153089	0.0639503
LOR	Rods	0	-0.000816529	50014005	0.499635	0.00971803	0.0126213	0	0.0730861
S100A9	Rods	0.000294903	-0.000488649	50002998	0.499525	0.0209971	0.0264226	0.0328048	0.127901
S100A6	Rods	0.0104639	-0.111469	4.29697e+07	0.429263	6.10357e-277	3.24411e-275	0.86386	15.074
S100A4	Rods	0.00326563	-0.00502045	49640494	0.495903	1.74947e-12	3.90157e-12	0.229634	1.05061
S100A2	Rods	0.000184693	-0.000424528	49982906	0.499324	0.00102877	0.00146652	0.0109349	0.146172
S100A16	Rods	0.00319003	-0.0436195	46523697	0.464767	3.31087e-139	5.48171e-138	0.240569	7.29947
S100A13	Rods	0.0091622	-0.156765	4.12594e+07	0.412177	0	0	0.776381	18.3903
S100A1	Rods	0.00427064	-0.0904576	44575870	0.445308	9.70991e-222	3.2674e-220	0.317113	11.2735
RP1-178F15.4	Rods	0.000533571	-0.00513522	4.96291e+07	0.495789	4.27892e-17	1.11098e-16	0.0437397	0.886168
CHTOP	Rods	0.0922389	0.0125532	48410845	0.483619	3.42009e-16	8.6407e-16	6.77966	10.4604
SNAPIN	Rods	0.0320331	-0.0429206	4.60079e+07	0.459614	2.14304e-108	2.61339e-107	2.65719	10.8898
ILF2	Rods	0.0536928	-0.047737	4.52349e+07	0.451892	2.81655e-118	3.78593e-117	4.07873	14.0325
NPR1	Rods	0	-5.29491e-05	5.00277e+07	0.499772	0.0409526	0.04983	0	0.0456788
INTS3	Rods	0.0418058	0.00133953	48823981	0.487746	4.5315e-18	1.21277e-17	2.76654	5.31701
SLC27A3	Rods	0.00184594	-0.00113458	49859537	0.498091	2.49544e-06	4.25745e-06	0.120284	0.502467
GATAD2B	Rods	0.0624252	0.00324155	4.87187e+07	0.486695	1.57559e-15	3.88801e-15	4.34117	7.18984
DENND4B	Rods	0.030463	-0.00231351	4.93405e+07	0.492906	1.52882e-09	3.05439e-09	2.0339	3.48986
CRTC2	Rods	0.0109476	-0.00111756	4.9727e+07	0.496768	2.11162e-05	3.41808e-05	0.809185	1.46172
SLC39A1	Rods	0.00953255	-0.0312354	47034218	0.469867	7.99122e-103	9.16689e-102	0.765446	6.82441
RP11-422P24.12	Rods	0.0109987	0.00140888	4.98754e+07	0.49825	0.00988623	0.0128347	0.732641	1.08716
RP11-422P24.10	Rods	0.00211578	0.000909905	50042264	0.499917	0.744126	0.763803	0.120284	0.137036
CREB3L4	Rods	0.0149643	0.00377611	4.97561e+07	0.497058	0.000405696	0.000599111	1.07162	1.67184
JTB	Rods	0.0893781	-0.0689793	44315521	0.442707	4.37227e-124	6.23404e-123	6.7906	18.8471
RP11-422P24.11	Rods	0.00258728	-0.000410797	50003759	0.499532	0.193704	0.21783	0.207764	0.30148
RAB13	Rods	0.00691798	-0.0421143	4.74926e+07	0.474446	8.8372e-91	8.64389e-90	0.503007	5.62763
RPS27	Rods	0.717806	-0.440281	38132430	0.380939	4.40799e-207	1.29155e-205	39.6938	64.8273
TPM3	Rods	0.10043	-0.0300232	4.64954e+07	0.464484	1.42615e-56	8.54782e-56	7.05303	14.6994
C1orf43	Rods	0.123736	-0.0460538	4.55046e+07	0.454586	1.34836e-71	1.02027e-70	9.579	19.4683
UBAP2L	Rods	0.0351677	0.0042774	49108515	0.490589	5.4469e-13	1.23414e-12	2.44943	4.40344
HAX1	Rods	0.168655	0.0441195	48464277	0.484153	9.99414e-11	2.0981e-10	11.4379	15.7318
ATP8B2	Rods	0.000492002	-0.00934237	49500990	0.49451	2.90408e-22	8.78575e-22	0.0437397	1.14197
RP11-350G8.5	Rods	0.000355058	-0.00270267	49832944	0.497826	1.5328e-09	3.06171e-09	0.0218699	0.456788
IL6R	Rods	0.000312032	-0.00374919	49573302	0.495232	1.0798e-19	3.03486e-19	0.0328048	0.986662
SHE	Rods	0.000463509	-0.000865797	49939004	0.498885	6.09618e-05	9.57242e-05	0.0328048	0.255801
UBE2Q1	Rods	0.0376805	-0.0387778	4.68693e+07	0.468219	2.0362e-75	1.6302e-74	2.82121	9.30934
CHRNB2	Rods	0.0130102	-0.00204677	4.97858e+07	0.497355	0.000831784	0.0011981	0.973209	1.5074
ADAR	Rods	0.143999	0.0107032	4.76438e+07	0.475957	8.86917e-25	2.86331e-24	9.30563	14.937
KCNN3	Rods	0.000710742	-0.0017853	49822004	0.497717	4.65284e-09	9.11207e-09	0.0546747	0.511602
PMVK	Rods	0.036618	-0.0874711	43758177	0.43714	4.0936e-196	1.10275e-194	2.76654	15.5673
RP11-307C12.13	Rods	0.0065257	-0.00825264	4.91937e+07	0.49144	3.02469e-25	9.88627e-25	0.437397	2.15604
PBXIP1	Rods	0.0128246	-0.169712	39854943	0.398147	0	0	1.06069	21.5238
PYGO2	Rods	0.00894976	-0.0146357	4.89208e+07	0.488714	1.34628e-31	5.08959e-31	0.656096	2.92344
RP11-307C12.12	Rods	0.00868004	-0.0104832	49111688	0.490621	9.0721e-26	3.00155e-25	0.590487	2.47579
SHC1	Rods	0.0142108	0.000685411	4.93314e+07	0.492815	6.38507e-15	1.54449e-14	0.92947	2.38443
CKS1B	Rods	0.00347337	-0.016105	4.8782e+07	0.487327	5.04048e-43	2.39329e-42	0.338983	2.87776
FLAD1	Rods	0.0268042	-0.0101772	48663388	0.486142	1.53708e-25	5.05413e-25	2.09951	4.92417
LENEP	Rods	0.000626833	-0.000511427	4.99948e+07	0.499442	0.0148493	0.0190015	0.0437397	0.155308
ZBTB7B	Rods	0.0176182	-0.000299923	49517649	0.494676	3.44847e-08	6.4954e-08	1.30126	2.38443
DCST2	Rods	0.0290534	0.0244283	5.08941e+07	0.508427	5.25972e-30	1.91854e-29	2.02296	0.338023
DCST1	Rods	0.00884238	0.00649004	5.03596e+07	0.503087	1.78733e-09	3.56328e-09	0.86386	0.246665
RP11-307C12.11	Rods	0.00232173	0.00203959	50089770	0.500391	0.0797176	0.0940219	0.142154	0.0639503
ADAM15	Rods	0.029224	0.0078498	49615701	0.495656	9.66993e-05	0.00014973	2.04483	2.95085
EFNA4	Rods	0.000237404	-0.00514243	49550387	0.495003	1.27384e-20	3.68474e-20	0.0328048	1.03234
EFNA3	Rods	0.00270828	-0.00639558	49352761	0.493029	1.59375e-24	5.10762e-24	0.174959	1.57135
EFNA1	Rods	0.00150928	-0.00703871	49355123	0.493052	1.82803e-26	6.14401e-26	0.0984144	1.48913
SLC50A1	Rods	0.0145919	0.000668875	49623332	0.495732	2.37781e-07	4.29338e-07	0.9076	1.77234
DPM3	Rods	0.0470483	-0.0541	4.4856e+07	0.448107	1.36695e-135	2.17027e-134	3.81629	14.4984
KRTCAP2	Rods	0.0222897	-0.0226606	47571244	0.475232	5.95328e-63	3.95262e-62	1.82613	6.85182
TRIM46	Rods	0.00245524	-0.00506725	4.97781e+07	0.497278	2.95057e-08	5.57637e-08	0.185894	0.730861
MUC1	Rods	0.000146964	-0.00342497	4.98101e+07	0.497597	1.79986e-10	3.74145e-10	0.0218699	0.502467
RP11-263K19.4	Rods	0.00280091	-0.00111332	49842257	0.497919	4.64053e-06	7.8104e-06	0.185894	0.60296
THBS3	Rods	0.00649395	0.00105766	49972034	0.499215	0.120874	0.139338	0.426463	0.584688
GBA	Rods	0.00796247	-0.00767657	49010471	0.489609	7.28319e-29	2.58583e-28	0.623291	2.71332
FAM189B	Rods	0.0379192	0.00811461	4.95312e+07	0.494811	1.53461e-05	2.50691e-05	2.36195	3.45332
SCAMP3	Rods	0.0179971	-0.0179997	4.80487e+07	0.480001	4.121e-54	2.38235e-53	1.23565	5.28047
CLK2	Rods	0.0132696	0.00334457	49708371	0.496581	2.33652e-05	3.77129e-05	0.940405	1.6353
HCN3	Rods	0.00379124	-0.000728654	4.99117e+07	0.498612	0.00199101	0.00277735	0.251504	0.529874
FDPS	Rods	0.132067	-0.0270484	4.6066e+07	0.460194	2.70972e-58	1.68081e-57	9.27283	18.0888
RUSC1-AS1	Rods	0.00445655	0.000110791	49796963	0.497466	2.12541e-06	3.64284e-06	0.295243	0.803947
RUSC1	Rods	0.0111139	-0.0156234	48596371	0.485473	1.47555e-40	6.6735e-40	0.831055	3.7548
ASH1L	Rods	0.206866	0.00406245	4.70079e+07	0.469604	6.2683e-29	2.22952e-28	13.5921	21.2041
ASH1L-AS1	Rods	0.0133773	0.00264103	4.99278e+07	0.498773	0.0984119	0.114746	0.973209	1.22419
MSTO1	Rods	0.0182296	0.00352733	49833535	0.497832	0.0112035	0.0144763	1.23565	1.68098
YY1AP1	Rods	0.0389555	-0.00669859	48695037	0.486458	2.18164e-20	6.26107e-20	2.9415	5.73726
DAP3	Rods	0.0745025	0.0265127	5.00912e+07	0.500406	0.802983	0.818507	5.54401	5.60936
GON4L	Rods	0.294598	0.180246	53334593	0.532807	3.6836e-37	1.55273e-36	18.2176	13.2286
SYT11	Rods	0.0178181	-0.163516	4.00872e+07	0.400467	0	0	1.32313	21.3777
RIT1	Rods	0.0186955	-0.0123293	4.83672e+07	0.483183	6.4765e-41	2.94738e-40	1.38874	4.79627
KIAA0907	Rods	0.153786	0.0635832	5.04043e+07	0.503534	0.0964472	0.112688	10.0383	9.90316
ARHGEF2	Rods	0.00553346	-0.0582308	4.68073e+07	0.4676	4.20929e-122	5.92033e-121	0.404593	6.8975
RP11-336K24.12	Rods	0.000185522	-0.00149379	49960044	0.499096	0.000113051	0.000174057	0.0109349	0.191851
SSR2	Rods	0.0649711	-0.0697607	4.42186e+07	0.441739	8.74074e-145	1.53208e-143	5.0082	17.1021
UBQLN4	Rods	0.0108851	-0.00116856	4.96257e+07	0.495756	7.30687e-08	1.35341e-07	0.787315	1.64444
LAMTOR2	Rods	0.0376972	-0.0622801	4.52812e+07	0.452355	6.52723e-129	9.70668e-128	3.1602	12.8631
MEX3A	Rods	0.00526805	0.00160898	50030360	0.499798	0.665811	0.689953	0.415528	0.456788
LMNA	Rods	0.0270369	-0.0211949	4.74929e+07	0.474449	1.14224e-63	7.67946e-63	1.97922	7.18071
SEMA4A	Rods	0.000259207	-0.0086181	4.93803e+07	0.493304	7.05735e-28	2.45396e-27	0.0218699	1.36123
SLC25A44	Rods	0.0152682	-0.0064094	4.91426e+07	0.490929	6.83157e-19	1.87752e-18	1.1263	2.95999
PMF1	Rods	0.0439054	-0.0197237	47182612	0.471349	1.68889e-58	1.0509e-57	3.51011	9.4281
BGLAP	Rods	0.00101696	3.89231e-06	50019436	0.499689	0.163633	0.18543	0.0656096	0.127901
PAQR6	Rods	0.0205152	-0.0388946	4.64303e+07	0.463834	6.20472e-114	7.97594e-113	1.35593	8.67897
SMG5	Rods	0.0215116	-0.00397034	4.93572e+07	0.493073	1.22898e-10	2.56856e-10	1.5965	3.00566
TMEM79	Rods	0.00411651	-0.000424207	49874359	0.49824	0.000360953	0.000536491	0.295243	0.648639
GLMP	Rods	0.00290363	-0.0146618	48523041	0.48474	1.78448e-57	1.0874e-56	0.185894	3.24319
CCT3	Rods	0.344526	0.0764961	4.92563e+07	0.492066	0.0110755	0.0143183	22.69	27.4895
TSACC	Rods	0.00121002	0.000486468	5.00642e+07	0.500136	0.532945	0.562107	0.109349	0.0822218
RHBG	Rods	0	-0.000937291	4.9982e+07	0.499315	0.00039822	0.00058851	0	0.137036
RP11-139I14.2	Rods	0.000306782	-0.00047008	50015810	0.499653	0.044724	0.0542262	0.0218699	0.0913576
C1orf61	Rods	0.0570909	-0.589687	32895353	0.328621	0	0	4.5708	38.1235
RP11-98G7.1	Rods	0.00318144	-0.00081172	4.98295e+07	0.497792	2.34565e-06	4.00501e-06	0.196829	0.639503
MEF2D	Rods	0.141924	0.0329019	4.97344e+07	0.496841	0.142383	0.16298	9.66648	10.7528
RP11-284F21.8	Rods	0.00104005	-0.00124056	49948098	0.498976	0.00118521	0.00168307	0.0874795	0.292344
APOA1BP	Rods	0.022587	-0.0299858	4.72502e+07	0.472024	4.23687e-72	3.22949e-71	2.00109	7.67404
GPATCH4	Rods	0.0102454	-0.00333615	49559325	0.495092	1.01791e-09	2.04776e-09	0.765446	1.75407
AL365181.2	Rods	0.00311707	-0.00518302	49661271	0.496111	2.98286e-11	6.38365e-11	0.262438	1.04148
RP11-284F21.11	Rods	0.000238491	0.000108662	50042342	0.499918	0.409999	0.438532	0.0109349	0.0274073
HAPLN2	Rods	0.000748791	-0.00126269	4.99399e+07	0.498894	0.000116179	0.000178714	0.0437397	0.264937
RP11-284F21.9	Rods	0	-0.000812616	5.00094e+07	0.499589	0.00609501	0.00809943	0	0.0822218
BCAN	Rods	0.00268884	-0.0116504	49498147	0.494481	9.41474e-18	2.49327e-17	0.229634	1.33382
NES	Rods	0.00199647	-0.0124832	49036448	0.489869	2.23856e-37	9.48477e-37	0.164024	2.19258
RP11-66D17.3	Rods	0.00104911	-0.000254801	50019426	0.499689	0.163497	0.185288	0.0656096	0.127901
CRABP2	Rods	0.000650551	-0.00227536	49917941	0.498675	2.71062e-05	4.36154e-05	0.0546747	0.319752
ISG20L2	Rods	0.0386883	-0.000714478	4.85817e+07	0.485326	4.35027e-25	1.4165e-24	2.52597	5.56368
RRNAD1	Rods	0.020571	-0.0100871	48609398	0.485603	7.80699e-31	2.90245e-30	1.60744	4.53134
MRPL24	Rods	0.0186588	-0.0134591	4.83976e+07	0.483487	3.24459e-38	1.39908e-37	1.54183	4.88763
HDGF	Rods	0.0545285	-0.0547987	45369245	0.453234	6.27428e-112	7.88042e-111	4.24276	13.8864
PRCC	Rods	0.0305139	-0.00547249	4.88363e+07	0.48787	2.59037e-19	7.20547e-19	2.41662	4.9059
SH2D2A	Rods	0.0017666	-0.0265719	4.88943e+07	0.488449	9.66382e-45	4.72973e-44	0.109349	2.42098
NTRK1	Rods	0.00332043	-0.020129	49119332	0.490697	2.233e-32	8.56832e-32	0.229634	2.09209
INSRR	Rods	0	-0.00192894	49968280	0.499178	0.000104649	0.000161608	0	0.164444
PEAR1	Rods	0.000216652	-0.00285324	4.98649e+07	0.498145	3.04834e-08	5.75603e-08	0.0218699	0.392838
LRRC71	Rods	0.00142157	0.000893218	50061480	0.500109	0.545715	0.573032	0.0765446	0.0548145
ARHGEF11	Rods	0.110899	0.0488989	50511439	0.504604	0.00951466	0.0124243	7.08584	6.42244
ETV3	Rods	0.0114099	0.00469786	49962580	0.499121	0.185368	0.208694	0.787315	0.96839
KIRREL	Rods	0.0029665	-0.0114906	49140927	0.490913	4.74085e-32	1.80787e-31	0.207764	2.02814
CD1D	Rods	0.000538368	-0.000348836	49966441	0.499159	0.000762531	0.00110092	0.0328048	0.200987
MNDA	Rods	0.00625042	-0.0934908	4.33816e+07	0.433377	2.65351e-270	1.33822e-268	0.470202	13.8407
PYHIN1	Rods	0.00183931	0.000927321	5.00569e+07	0.500063	0.801394	0.816972	0.131219	0.118765
IFI16	Rods	0.00202553	-0.0245732	4.75925e+07	0.475444	6.11185e-97	6.49701e-96	0.153089	5.07035
AIM2	Rods	0.000213056	-0.000745239	5.00112e+07	0.499607	0.0290797	0.036021	0.0218699	0.100493
CADM3	Rods	0.0114521	-0.13301	43112504	0.430689	1.19958e-270	6.08087e-269	0.86386	14.7725
CADM3-AS1	Rods	0.000217755	-0.029608	48876456	0.488271	8.90132e-49	4.69569e-48	0.0109349	2.35703
ACKR1	Rods	0.00431914	-0.0695273	46846725	0.467994	1.78655e-123	2.53445e-122	0.306178	6.71478
DUSP23	Rods	0.0122726	-0.0483108	4.58892e+07	0.458428	5.36044e-141	9.08879e-140	1.14817	9.51946
SLAMF8	Rods	0	-0.000834259	49995715	0.499452	0.00153937	0.00216526	0	0.109629
C1orf204	Rods	0.000390871	-0.00465939	49682977	0.496328	2.89757e-15	7.09338e-15	0.0328048	0.767404
VSIG8	Rods	0.000582446	-0.00326207	49808245	0.497579	1.3201e-09	2.64569e-09	0.0546747	0.53901
RP11-190A12.8	Rods	0.000691216	-0.00176588	49936239	0.498858	0.00013734	0.000210657	0.0546747	0.283208
CFAP45	Rods	0	-0.000524402	50014005	0.499635	0.00971803	0.0126213	0	0.0730861
TAGLN2	Rods	0.0353772	-0.041786	4.64253e+07	0.463784	2.85434e-88	2.69563e-87	3.05085	10.4422
IGSF9	Rods	0.25786	0.232045	5.71556e+07	0.570979	2.29838e-275	1.20858e-273	16.3696	2.33875
PIGM	Rods	0.0237862	-0.0194924	47658614	0.476104	1.60907e-61	1.04925e-60	1.69492	6.55034
KCNJ10	Rods	0.00425285	-0.0559282	45173501	0.451278	1.08455e-193	2.86295e-192	0.360853	10.1316
KCNJ9	Rods	0.00158493	-0.0113701	49457171	0.494072	8.35891e-22	2.4959e-21	0.120284	1.30641
IGSF8	Rods	0.0166962	-0.107378	42931715	0.428883	2.08571e-265	9.95836e-264	1.32313	15.6496
ATP1A2	Rods	0.00568086	-0.0440983	4.72402e+07	0.471925	1.6996e-101	1.91511e-100	0.492072	6.12096
ATP1A4	Rods	0.00384687	0.00321277	50164547	0.501138	3.15216e-05	5.04524e-05	0.273373	0.0456788
CASQ1	Rods	0.0337739	0.0279828	51209778	0.51158	4.11088e-36	1.69907e-35	2.98524	0.676046
RP11-536C5.7	Rods	0.00523646	0.0036211	5.01408e+07	0.500902	0.0148602	0.0190092	0.371788	0.191851
PEA15	Rods	0.187344	-0.153817	4.09973e+07	0.409559	1.28063e-189	3.24168e-188	13.5703	33.3364
DCAF8	Rods	0.103309	0.020694	48870229	0.488208	3.01819e-09	5.96289e-09	7.09677	9.84835
RP11-574F21.3	Rods	0.00438263	0.00147334	50044077	0.499935	0.856663	0.868556	0.251504	0.264937
RP11-574F21.2	Rods	0.00087618	0.000429702	50070607	0.5002	0.22742	0.252904	0.0765446	0.036543
PEX19	Rods	0.0175464	-0.0319698	4.72186e+07	0.471709	4.57544e-82	4.00635e-81	1.42154	7.13503
COPA	Rods	0.0889061	-0.00246782	47890448	0.47842	9.34665e-27	3.16515e-26	6.29852	10.9903
NCSTN	Rods	0.040071	-0.0104033	47812007	0.477637	2.19678e-42	1.02991e-41	3.14926	7.77453
NHLH1	Rods	0.00227873	0.00116679	50056839	0.500062	0.834818	0.84837	0.185894	0.173579
VANGL2	Rods	0.000488511	-0.00979696	49387566	0.493377	1.69759e-26	5.71534e-26	0.0546747	1.3795
CD84	Rods	0.000374962	-0.000705085	4.99655e+07	0.49915	0.000389305	0.000577244	0.0218699	0.191851
F11R	Rods	0.00411657	0.00159914	49929223	0.498788	0.00875257	0.0114618	0.295243	0.53901
TSTD1	Rods	0.0467028	-0.015079	48017440	0.479689	2.06967e-32	7.95088e-32	3.93658	8.1491
USF1	Rods	0.00636122	0.00110958	4.99421e+07	0.498916	0.0416091	0.0505975	0.448332	0.66691
ARHGAP30	Rods	0.00591758	0.00452398	5.01318e+07	0.500811	0.0313495	0.0386677	0.371788	0.210122
KLHDC9	Rods	0.0309641	-0.00707651	48410535	0.483616	2.7817e-30	1.01956e-29	2.43849	5.80121
PFDN2	Rods	0.0990535	-0.0486397	4.5853e+07	0.458066	9.02649e-70	6.63659e-69	7.96063	16.8646
NIT1	Rods	0.0285228	-0.00630766	4.85741e+07	0.48525	2.317e-28	8.15001e-28	2.04483	5.06121
DEDD	Rods	0.018758	0.00597844	5.00248e+07	0.499742	0.775315	0.79375	1.61837	1.68098
UFC1	Rods	0.10082	-0.0647308	4.44345e+07	0.443896	3.97622e-111	4.96247e-110	8.00437	19.9342
USP21	Rods	0.00808665	-0.00021947	49807486	0.497571	0.000181976	0.000276264	0.579552	1.06888
PPOX	Rods	0.0333467	0.00284066	49489143	0.494391	5.03255e-06	8.44784e-06	2.4713	3.63603
B4GALT3	Rods	0.0115865	-0.0132828	4.89733e+07	0.489238	5.3598e-26	1.78019e-25	0.940405	3.10616
ADAMTS4	Rods	0.00127163	-0.0036258	49830174	0.497798	8.7007e-08	1.60495e-07	0.0984144	0.53901
NDUFS2	Rods	0.0884805	-0.034092	4.60399e+07	0.459934	8.87782e-73	6.83835e-72	6.34226	14.873
FCER1G	Rods	0.00237089	-0.00429456	49909483	0.49859	0.000506024	0.00074282	0.174959	0.456788
TOMM40L	Rods	0.0143045	0.00421682	5.00488e+07	0.499982	0.981423	0.982918	1.17004	1.17851
NR1I3	Rods	0.00229757	0.000527431	5.00422e+07	0.499916	0.782875	0.800452	0.174959	0.191851
PCP4L1	Rods	0.00643605	-0.0456013	48069709	0.480211	1.60912e-68	1.16186e-67	0.459267	4.42171
MPZ	Rods	0.00171791	-0.0013788	49876880	0.498265	7.14394e-06	1.18989e-05	0.109349	0.456788
SDHC	Rods	0.10578	-0.0483336	4.49536e+07	0.449082	1.3897e-95	1.44915e-94	7.86222	18.8197
CFAP126	Rods	0.000756387	-0.000108408	5.00039e+07	0.499534	0.0322692	0.0396925	0.0437397	0.137036
FCGR2A	Rods	9.66551e-05	-0.00307057	49854875	0.498045	5.27132e-09	1.03009e-08	0.0109349	0.401973
HSPA6	Rods	0.052011	-0.00697981	49413183	0.493632	5.16858e-06	8.67177e-06	3.33516	4.6501
FCGR3A	Rods	0.00121716	-0.00336676	4.99287e+07	0.498782	0.000805445	0.00116126	0.131219	0.374566
FCGR2B	Rods	0	-0.000281775	5.00094e+07	0.499589	0.00609501	0.00809943	0	0.0822218
FCRLB	Rods	0.000743775	-0.00269793	49818300	0.497679	6.1257e-09	1.19349e-08	0.0656096	0.529874
DUSP12	Rods	0.027947	-0.00177847	4.92427e+07	0.491929	7.69665e-11	1.62286e-10	2.26353	3.91924
RP11-474I16.8	Rods	0.000578515	-0.00185591	4.98211e+07	0.497707	2.2114e-09	4.39361e-09	0.0437397	0.502467
ATF6	Rods	0.0506095	-0.0158333	4.73907e+07	0.473428	4.80656e-51	2.62623e-50	3.65227	9.18144
OLFML2B	Rods	0.000192803	-0.000771347	49932614	0.498821	8.21096e-06	1.36095e-05	0.0109349	0.246665
NOS1AP	Rods	0.00514477	-0.0313441	47952518	0.479041	3.27422e-73	2.5389e-72	0.459267	4.65924
C1orf226	Rods	0.000225827	-0.00661523	49454380	0.494044	1.66671e-24	5.33795e-24	0.0328048	1.22419
UHMK1	Rods	0.0400923	0.00333063	49062619	0.49013	7.67991e-13	1.73154e-12	2.81028	4.86936
RP11-359K18.3	Rods	0.000337498	-0.000310695	5.00204e+07	0.499698	0.0686492	0.0816209	0.0218699	0.0822218
UAP1	Rods	0.0216979	-0.0034214	49090737	0.490411	2.12015e-16	5.39937e-16	1.72772	3.68171
DDR2	Rods	0.00534273	-0.0137168	48624234	0.485751	3.23167e-49	1.71627e-48	0.338983	3.19752
HSD17B7	Rods	0.0804922	0.0397166	50273123	0.502223	0.15492	0.176388	5.28157	4.99726
RGS4	Rods	0.00179649	-0.0122195	48844795	0.487954	4.37596e-45	2.15832e-44	0.164024	2.57628
RGS5	Rods	0.00502145	-0.0101077	4.98055e+07	0.497552	9.61502e-05	0.000148927	0.524877	1.01407
RGS5	Rods	0.00395006	-0.000418726	49869743	0.498193	0.000270431	0.000405708	0.295243	0.657775
NUF2	Rods	0.00395913	0.00122502	4.99647e+07	0.499142	0.0485611	0.0584958	0.284308	0.456788
PBX1	Rods	0.0486199	-0.017354	4.77473e+07	0.47699	1.11359e-41	5.14621e-41	3.54292	8.3044
RP11-506O24.1	Rods	0.000473881	-0.000335137	5.00204e+07	0.499698	0.0686859	0.0816209	0.0218699	0.0822218
RXRG	Rods	0.0067828	-0.00864585	4.9222e+07	0.491722	4.92319e-24	1.55752e-23	0.448332	2.11036
RP11-280O1.2	Rods	0	-0.000978884	5.00094e+07	0.499589	0.00609501	0.00809943	0	0.0822218
RP11-306I1.2	Rods	0.00160553	-0.000533472	49939930	0.498895	0.000843097	0.00121386	0.0984144	0.319752
MGST3	Rods	0.207943	-0.148319	4.12809e+07	0.412392	2.59572e-172	5.80987e-171	14.9153	34.2865
ALDH9A1	Rods	0.0448882	-0.175045	39775659	0.397355	0	0	3.60853	24.4564
TMCO1	Rods	0.106298	-0.133509	41197502	0.411559	9.34247e-226	3.2491e-224	8.15746	26.7586
RP11-466F5.8	Rods	0.00406518	0.00234074	50052363	0.500018	0.963051	0.966371	0.295243	0.292344
UCK2	Rods	0.0074124	-0.00237166	4.97097e+07	0.496594	2.47678e-07	4.4688e-07	0.503007	1.18765
RP11-525G13.2	Rods	0.00191059	0.000600974	5.00459e+07	0.499953	0.845972	0.858117	0.109349	0.118765
FAM78B	Rods	0.0229155	-0.000781584	4.97036e+07	0.496534	0.000498525	0.000732575	1.62931	2.33875
RP11-375H19.2	Rods	0.00173425	0.00144387	5.00916e+07	0.50041	0.0228947	0.0286769	0.109349	0.0274073
RP11-479J7.2	Rods	0.00128518	0.000797526	5.00606e+07	0.5001	0.547078	0.574016	0.0656096	0.0456788
POGK	Rods	0.0509512	0.00461215	49052345	0.490028	3.8359e-11	8.16936e-11	3.60853	5.71898
TADA1	Rods	0.00951231	-0.00198578	49584138	0.49534	6.28126e-09	1.22331e-08	0.787315	1.72666
ILDR2	Rods	0.0135909	-0.0756852	44454777	0.444098	6.99914e-204	2.01778e-202	1.08256	12.3424
MAEL	Rods	0.00215792	-0.031232	4.73799e+07	0.47332	3.95839e-105	4.67398e-104	0.174959	5.518
GPA33	Rods	0	-0.000346188	5.00003e+07	0.499498	0.00242742	0.00335034	0	0.100493
DUSP27	Rods	0.000308795	-0.00625141	49357504	0.493076	8.42822e-29	2.98914e-28	0.0218699	1.40691
RP11-277B15.3	Rods	0.00796832	0.00539144	50177452	0.501267	0.00449764	0.00605427	0.535812	0.283208
POU2F1	Rods	0.176047	0.0737409	5.01456e+07	0.500949	0.680862	0.704144	11.6238	12.3059
CD247	Rods	0	-0.00131393	4.99911e+07	0.499406	0.000978744	0.00139935	0	0.118765
CREG1	Rods	0.0484812	0.00027949	48690489	0.486413	8.90482e-18	2.35982e-17	3.70694	6.55947
RCSD1	Rods	0.00107537	-0.0011404	4.98431e+07	0.497927	1.65301e-07	3.01005e-07	0.0874795	0.502467
MPZL1	Rods	0.0242691	0.0033126	49478970	0.49429	1.30416e-07	2.38781e-07	1.74959	2.92344
MPC2	Rods	0.0947619	-0.0570181	4.49843e+07	0.449389	1.65879e-97	1.77288e-96	7.46856	18.2076
DCAF6	Rods	0.0292743	0.00185687	49256953	0.492072	2.17919e-10	4.51665e-10	2.31821	3.95578
GPR161	Rods	0.0029957	-0.00873426	4.94675e+07	0.494175	1.10477e-18	3.01939e-18	0.240569	1.40691
TIPRL	Rods	0.0305998	-0.0340184	46755219	0.46708	1.18953e-85	1.08745e-84	2.30727	9.01699
SFT2D2	Rods	0.0127978	0.00162565	4.93156e+07	0.492658	5.22386e-16	1.31205e-15	0.852925	2.33875
TBX19	Rods	0	-0.000609606	49986570	0.49936	0.000623693	0.000906508	0	0.127901
ATP1B1	Rods	0.0609253	-0.0951435	46840517	0.467932	2.69087e-63	1.79686e-62	4.39584	10.7711
NME7	Rods	0.112777	0.0649022	51174233	0.511225	1.03156e-10	2.16513e-10	7.5123	5.49973
BLZF1	Rods	0.0492668	0.0163747	4.96357e+07	0.495855	0.00266143	0.00366026	3.44451	4.36689
CCDC181	Rods	0.137002	0.053407	50827365	0.50776	0.0001545	0.000236224	9.86331	8.65156
SLC19A2	Rods	0.0091754	0.000697967	4.98405e+07	0.497901	0.00147502	0.00208323	0.645161	1.06888
RP1-206D15.6	Rods	0.00213936	-0.00122125	49944426	0.498939	0.0038326	0.00519956	0.153089	0.36543
F5	Rods	0.000232151	-0.000440614	50019482	0.499689	0.0381849	0.0466234	0.0109349	0.0730861
C1orf112	Rods	0.0125348	0.00585633	5.00065e+07	0.499559	0.503341	0.53302	0.82012	0.913576
SELL	Rods	0	-0.00208226	4.98357e+07	0.497853	3.53037e-10	7.24028e-10	0	0.429381
METTL18	Rods	0.0105619	-0.00840858	4.92162e+07	0.491665	1.39027e-18	3.78656e-18	0.9076	2.58542
SCYL3	Rods	0.0342467	0.0137375	4.98758e+07	0.498254	0.118889	0.137234	2.35101	2.74073
KIFAP3	Rods	0.108545	0.0156417	4.85091e+07	0.484601	4.95577e-13	1.12454e-12	8.06998	11.6481
GORAB	Rods	0.0107234	0.00303879	49937743	0.498873	0.109822	0.12717	0.874795	1.10543
PRRX1	Rods	0.000456498	0.000147334	50007581	0.49957	0.0315639	0.0388883	0.0328048	0.118765
FMO3	Rods	0.000172681	-0.000793191	49918897	0.498684	2.22871e-06	3.81197e-06	0.0109349	0.274073
FMO2	Rods	0.00085219	-0.00184354	49896934	0.498465	1.11775e-05	1.84089e-05	0.0765446	0.383702
FMO4	Rods	0	-0.00170469	4.98814e+07	0.49831	2.62388e-08	4.97312e-08	0	0.338023
PRRC2C	Rods	0.284204	0.0387319	4.78062e+07	0.477578	7.49181e-14	1.75016e-13	18.8081	25.8725
VAMP4	Rods	0.0158394	-0.0108794	4.87269e+07	0.486776	1.75469e-32	6.74872e-32	1.08256	3.7548
METTL13	Rods	0.0118521	-0.00374301	4.93326e+07	0.492827	5.45102e-15	1.32212e-14	0.918535	2.36616
DNM3	Rods	0.0484988	0.0194307	5.03948e+07	0.503439	0.00623605	0.0082557	3.60853	2.95999
DNM3OS	Rods	0.00906456	0.00725792	50224147	0.501734	0.000135617	0.000208062	0.601422	0.255801
PIGC	Rods	0.0271713	-0.0125284	48513060	0.48464	3.19019e-29	1.14087e-28	2.17605	5.30788
SUCO	Rods	0.0892763	-0.00858905	4.71442e+07	0.470965	7.31097e-43	3.4514e-42	6.42974	12.7261
TNFSF4	Rods	0.00106062	-0.00017887	49965515	0.49915	0.00351402	0.00478874	0.0765446	0.246665
RP11-296O14.3	Rods	0.0202426	0.00593391	49865801	0.498154	0.0345003	0.0423553	1.33406	1.71752
PRDX6	Rods	0.0698398	-0.233569	38418711	0.383799	0	0	5.77365	29.3349
SLC9C2	Rods	0.000120251	-0.00116971	49950897	0.499004	4.70136e-05	7.43717e-05	0.0109349	0.210122
ANKRD45	Rods	0.00177704	-0.00425144	49761615	0.497113	2.34666e-09	4.65578e-09	0.153089	0.730861
KLHL20	Rods	0.0358328	0.00836735	49361346	0.493115	7.86113e-08	1.45321e-07	2.60252	4.04714
CENPL	Rods	0.00874474	0.000865222	49831390	0.49781	0.000662375	0.000960748	0.590487	1.03234
DARS2	Rods	0.00449974	-0.000541919	49823335	0.49773	2.73964e-05	4.40609e-05	0.338983	0.794811
GAS5-AS1	Rods	0.000719325	5.85831e-05	5.00405e+07	0.499899	0.542233	0.57048	0.0437397	0.0639503
ZBTB37	Rods	0.107563	0.0693662	5.1433e+07	0.51381	3.27676e-17	8.54463e-17	7.05303	4.48566
RC3H1	Rods	0.0853619	0.0247849	4.93309e+07	0.492811	4.78299e-05	7.55553e-05	5.74084	7.43651
RP11-160H22.3	Rods	0.00220344	0.000886864	5.00295e+07	0.499789	0.447779	0.477594	0.131219	0.173579
RP11-160H22.5	Rods	0.00126409	0.00106781	50086134	0.500355	0.0401776	0.0489686	0.0984144	0.0274073
RABGAP1L	Rods	0.0396337	-0.0111674	48432298	0.483833	2.9677e-27	1.01774e-26	2.85402	6.18491
GPR52	Rods	0.00156122	0.00140854	50090703	0.500401	0.0155823	0.0198071	0.0984144	0.0182715
RP1-102G20.5	Rods	0.000152939	-0.000306646	50034096	0.499835	0.243806	0.270205	0.0218699	0.0548145
CACYBP	Rods	0.125517	0.00406466	47670375	0.476222	1.0022e-24	3.23021e-24	9.13067	14.5715
MRPS14	Rods	0.0349557	-0.0171117	4.79131e+07	0.478647	5.4973e-43	2.60455e-42	2.67906	7.0528
KIAA0040	Rods	0.000329833	-0.00475519	4.94535e+07	0.494035	6.57224e-25	2.127e-24	0.0218699	1.21506
TNR	Rods	0.00602791	-0.0152707	4.94877e+07	0.494377	6.86629e-15	1.65866e-14	0.437397	1.56221
RP11-318C24.2	Rods	0.000708149	-3.04915e-05	50035907	0.499853	0.396878	0.425467	0.0437397	0.0730861
RFWD2	Rods	0.032399	0.00631643	4.94625e+07	0.494125	1.10786e-06	1.92985e-06	2.31821	3.54467
RP11-492I21.1	Rods	0.000599957	-0.00037101	50016721	0.499662	0.0703344	0.0833689	0.0328048	0.100493
PAPPA2	Rods	0.00363964	-0.0382	47006741	0.469592	5.88156e-116	7.75257e-115	0.328048	6.42244
ASTN1	Rods	0.0172305	0.0079339	5.01706e+07	0.501199	0.0921387	0.107923	1.14817	0.913576
BRINP2	Rods	0.00158527	-0.000688815	49981040	0.499305	0.0186811	0.0236151	0.0984144	0.23753
SEC16B	Rods	0.00857586	0.00467121	5.00846e+07	0.50034	0.509511	0.539207	0.568617	0.502467
RASAL2-AS1	Rods	0.00725884	0.00437256	50138156	0.500875	0.0527411	0.0633916	0.503007	0.328887
RASAL2	Rods	0.306237	0.22478	55865916	0.558095	6.90437e-127	1.0085e-125	19.2564	8.57848
RP4-593C16.4	Rods	0.00253177	0.00212573	50099805	0.500492	0.0277296	0.0344354	0.153089	0.0548145
C1orf220	Rods	0.0126753	0.0012911	4.99247e+07	0.498743	0.0702809	0.0833655	0.831055	1.08716
RP5-1098D14.1	Rods	0.000259616	-0.000460752	4.9993e+07	0.499424	0.00518965	0.00694228	0.0218699	0.137036
RP11-428K3.1	Rods	0.00467967	0.00351776	50133538	0.500829	0.00786581	0.0103431	0.284308	0.118765
RALGPS2	Rods	0.659426	0.536339	6.43853e+07	0.643202	0	0	37.977	12.2328
ANGPTL1	Rods	0.0205212	-0.00641925	48243158	0.481944	6.42351e-45	3.15323e-44	1.39967	5.07035
FAM20B	Rods	0.0340359	0.00711374	4.97296e+07	0.496794	0.00794254	0.0104413	2.62438	3.30714
TOR3A	Rods	0.0154314	-0.00346727	4.91119e+07	0.490623	1.99227e-19	5.55981e-19	1.17004	3.06961
ABL2	Rods	0.0604421	0.00199816	49207879	0.491581	1.30392e-07	2.3876e-07	4.37397	6.16664
SOAT1	Rods	0.0233462	0.00814119	49915584	0.498651	0.173461	0.196095	1.83707	2.12863
AXDND1	Rods	0.00157471	0.000444779	50045004	0.499944	0.807579	0.822631	0.0984144	0.109629
TOR1AIP2	Rods	0.0587912	-0.0104216	47390169	0.473423	3.13281e-47	1.60833e-46	4.23182	9.8118
RP11-533E19.7	Rods	0.00809922	0.00232373	4.99733e+07	0.499228	0.186837	0.210287	0.601422	0.758268
TOR1AIP1	Rods	0.0210386	-0.021536	4.73852e+07	0.473373	1.59569e-71	1.20603e-70	1.68398	7.08935
RP11-533E19.5	Rods	0.0044093	0.000775857	4.98416e+07	0.497913	3.69254e-05	5.88674e-05	0.284308	0.703453
CEP350	Rods	0.0973477	0.00647609	48198267	0.481496	1.24593e-19	3.49679e-19	6.86714	10.9812
QSOX1	Rods	0.0106855	-0.0480658	46236286	0.461896	2.48563e-135	3.94005e-134	0.787315	8.45058
LHX4	Rods	0.00805122	-0.081155	46703837	0.466566	3.48589e-122	4.91691e-121	0.557682	7.25379
ACBD6	Rods	0.00838224	-0.08546	4.496e+07	0.449145	3.91601e-193	1.02413e-191	0.688901	10.8898
XPR1	Rods	0.0189934	-0.00505662	4.90643e+07	0.490148	1.52655e-19	4.27707e-19	1.33406	3.33455
KIAA1614	Rods	0.308771	0.205684	5.56815e+07	0.556252	3.63604e-118	4.86755e-117	19.322	8.75206
RP11-46A10.5	Rods	0.0136635	0.00875912	50229083	0.501783	0.00142928	0.00201978	0.82012	0.465924
KIAA1614-AS1	Rods	0.00319426	0.00162811	50075108	0.500245	0.385815	0.415074	0.185894	0.137036
STX6	Rods	0.0199354	0.000364001	4.94847e+07	0.494347	1.2551e-08	2.4108e-08	1.3778	2.5306
MR1	Rods	0.000998896	-0.00363303	4.96602e+07	0.4961	1.27314e-14	3.04302e-14	0.0874795	0.867897
IER5	Rods	0.0377537	-0.00689649	48595257	0.485461	5.3856e-24	1.70245e-23	2.67906	5.67331
CACNA1E	Rods	0.000616268	-0.00367916	49847588	0.497972	1.27603e-08	2.44982e-08	0.0328048	0.438516
GLUL	Rods	0.223582	-1.40246	26044763	0.260184	0	0	14.8168	56.6874
RNASEL	Rods	0.00937613	-0.00195274	4.94721e+07	0.494221	2.62564e-12	5.81153e-12	0.743576	1.90937
RGS16	Rods	0.0658046	-0.400056	36241679	0.362051	0	0	4.9754	32.4319
RP11-317P15.4	Rods	0.000500531	-0.000972443	49893302	0.498429	8.87422e-07	1.55672e-06	0.0328048	0.347159
RGS8	Rods	0.00548716	-0.0507985	4.76159e+07	0.475678	2.4765e-89	2.37404e-88	0.371788	5.24392
NPL	Rods	0.00407728	-0.00578277	4.96083e+07	0.495582	4.83011e-12	1.05958e-11	0.338983	1.22419
DHX9	Rods	0.128457	0.0290646	4.88144e+07	0.48765	1.4079e-08	2.69668e-08	8.83543	11.913
LAMC1	Rods	0.000833273	-0.00401659	49672999	0.496228	2.12274e-14	5.04134e-14	0.0765446	0.831354
NMNAT2	Rods	0.00264125	-0.012132	49451992	0.49402	6.48859e-21	1.89105e-20	0.164024	1.36123
SMG7	Rods	0.0330639	-0.00097113	4.91119e+07	0.490623	2.91584e-13	6.6741e-13	2.35101	4.28467
NCF2	Rods	0.00142755	0.000136381	49974663	0.499242	0.00725418	0.00955865	0.0765446	0.228394
ARPC5	Rods	0.0384887	-0.0414181	4.62639e+07	0.462172	3.22585e-95	3.34792e-94	2.93056	10.6797
RGL1	Rods	0.00264158	-0.0220981	4.79759e+07	0.479275	1.36959e-79	1.15562e-78	0.196829	4.34862
COLGALT2	Rods	0.00073992	-0.00753082	49442649	0.493927	2.89166e-24	9.19687e-24	0.0546747	1.26987
TSEN15	Rods	0.0195993	-0.00490606	4.90915e+07	0.490419	4.87088e-18	1.30306e-17	1.44341	3.38937
RP11-382D12.2	Rods	0.00264208	-0.000843168	4.98797e+07	0.498293	9.59267e-05	0.000148616	0.196829	0.53901
C1orf21	Rods	0.0152686	-0.0364272	4.70212e+07	0.469737	8.44988e-95	8.7146e-94	1.14817	7.25379
EDEM3	Rods	0.0280713	-0.00427175	49012562	0.48963	2.453e-17	6.42715e-17	1.92455	4.04714
FAM129A	Rods	0.000135846	-0.0014605	49882321	0.498319	7.00205e-08	1.29866e-07	0.0109349	0.347159
RNF2	Rods	0.00949442	-0.011398	49089559	0.490399	1.5179e-23	4.7533e-23	0.82012	2.74986
TRMT1L	Rods	0.0130388	-0.00434349	4.93456e+07	0.492957	6.67203e-14	1.56143e-13	1.01695	2.43925
SWT1	Rods	0.0096332	0.00262377	4.99247e+07	0.498742	0.0470839	0.0569282	0.667031	0.922711
IVNS1ABP	Rods	0.0594614	0.0299117	50292035	0.502412	0.0782131	0.0923136	4.1006	3.70912
GS1-279B7.2	Rods	0.000973906	0.000459103	50038622	0.49988	0.572842	0.599346	0.0765446	0.100493
HMCN1	Rods	0	-0.0033431	49885975	0.498356	4.04238e-08	7.5822e-08	0	0.328887
TPR	Rods	0.186786	0.0166793	4.72632e+07	0.472154	2.40468e-26	8.05742e-26	12.3893	19.3404
C1orf27	Rods	0.0492563	-0.00818136	4.81074e+07	0.480588	1.215e-32	4.68215e-32	3.4117	7.45478
OCLM	Rods	0.000878192	0.000297611	5.00423e+07	0.499917	0.668331	0.692168	0.0656096	0.0822218
RP11-295K2.3	Rods	0.00118411	0.00102028	50075188	0.500246	0.119813	0.138179	0.0765446	0.0274073
PDC	Rods	1.16327	0.80056	6.94567e+07	0.693865	0	0	57.8786	27.4621
GS1-304P7.3	Rods	0.000859143	0.000201436	50052322	0.500017	0.928559	0.934578	0.0765446	0.0730861
PTGS2	Rods	9.97147e-05	-0.001957	49900599	0.498502	3.93318e-07	7.02076e-07	0.0109349	0.310616
PLA2G4A	Rods	9.61352e-05	-0.000913843	49992044	0.499415	0.0025066	0.00345374	0.0109349	0.127901
BRINP3	Rods	0	-0.000992166	50014005	0.499635	0.00971803	0.0126213	0	0.0730861
LINC01351	Rods	0	-0.000473763	50023150	0.499726	0.0251453	0.031303	0	0.0548145
RGS18	Rods	0.000257128	-0.000437745	50039566	0.49989	0.462741	0.492553	0.0328048	0.0548145
RGS1	Rods	0.00188663	-0.0065669	49839862	0.497895	2.04987e-06	3.51704e-06	0.164024	0.584688
RGS2	Rods	0.0640361	0.0129153	4.92686e+07	0.492188	1.58632e-06	2.73576e-06	4.64735	6.36762
LINC01032	Rods	0.000255313	-0.000368433	50015811	0.499653	0.0447301	0.0542262	0.0218699	0.0913576
UCHL5	Rods	0.0699963	0.0228325	49705568	0.496553	0.0354045	0.0434221	5.1941	6.05701
TROVE2	Rods	0.254972	0.060309	48421882	0.483729	1.5054e-08	2.87952e-08	17.2444	22.8668
RP11-101E13.5	Rods	0.00277998	-0.00016683	49994661	0.499441	0.127688	0.146883	0.207764	0.319752
GLRX2	Rods	0.0165207	-0.000674346	4.95598e+07	0.495097	1.49504e-07	2.72995e-07	1.22471	2.21999
CDC73	Rods	0.061177	0.00388582	4.83677e+07	0.483188	6.40887e-22	1.92032e-21	4.538	8.13082
B3GALT2	Rods	0.0128526	-0.0268668	4.83518e+07	0.483029	1.62939e-50	8.84149e-50	0.776381	4.19331
CFH	Rods	0.00113526	-0.00400386	49820991	0.497706	3.90725e-08	7.3399e-08	0.0984144	0.557281
CFHR1	Rods	0.000384744	-0.000339199	50024959	0.499744	0.10518	0.121996	0.0218699	0.0730861
ASPM	Rods	0.000534791	-0.000292766	4.99674e+07	0.499169	0.00135507	0.00191724	0.0437397	0.210122
ZBTB41	Rods	0.0175659	-0.0222702	4.77566e+07	0.477084	7.47466e-67	5.28289e-66	1.11536	5.74639
CRB1	Rods	0.254775	0.145303	52246999	0.521942	3.50562e-18	9.41532e-18	16.4024	13.4022
RP11-75C23.1	Rods	0.00182757	0.00106094	50080601	0.5003	0.200585	0.225272	0.142154	0.0822218
DENND1B	Rods	0.0245561	-0.00143786	4.92713e+07	0.492215	6.44708e-12	1.40786e-11	1.76052	3.35282
C1orf53	Rods	0.00554518	-0.00431631	49616223	0.495661	3.05023e-10	6.27254e-10	0.481137	1.35209
LHX9	Rods	0.000500548	-0.00542794	49697599	0.496474	2.44115e-14	5.7864e-14	0.0437397	0.749132
NEK7	Rods	0.0436956	0.0267437	50251207	0.502004	0.0881392	0.103416	3.01804	2.67678
PTPRC	Rods	0.000388935	-0.00212296	49893289	0.498429	8.85584e-07	1.55377e-06	0.0328048	0.347159
MIR181A1HG	Rods	0.00141282	-0.0254717	48508682	0.484597	3.43085e-61	2.2247e-60	0.0874795	3.17011
NR5A2	Rods	0.000575537	0.000307371	5.00405e+07	0.499899	0.542433	0.57048	0.0437397	0.0639503
ZNF281	Rods	0.0653601	0.00531408	4.87037e+07	0.486545	2.14318e-15	5.26556e-15	4.52706	7.4091
RP11-469A15.2	Rods	0	-0.00070438	50004860	0.499543	0.00383948	0.00519956	0	0.0913576
KIF14	Rods	0.00125065	-0.00145772	49944441	0.49894	0.0011991	0.00170157	0.0984144	0.310616
DDX59	Rods	0.0114477	-7.16162e-05	49456608	0.494066	3.59313e-12	7.92096e-12	0.82012	2.019
RP11-92G12.3	Rods	0.000319654	-0.00129937	49896957	0.498465	6.15129e-07	1.08641e-06	0.0218699	0.328887
CAMSAP2	Rods	0.0257523	-0.0658162	4.49313e+07	0.448859	4.583e-164	9.44328e-163	1.90268	12.2693
C1orf106	Rods	0.00160798	-0.000404473	49886954	0.498365	2.34739e-05	3.78759e-05	0.120284	0.447652
KIF21B	Rods	0.0464951	-0.000332857	4.86986e+07	0.486494	1.72384e-19	4.8223e-19	3.13833	5.95651
RP11-168O16.1	Rods	0.00262352	-0.00353557	49655014	0.496048	1.05712e-12	2.37284e-12	0.185894	0.977526
CACNA1S	Rods	0.00218916	0.00187267	5.01044e+07	0.500537	0.0135973	0.0174561	0.153089	0.0456788
ASCL5	Rods	0.000604734	0.000179098	5.00313e+07	0.499808	0.285837	0.31336	0.0437397	0.0822218
TMEM9	Rods	0.0467668	-0.0774504	43719488	0.436753	6.91334e-181	1.63262e-179	3.75068	16.7276
IGFN1	Rods	5.32722e-05	-0.000801723	50010330	0.499598	0.015232	0.019439	0.0109349	0.0913576
PKP1	Rods	0.0589377	0.016554	50537442	0.504864	0.000334937	0.0004988	4.33024	3.37109
TNNT2	Rods	0.000260862	-0.0037534	4.99015e+07	0.498511	9.39374e-07	1.64303e-06	0.0218699	0.319752
PHLDA3	Rods	0.00749934	-0.0680557	4.51096e+07	0.45064	6.13703e-190	1.5615e-188	0.568617	10.4787
CSRP1	Rods	0.00491902	-0.085732	43578824	0.435348	4.21352e-266	2.0265e-264	0.328048	13.2925
RP11-134G8.7	Rods	0.000171672	-0.00353148	4.97826e+07	0.497323	1.38927e-11	3.00483e-11	0.0218699	0.557281
RP11-134G8.5	Rods	0.00074871	-0.00350621	4.97132e+07	0.496629	4.28204e-13	9.7413e-13	0.0656096	0.739996
NAV1	Rods	0.00651042	-0.0356824	47736988	0.476887	1.2913e-81	1.12173e-80	0.470202	5.10689
IPO9-AS1	Rods	0.00100488	-0.00297582	49800972	0.497506	2.31336e-09	4.59248e-09	0.0765446	0.575553
RP11-90L20.2	Rods	0	-0.00101632	4.99911e+07	0.499406	0.000978744	0.00139935	0	0.118765
IPO9	Rods	0.102014	0.00883708	4.82212e+07	0.481725	4.49872e-19	1.24401e-18	6.94369	11.036
SHISA4	Rods	0.00523882	-0.0278017	4.76763e+07	0.476282	2.30323e-87	2.15351e-86	0.349918	5.10689
RP11-307B6.3	Rods	0.000669041	-0.00285348	49761655	0.497114	9.18447e-12	1.99547e-11	0.0437397	0.621232
LMOD1	Rods	0.118144	0.0942984	5.30977e+07	0.53044	4.67017e-88	4.38529e-87	8.19027	2.15604
TIMM17A	Rods	0.0500508	-0.011128	47844099	0.477957	1.01379e-36	4.23717e-36	3.94751	8.54193
RNPEP	Rods	0.0122725	-0.0144127	48753627	0.487044	4.09533e-33	1.59219e-32	0.962274	3.57208
RP11-465N4.5	Rods	0.00154953	0.000730671	50078782	0.500282	0.18382	0.207021	0.120284	0.0639503
RP11-465N4.4	Rods	0.000237804	-0.0004341	50028626	0.499781	0.0970523	0.113261	0.0109349	0.0548145
ELF3	Rods	0.122006	0.116824	5.3472e+07	0.53418	2.65786e-144	4.65456e-143	7.40295	0.593824
GPR37L1	Rods	0.00854466	-0.0367286	46751501	0.467043	1.18596e-118	1.59849e-117	0.601422	7.22638
ARL8A	Rods	0.0333743	-0.0380436	46515953	0.464689	6.82555e-90	6.6139e-89	2.64625	9.84835
PTPN7	Rods	0.00777315	-8.58549e-05	49757382	0.497071	3.06402e-06	5.20723e-06	0.470202	1.05975
UBE2T	Rods	0.00154663	-0.00507402	4.96438e+07	0.495936	9.98902e-15	2.39656e-14	0.109349	0.922711
PPP1R12B	Rods	0.0551723	-0.0133796	48438552	0.483896	7.77338e-23	2.39169e-22	3.82723	7.18071
SYT2	Rods	0.0047584	-0.00504781	49868823	0.498184	0.000923098	0.00132517	0.404593	0.767404
RP11-569A11.1	Rods	0.00174681	-0.00059525	4.99819e+07	0.499314	0.0239653	0.0299684	0.109349	0.246665
KDM5B	Rods	0.229768	0.136511	52175153	0.521224	4.99915e-18	1.33684e-17	15.4073	12.4703
RP11-480I12.10	Rods	0.00232911	0.0013241	50034035	0.499835	0.605035	0.631588	0.185894	0.219258
PCAT6	Rods	0.0246245	-0.0171209	4.77804e+07	0.477321	7.71524e-55	4.5091e-54	1.89174	6.50466
RABIF	Rods	0.00944195	-0.00778208	4.90822e+07	0.490326	2.03307e-24	6.49759e-24	0.765446	2.71332
KLHL12	Rods	0.0143597	-0.00982678	4.90871e+07	0.490375	6.11277e-21	1.78337e-20	1.08256	3.02394
ADIPOR1	Rods	0.0760367	0.0141701	4.95e+07	0.4945	0.00211605	0.00294803	6.1345	7.42737
CYB5R1	Rods	0.0535385	-0.0176904	4.69745e+07	0.46927	2.22386e-59	1.40327e-58	4.20995	10.6249
TMEM183A	Rods	0.0437221	-5.79521e-06	48895824	0.488464	6.39385e-15	1.54643e-14	3.25861	5.66417
PPFIA4	Rods	0.00105826	-0.00884283	49573218	0.495231	4.49698e-18	1.20402e-17	0.0874795	1.04148
ADORA1	Rods	0.00282246	-0.0325474	47083411	0.470358	3.77582e-116	4.98696e-115	0.218699	6.1575
CHI3L1	Rods	0.00374246	-0.0263131	4.81205e+07	0.480719	1.5421e-69	1.12959e-68	0.338983	4.20245
LINC01136	Rods	0	-0.00068101	4.9982e+07	0.499315	0.00039822	0.00058851	0	0.137036
BTG2	Rods	0.0543126	-0.207057	4.27192e+07	0.42676	7.63102e-216	2.40377e-214	4.39584	18.9567
FMOD	Rods	0.00155821	-0.00672934	49411824	0.493619	1.35947e-23	4.26056e-23	0.120284	1.39777
PRELP	Rods	0.0116018	-0.0993824	4.29487e+07	0.429053	3.75153e-273	1.93655e-271	1.01695	15.2933
ATP2B4	Rods	0.0110534	-0.103179	4.28882e+07	0.428448	1.10368e-281	6.04539e-280	0.82012	15.211
ZC3H11A	Rods	0.0834892	0.00139267	47845165	0.477968	8.56696e-29	3.03725e-28	5.89393	10.6888
ZBED6	Rods	0.0385398	0.00593442	49153825	0.491041	1.49823e-11	3.23482e-11	2.62438	4.49479
SNRPE	Rods	0.0682177	-0.0764246	4.39514e+07	0.43907	1.25287e-148	2.2624e-147	5.56588	18.2258
SOX13	Rods	0.00180652	-0.00438231	4.95179e+07	0.494678	4.00357e-19	1.10833e-18	0.131219	1.19678
ETNK2	Rods	0.00063146	-0.00612978	49644562	0.495944	7.84316e-16	1.95846e-15	0.0656096	0.877033
REN	Rods	0.000296843	-0.000587132	50030421	0.499799	0.22414	0.250007	0.0328048	0.0730861
KISS1	Rods	0	-0.000779526	5.00094e+07	0.499589	0.00609501	0.00809943	0	0.0822218
GOLT1A	Rods	0.000116705	-0.00120746	49964612	0.499141	0.000175347	0.000266548	0.0109349	0.182715
PLEKHA6	Rods	0.0107056	-0.0296229	4.85216e+07	0.484725	9.94101e-44	4.77997e-43	0.809185	3.87356
PPP1R15B	Rods	0.0341531	-0.000867511	4.88428e+07	0.487935	2.25851e-19	6.29301e-19	2.36195	4.85109
PIK3C2B	Rods	0.00104351	-0.017839	4.90467e+07	0.489971	1.35003e-39	5.98632e-39	0.0765446	2.08295
MDM4	Rods	0.326613	0.189171	5.36379e+07	0.535837	3.84025e-40	1.72418e-39	20.3062	14.9826
LRRN2	Rods	0.00184472	-0.0113157	49312138	0.492623	2.88483e-27	9.89836e-27	0.131219	1.60789
NFASC	Rods	0.350264	0.188881	5.45601e+07	0.54505	1.33196e-63	8.93976e-63	21.2575	13.4296
CNTN2	Rods	0.000469923	-0.00340919	49899594	0.498492	5.23588e-06	8.78169e-06	0.0546747	0.356295
TMEM81	Rods	0.00123683	-0.000804154	49959973	0.499095	0.00626493	0.00829282	0.120284	0.30148
RBBP5	Rods	0.0323756	0.00529931	49238433	0.491887	6.3338e-11	1.3388e-10	2.2526	3.93751
DSTYK	Rods	0.0623107	-0.0286154	4.65841e+07	0.46537	1.60745e-72	1.23577e-71	4.05686	11.2735
TMCC2	Rods	0.0647693	0.00854093	49666769	0.496166	0.0170201	0.0215818	4.96446	5.82861
NUAK2	Rods	0.00119599	-0.00153863	4.98961e+07	0.498456	6.4553e-06	1.07683e-05	0.0656096	0.374566
KLHDC8A	Rods	0.00652415	-0.0484677	4.68364e+07	0.467891	2.91128e-118	3.91059e-117	0.492072	6.93404
LEMD1-AS1	Rods	0.000221526	-0.000783626	49969190	0.499187	0.000272687	0.000408378	0.0109349	0.173579
LEMD1	Rods	0.000934668	-0.00993804	49531145	0.494811	4.6693e-20	1.3269e-19	0.0765446	1.11456
BLACAT1	Rods	0.000153338	-0.00296102	49914315	0.498639	1.44181e-06	2.49614e-06	0.0109349	0.283208
RP11-576D8.4	Rods	0.000565791	-0.000600015	49980152	0.499296	0.00267066	0.00367039	0.0328048	0.173579
CDK18	Rods	0.00158437	-0.0249987	48068484	0.480199	2.99882e-78	2.49194e-77	0.120284	4.08368
MFSD4	Rods	0.0131321	-0.0828568	46369383	0.463225	2.51851e-124	3.59873e-123	1.02788	8.39576
ELK4	Rods	0.0445365	-0.0596285	4.69087e+07	0.468613	1.60455e-71	1.21226e-70	3.08365	9.46464
SLC45A3	Rods	0.000288658	-0.000692452	50024949	0.499744	0.105044	0.121996	0.0218699	0.0730861
NUCKS1	Rods	0.295407	-0.293712	37890532	0.378522	2.46124e-268	1.2225e-266	20.175	46.6563
RAB29	Rods	0.00193955	-0.0228148	48120913	0.480723	2.32308e-75	1.85762e-74	0.142154	4.00146
SLC41A1	Rods	0.0379241	0.00440325	4.91632e+07	0.491135	1.96843e-11	4.23702e-11	2.60252	4.44911
PM20D1	Rods	0.00156144	0.000980014	50076988	0.500264	0.15824	0.179898	0.0984144	0.0456788
RAB7B	Rods	0.000347672	-0.00308646	4.98101e+07	0.497597	1.80954e-10	3.76039e-10	0.0218699	0.502467
C1orf186	Rods	0.000314494	-0.000428838	5.00204e+07	0.499698	0.0686401	0.0816209	0.0218699	0.0822218
FAM72A	Rods	0.00023822	-0.000576658	49970095	0.499196	0.000598833	0.000873991	0.0218699	0.182715
SRGAP2	Rods	0.00829134	-0.0367591	4.79355e+07	0.478871	3.60861e-70	2.6681e-69	0.612356	4.85109
RASSF5	Rods	0.000301579	-0.00216032	49896946	0.498465	6.13994e-07	1.08469e-06	0.0218699	0.328887
EIF2D	Rods	0.025983	0.00542918	4.95682e+07	0.495181	6.07507e-06	1.0146e-05	1.77146	2.76813
RP11-343H5.6	Rods	0.00315838	3.77481e-05	49823223	0.497729	3.32515e-06	5.63449e-06	0.229634	0.685182
DYRK3	Rods	0.0147405	0.0109691	50260237	0.502094	0.00124725	0.00176837	1.07162	0.657775
MAPKAPK2	Rods	0.0271065	-0.00306063	48903368	0.488539	5.39298e-20	1.52969e-19	1.94642	4.29381
IL10	Rods	0.000777442	-0.000167372	50026764	0.499762	0.203008	0.227553	0.0437397	0.0913576
PFKFB2	Rods	0.195935	0.170436	55338193	0.552823	1.17355e-183	2.83941e-182	12.8486	2.4027
YOD1	Rods	0.0315708	0.0169722	5.02821e+07	0.502313	0.0194398	0.0245381	2.23073	1.79061
CD55	Rods	0.00438938	-0.00605878	4.94791e+07	0.494291	4.72688e-16	1.1892e-15	0.371788	1.51654
CD46	Rods	0.150657	0.0588412	50072388	0.500218	0.919317	0.926743	9.91799	10.4787
C1orf132	Rods	0.201199	0.0273368	4.92985e+07	0.492486	0.00208591	0.00290665	12.433	14.6812
CD34	Rods	0	-0.00289202	49840250	0.497899	5.42672e-10	1.10456e-09	0	0.420245
PLXNA2	Rods	0.00345513	-0.0188694	4.91827e+07	0.49133	1.16553e-28	4.1203e-28	0.284308	2.019
CAMK1G	Rods	0.000137402	-0.000656021	50005765	0.499552	0.00968001	0.0126139	0.0109349	0.100493
LAMB3	Rods	0.000530927	-0.000635199	49984721	0.499342	0.00404672	0.00546108	0.0328048	0.164444
RP1-28O10.1	Rods	0.000539644	-5.68669e-05	50025862	0.499753	0.153573	0.174972	0.0328048	0.0822218
G0S2	Rods	0.000452313	-0.0136087	49030213	0.489807	2.38979e-41	1.09821e-40	0.0437397	2.08295
HSD11B1	Rods	0.000462555	-0.0164176	48706594	0.486574	3.43245e-54	1.98605e-53	0.0546747	2.74073
TRAF3IP3	Rods	0.000666033	-0.00199942	49945364	0.498949	0.000305992	0.000456764	0.0546747	0.264937
C1orf74	Rods	0.00154269	-0.00236933	4.98394e+07	0.49789	1.42813e-06	2.47376e-06	0.153089	0.575553
IRF6	Rods	0.00107085	-0.0045911	49517722	0.494677	1.38393e-20	3.99732e-20	0.0765446	1.14197
DIEXF	Rods	0.0101029	0.00126989	4.97939e+07	0.497436	0.000435202	0.000640908	0.787315	1.30641
SYT14	Rods	0.050076	0.015119	50200119	0.501494	0.251554	0.278112	3.64133	3.38937
SERTAD4-AS1	Rods	0.000621214	-0.000257005	50027660	0.499771	0.251765	0.278282	0.0546747	0.100493
SERTAD4	Rods	0.000236239	-0.0031314	49906063	0.498556	1.44174e-06	2.49614e-06	0.0218699	0.310616
HHAT	Rods	0.000573797	-0.0158348	48620766	0.485716	2.4679e-57	1.49691e-56	0.0656096	2.92344
RCOR3	Rods	0.0843716	0.0207845	49140204	0.490905	4.38323e-07	7.80292e-07	5.78458	7.88416
TRAF5	Rods	0.0009208	-0.00317843	4.98503e+07	0.497999	1.09403e-07	2.00886e-07	0.0656096	0.465924
LINC00467	Rods	0.0633483	0.0254644	4.94677e+07	0.494177	0.000141721	0.000217022	4.17715	5.50886
RD3	Rods	0.108879	0.0264323	50163872	0.501132	0.550005	0.576492	7.731	7.71971
RP11-359E8.3	Rods	0.00323452	0.00244719	50118029	0.500674	0.00942422	0.012307	0.207764	0.0730861
SLC30A1	Rods	0.0155175	-0.0193598	47905111	0.478567	1.06274e-59	6.73401e-59	1.21378	5.5454
NEK2	Rods	0.00304207	-0.00530224	49697850	0.496476	9.00457e-11	1.89399e-10	0.207764	0.913576
RP11-122M14.1	Rods	0.00182076	0.00129644	50108911	0.500583	0.00597293	0.00796997	0.153089	0.036543
LPGAT1	Rods	0.211611	0.0139612	48934413	0.48885	1.96803e-05	3.18827e-05	14.3794	17.4128
INTS7	Rods	0.00933742	-0.0037425	4.96362e+07	0.49586	2.4283e-08	4.61174e-08	0.656096	1.48913
PPP2R5A	Rods	0.0178001	-0.0344533	46794551	0.467473	7.58635e-101	8.49973e-100	1.29032	7.86589
RP11-384C4.7	Rods	0.00351179	0.00187367	50082409	0.500318	0.295211	0.323098	0.218699	0.155308
TMEM206	Rods	0.0087855	-0.0154554	48193914	0.481452	4.97269e-58	3.06906e-57	0.699836	4.43084
NENF	Rods	0.0344415	-0.2039	3.88651e+07	0.388258	0	0	2.86495	25.4339
RP11-61J19.3	Rods	0	-0.000514663	5.00186e+07	0.49968	0.0155787	0.0198063	0	0.0639503
RP11-61J19.5	Rods	0.00214079	-0.0106423	4.89444e+07	0.488949	2.22208e-41	1.02162e-40	0.153089	2.36616
ATF3	Rods	0.00616473	-0.0335796	47991106	0.479426	1.68429e-68	1.21568e-67	0.590487	4.71405
FAM71A	Rods	0	-0.000576424	49968280	0.499178	0.000104649	0.000161608	0	0.164444
BATF3	Rods	0.000798117	0.000321687	50004828	0.499543	0.0458293	0.0554661	0.0546747	0.146172
NSL1	Rods	0.0558212	-0.00719543	4.80082e+07	0.479596	1.41389e-32	5.4433e-32	3.92564	8.20391
TATDN3	Rods	0.0538667	0.0219595	4.97711e+07	0.497208	0.0443912	0.0538776	3.64133	4.30294
FLVCR1-AS1	Rods	0.0438754	0.0200927	50199903	0.501492	0.220526	0.24639	3.18207	2.93258
FLVCR1	Rods	0.0559431	0.0236316	5.02575e+07	0.502067	0.118665	0.136992	3.81629	3.47159
VASH2	Rods	0.00357635	-0.000338801	4.99746e+07	0.499241	0.0591793	0.0709181	0.240569	0.392838
ANGEL2	Rods	0.030884	-0.00138275	4.90672e+07	0.490176	6.08051e-15	1.47227e-14	2.16512	4.18418
RPS6KC1	Rods	0.0370881	0.0108118	49795680	0.497454	0.0285779	0.0354286	2.4713	3.02394
LINC00538	Rods	0	-0.00472392	49831105	0.497807	2.29706e-10	4.75347e-10	0	0.438516
PROX1	Rods	0.0188677	-0.156684	4.27562e+07	0.42713	8.94105e-272	4.57944e-270	1.41061	16.0424
RP11-478J18.2	Rods	0.000562111	-0.0110635	49488096	0.494381	1.92545e-22	5.84931e-22	0.0546747	1.17851
PROX1-AS1	Rods	0.000391681	-0.00157192	49970096	0.499196	0.000598927	0.000873991	0.0218699	0.182715
SMYD2	Rods	0.00890856	-0.0230033	4.82606e+07	0.482118	2.68526e-55	1.58062e-54	0.710771	4.30294
PTPN14	Rods	0.00287924	-0.00136951	49778379	0.497281	3.05791e-08	5.77244e-08	0.185894	0.730861
CENPF	Rods	0.00404176	-0.00233705	49902203	0.498518	0.00370605	0.00504311	0.360853	0.657775
KCTD3	Rods	0.0432389	-0.00687696	48612329	0.485632	5.41675e-22	1.62825e-21	3.01804	5.99306
USH2A	Rods	0.30198	0.278738	5.83957e+07	0.583366	0	0	18.5457	2.03727
RP5-1111A8.3	Rods	0.00199425	0.0017792	50101650	0.50051	0.00462632	0.00621985	0.120284	0.0182715
ESRRG	Rods	0.0640669	0.014086	49940193	0.498897	0.465662	0.495008	4.61454	4.91504
GPATCH2	Rods	0.269141	0.17806	53603695	0.535495	2.69565e-49	1.43354e-48	16.4352	10.4787
SPATA17	Rods	0.0337482	0.0246749	5.05594e+07	0.505083	4.15697e-08	7.79046e-08	2.2854	1.28814
RP11-152L7.2	Rods	0.000566219	-0.000854059	49939012	0.498885	6.1036e-05	9.58332e-05	0.0328048	0.255801
RRP15	Rods	0.0408149	-0.00342004	4.83812e+07	0.483323	5.94293e-29	2.11494e-28	2.77747	6.23059
TGFB2-AS1	Rods	0.000392823	-0.00625446	49495564	0.494455	7.75488e-23	2.38637e-22	0.0328048	1.14197
TGFB2	Rods	0.00444598	-0.0703545	4.45489e+07	0.445039	1.13141e-220	3.77501e-219	0.382723	11.4014
LYPLAL1-AS1	Rods	0.00260316	0.00072984	50021245	0.499707	0.321103	0.35025	0.142154	0.200987
LYPLAL1	Rods	0.0447248	-0.0601038	44727198	0.44682	4.95415e-148	8.88907e-147	3.26955	14.1878
RP11-392O17.2	Rods	0.00106351	-0.00160966	4.99052e+07	0.498547	1.44003e-05	2.35436e-05	0.0656096	0.356295
SLC30A10	Rods	3.99032e-05	-0.00313433	49671984	0.496218	1.93509e-16	4.93189e-16	0.0109349	0.767404
EPRS	Rods	0.105473	0.0211047	4.85506e+07	0.485016	8.81317e-13	1.98206e-12	7.75287	11.2553
BPNT1	Rods	0.0196418	-0.00148158	49333111	0.492833	2.63028e-11	5.63767e-11	1.5637	3.02394
IARS2	Rods	0.0588552	0.00238398	48478212	0.484292	1.549e-20	4.46887e-20	4.24276	7.57354
RAB3GAP2	Rods	0.0865341	-0.00858476	4.73022e+07	0.472544	3.84581e-41	1.7583e-40	5.90487	11.8308
MARK1	Rods	0.0202789	-0.0196028	4.83644e+07	0.483155	8.34499e-40	3.71791e-39	1.49809	4.9059
C1orf115	Rods	0.00565186	-0.016678	48940216	0.488908	6.49647e-34	2.57133e-33	0.481137	2.70418
MARC2	Rods	0.000557327	-0.00798271	4.9172e+07	0.491223	1.40992e-35	5.76811e-35	0.0437397	1.79974
MARC1	Rods	0.00224889	-0.0154431	4.87251e+07	0.486759	2.97165e-50	1.60719e-49	0.153089	2.80468
HLX	Rods	0	-0.000270802	50004860	0.499543	0.00383948	0.00519956	0	0.0913576
C1orf140	Rods	0.000379535	-0.00223082	49829292	0.497789	2.33182e-09	4.62774e-09	0.0328048	0.475059
DUSP10	Rods	0.0587083	0.0340504	50576579	0.505255	5.90178e-05	9.27604e-05	4.0678	3.08789
RP11-400N13.3	Rods	0.000743053	-0.000353641	50026759	0.499762	0.202913	0.22752	0.0437397	0.0913576
RP11-378J18.9	Rods	0.00260474	0.00106763	50050455	0.499999	0.996402	0.99748	0.164024	0.164444
TAF1A	Rods	0.0154906	0.00183412	49839080	0.497887	0.00806984	0.0105938	1.04975	1.47999
TAF1A-AS1	Rods	0.00117103	-0.00225781	49849404	0.49799	7.11359e-07	1.25311e-06	0.109349	0.511602
MIA3	Rods	0.0689765	-0.0161787	47306270	0.472585	1.33235e-45	6.64288e-45	4.94259	10.7254
RP11-378J18.8	Rods	0.000538396	-0.00232593	4.98942e+07	0.498438	1.81936e-06	3.13246e-06	0.0437397	0.356295
AIDA	Rods	0.0227981	-0.0236653	47794499	0.477462	4.39119e-58	2.71271e-57	1.5965	6.16664
BROX	Rods	0.0341335	-0.00852012	4.81644e+07	0.481158	2.53854e-38	1.09799e-37	2.30727	6.17577
RP11-452F19.3	Rods	0.00697775	-0.00179513	49664283	0.496141	3.22553e-08	6.07954e-08	0.557682	1.33382
DISP1	Rods	0.00453066	0.00155271	49965688	0.499152	0.0541989	0.0650723	0.295243	0.465924
TLR5	Rods	0.000354121	-0.000829501	49915243	0.498648	3.42321e-06	5.79717e-06	0.0218699	0.292344
SUSD4	Rods	0.00936986	-0.00865031	4.94234e+07	0.493735	2.42572e-14	5.7512e-14	0.677966	1.93678
CAPN2	Rods	0.0299904	-0.00190332	4.89232e+07	0.488738	3.75795e-18	1.00875e-17	2.20886	4.5222
TP53BP2	Rods	0.0734917	0.0508235	51607847	0.515557	4.8638e-30	1.77511e-29	5.53308	2.47579
RP11-504P24.9	Rods	0.00385176	0.00141512	5.00614e+07	0.500108	0.749865	0.769413	0.240569	0.219258
FBXO28	Rods	0.0328772	0.00155509	4.9301e+07	0.492511	1.44119e-09	2.8837e-09	2.30727	3.85529
DEGS1	Rods	0.0274189	-0.0251143	4.7432e+07	0.473841	3.38001e-64	2.29276e-63	2.11044	7.43651
RP11-365O16.6	Rods	0.000459623	-0.00108661	49999316	0.499488	0.021864	0.0274452	0.0437397	0.146172
NVL	Rods	0.0365103	0.0117524	49809279	0.497589	0.039236	0.0478713	2.51504	3.04221
CNIH4	Rods	0.0494734	-0.0147504	4.75492e+07	0.475012	4.79184e-45	2.36049e-44	3.8819	9.08094
WDR26	Rods	0.043142	0.00212073	48993189	0.489437	1.61993e-13	3.74394e-13	3.06178	5.27133
CNIH3	Rods	0.000562807	-0.0118699	49096003	0.490464	6.00615e-38	2.573e-37	0.0656096	1.97332
DNAH14	Rods	0.00645559	-0.0282174	4.81391e+07	0.480904	1.91214e-66	1.33897e-65	0.426463	4.25726
LBR	Rods	0.0184727	0.00220728	4.93479e+07	0.49298	3.85695e-12	8.49066e-12	1.30126	2.73159
ENAH	Rods	0.0325411	-0.00967118	48291897	0.482431	7.92364e-35	3.19065e-34	2.27447	5.87429
SRP9	Rods	0.144112	-0.236167	38440214	0.384014	0	0	10.9787	35.1727
EPHX1	Rods	0.0153566	-0.0692481	44278446	0.442337	5.10294e-208	1.50411e-206	1.21378	12.8449
RP11-285F7.2	Rods	0.00030067	-0.00283957	49760713	0.497104	3.98643e-12	8.76836e-12	0.0328048	0.612096
TMEM63A	Rods	0.00268164	-0.012357	48760851	0.487116	1.54974e-47	8.00611e-47	0.196829	2.77727
LEFTY1	Rods	0.00201433	-0.000710265	4.99499e+07	0.498994	0.00659334	0.0087211	0.164024	0.36543
PYCR2	Rods	0.0674426	0.0119314	4.8805e+07	0.487557	1.99181e-12	4.43352e-12	5.18316	7.91157
LEFTY2	Rods	0.000472708	-0.000156602	50016716	0.499662	0.070293	0.0833689	0.0328048	0.100493
SDE2	Rods	0.0132679	-0.00603202	4.92048e+07	0.491551	5.94772e-18	1.58598e-17	1.01695	2.72246
H3F3A	Rods	0.685983	-0.333268	3.99194e+07	0.398791	3.55347e-151	6.54868e-150	39.7048	63.2103
RP11-396C23.2	Rods	0.00103382	-4.7793e-05	50021238	0.499707	0.23086	0.256527	0.0874795	0.146172
ACBD3	Rods	0.062213	-0.0133972	4.71481e+07	0.471004	9.89023e-52	5.48132e-51	4.60361	10.7071
MIXL1	Rods	0.000994561	0.000964573	50065145	0.500145	0.357278	0.38663	0.0656096	0.036543
LIN9	Rods	0.00192721	-0.000901714	4.98833e+07	0.498329	2.44583e-05	3.9445e-05	0.131219	0.465924
PARP1	Rods	0.179938	0.0155672	47584163	0.475361	7.95761e-21	2.31508e-20	12.947	19.1577
C1orf95	Rods	0.000525578	-0.00283462	49687605	0.496374	4.47539e-15	1.0891e-14	0.0328048	0.758268
ITPKB	Rods	0.000152823	-0.00141781	49877750	0.498273	4.55012e-08	8.50785e-08	0.0109349	0.356295
PSEN2	Rods	0.00886885	-0.0166244	48497250	0.484482	1.78036e-46	9.01564e-46	0.699836	3.81875
ADCK3	Rods	0.0117959	-0.00669199	49174032	0.491243	1.14572e-19	3.21874e-19	0.92947	2.69505
CDC42BPA	Rods	0.117549	-0.0212165	4.71738e+07	0.471261	8.32652e-38	3.55468e-37	7.731	14.0325
ZNF678	Rods	0.0121253	-0.0047772	4.94887e+07	0.494387	8.55471e-11	1.80052e-10	0.896665	2.02814
SNAP47	Rods	0.0590959	-0.0021291	4.84511e+07	0.484022	1.55963e-21	4.62332e-21	4.11154	7.48219
JMJD4	Rods	0.0253457	-0.00116229	4.92795e+07	0.492297	2.2809e-11	4.89946e-11	1.85894	3.43504
ARF1	Rods	0.111079	-0.115993	4.20663e+07	0.420238	6.65651e-187	1.6428e-185	8.75888	25.6075
C1orf35	Rods	0.0933428	0.00767947	4.83113e+07	0.482625	2.04132e-18	5.5315e-18	6.46255	10.3143
MRPL55	Rods	0.0562655	-0.0311009	4.66971e+07	0.466499	1.73823e-65	1.20175e-64	4.538	11.5019
GUK1	Rods	0.693027	0.168781	52324493	0.522716	5.29579e-10	1.07869e-09	39.497	43.203
GJC2	Rods	0.001605	-0.00189088	4.99471e+07	0.498967	0.00310005	0.00424691	0.131219	0.338023
IBA57-AS1	Rods	0.00057347	-0.000287098	49981062	0.499305	0.00453355	0.00609844	0.0437397	0.182715
IBA57	Rods	0.0370607	0.025233	50466891	0.504159	2.88733e-05	4.63416e-05	2.44943	1.64444
C1orf145	Rods	0.00116095	-0.00205048	4.97773e+07	0.49727	1.49166e-10	3.10931e-10	0.0656096	0.612096
OBSCN	Rods	0.00596865	-0.00738229	49337353	0.492875	2.08029e-20	5.97628e-20	0.415528	1.84542
RP5-1139B12.2	Rods	0.000193439	-0.000198607	50019482	0.499689	0.0381849	0.0466234	0.0109349	0.0730861
RP5-1139B12.4	Rods	0.000319682	-7.77929e-05	50035000	0.499844	0.324441	0.35321	0.0328048	0.0639503
TRIM11	Rods	0.00220638	-0.0195592	48675509	0.486263	5.93305e-52	3.29932e-51	0.164024	2.91431
TRIM17	Rods	0	-0.00146735	4.99729e+07	0.499223	0.000163149	0.000248754	0	0.155308
HIST3H2A	Rods	0.0148232	-0.0277312	4.77651e+07	0.477168	8.42709e-67	5.94965e-66	1.10443	5.70985
HIST3H2BB	Rods	0.000380177	-0.00482346	49687555	0.496373	4.43705e-15	1.08004e-14	0.0328048	0.758268
RNF187	Rods	0.0636748	-0.120575	4.19291e+07	0.418867	8.94815e-237	3.43285e-235	4.92072	21.6335
RHOU	Rods	0.000925702	-0.00828081	49334842	0.49285	6.2156e-28	2.16432e-27	0.0765446	1.5074
RAB4A	Rods	0.0911482	0.0320832	5.02108e+07	0.5016	0.367977	0.397387	6.80153	6.68737
RP4-803J11.2	Rods	0.00129928	0.000232799	5.00441e+07	0.499935	0.765883	0.784869	0.0874795	0.100493
CCSAP	Rods	0.0734695	-0.0247846	47872186	0.478238	2.34542e-30	8.61574e-30	5.30344	9.86662
ACTA1	Rods	0	-0.000756006	4.9982e+07	0.499315	0.00039822	0.00058851	0	0.137036
NUP133	Rods	0.0212976	-0.00546424	4.90432e+07	0.489937	1.38015e-18	3.76055e-18	1.5637	3.60862
ABCB10	Rods	0.00845235	-0.00133623	4.96193e+07	0.495691	4.32776e-09	8.4847e-09	0.612356	1.47999
TAF5L	Rods	0.0165387	0.00705947	5.00278e+07	0.499772	0.767539	0.786198	1.17004	1.22419
URB2	Rods	0.0316148	0.0212957	50587074	0.505359	1.42778e-09	2.85744e-09	2.16512	1.10543
RP11-552D4.1	Rods	0.00031949	-0.0012835	49943568	0.498931	9.28573e-05	0.000143985	0.0328048	0.246665
GALNT2	Rods	0.132382	0.0865735	52018202	0.519656	7.13872e-28	2.48181e-27	8.8901	5.22565
RP5-956O18.3	Rods	0.0179465	0.0076217	5.01615e+07	0.501108	0.130946	0.150447	1.20284	0.986662
PGBD5	Rods	0.0185456	-0.0102472	49322459	0.492726	1.37378e-12	3.07276e-12	1.345	2.81381
COG2	Rods	0.07991	0.0419205	50095702	0.500451	0.774474	0.793055	5.13942	5.24392
AGT	Rods	0.0751018	0.00454062	47895117	0.478467	4.81241e-28	1.67987e-27	5.79552	10.4696
RP11-99J16__A.2	Rods	0.0681128	0.0571089	52027510	0.519749	5.21376e-68	3.73583e-67	4.77857	0.831354
CAPN9	Rods	0.00283546	0.00207285	50102513	0.500519	0.0416499	0.0506409	0.185894	0.0822218
C1orf198	Rods	0.00743525	-0.00594685	4.9221e+07	0.491713	1.03841e-22	3.18352e-22	0.535812	2.20172
TTC13	Rods	0.0186253	0.00617533	49974489	0.49924	0.366642	0.396241	1.345	1.5074
ARV1	Rods	0.0282414	-0.0163532	4.79898e+07	0.479413	5.14718e-43	2.44336e-42	2.39475	6.59602
FAM89A	Rods	0.169999	0.0944546	52329868	0.52277	8.71614e-28	3.02488e-27	11.8097	7.63749
TRIM67	Rods	0.000635863	-0.012963	49395891	0.49346	1.64927e-26	5.55739e-26	0.0437397	1.35209
C1orf131	Rods	0.0292175	-0.0097967	4.83607e+07	0.483118	2.52573e-35	1.02733e-34	1.95735	5.40837
GNPAT	Rods	0.0460837	-0.000391251	48665855	0.486167	9.74527e-21	2.82806e-20	3.00711	5.89256
EXOC8	Rods	0.0197044	0.00958944	5.00398e+07	0.499892	0.899101	0.907059	1.45435	1.48913
SPRTN	Rods	0.139618	0.0981893	5.209e+07	0.520374	6.64619e-31	2.47416e-30	8.69328	4.88763
EGLN1	Rods	0.0714917	-0.00590409	4.74986e+07	0.474506	2.14521e-39	9.47612e-39	5.1941	10.634
RP11-295G20.2	Rods	0.0015002	-0.000645849	49931699	0.498812	0.000594283	0.000868114	0.109349	0.347159
TSNAX	Rods	0.0756839	-0.0347448	45727436	0.456812	5.7939e-87	5.39679e-86	5.62056	14.7542
DISC1	Rods	0.211255	0.184463	55509757	0.554537	1.65838e-195	4.43712e-194	13.0344	2.25653
SIPA1L2	Rods	0.0604404	0.0233365	4.99829e+07	0.499324	0.641174	0.66677	4.25369	4.49479
MAP10	Rods	0.01516	0.00113452	49770483	0.497202	0.000785859	0.00113369	1.09349	1.66271
NTPCR	Rods	0.0327223	-0.0158968	47944911	0.478965	2.24874e-42	1.05403e-41	2.63532	6.94318
PCNXL2	Rods	0.059878	0.0041904	49319702	0.492699	2.26201e-06	3.86722e-06	4.14434	5.70985
RP5-862P8.2	Rods	0	-0.00153546	49913410	0.49863	5.44334e-07	9.64742e-07	0	0.274073
KCNK1	Rods	0.00743706	-0.0464258	4.66843e+07	0.466371	4.80134e-123	6.79179e-122	0.546747	7.29947
SLC35F3	Rods	0.000486692	-0.00230401	49943568	0.498931	9.28573e-05	0.000143985	0.0328048	0.246665
RP5-827C21.6	Rods	0.000409406	-0.000615113	4.99838e+07	0.499333	0.00218841	0.00304196	0.0218699	0.155308
RP5-827C21.4	Rods	0.044637	0.00691712	4.90955e+07	0.490459	3.04439e-11	6.51464e-11	3.193	5.20738
COA6	Rods	0.0221334	-0.0174036	4.84368e+07	0.483878	5.62033e-34	2.22724e-33	1.85894	5.12516
TARBP1	Rods	0.0302743	-0.0177696	48577034	0.485279	6.98594e-28	2.42956e-27	2.11044	5.10689
LINC01354	Rods	0.000426609	-0.00473463	4.96473e+07	0.495972	2.32209e-16	5.89915e-16	0.0437397	0.849625
IRF2BP2	Rods	0.0288103	-0.0795422	44043032	0.439985	2.88308e-195	7.69301e-194	2.19792	14.3797
RP4-781K5.2	Rods	0.00218507	-0.000266256	4.99546e+07	0.499041	0.00339115	0.00463026	0.109349	0.30148
RP4-781K5.4	Rods	0.0156394	0.013284	50506865	0.504558	1.29693e-15	3.21323e-15	1.14817	0.23753
RP4-781K5.6	Rods	0.186788	0.184658	5.53727e+07	0.553167	1.7336e-255	7.75168e-254	10.8693	0.255801
RP4-597N16.4	Rods	0	-0.000758381	5.00003e+07	0.499498	0.00242742	0.00335034	0	0.100493
TOMM20	Rods	0.0821163	-0.0755453	4.37807e+07	0.437365	8.40364e-146	1.49021e-144	6.42974	19.5688
RBM34	Rods	0.0104946	0.00430558	49905317	0.498549	0.0315112	0.0388574	0.754511	1.05061
ARID4B	Rods	0.262168	0.0814198	49621128	0.49571	0.122126	0.140732	17.0476	19.8794
GGPS1	Rods	0.0806718	-0.000180428	4.80449e+07	0.479963	1.14923e-24	3.69805e-24	5.9158	10.2503
TBCE	Rods	0.0190314	0.000666327	4.96197e+07	0.495696	1.57671e-05	2.57547e-05	1.54183	2.42098
B3GALNT2	Rods	0.029902	-0.0259235	4.84e+07	0.483511	2.64673e-33	1.03471e-32	2.07764	5.4175
GNG4	Rods	0.00123683	-0.00183883	49913335	0.498629	0.000139233	0.000213379	0.109349	0.383702
LYST	Rods	0.276786	0.177364	5.42748e+07	0.542199	9.65882e-67	6.80709e-66	17.7693	10.3143
NID1	Rods	0.000156471	-0.00208289	49736017	0.496857	7.67914e-14	1.79244e-13	0.0109349	0.639503
GPR137B	Rods	0.251912	0.0335068	4.78557e+07	0.478074	2.68366e-14	6.35512e-14	16.8835	23.3693
ERO1B	Rods	0.103105	0.0669245	51318920	0.512671	2.12598e-15	5.2246e-15	6.64844	4.29381
EDARADD	Rods	0.000151317	-0.000398984	50024052	0.499735	0.0607227	0.0726187	0.0109349	0.0639503
LGALS8	Rods	0.0307296	-0.00751938	49130228	0.490806	2.83851e-13	6.50315e-13	2.24166	4.12023
LGALS8-AS1	Rods	0.0021854	-0.00076934	49991893	0.499414	0.0899988	0.105523	0.174959	0.292344
RP11-385F5.5	Rods	0.000563228	4.94584e-05	50026760	0.499762	0.202932	0.22752	0.0437397	0.0913576
RP11-385F5.4	Rods	0.000366086	-0.000130823	5.00204e+07	0.499698	0.0686767	0.0816209	0.0218699	0.0822218
HEATR1	Rods	0.0185066	0.00197567	49725779	0.496755	0.000270685	0.000406059	1.24658	1.90937
ACTN2	Rods	0.00241392	0.000348339	50024900	0.499743	0.363706	0.393111	0.131219	0.182715
RYR2	Rods	0.00721166	-0.0617725	47327475	0.472796	1.47671e-96	1.56135e-95	0.546747	5.99306
RP11-177F15.1	Rods	0.00190712	0.000360468	50046793	0.499962	0.879444	0.889823	0.120284	0.127901
RP11-544D21.2	Rods	0.000631069	-0.000413131	50032228	0.499817	0.343243	0.372556	0.0546747	0.0913576
CHRM3	Rods	0.000911686	-0.0149924	49371896	0.49322	3.9608e-26	1.32109e-25	0.0874795	1.44345
FMN2	Rods	0.00363235	-0.034332	48361377	0.483125	5.27143e-61	3.40672e-60	0.295243	3.67257
GREM2	Rods	0.0107756	-0.00771149	4.94932e+07	0.494431	2.5482e-11	5.46412e-11	0.79825	1.91851
RGS7	Rods	0.00414038	-0.0231832	4.86411e+07	0.485919	5.75732e-50	3.09933e-49	0.284308	3.10616
RP11-527D7.1	Rods	0.000196095	-0.0012231	49992046	0.499415	0.00250746	0.00345374	0.0109349	0.127901
FH	Rods	0.0570469	0.00348446	48930795	0.488813	2.55821e-11	5.48438e-11	4.64735	7.04367
OPN3	Rods	0.00269827	-0.00369302	49749861	0.496996	1.22654e-08	2.35687e-08	0.229634	0.831354
CHML	Rods	0.00703024	-0.000475903	49846312	0.497959	0.000694692	0.001006	0.503007	0.913576
PLD5	Rods	0.000557283	-0.000906413	5.00039e+07	0.499534	0.0322027	0.0396308	0.0437397	0.137036
CEP170	Rods	0.0301539	-0.0205269	4.81844e+07	0.481357	2.67279e-38	1.15504e-37	2.2526	6.04787
SDCCAG8	Rods	0.142956	0.0196554	4.76218e+07	0.475737	2.3606e-25	7.73364e-25	9.15254	14.9004
AKT3	Rods	0.0568946	-0.00642586	48379711	0.483308	4.5724e-23	1.41432e-22	4.12247	7.62836
RP11-269F20.1	Rods	0.00115836	0.000191143	50047758	0.499972	0.887628	0.897168	0.0765446	0.0822218
RP11-278H7.1	Rods	0.000124618	-0.00217637	49900602	0.498502	3.93528e-07	7.02323e-07	0.0109349	0.310616
ZBTB18	Rods	0.0423275	-0.00805122	47868591	0.478202	4.0278e-39	1.76734e-38	3.40077	7.92984
ADSS	Rods	0.0109679	-0.0313631	4.70397e+07	0.469922	1.75129e-99	1.91854e-98	0.896665	6.95231
C1orf101	Rods	0.00172711	0.000271148	49996586	0.499461	0.0717646	0.0849722	0.120284	0.228394
DESI2	Rods	0.0418444	-0.0176459	4.778e+07	0.477318	5.23109e-43	2.482e-42	3.20394	7.87502
COX20	Rods	0.191277	-0.0462124	45099780	0.450542	4.21047e-67	2.98334e-66	13.789	25.2147
HNRNPU-AS1	Rods	0.0814502	0.0351316	50089941	0.500393	0.804447	0.81983	5.24877	5.34442
HNRNPU	Rods	0.336459	0.069117	4.88179e+07	0.487686	7.70447e-05	0.000119909	21.9792	27.7362
RP11-11N7.4	Rods	0.00179883	0.000253443	49976496	0.49926	0.0134917	0.0173284	0.0984144	0.246665
RP11-156E8.1	Rods	0.00493887	-0.000504154	4.98644e+07	0.49814	0.000654252	0.000950154	0.393658	0.767404
EFCAB2	Rods	0.0336077	0.00585335	49391957	0.49342	6.06605e-08	1.12846e-07	2.2854	3.6543
KIF26B	Rods	0.000910183	-0.000649424	49995676	0.499451	0.0220249	0.0276277	0.0546747	0.164444
SMYD3	Rods	0.0227149	0.00626121	49646589	0.495964	5.82675e-05	9.1625e-05	1.5965	2.43011
TFB2M	Rods	0.0062387	-0.00107898	4.96588e+07	0.496086	2.46861e-09	4.89035e-09	0.437397	1.22419
CNST	Rods	0.0390464	-0.00617711	48920019	0.488706	1.39177e-15	3.44174e-15	2.88682	5.21652
RP11-439E19.7	Rods	0.000208232	-0.00256478	49909754	0.498593	9.36581e-07	1.63844e-06	0.0109349	0.292344
SCCPDH	Rods	0.0557389	-0.0266024	46673950	0.466268	4.79785e-67	3.39587e-66	4.40678	11.438
RP11-439E19.10	Rods	0.00220093	7.01111e-05	5.00339e+07	0.499834	0.602693	0.629242	0.185894	0.219258
AHCTF1	Rods	0.0300492	0.0035436	49388156	0.493382	2.06086e-08	3.92107e-08	2.11044	3.48072
ZNF670	Rods	0.00230957	-0.00465289	49717009	0.496668	8.37927e-11	1.76416e-10	0.164024	0.831354
ZNF669	Rods	0.0604876	0.0212543	4.98365e+07	0.497861	0.130682	0.150213	3.87097	4.40344
C1orf229	Rods	0.00536282	0.00073568	4.99338e+07	0.498833	0.0169	0.0214365	0.349918	0.584688
ZNF124	Rods	0.0107041	0.00493664	5.00276e+07	0.49977	0.702301	0.724948	0.699836	0.749132
RP11-488L18.10	Rods	0.00455684	-0.000239936	4.98762e+07	0.498258	0.0010055	0.00143667	0.371788	0.721725
RP11-488L18.8	Rods	0.000596715	0.000214033	50045049	0.499945	0.726341	0.747113	0.0437397	0.0548145
ZNF496	Rods	0.013204	0.00397588	5.00351e+07	0.499846	0.824295	0.838411	0.95134	0.986662
NLRP3	Rods	0.00068327	-0.00114632	49921633	0.498712	2.21976e-05	3.58576e-05	0.0437397	0.30148
RP11-634B7.4	Rods	0.0015581	0.00106546	50067859	0.500173	0.387829	0.417127	0.0984144	0.0639503
TRIM58	Rods	0.00695635	0.000646829	4.99184e+07	0.498679	0.019116	0.0241339	0.492072	0.758268
OR2L13	Rods	0.000353878	-0.000955176	49948146	0.498977	0.00014169	0.000216992	0.0328048	0.23753
OR2L8	Rods	0.00069294	6.35734e-05	50055088	0.500045	0.775887	0.793842	0.0546747	0.0456788
SH3BP5L	Rods	0.00601744	-0.00462857	4.95162e+07	0.494662	4.89336e-14	1.14872e-13	0.426463	1.49826
ZNF672	Rods	0.0522931	0.0120134	4.93707e+07	0.493208	4.47918e-06	7.54333e-06	3.77255	5.24392
ZNF692	Rods	0.0216153	-0.00426286	4.92713e+07	0.492215	1.29123e-12	2.89075e-12	1.5965	3.17924
PGBD2	Rods	0.00444566	-0.00152496	4.97813e+07	0.497309	1.36306e-06	2.3625e-06	0.328048	0.867897
FAM110C	Rods	0	-0.00179255	49867685	0.498173	7.18758e-09	1.39569e-08	0	0.36543
SH3YL1	Rods	0.0166366	-0.0106284	4.89981e+07	0.489486	3.36244e-22	1.01569e-21	1.24658	3.37109
ACP1	Rods	0.0837247	-0.0313538	46010150	0.459636	3.78765e-73	2.93357e-72	6.42974	15.0192
FAM150B	Rods	0.000554015	-0.000615129	5.0013e+07	0.499625	0.0685914	0.0816152	0.0437397	0.118765
TMEM18	Rods	0.0528409	-0.00396716	48053519	0.48005	1.41844e-30	5.2408e-30	4.12247	8.31354
RP13-539J13.1	Rods	0.00099698	0.000372284	50034058	0.499835	0.448305	0.478077	0.0765446	0.109629
AC116609.2	Rods	0.00192298	0.00123698	50080611	0.5003	0.200435	0.22513	0.142154	0.0822218
AC116614.1	Rods	0.0123069	0.00806824	50202601	0.501519	0.00398532	0.00538214	0.721706	0.420245
SNTG2	Rods	0.00663405	0.000230465	49988249	0.499377	0.247953	0.27433	0.513942	0.639503
AC144450.2	Rods	0.00137561	0.000650086	50039538	0.49989	0.621307	0.647306	0.0874795	0.109629
PXDN	Rods	0.00119307	-0.0119078	49016769	0.489672	4.12003e-40	1.84769e-39	0.0984144	2.16517
MYT1L	Rods	0.0108856	-0.0381668	4.82004e+07	0.481517	3.42845e-56	2.04308e-55	0.787315	4.49479
AC093390.1	Rods	0	-0.00107056	5.00094e+07	0.499589	0.00609501	0.00809943	0	0.0822218
TSSC1	Rods	0.0310297	-0.0211247	47772174	0.477239	3.6139e-48	1.88127e-47	2.58065	7.22638
TRAPPC12	Rods	0.0677286	-0.00649049	47847612	0.477993	8.32777e-32	3.1592e-31	5.01914	9.69304
TRAPPC12-AS1	Rods	0.00104357	-0.000227385	50028568	0.49978	0.299371	0.327343	0.0656096	0.109629
ADI1	Rods	0.022212	-0.113125	4.22381e+07	0.421954	9.51015e-286	5.35802e-284	1.73866	17.5132
AC142528.1	Rods	0.0159264	-0.00717822	48989265	0.489398	1.59762e-23	4.99898e-23	1.1263	3.2706
AC108488.4	Rods	0.000716832	0.000227824	50041384	0.499908	0.609879	0.636099	0.0546747	0.0730861
RNASEH1	Rods	0.0310364	-0.00881541	48726124	0.486769	1.43127e-22	4.37096e-22	2.31821	5.02467
RNASEH1-AS1	Rods	0.0165282	-0.00640502	49133618	0.49084	2.91146e-17	7.60715e-17	1.38874	3.24319
RPS7	Rods	0.82706	-0.189138	4.42678e+07	0.44223	1.27796e-49	6.83299e-49	44.9207	63.6945
COLEC11	Rods	0.000217199	-0.000869506	49973762	0.499233	0.000424034	0.000624694	0.0109349	0.164444
SOX11	Rods	0.000270414	-0.00237983	4.99289e+07	0.498785	1.23845e-05	2.03271e-05	0.0218699	0.264937
CMPK2	Rods	0.000422956	-0.00475028	49541319	0.494912	5.51087e-21	1.60991e-20	0.0328048	1.05061
RSAD2	Rods	0.000968762	-0.00605065	49446303	0.493963	7.97887e-23	2.45453e-22	0.0984144	1.30641
RNF144A	Rods	0.0744018	0.0574263	51526047	0.51474	3.94314e-31	1.47514e-30	4.89885	2.00987
RP11-557L19.1	Rods	0.00211788	0.00181228	50108931	0.500583	0.00595577	0.00794869	0.153089	0.036543
LINC00299	Rods	0	-0.00123512	49959135	0.499086	4.32095e-05	6.85311e-05	0	0.182715
AC011747.4	Rods	0.00191719	-7.95952e-05	50001129	0.499506	0.0944315	0.110392	0.120284	0.219258
ID2-AS1	Rods	0.000332787	-0.000961243	49896955	0.498465	6.14922e-07	1.08614e-06	0.0218699	0.328887
ID2	Rods	0.0400018	-0.27792	3.7935e+07	0.378967	0	0	3.01804	27.3707
RP11-434B12.1	Rods	8.81965e-05	-0.00117049	49969183	0.499187	0.000272356	0.000408285	0.0109349	0.173579
KIDINS220	Rods	0.0957263	-0.0449126	4.52387e+07	0.45193	3.48732e-94	3.57786e-93	6.72499	16.9925
MBOAT2	Rods	0.0153407	-0.0791414	43841553	0.437972	3.14074e-229	1.11791e-227	1.13723	13.6488
ASAP2	Rods	0.00843288	-0.0334979	4.75857e+07	0.475376	2.31304e-83	2.05918e-82	0.645161	5.59108
ITGB1BP1	Rods	0.0354411	-0.0466446	4.65313e+07	0.464843	3.80322e-87	3.55093e-86	2.83215	9.99452
CPSF3	Rods	0.0352194	0.00650567	4.91868e+07	0.491371	2.33803e-11	5.01999e-11	2.46036	4.25726
IAH1	Rods	0.0961621	0.0191554	48837782	0.487884	3.021e-10	6.21438e-10	6.48442	9.26366
ADAM17	Rods	0.0726963	0.0294762	50028073	0.499775	0.884745	0.894774	4.94259	5.1343
RP11-214N9.1	Rods	0.00450979	-0.00231014	4.9641e+07	0.495908	6.18461e-11	1.30852e-10	0.338983	1.16024
YWHAQ	Rods	0.148377	-0.185687	3.952e+07	0.3948	6.13777e-265	2.9164e-263	11.0552	33.3638
TAF1B	Rods	0.0339677	-0.00769472	48427164	0.483782	1.54138e-28	5.43534e-28	2.64625	5.98392
RP11-95D17.1	Rods	0.00404957	-0.00171721	4.98786e+07	0.498282	0.00091295	0.00131213	0.349918	0.694318
GRHL1	Rods	0.0207935	-0.00923382	49285922	0.492361	4.2392e-13	9.64828e-13	1.42154	2.96912
RP11-254F7.2	Rods	0.00492948	-0.00587953	49435680	0.493857	4.29257e-18	1.15007e-17	0.338983	1.57135
KLF11	Rods	0.010577	0.00189799	4.98092e+07	0.497589	0.000500626	0.000735442	0.699836	1.18765
RP11-254F7.3	Rods	0	-0.00143041	4.9982e+07	0.499315	0.00039822	0.00058851	0	0.137036
CYS1	Rods	0.00331589	-0.0372527	47125752	0.470781	5.26635e-114	6.77854e-113	0.229634	6.08441
HPCAL1	Rods	0.0505173	-0.0636181	4.55261e+07	0.454801	5.6933e-110	7.04304e-109	3.93658	13.2012
ODC1	Rods	0.111794	-0.0200768	46479186	0.464322	7.34814e-51	4.00714e-50	8.58393	16.4261
RP11-320M2.1	Rods	0.00241261	0.000335063	49981960	0.499314	0.0474417	0.0571928	0.164024	0.30148
NOL10	Rods	0.0285347	0.00205695	49265139	0.492153	2.54676e-11	5.46162e-11	1.95735	3.57208
RN7SL832P	Rods	0.0079457	0.00146875	49793286	0.49743	7.81734e-05	0.000121617	0.568617	1.08716
RP11-791G15.2	Rods	0	-0.000691688	5.00003e+07	0.499498	0.00242742	0.00335034	0	0.100493
[truncated: 175,472 more rows]
