# Supplementary material for: Single-cell transcriptomic atlas of the human retina identifies cell types associated with age-related macular degeneration
Source: Nat Commun. 2019 Oct 25;10:4902. doi: 10.1038/s41467-019-12780-8 (PMC6814749; doi:10.1038/s41467-019-12780-8)
Supplement: Supplementary file 7 — Supplementary Dataset 4 [file 41467_2019_12780_MOESM7_ESM.xlsx]

## Sheet: filtered_gene_scores
Genes	Rods	Cones	RGCs	BPs	ACs	HCs	Macroglia	Microglia	Vascular
A4GALT	0.0130013	0.248299	-0.0780166	-0.176871	-0.235782	-0.161642	-0.0650706	-0.0695766	0.777171
AACS	-0.816896	-0.366304	1.08192	-0.316451	0.407775	-0.00535785	-0.536481	-0.28525	-0.351139
AADAT	0.0242648	0.157445	-0.0428721	0.122902	-0.247422	-0.13241	-0.159781	-0.123043	0.031465
AAGAB	-0.543963	-0.502398	0.162491	-0.081168	0.259164	0.243005	-0.132692	-0.228703	-0.326765
AAMDC	0.170612	0.688926	0.00227049	-0.183578	-0.275459	-0.244873	0.243191	0.0334655	0.111355
AANAT	-0.529854	0.0983804	-0.246103	2.04101	-0.354719	-0.683095	-0.400006	-0.256923	-0.375999
AAR2	0.318108	0.409175	0.122934	-0.17868	-0.155026	-0.187303	-0.0959542	0.0306616	0.213274
AARD	0.0535304	0.190249	0.00354588	-0.13445	-0.149989	-0.119153	-0.0761991	-0.0554912	0.0604627
AARSD1	0.0726336	0.217513	0.00216674	-0.0843572	-0.196955	0.253641	-0.078067	-0.0799606	-0.0366959
AATF	0.854122	0.100229	-0.0906558	-0.364434	0.178422	0.528647	0.119905	0.205967	0.195546
AATK	-0.0896131	0.344841	0.438157	0.763259	0.305905	0.084751	-0.182598	-0.155593	-0.106185
ABCA1	-0.17648	0.131334	-0.391889	-0.0601625	-0.190081	-0.352747	-0.308462	0.755496	0.386716
ABCA10	0.323964	0.412555	-0.058185	-0.0263233	-0.243182	-0.279103	-0.175143	-0.18684	-0.252967
ABCA13	0.276821	0.302354	-0.0642708	-0.211671	-0.230928	-0.271231	-0.126776	-0.0838279	-0.140723
ABCA3	-1.18872	-1.2019	0.351734	-0.219717	0.2973	0.0623799	-0.421253	-0.439897	-0.576481
ABCA4	7.4697	-1.45492	-5.26647	-5.89385	-5.09133	-5.98784	-4.03101	-4.0287	-5.52236
ABCA5	3.73223	4.18516	1.74392	1.72735	0.0897149	1.20293	-0.268671	-0.574405	0.519274
ABCA6	0.398075	0.72894	0.109	-0.000300814	-0.304957	-0.174036	-0.183143	-0.0999439	0.0888715
ABCA7	1.71367	-3.49243	-6.24921	-0.149156	-2.92553	-1.80474	-2.7682	-2.70517	-3.89117
ABCA8	-0.803714	0.519338	-0.809825	-1.231	-1.04466	-1.25407	3.76052	-0.551157	0.395874
ABCA9	-0.165431	0.136409	-0.243676	-0.155934	-0.373164	-0.402668	0.369776	-0.19972	-0.0653831
ABCB1	-0.108019	0.0680762	-0.416307	-0.316834	-0.514882	-0.408865	-0.29172	-0.210875	6.49479
ABCB11	-0.0279958	0.148995	-0.067453	-0.138596	-0.245752	-0.135013	0.0442654	-0.0744831	-0.0734826
ABCB4	-0.00230955	0.143007	-0.0410961	-0.116844	-0.193701	-0.0544454	-0.0896861	0.128611	0.109118
ABCB5	0.0850537	-6.07759e-05	-0.185412	-0.243835	-0.379319	-0.104843	-0.148942	-0.08261	-0.106422
ABCB9	-0.294418	-0.167442	-0.0326624	-0.266271	-0.0159135	-0.0577485	0.00882432	-0.114022	-0.107675
ABCC1	0.0582545	0.00424077	-0.332345	-0.392008	-0.0658109	-0.210077	-0.233472	-0.120131	-0.323938
ABCC10	-0.0543462	0.144868	-0.121194	0.0849398	-0.0876166	0.0258131	-0.105667	-0.0854605	-0.204463
ABCC2	0.288614	0.279832	-0.0426185	-0.28933	-0.21926	0.136854	-0.161959	-0.0625051	-0.053127
ABCC3	0.133966	0.335964	-0.0647502	-0.210613	-0.340106	-0.0501187	0.00449861	-0.0211454	0.00271641
ABCC4	-0.0520473	0.19992	-0.120029	-0.183808	-0.240737	-0.202935	-0.14905	0.858903	0.282564
ABCC5	4.13472	1.5383	0.0870187	-2.31859	-3.2019	-2.9574	-2.52046	-1.98352	-2.67588
ABCC6	0.0482029	0.179935	0.00803743	-0.124924	-0.212834	-0.141258	-0.0534365	0.0137105	-0.0376654
ABCC8	-0.0965076	0.224604	-0.0249277	0.360153	-0.329449	-0.264177	-0.128257	-0.126433	-0.115225
ABCD2	-0.174432	0.506284	0.502543	3.2173	-0.866605	-0.761079	-0.73955	-0.315248	-0.341415
ABCD3	0.0350125	0.636716	0.00219061	-0.329596	-0.837911	-0.0666017	0.720661	-0.417605	0.390528
ABCE1	0.508947	0.230515	0.456773	-0.149578	-0.00512213	-0.201788	-0.171047	0.489464	0.356023
ABCF1	0.292063	-0.42919	0.0311945	-0.241458	0.993529	0.442573	-0.0758423	0.0953316	-0.379694
ABCF2	-0.356783	-0.163034	0.0669399	0.110057	0.00721222	-0.257416	-0.258962	-0.205873	-0.0802992
ABCG1	0.618672	-0.604306	-0.602707	-0.225606	-0.809917	-0.418152	-0.439261	-0.131879	-0.31194
ABCG2	-0.360058	-0.256807	-0.302834	-0.37266	-0.582194	-0.455988	-0.217487	-0.277582	5.60444
ABCG4	0.570847	0.18428	-0.283342	-0.390318	-0.556563	-0.478469	-0.451259	-0.378832	-0.346412
ABHD12B	-0.463379	-0.231655	-0.246333	-0.967842	-0.193153	-0.678105	2.34755	-0.509884	-0.690147
ABHD13	0.244848	0.0471046	-0.236573	0.0546914	-0.22153	-0.352142	-0.0473451	0.221606	-0.28124
ABHD15	0.101834	0.261299	0.0203936	-0.126119	-0.154162	-0.0842881	-0.0419759	0.178816	-0.0570081
ABHD17A	-0.555552	-0.430841	-0.107805	-0.188312	-0.255067	-0.200946	-0.178452	-0.145344	-0.0255707
ABHD17B	-0.469811	-1.46418	-0.813604	-0.576778	-0.759724	-0.115286	-0.405055	-0.459423	-0.636161
ABHD17C	0.567211	-0.0331711	-0.245468	-0.319667	-0.146457	-0.0445888	-0.277176	-0.250905	-0.219699
ABHD4	0.0359297	0.0215419	-0.08429	-0.125044	-0.223342	-0.219073	0.122815	-0.0694924	-0.0532185
ABHD5	0.397074	0.390351	0.111502	-0.0777562	-0.531334	-0.383795	0.194755	0.130586	0.489624
ABHD6	-0.693106	-0.479976	0.64523	-0.151381	0.315409	0.0445473	-0.0147877	-0.23467	-0.179285
ABI3	-0.00139147	0.100816	-0.0847665	-0.185721	-0.347567	-0.141013	-0.152968	0.787847	0.279581
ABI3BP	-1.09933	1.1283	-1.14403	-1.31587	-1.46234	-1.46076	5.99693	-0.488685	-0.235306
ABL1	-0.600488	-0.0907227	-0.275732	-0.291724	-0.0841224	-0.353782	0.801725	-0.197906	0.218726
ABL2	0.496323	1.19081	-0.186124	0.541692	-0.474575	-0.518018	-0.21016	0.0334536	0.187172
ABLIM3	0.795596	0.266324	-0.285735	-0.883432	-0.442574	-0.0269804	0.22096	-0.506747	-0.649825
ABR	-1.19889	-1.20525	1.36394	0.375176	-0.0206004	-0.145726	-0.460584	-0.154344	-0.553429
ABTB1	-0.406611	-0.943774	0.0287465	-0.58535	-0.738167	-0.461177	-0.44912	-0.326953	-0.281587
ABTB2	-0.141672	0.0573612	-0.194537	-0.139422	-0.192363	-0.0511771	0.256462	-0.117574	-0.102201
ACAA1	-0.453291	-0.453084	-0.122292	-0.0473989	-0.148502	-0.186476	-0.183766	0.166937	-0.388804
ACACB	0.0931086	0.147592	0.102253	-0.213271	-0.1583	0.0860294	-0.072606	-0.123067	0.453868
ACAD10	0.41494	-0.220965	-0.529581	-0.25221	-0.40397	-0.347078	-0.256804	-0.311905	-0.20011
ACADM	-0.649666	-0.852969	0.660106	0.167354	-0.196914	-0.896829	-0.224055	-0.475312	-0.034765
ACADS	-0.166284	0.00209515	-0.130502	-0.0541992	-0.256717	-0.110032	-0.0609989	0.0457817	-0.0890819
ACADVL	-1.24542	-1.17061	0.0243204	-0.246192	-0.681291	-0.975243	-0.470149	-0.130112	1.19058
ACAP2-IT1	0.193277	0.276025	0.0207403	0.0392543	0.237442	-0.0671654	-0.167877	-0.133605	-0.0793428
ACAP3	-0.561104	-1.39338	-0.746067	0.840484	-1.24214	-0.486461	-0.95378	-0.881949	-0.94639
ACAT1	-0.135725	-0.241228	1.34011	-0.417592	0.727582	-0.0857346	-0.243823	-0.414686	0.980729
ACAT2	-3.88601	-4.32209	5.11893	-1.91735	-1.0436	-1.74562	-1.80058	-0.883893	-1.3667
ACCS	0.190249	0.336475	0.0596567	-0.122882	-0.268212	-0.19458	-0.0669715	0.039657	0.022498
ACER2	0.0968706	0.197417	-0.0742423	-0.0834696	-0.240476	-0.142166	-0.109954	-0.0531211	0.419575
ACHE	-1.03001	-1.02458	1.26954	-0.660612	0.354923	-0.157216	-0.428836	-0.499055	-0.272285
ACKR3	0.0261023	0.19204	-0.0551589	-0.10158	-0.232823	-0.156083	-0.0894013	-0.0664759	0.166863
ACLY	-1.87826	-2.19096	2.91223	-0.640454	0.0539956	-0.0340917	-1.03832	-0.200553	-0.168772
ACO1	-0.422218	-0.343125	0.356578	-0.456553	0.346572	0.251078	0.697932	-0.139873	0.208288
ACO2	-0.559086	-0.903604	0.380639	0.137454	1.07091	-0.522239	-0.156012	-0.694782	-0.611423
ACOT1	-0.0561534	0.0121816	0.0513547	-0.1821	-0.198805	-0.14203	-0.104689	-0.0904803	-0.0684877
ACOT11	-0.0473815	0.411146	-0.0674832	0.0545799	0.0722712	0.0574029	0.156779	-0.189308	-0.0338041
ACOT13	0.32546	0.285157	0.74368	-0.18533	-0.00865532	-0.0355325	0.0968965	-0.296231	0.508912
ACOT2	0.00377351	0.0993127	0.164999	-0.318225	-0.141424	0.013012	-0.212023	-0.146396	-0.0502673
ACOT7	-3.77293	-3.36475	3.72988	-1.59982	-0.955121	-1.11253	-1.62732	-1.39841	-1.52452
ACOT8	0.0682474	0.284644	0.00837385	0.0666873	-0.218592	-0.183325	-0.181871	-0.250233	0.0996241
ACOT9	-0.236151	0.255819	0.0791562	-0.472279	0.281092	-0.308475	-0.0850461	0.45666	0.0282892
ACOX1	-0.924699	-1.07305	-0.395528	-0.168393	-0.470032	-0.59614	1.26239	-0.278412	-0.592202
ACOX2	0.0551455	0.254564	-0.0105773	-0.161239	-0.229644	-0.174417	0.0539234	-0.0403501	-0.0342633
ACP5	0.161574	0.255975	-0.278248	-0.346966	-0.386279	-0.34931	0.0562281	-0.057004	-0.160737
ACP6	0.0633436	0.212031	0.0527024	-0.103952	-0.216982	-0.140487	0.0309086	-0.00195981	0.0378242
ACPP	0.106446	0.257196	0.0142501	-0.131491	-0.184183	-0.149714	-0.0651159	0.159328	-0.0397801
ACRC	0.183518	0.276405	-0.0619814	0.00959742	0.0203486	0.00218241	-0.0852624	-0.0713736	-0.0590287
ACSL5	0.121347	0.288026	-0.00468688	-0.263979	-0.346782	-0.30881	-0.14936	0.0584639	3.00775
ACSM5	0.0579197	0.208712	0.0222586	-0.133853	-0.201151	-0.11599	-0.0693552	0.0779368	-0.0326162
ACSS1	-0.279679	-0.0453571	-0.138367	-0.191259	-0.333126	-0.16333	0.174212	0.035773	-0.0810012
ACSS2	-0.825075	-0.805778	0.658172	-0.37481	0.122292	-0.2911	-0.287186	-0.227315	-0.316605
ACSS3	0.0845587	0.848526	0.0358532	-0.440317	-0.614715	-0.391555	1.4015	-0.183526	0.21394
ACTA2	-0.331831	-0.367306	-0.214312	-0.367386	-0.446177	-0.115065	0.0658648	-0.130857	1.11281
ACTG1	-0.863715	0.724009	0.013156	-0.653314	-1.18211	-3.01643	7.7555	1.45038	3.56422
ACTG2	0.117399	0.271562	0.0118282	-0.13927	-0.213329	-0.11483	-0.0700929	-0.0462229	0.0774361
ACTL6A	0.281936	0.307782	-0.132898	-0.0735318	-0.0427178	-0.404107	0.127144	0.0278256	0.121623
ACTL6B	-0.538019	-0.29168	0.366985	-0.127393	0.0602233	-0.382423	-0.297758	-0.204834	-0.288948
ACTN2	0.095367	0.25892	0.0609021	-0.136293	-0.0830635	-0.0863442	-0.0723583	-0.0428296	-0.014674
ACTR10	-1.74604	-1.27533	0.694133	-0.207124	-0.407338	-1.18871	-0.538254	-0.663865	-0.931095
ACTR1A	-1.44252	-1.97411	1.64054	-0.327107	-0.289778	-0.455804	-0.864385	-0.538167	-0.527934
ACTR1B	-2.36497	-2.73269	0.653046	-0.740732	-0.132878	-0.66798	-0.606429	-0.68147	-0.78219
ACTR3	-0.736062	-0.932197	1.02868	0.442721	0.5656	-0.479765	0.181662	2.62783	1.43561
ACTR3B	-0.222344	-0.242801	-0.0783285	-0.121917	0.166711	-0.409814	-0.100646	-0.284066	-0.398056
ACTR3C	-0.0366568	0.0706608	0.0228649	0.0163798	-0.0610887	-0.0400685	-0.00430225	-0.0783456	-0.0589013
ACTR6	-0.148968	-0.0467764	0.256706	0.0502012	0.660475	-0.282557	-0.353706	-0.34586	-0.0296739
ACTR8	0.0207848	-0.208905	-0.0906716	-0.158056	0.416551	-0.234847	0.173046	-0.078629	-0.140851
ACVR1	0.0543701	0.555141	0.0931242	0.344408	-0.497471	-0.414483	0.000504708	0.115687	0.984401
ACVR1C	0.112804	0.31619	-0.0160734	0.0189071	-0.170609	-0.165809	0.0108789	-0.0505597	-0.0250148
ACVRL1	-0.0427259	0.0866493	-0.11448	-0.20162	-0.172861	-0.233131	-0.100237	-0.0952834	2.30605
ACY1	0.0641247	0.089598	-0.0634777	-0.142991	-0.215263	-0.224728	-0.123385	-0.116189	0.11631
ACYP1	-0.34097	-0.583142	0.0848381	0.176017	0.698335	0.981778	-0.29471	-0.314431	0.0355085
ACYP2	-0.235022	-0.358701	0.910974	-0.680025	0.439473	-0.000372579	-0.187741	-0.533752	-0.604963
ADA	0.0535687	0.245707	-0.0218069	-0.119999	-0.155694	-0.162431	0.00516305	-0.0440594	-0.05956
ADAL	0.769341	0.597685	-0.108504	-0.145873	0.215382	0.166931	-0.121937	-0.282933	-0.438541
ADAM15	-0.137233	-0.312296	-0.285831	-0.358418	-0.274002	-0.295521	-0.237379	-0.0877055	0.207086
ADAM20	0.267488	0.419937	0.0116638	0.00672295	-0.255995	-0.108852	-0.096738	-0.0603061	-0.0232625
ADAM28	-0.116113	0.00655933	-0.060382	-0.287822	-0.355089	-0.0964514	-0.245424	3.79138	0.0382784
ADAM32	0.0362998	0.261824	-0.112251	0.385432	-0.119595	-0.010451	-0.10453	-0.152885	-0.0918246
ADAM33	-0.0637661	0.112398	-0.0787736	-0.165128	-0.210823	-0.114288	0.0803524	-0.0336821	-0.0341643
ADAM8	-0.0722312	-0.00495016	-0.143829	-0.154975	-0.0668116	-0.124359	-0.123578	0.774351	-0.0762989
ADAMTS10	-0.0136657	0.106739	-0.0163823	-0.122265	-0.147636	-0.0857699	-0.100334	0.233673	0.0330199
ADAMTS12	-0.0432285	0.174191	-0.0909044	-0.156911	-0.209461	0.0330909	0.083525	-0.0850062	-0.0640918
ADAMTS13	0.00288158	0.128373	-0.00464654	-0.140815	-0.123629	-0.0278957	-0.043851	-0.0641979	0.126496
ADAMTS16	0.0420207	0.189307	0.00483227	-0.0438397	-0.233952	-0.146669	-0.0700094	-0.0478321	-0.0432261
ADAMTS17	0.00448089	0.138488	-0.014776	-0.145896	-0.0835631	0.197552	-0.0409051	-0.0433686	-0.0556171
ADAMTS18	0.265605	0.406922	-0.000641592	-0.196307	-0.27666	-0.149262	0.458214	-0.0252129	0.0493313
ADAMTS19	-0.186143	0.119882	-0.244297	-0.142969	-0.083224	-0.081372	0.158473	-0.142094	-0.231604
ADAMTS20	0.19545	0.359574	0.0667676	0.391616	-0.209094	-0.186678	-0.138646	0.0317429	-0.0338912
ADAMTS3	0.507118	0.0275365	-0.435573	-0.436905	-0.332296	-0.680096	-0.273616	-0.277992	-0.391252
ADAMTS5	-0.147819	0.302687	-0.105641	0.965969	-0.462815	-0.25358	-0.193032	-0.122759	-0.0589032
ADAMTS6	0.046078	0.203354	-0.00806767	-0.129194	-0.201717	-0.191355	-0.0051329	-0.126067	0.29002
ADAMTS9	0.617752	0.836047	0.335599	-0.363397	-0.680897	-0.393944	-0.183392	-0.00525478	7.55119
ADAMTS9-AS2	0.167542	0.356498	0.0360788	-0.131464	-0.2091	-0.142066	-0.085171	-0.0269507	0.307951
ADAMTSL3	0.193462	0.456882	0.113777	-0.234464	0.0447157	0.15738	-0.158052	-0.0322292	0.377304
ADAMTSL4	0.0469462	0.150624	-0.0384283	-0.150726	-0.214221	-0.12945	-0.0459738	0.0854343	0.0337194
ADAMTSL5	0.0811835	0.236039	-0.0233092	-0.131196	-0.20034	-0.110573	-0.00897763	-0.0595793	-0.0556467
ADAP1	-0.142311	-0.00150743	0.199569	-0.248115	-0.265885	-0.156226	-0.124559	-0.0567703	-0.12207
ADAP2	-0.107361	0.0225445	-0.154486	-0.194376	-0.282973	-0.120466	-0.161632	0.950037	0.239918
ADCK5	0.0580395	0.0192751	-0.0478705	-0.232873	-0.213453	0.0535711	-0.191613	-0.10643	-0.140042
ADCY10	0.163172	0.33771	0.0677023	-0.100191	-0.100905	-0.0766149	-0.071968	-0.0108994	-0.0075946
ADCY3	-1.10935	-1.03196	1.43677	-0.809817	-0.306613	-0.555339	-0.639977	-0.306166	0.431542
ADCY4	-0.00804114	0.124575	-0.0699139	-0.16374	-0.188291	-0.127538	-0.0890639	-0.0220351	0.573544
ADCY6	-0.00415858	-0.103151	0.0806579	-0.28941	-0.146649	0.492073	-0.254381	-0.27626	0.477807
ADCY7	-0.163222	0.0732534	-0.103129	-0.237079	-0.285247	-0.0806739	-0.123967	0.9592	-0.0562776
ADCY8	-0.0361824	0.074854	0.389493	-0.306711	-0.232808	-0.205888	-0.202652	-0.150283	-0.092571
ADCYAP1R1	0.153399	0.390109	0.162474	-0.115178	1.20913	0.565252	-0.137909	-0.0904311	0.0215842
ADD3	0.973864	0.825372	-2.45392	-2.25322	-2.12948	1.75607	5.85881	-1.49706	-2.29528
ADHFE1	-0.256176	-0.0556467	-0.313324	-0.177524	-0.306495	-0.304421	0.0167856	-0.149486	-0.223183
ADI1	-0.37396	0.546132	-0.223435	-0.575385	0.378067	-0.263085	0.991362	0.0143951	0.317909
ADIRF	-2.19893	-1.43455	-1.14605	-0.567832	-0.572503	-0.560604	0.733458	-0.703155	0.957534
ADIRF-AS1	-0.191365	-0.0391014	-0.140315	-0.163575	-0.259944	-0.101517	-0.0118873	-0.11033	0.131155
ADK	-0.0260869	0.305539	0.351295	-0.0875499	-0.236761	-0.00833395	0.0719146	0.0377307	0.0101741
ADM5	0.231644	0.260931	-0.0271343	-0.127311	-0.174537	-0.327884	-0.137492	-0.065542	0.0575281
ADNP	1.21375	0.646155	-0.368954	0.776702	0.513437	0.881701	-0.276305	-0.442902	-0.365305
ADORA1	-0.476459	-0.164717	-0.215161	-0.204933	-0.137542	-0.310979	0.148434	-0.166029	-0.154803
ADORA2B	0.104246	0.532497	-0.0399624	-0.324329	-0.309589	-0.250929	0.866597	-0.0594608	0.116387
ADORA3	-0.148255	-0.007554	-0.0865148	-0.256714	-0.410586	-0.0998576	-0.216799	2.40004	-0.0843808
ADPGK-AS1	0.0843229	0.234456	0.0153084	-0.125192	-0.224671	-0.135037	-0.0488264	0.0651821	-0.00158482
ADPRM	0.277833	0.0939536	-0.434395	-0.341191	-0.222097	0.142083	-0.22775	-0.04629	-0.239843
ADRA1A	0.0578764	0.188345	0.0415672	-0.133398	-0.174357	-0.122198	-0.0755099	-0.0503469	-0.0431533
ADRA2C	-0.0225014	0.232996	-0.0948564	-0.146362	-0.177884	-0.120344	0.401507	-0.0650215	-0.058903
ADRB2	0.00242492	0.163545	0.0578239	-0.233992	-0.2821	-0.160555	-0.0374018	0.445705	0.353339
ADRBK1	-0.492973	-0.517905	0.000106048	-0.170005	-0.283372	-0.335861	-0.246776	0.306136	-0.344431
ADRM1	-0.551081	-0.558848	0.0370105	-0.174966	-0.681876	0.221153	-0.329188	-0.392595	-0.0248603
ADSL	-0.0401035	-0.20427	0.0559843	-0.253157	-0.0936362	-0.240574	0.139644	-0.0798254	0.137731
ADSS	-0.788791	-0.575177	0.726964	-0.365935	-0.132317	-0.440766	-0.181543	0.00932925	0.114907
AFAP1	-0.105877	0.475482	-0.205355	-0.449255	-0.326742	-0.165884	1.42598	-0.142539	0.909392
AFF1	2.06023	1.05218	-1.2094	-0.072147	-0.580947	-0.290097	0.524793	-0.379806	-0.125485
AGAP1-IT1	0.036847	0.120958	-0.0131519	0.335795	-0.282064	-0.253045	-0.0982639	-0.0210975	-0.0350235
AGAP2-AS1	-0.0896024	0.0145106	-0.0883586	-0.0532885	-0.192638	-0.303781	-0.137861	-0.0944616	-0.0813209
AGAP4	0.0609814	0.174364	-0.0534432	-0.132252	-0.223002	-0.144753	-0.0896039	-0.0832944	-0.095397
AGBL2	0.13267	0.271102	0.00456679	-0.131158	-0.200623	-0.157188	-0.0175182	-0.0421606	-0.0374042
AGBL4	0.0357246	0.805683	-0.0388674	-0.24827	-0.280447	-0.274882	-0.156061	-0.143742	-0.138992
AGER	0.0174822	0.103048	-0.0966157	0.046647	-0.285515	-0.268624	-0.0672307	-0.0829885	0.00517006
AGGF1	2.22645	1.59374	0.114986	0.181663	-0.0039566	0.343701	-0.0374478	-0.160764	-0.523797
AGK	0.0672083	-0.0327098	0.0887342	-0.0575381	0.141293	0.00085768	-0.158556	-0.188633	-0.334469
AGL	-1.26944	-0.326561	-1.45706	-0.617224	0.174815	-1.2118	3.70858	-0.944783	-1.50523
AGO2	-0.0722943	-0.233739	-0.341188	-0.175119	-0.213798	-0.0224377	0.266499	0.151216	-0.161689
AGO3	0.148595	0.146528	-0.509441	0.0596085	-0.247666	0.208455	0.805445	-0.319368	-0.344913
AGPAT1	-0.672138	-0.369881	-0.196962	0.137693	0.162194	0.0607745	0.0268542	-0.256748	-0.0301174
AGPAT3	2.41964	-2.83354	-1.69183	-1.90804	-2.01891	-1.78173	-2.46082	-1.76905	-2.36649
AGPAT5	0.338881	0.77313	0.602226	-0.605141	0.388008	-0.0479164	2.37626	0.253517	0.190169
AGPAT6	-0.53431	-0.845518	0.0772959	-0.280669	0.118529	-0.193611	-0.377735	0.852471	0.0757088
AGPS	-0.30355	-0.469554	-0.0708373	-0.247651	0.612252	1.18596	-0.103396	0.693306	0.180936
AGT	0.084699	-0.266785	-0.140339	-1.00037	-0.636684	-0.940798	0.562315	-0.54104	-0.258801
AGTR1	0.0259373	0.207615	-0.0264237	-0.152897	-0.180458	-0.150127	-0.0118949	-0.0634344	-0.0539297
AGTRAP	-0.00892783	0.164556	-0.113915	-0.191757	-0.131667	-0.25445	-0.0599414	0.13217	0.0567781
AHCTF1	0.234831	-0.140619	-0.43802	0.224755	0.142181	0.503219	-0.0655274	-0.0397657	-0.48308
AHCY	-0.253404	0.281027	0.184245	-0.108585	0.341235	-0.192608	0.252683	-0.0690022	-0.418181
AHCYL2	-3.06117	-1.37642	-2.22968	-0.806247	-1.18565	-1.40561	4.10341	-0.976844	-1.51255
AHI1	5.07073	0.871075	-1.69505	-1.98407	-0.66906	-0.149891	-1.60852	-2.63619	-2.29392
AHNAK2	-5.39221	-5.44503	9.96301	-3.9385	-1.11433	-1.51913	-3.40604	-2.49493	-1.9019
AHRR	0.0772065	0.193608	0.0805852	-0.131802	-0.148506	-0.114857	-0.0821876	-0.0568529	-0.0414873
AHSA1	-0.722081	-1.04845	1.60258	-0.523038	-0.0851291	0.0855629	-0.434846	-0.422215	-0.729626
AIDA	-0.0974939	-0.116996	-0.0406417	-0.165931	-0.219186	-0.113995	-0.0708647	0.126735	0.120573
AIF1	-0.310373	-0.211809	-0.0555328	-0.460365	-0.865992	-0.322134	-0.385996	6.0898	0.101491
AIFM3	-0.331887	-0.269896	0.1141	-0.0133886	-0.0797202	-0.154485	-0.09	-0.155256	-0.274299
AIM1	0.179701	0.31265	-0.00347947	-0.202908	-0.0836479	-0.153499	-0.0892601	0.577598	0.139301
AIM2	0.0528126	0.189144	0.00488257	-0.0805476	-0.188665	-0.12724	-0.0831627	0.183646	-0.0557376
AJUBA	0.0195512	0.195437	-0.0546354	-0.171988	-0.228366	-0.1721	0.0332241	-0.0773741	-0.0400305
AK1	-0.61704	-0.28074	-0.297072	-0.217594	-0.0755974	-0.185598	-0.0359247	-0.275961	-0.354763
AK7	0.115875	0.353082	-0.00632202	-0.155966	-0.315844	-0.170134	-0.0065861	-0.0892107	-0.0550643
AKAP7	0.0578089	0.48943	-0.171658	-0.0211798	0.0166852	-0.501317	1.12043	-0.212874	-0.135555
AKAP8	-0.240295	-0.670428	-0.326182	-0.133118	-0.202123	-0.277244	0.172149	-0.187443	0.304406
AKAP8L	-0.196915	-1.53777	-1.27244	0.143205	-0.153728	0.414356	-0.804556	-0.792211	-1.25156
AKR1A1	-0.0228563	-0.196593	0.0648407	-0.560412	-0.398092	-0.611245	-0.320515	0.159041	-0.377049
AKR1C1	-0.456249	-0.141737	0.25324	-0.350093	-0.346203	-0.467957	0.338816	-0.155551	-0.14037
AKR1C3	-0.61858	0.283059	-0.550289	-0.527558	-0.505216	-0.666155	1.58277	-0.28985	0.456992
AKR7A3	0.114646	0.350442	0.0355064	-0.0865768	-0.124291	-0.0842689	-0.0420287	-0.0233748	-0.0127676
AKT1S1	-0.120574	-0.083166	-0.132238	-0.230653	-0.278012	-0.183356	0.0416531	-0.224109	0.0333529
AKT2	0.689532	-0.424216	-1.01045	0.705012	-0.752829	-0.427605	-0.348957	-0.519728	-0.678009
AKTIP	-0.453923	0.0505311	0.236784	0.386763	0.199136	-0.670242	-0.152473	-0.573457	-0.227863
ALDH16A1	0.0134459	-0.0271882	-0.06157	-0.0315593	-0.00923072	-0.187358	-0.0789818	0.114916	-0.1036
ALDH18A1	-0.314747	-0.29706	0.182236	-0.0740671	0.669626	0.203451	-0.0353519	0.162836	0.283619
ALDH1A2	-0.22269	0.269441	-0.242862	-0.317531	-0.261136	-0.29606	0.875052	-0.0921503	0.0697688
ALDH1B1	-0.148263	-0.038176	0.0178119	-0.138682	-0.111038	-0.16879	-0.108765	-0.0805384	-0.0734849
ALDH1L1	-0.287851	0.237299	-0.182594	-0.178646	-0.13833	-0.270324	0.194505	-0.103247	-0.0558148
ALDH1L1-AS2	-0.0572571	0.179931	-0.0769997	-0.153127	-0.189824	-0.131059	0.036279	-0.0852338	-0.047631
ALDH1L2	-0.0555096	-0.00601346	0.161614	-0.185572	-0.100775	-0.108047	-0.155737	-0.0750935	-0.132018
ALDH3A2	-0.716151	-0.268453	-0.343395	-1.22614	-1.50698	-0.777153	3.9073	-0.783201	-0.973896
ALDH3B1	0.0939284	0.233138	0.00766652	-0.136379	-0.178768	-0.119127	-0.061043	0.14439	-0.0268696
ALDH4A1	-0.260681	-0.137675	0.0336229	-0.25094	-0.330741	-0.326222	-0.0508106	-0.124979	-0.279343
ALDH6A1	-1.42512	-0.417924	-0.536032	-0.27178	0.284998	0.435024	1.75372	-0.401311	-0.634831
ALDH9A1	-0.694026	0.278412	-0.727376	-0.706869	-0.665102	-0.636789	2.21973	0.10435	0.2818
ALDOA	-6.63884	-6.22123	4.13364	-0.0751323	3.6182	6.21451	-2.10045	-0.962631	-2.22376
ALDOC	-3.80258	-8.16952	8.09122	-4.74419	0.24813	1.46838	-8.11483	-6.79142	-7.37075
ALG10	0.0746884	0.208942	-0.129613	-0.0320285	-0.0905999	-0.040131	-0.122433	-0.0798468	-0.0801446
ALG14	0.0765454	0.237316	-0.0464228	-0.140241	-0.44854	-0.11334	0.225834	-0.135876	0.0583147
ALG2	0.168921	0.42762	0.160152	-0.198394	0.0551703	-0.106945	0.175503	-0.0297384	-0.138302
ALG5	-0.401361	-0.256061	-0.0478479	-0.217889	-0.0607344	-0.275666	-0.195587	-0.00916409	-0.118277
ALG8	0.525316	0.458323	0.236211	-0.220129	-0.571086	-0.097326	0.0199308	0.0680976	0.0289107
ALK	0.0239406	0.246716	0.205915	-0.0849738	-0.0992946	-0.115961	-0.13394	-0.11663	-0.0469399
ALKBH1	0.0681988	0.0307126	-0.0509046	-0.0808741	-0.161468	-0.26648	0.141701	-0.0265358	0.0786037
ALKBH2	0.0875936	0.322846	0.0365383	-0.206927	-0.284213	-0.120021	0.0299686	-0.0523525	0.0240623
ALKBH5	-1.20463	-2.27411	-1.20041	1.17149	1.08267	1.66121	-0.0533862	-1.14995	-0.876323
ALKBH6	-0.0263598	-0.00641437	0.310125	-0.160322	-0.196761	-0.401091	-0.179444	-0.0942899	-0.127337
ALKBH7	-0.471674	-0.841364	-0.448904	-0.506306	-1.04177	-0.584817	-0.539575	-0.418278	-0.653573
ALKBH8	-0.0554909	0.0818301	-0.0531878	0.037723	-0.00799881	-0.126058	-0.110181	0.116922	-0.0749186
ALOX15B	0.0184348	0.128583	-0.0240436	-0.172422	-0.283788	-0.151506	-0.146874	1.11343	-0.00922052
ALOX5	-0.156181	0.00548862	-0.111808	-0.200386	-0.296951	-0.223192	-0.124986	1.26281	-0.141437
ALOX5AP	-0.306323	-0.231091	-0.235484	-0.32214	-0.32129	-0.382768	-0.217855	2.76553	-0.122685
ALPK2	0.306388	1.06363	0.180895	-0.26776	-0.289812	-0.0665114	0.43911	-0.0109697	0.0558129
ALPK3	-0.489379	-0.552781	0.211382	-0.182941	-0.215193	-0.377023	-0.273727	-0.112917	-0.202302
ALS2CL	0.0802464	0.254164	-0.00512083	-0.147667	-0.0501413	-0.0429499	-0.0780542	-0.0566878	0.243482
ALS2CR12	0.384872	0.983562	0.0240665	1.0755	-0.350277	-0.0945441	-0.147438	-0.118734	-0.00402396
ALX1	0.0667638	0.144607	-0.0463511	-0.146205	-0.22242	-0.139784	-0.0768962	-0.0576507	-0.0313807
ALX3	0.086992	0.220566	0.00280618	-0.121291	-0.179291	-0.118644	-0.0649875	-0.0390463	-0.0201083
AMD1	-1.80355	-1.72249	-0.460175	-0.808582	-0.998901	0.338571	3.95661	-0.00924371	-0.103702
AMER1	-0.0340871	0.0843724	0.0552336	0.0922459	-0.143214	-0.295785	-0.11356	-0.0876627	-0.0391134
AMER2-AS1	0.0732663	0.2264	-0.000953351	-0.128537	-0.1758	-0.0989219	-0.0112909	-0.0491846	-0.0222735
AMFR	-0.902691	-0.224299	-0.733423	-0.348102	0.702099	0.419809	0.547567	-0.452558	0.0761646
AMH	0.0897831	0.209934	0.0246682	-0.0680308	-0.114463	-0.0964026	-0.067688	-0.0564225	-0.0425374
AMICA1	-0.106531	-0.0346293	-0.0950427	-0.185485	-0.187189	-0.272142	-0.127129	1.09874	-0.0887699
AMIGO2	-0.991944	0.233124	-0.248086	2.36876	-1.12512	-0.585405	-0.126798	-0.415873	-0.258759
AMN1	-0.257956	0.043519	-0.579141	-0.417492	0.0149134	0.661266	-0.196319	-0.536529	-0.420594
AMOT	0.0798388	0.186795	-0.113615	-0.136854	-0.161448	-0.0920169	0.142683	-0.048851	0.143658
AMOTL2	0.0955114	0.0536933	-0.359377	0.061087	0.229821	-0.117523	-0.237628	-0.353617	-0.259349
AMZ2	0.753363	0.787721	0.145273	-0.00490098	0.134367	0.353138	1.40557	0.408497	-0.674895
ANAPC11	-0.629872	-0.434866	0.268497	-0.217301	-0.21185	0.501713	-0.0607815	-0.235619	-0.101946
ANAPC13	-0.443625	-0.136086	-0.201601	0.000580482	-0.0507343	-0.19209	-0.188322	-0.355785	-0.607494
ANAPC15	-0.257587	0.249762	0.0335032	0.00636508	-0.161429	-0.267287	-0.243165	-0.186456	-0.300935
ANAPC4	0.50478	0.448613	0.215506	0.31315	-0.29514	0.0699829	-0.100892	0.142421	0.192692
ANAPC5	-0.49552	-0.788108	0.0166914	0.619821	0.838672	1.08244	-0.378462	-0.0182382	-0.0199541
ANG	0.00781628	0.124923	-0.0404183	-0.2077	-0.169593	-0.151058	-0.0345763	0.770928	0.120156
ANGEL1	0.018697	-0.225853	-0.485433	-0.248786	-0.322264	0.00802577	-0.0340274	-0.263276	-0.201051
ANGEL2	0.430799	0.0825586	-0.263056	0.285974	-0.0893667	-0.129569	-0.0166266	-0.0945856	-0.368842
ANGPT1	0.0658183	0.57614	0.0973154	-0.304937	-0.0661727	-0.0938559	-0.204054	-0.00156333	0.502939
ANGPT2	0.609641	0.77004	0.244398	-0.282531	-0.185733	0.12867	0.0257285	-0.0936909	5.43178
ANGPTL1	-0.0634839	0.371321	0.00285271	-0.270746	-0.483299	-0.102529	0.376433	-0.180058	0.112043
ANGPTL2	0.0806862	0.26385	0.0845734	0.218384	-0.195309	-0.0932526	0.00521682	-0.05162	-0.0203823
ANGPTL4	0.10551	0.364875	0.109416	-0.309704	-0.326976	-0.358995	0.596941	0.0313423	0.551953
ANK1	-1.12051	-1.02624	1.52409	-0.293555	0.754042	-0.119819	-0.75243	-0.600887	-0.365205
ANKDD1A	-0.424696	0.0180246	-0.324241	0.0483142	-0.352019	-0.210761	0.491685	-0.1112	-0.205276
ANKEF1	0.160945	0.118168	0.0258016	-0.347637	-0.134138	-0.458614	-0.180358	-0.221771	-0.218078
ANKH	-1.92534	-0.686769	0.13464	1.26	0.998684	0.142179	-0.990536	-1.06496	-0.164371
ANKHD1	0.190352	0.310022	-0.10279	-0.1234	-0.339447	-0.332845	-0.0143848	0.0298583	0.0597058
ANKLE2	0.0213054	-0.546512	-0.229207	0.0881881	0.3332	-0.140738	0.0726232	-0.242303	-0.0263963
ANKRA2	-0.483231	-0.369118	-0.327538	0.0350708	-0.0406937	0.0098478	-0.04344	-0.123215	-0.150212
ANKRD10-IT1	0.152978	-0.0147158	-0.112393	0.117856	-0.153118	-0.374398	-0.126786	-0.0474875	-0.115339
ANKRD13A	-0.207918	-0.238984	0.229111	0.120645	0.220733	0.0137722	-0.188166	0.434189	-0.202614
ANKRD13B	-0.199935	-0.266426	0.146778	-0.180757	-0.133139	-0.0173632	-0.200889	-0.11878	-0.19385
ANKRD13C	0.700196	0.256934	-0.391918	0.281545	-0.164037	-0.24766	-0.170665	-0.163427	-0.478846
ANKRD13D	-0.690952	-0.446856	-0.0154171	-0.138644	0.0173556	0.414459	-0.406934	-0.0435861	-0.319748
ANKRD18B	-0.106598	0.0703014	-0.252492	-0.184639	-0.318567	-0.221416	0.461641	-0.220646	-0.241795
ANKRD20A1	0.163661	0.343086	0.0615082	-0.116218	-0.0279146	0.00929706	-0.0620657	-0.0475174	-0.0170757
ANKRD20A4	0.219616	0.366705	0.0809411	-0.0435745	-0.107406	0.0082454	-0.0459464	-0.033433	-0.0187636
ANKRD24	-0.338645	-0.214476	0.37594	-0.286899	0.0409294	-0.027968	-0.225275	-0.194343	-0.226434
ANKRD28	1.13511	1.28688	-0.0905307	-0.25782	0.25104	0.48068	2.50201	-0.21029	0.7192
ANKRD30BL	-0.162567	-0.0315166	0.0143357	-0.203997	-0.274472	-0.112359	-0.119043	-0.121533	-0.103902
ANKRD31	0.0363499	0.184487	-0.0501482	-0.0149196	-0.0244397	-0.207745	-0.111845	-0.10065	-0.128433
ANKRD33	1.62602	0.699515	-0.864152	-1.44123	-1.81055	-0.730445	-1.05434	-0.959293	-1.3673
ANKRD33B	0.150549	0.239647	-0.434009	-0.190517	-0.396704	-0.166421	-0.212741	-0.226208	-0.302336
ANKRD34A	0.280667	0.286485	0.337783	0.00692137	-0.300628	-0.243501	-0.194148	-0.124035	-0.0627009
ANKRD34C	0.0707517	0.187156	0.110891	-0.126764	-0.186904	-0.0827139	-0.0860852	-0.0608003	-0.0224193
ANKRD35	-0.135472	0.231648	-0.0442741	-0.24515	-0.218339	-0.253939	0.109861	-0.167858	-0.0938469
ANKRD40	-0.500674	-0.890423	0.874992	-0.0351812	0.503903	0.233842	0.0624275	-0.147385	-0.0365454
ANKRD44	0.00632414	0.00387437	-0.134397	-0.24019	0.130744	-0.158629	-0.0985692	0.956257	0.188354
ANKRD45	0.0841917	0.292802	-0.0169326	-0.149972	-0.226109	-0.158381	0.124387	-0.0521752	-0.0337248
ANKRD50	0.073197	0.0416566	0.419482	-0.0831829	0.320714	0.305861	-0.231171	0.0222163	0.307905
ANKRD52	-0.401445	-0.230594	0.689652	-0.237985	0.189362	0.0316652	-0.448925	-0.40668	-0.395598
ANKRD53	0.14668	0.0166081	-0.183717	-0.201699	-0.32474	-0.266781	-0.1198	-0.130026	-0.209763
ANKRD6	-0.549908	-0.374196	-0.446711	-0.406791	-0.282156	-0.165879	0.440085	-0.121085	0.040693
ANKRD65	-0.631087	-0.493324	0.301902	-0.333074	0.0259789	-0.141186	-0.142073	-0.234085	-0.207839
ANKS6	-0.0295249	0.21468	-0.0618195	0.0582704	-0.0591139	-0.240872	-0.0434314	-0.068954	-0.0150658
ANO2	3.11715	-2.81022	-4.26309	-3.99306	-4.40191	0.0686645	-2.99165	-3.12004	-3.41537
ANO5	-1.06371	-0.885883	1.50873	-0.473228	0.268057	-0.747225	-0.415801	-0.499814	-0.48317
ANO8	-0.322864	-0.290894	0.086249	-0.0779169	-0.0315707	0.140971	-0.15798	-0.197794	-0.267798
ANP32E	2.36708	1.06592	-0.800811	1.88182	0.837665	1.21178	-0.181859	-0.00562597	-0.822305
ANPEP	0.021852	0.172435	-0.0302494	-0.129478	-0.20443	-0.162349	-0.075017	0.0857751	-0.0428542
ANTXR1	0.0107568	0.536515	-0.156786	-0.532532	-0.768563	-0.248037	1.07318	-0.218511	0.697018
ANXA2R	0.0690842	0.206085	0.000823764	-0.12832	-0.166945	-0.121946	-0.0634238	0.0494183	-0.00108735
ANXA3	-0.225912	-0.049094	-0.284842	-0.200707	-0.320638	-0.260265	-0.12007	0.0382336	2.11675
ANXA6	-5.72938	-7.98344	4.69152	-4.34561	-3.28935	-4.28851	-2.8534	-2.7027	-2.97046
AOAH	-0.153568	-0.175019	-0.153475	-0.257928	-0.247912	-0.325163	-0.161996	2.68305	-0.181422
AOC2	0.117732	0.239799	-0.00546896	-0.108822	-0.0826913	-0.0144146	-0.0600255	-0.0608424	-0.0695103
AOC3	-0.0163458	0.0375241	-0.0691401	-0.178349	-0.13305	-0.0161172	-0.0847654	-0.0646388	0.395355
AOX1	0.123798	0.306702	0.0247182	-0.131301	-0.148003	-0.133354	-0.059087	-0.0412387	0.054569
AP1AR	-0.709697	-0.804348	0.501207	-0.312765	-0.302118	-0.594427	-0.0704725	-0.239668	-0.0518321
AP1B1	-0.0414357	-0.443046	-0.0543414	-0.373301	-0.540358	-0.497364	-0.475644	-1.13176e-05	-0.730778
AP1G1	-0.236294	-1.4042	-0.986037	-0.377126	-1.83885	-0.179679	-0.538221	-0.953846	-0.892148
AP1M1	-0.574497	-0.752485	0.271315	-0.15353	-0.0390257	-0.199876	-0.378103	-0.227316	-0.185036
AP1S1	-0.0463246	-0.0436431	0.321354	-0.225969	0.148656	-0.252007	-0.233726	-0.217846	-0.135868
AP1S3	0.0718947	0.777803	-0.0283978	-0.572707	-0.68269	-0.514186	-0.419242	-0.203915	-0.393683
AP2A1	-0.885355	-1.04735	0.115552	0.0134388	0.312168	0.312527	-0.372879	-0.502425	-0.536407
AP2A2	-0.611215	-1.56577	-0.79834	-0.0867716	0.381133	0.987766	-0.55661	-0.477765	-0.639101
AP2S1	-0.933276	-0.684972	0.431639	-0.287916	0.296216	0.405856	-0.388474	-0.15356	-0.235243
AP3B2	0.895457	-1.0301	-0.555587	-0.330624	-0.630029	-0.109603	-0.944008	-0.716915	-1.10532
AP3D1	-0.741841	-0.922087	0.0206228	1.36582	0.271539	0.000190267	-0.0135119	-0.338266	-1.06797
AP3S1	0.068333	-0.429183	0.264876	0.23513	0.393258	-0.156086	-0.572873	-0.086174	0.1156
AP4B1	0.582035	0.116564	-0.0883056	-0.192759	-0.303253	-0.262371	-0.362185	-0.171647	-0.210199
AP4M1	-0.151569	-0.201503	-0.246631	-0.233084	-0.0120433	-0.496028	-0.153541	-0.171734	-0.36552
AP5Z1	-0.137822	0.0315165	-0.0630154	-0.159304	-0.269891	-0.271675	-0.0651341	0.0397298	-0.0436412
APAF1	0.253638	0.13165	-0.0611839	0.149535	0.156091	-0.0732779	-0.180145	1.02063	-0.0885849
APBA3	0.0806442	0.00112684	-0.183857	-0.187983	-0.0586161	0.0312561	-0.137488	-0.160495	-0.00950382
APBB1IP	-0.205575	-0.0967075	-0.207365	-0.313497	-0.204499	-0.26339	-0.225026	2.97984	-0.0636895
APCDD1	0.14353	0.347212	0.083048	-0.0199715	0.533579	0.307868	-0.102739	-0.0196018	0.121206
APEH	-0.839751	-0.935807	0.0676895	-0.475599	-0.226923	-0.377483	-0.152267	-0.095959	-0.298004
APEX1	-0.864878	-0.36697	-0.232576	-0.225556	-0.366259	-0.815598	-0.482225	0.128449	-0.393908
APH1B	-0.468875	-0.166806	-0.343667	-0.284779	-0.412222	-0.309351	0.300835	-0.0190316	-0.33966
APIP	0.156234	0.637741	0.46013	0.0223315	-0.0525627	-0.467282	-0.239718	0.126914	0.157976
APLF	0.303844	0.595319	0.00654752	-0.0453855	-0.303841	-0.198115	0.0927779	0.0294811	0.391941
APLN	0.188974	0.332461	0.0546422	-0.116511	-0.204041	-0.0517394	0.050248	0.0224591	-0.00268585
APOA1BP	-0.220578	0.00623677	0.0204958	-0.0210484	0.0580013	0.021743	-0.0596768	-0.0516952	-0.0735618
APOBEC2	0.018198	0.571155	-0.070611	0.387639	-0.299276	-0.235718	-0.200663	-0.206947	-0.213628
APOBEC3A	-0.0120191	0.131853	-0.0779433	-0.147306	-0.192583	-0.178655	-0.0731237	0.202868	-0.0794991
APOBEC3B	0.0950592	0.25142	0.0028415	-0.124097	-0.172555	-0.0537803	-0.0392998	0.0185073	-0.0340504
APOBEC3D	-0.0264832	0.139764	-0.0613389	-0.145419	-0.171862	-0.197696	-0.0594961	-0.0313309	0.12097
APOBEC3F	0.0694282	0.227757	-0.00185629	-0.137714	-0.180191	-0.135466	0.00029965	-0.0018336	-0.0364231
APOBEC3G	0.0247605	0.0747191	-0.0641608	-0.180052	-0.178062	-0.159489	-0.0277104	0.254576	-0.00958539
APOBR	-0.0391554	0.102703	-0.0668032	-0.157561	-0.224018	-0.181232	-0.0868364	0.388591	-0.0637456
APOC1	-0.603159	-0.552833	0.0634246	-0.644046	-1.05691	-0.574547	-0.00646901	4.97777	-0.349072
APOD	0.085414	0.271785	-0.0548972	-0.215042	-0.252803	-0.26205	-0.131396	-0.0165354	0.341604
APOL2	-2.22409	-2.14371	2.16967	-0.959764	0.0788381	-0.995965	-0.681804	-0.68707	-0.416884
APOLD1	-1.18699	-0.90013	-0.726968	-0.755765	-1.6087	-0.175934	-0.23433	-0.554674	11.6771
APOOL	0.328901	0.372813	0.0738275	0.0268208	0.0737225	-0.29711	0.0346026	-0.0712475	0.118368
APRT	-0.347259	-0.297134	0.0969259	-0.242516	-0.0732678	0.00563264	-0.0736463	0.135569	0.431514
AQP11	-0.339142	0.0651445	-0.262021	-0.114412	-0.278185	-0.264235	0.617759	-0.21531	-0.253083
AQP3	0.107355	0.235089	0.0353358	-0.127329	-0.142262	-0.141405	-0.0642482	0.00255991	0.184919
AQP4	-2.37585	2.24587	-2.0194	-3.04357	-3.99638	-3.19324	11.7908	-1.28724	-1.49371
AQP4-AS1	0.0185254	0.195426	-0.0241925	-0.162535	-0.222378	-0.0858967	0.0868941	-0.0350283	-0.0708148
AQP5	-0.0182552	0.183789	-0.00910583	-0.208751	-0.191682	-0.175281	0.0739244	-0.0664738	-0.126818
AQP6	0.0854609	0.258112	0.0160122	-0.129878	-0.187252	-0.118638	-0.028591	-0.0395595	-0.0303346
AQP9	-0.124298	0.0496548	-0.168695	-0.191705	-0.205634	-0.325059	-0.0434303	0.52093	-0.105631
ARAF	-0.135804	-0.074166	-0.287631	-0.188274	-0.569801	-0.110061	0.16136	-0.0708853	-0.231295
ARC	0.146802	0.296931	0.0269525	-0.158403	-0.237928	-0.17287	0.156409	-0.0180815	0.145466
ARF5	-0.46614	-0.386636	-0.0530792	-0.304971	-0.335619	-0.356271	-0.194499	-0.20445	-0.154625
ARF6	-0.201439	-0.550023	-0.24534	-0.37489	-0.503281	-0.108689	-0.056551	0.469012	0.644123
ARFGAP2	-0.00954208	-0.599045	0.12392	-0.192922	0.551329	-0.271411	-0.691736	-0.411005	-0.732014
ARG2	0.362697	0.307691	0.216078	-0.648235	-0.348751	-0.47488	0.136854	0.093511	-0.251396
ARHGAP1	-0.272026	-0.209811	0.0903364	-0.281391	-0.0334742	-0.433181	-0.199765	-0.164403	0.0931179
ARHGAP10	2.61245	0.471205	-1.55767	-1.49003	-1.9277	-1.60825	-1.07987	-1.06332	-0.101229
ARHGAP11B	0.0511456	0.356631	-0.406742	-0.337801	-0.61782	-0.155251	1.42299	-0.0612592	-0.122696
ARHGAP15	0.127811	0.206895	-0.0303805	-0.258493	-0.0122468	0.149825	-0.137504	1.87204	0.0997938
ARHGAP17	-0.275749	-0.254878	-0.383909	-0.162842	-0.293036	-0.32989	0.188757	-0.129708	0.0659545
ARHGAP18	-0.0116805	-0.088133	-0.0565132	-0.497272	-0.289955	-0.346748	-0.140725	2.43413	0.322938
ARHGAP20	-0.0343138	0.122924	0.10937	-0.139304	-0.0121431	-0.133844	-0.12349	-0.0853716	0.0415581
ARHGAP22	-0.0654854	0.0746935	0.0981365	-0.222983	-0.164846	0.0818871	-0.121961	0.336849	-0.0718189
ARHGAP23	-0.70015	-0.271838	-0.0165513	1.50302	0.0900491	0.36845	-0.348153	-0.355517	-0.24485
ARHGAP27	-0.143517	0.0132362	-0.158003	-0.146564	-0.127024	-0.0877986	-0.10895	0.290331	0.245588
ARHGAP28	0.0635611	0.394998	0.00752152	-0.0178834	-0.0786897	-0.149202	-0.0704544	-0.0549076	-0.0619028
ARHGAP30	0.0562673	0.195838	-0.00693841	-0.170565	-0.231556	-0.193269	-0.130364	1.01015	-0.0526545
ARHGAP33	0.134486	0.17457	-0.0103819	0.13434	0.00755519	0.060869	-0.0957731	-0.11644	-0.154813
ARHGAP39	0.084212	-0.0312306	-0.229337	-0.156105	-0.125674	-0.214337	-0.159037	-0.15702	-0.232289
ARHGAP4	-0.220049	-0.125579	-0.0949017	-0.140471	-0.23383	-0.102789	-0.24936	0.60508	0.733393
ARHGAP5-AS1	0.225334	0.218899	0.0122706	-0.0425867	-0.277719	-0.0437838	-0.0137363	-0.101991	-0.0380891
ARHGAP9	-0.0431504	0.0159473	0.00270106	-0.231418	-0.173957	-0.162147	-0.147631	0.777172	-0.0620962
ARHGDIG	-0.440292	-0.420204	0.601951	-0.378244	-0.203867	-0.505912	-0.332	-0.221912	-0.274461
ARHGEF1	-0.189282	-0.344892	-0.307809	-0.146703	-0.715557	-0.174811	-0.231528	0.0440511	0.672131
ARHGEF11	0.454263	0.503815	0.0798155	0.355866	-0.277701	0.752625	-0.516952	-0.499231	-0.526011
ARHGEF16	-0.285519	-0.314523	-0.389391	-0.320493	-0.338469	-0.151773	0.167781	-0.205451	-0.343014
ARHGEF18	0.112516	0.107529	-0.0298288	0.0199657	0.138408	-0.0412168	-0.195349	-0.129086	-0.106728
ARHGEF19	-0.0727793	0.0828586	-0.084831	-0.153207	-0.166824	-0.138314	0.000264468	-0.0465163	-0.0241598
ARHGEF25	-0.143395	-0.0757802	0.165989	1.02348	0.407177	0.188612	-0.212849	-0.243449	-0.0686439
ARHGEF26	0.306662	0.261438	-0.485372	-0.751009	-0.672437	-0.759131	1.64388	-0.231315	-0.344122
ARHGEF26-AS1	-0.384422	-0.221933	-0.526454	-0.356072	-0.3789	-0.369426	0.696034	-0.220061	-0.31681
ARHGEF28	-0.324476	0.611226	0.241709	-0.584689	-0.288173	-0.453169	1.26791	-0.268312	0.510389
ARHGEF33	0.21718	0.522679	-0.0751601	-0.0220435	-0.131772	-0.0208359	-0.0984525	-0.0825036	-0.156224
ARHGEF37	-0.970407	-0.437607	-0.483251	-0.416824	-0.400986	0.292484	0.902167	-0.315217	-0.511335
ARHGEF5	0.0160984	0.059583	-0.124806	-0.163352	-0.183108	-0.147714	0.0338453	-0.0571811	-0.0828764
ARHGEF6	-0.133217	-0.158976	0.372552	-0.577178	0.153979	0.0437364	0.035056	2.22665	0.7273
ARID3A	0.329519	0.513274	0.112041	-0.134772	-0.11796	-0.055546	-0.0226054	0.315298	0.0188088
ARID3B	0.186365	-0.393759	-0.971906	-0.437088	-0.674815	-0.234554	-0.504324	-0.338365	-0.218922
ARIH2OS	0.0505144	0.188383	-0.00938484	-0.159396	-0.410812	-0.394142	-0.101249	-0.100201	-0.0976237
ARL1	-0.841541	-0.744603	0.421061	0.056912	0.561291	0.143205	0.0378889	-0.595418	0.311971
ARL10	0.245497	0.303044	0.398623	-0.0764866	0.337079	-0.0546301	-0.0910238	-0.0385323	0.343745
ARL11	0.0677134	0.190328	-0.0317177	-0.150553	-0.280841	-0.18212	-0.0845008	0.209493	-0.0506187
ARL13B	2.60857	-0.46054	-1.26564	-1.13039	-1.87794	-1.03961	-0.8262	-0.806019	-0.586911
ARL16	-0.363167	-0.464333	-0.249406	-0.215244	-0.123846	-0.170631	-0.1606	-0.166952	0.172813
ARL2	-1.38461	-1.22432	0.457047	-0.12463	0.35191	-0.386488	-0.192561	-0.48406	-0.0117641
ARL4D	0.664501	-1.85394	-1.54147	-1.15919	-1.66544	-0.909374	-0.758418	-1.35089	-1.82484
ARL5A	1.0313	0.355908	0.388303	-0.203224	-0.494696	0.277656	-0.0926856	1.3416	0.518567
ARL5C	0.113366	0.282612	0.00870496	-0.0162167	-0.118409	-0.18773	-0.095421	-0.0235664	-0.024887
ARL6	0.58599	0.259541	-0.182044	-0.423665	-0.907929	-0.504148	-0.42664	-0.302427	-0.688231
ARL6IP4	0.0694907	0.217214	0.0164644	-0.129356	-0.216023	0.0794357	-0.0451368	-0.0476305	-0.0395747
ARL6IP5	-0.327091	0.307254	0.966607	-1.20963	1.25322	0.330146	-1.22152	0.0101659	-1.30264
ARL6IP6	0.0884118	0.0622674	-0.316601	-0.219816	-0.605414	-0.22906	-0.0102039	-0.0110209	0.0237896
ARL8A	-0.94972	-1.3758	0.434403	-0.036556	0.740622	-0.00283767	-0.365204	-0.156236	-0.550447
ARMC10	-0.210599	-0.07287	-0.166783	0.106062	-0.213271	-0.25937	-0.163842	-0.225116	-0.420011
ARMC2	0.110271	0.157899	-0.0144984	0.112502	0.0492852	0.143401	-0.00690913	0.0363305	-0.0811871
ARMC3	0.0532018	0.600913	0.0170055	-0.14985	-0.145225	-0.166666	-0.082301	-0.0479429	-0.0224567
ARMC4	0.119292	0.272277	0.00738603	-0.114698	-0.200277	-0.114432	-0.00719626	-0.0270019	-0.0228204
ARMC6	-0.328411	-0.381851	0.0374449	-0.237555	-0.156054	-0.123387	-0.238058	-0.263892	-0.230797
ARMC7	-0.0158503	0.0342435	-0.0850505	-0.147847	-0.303789	-0.219526	-0.0890171	0.0276988	-0.121326
ARMC8	-0.0501571	-0.321168	-0.476514	0.211872	-0.0775156	0.474426	-0.123599	-0.330551	-0.68585
ARMC9	4.07042	0.492573	-2.3768	-2.08406	-2.43166	-0.988051	-1.85836	-1.59049	-2.36034
ARMCX1	0.228743	0.779943	0.585063	-0.0866258	-0.100599	-0.20515	0.238401	-0.0105078	0.170109
ARMCX2	-0.401006	-0.328914	0.190713	-0.120588	-0.396967	-0.178766	-0.225345	0.0118407	-0.289668
ARMCX4	-0.231701	-0.128359	0.217828	0.419239	0.261333	-0.182238	-0.0121706	-0.230435	0.446521
ARMCX6	-0.0175173	0.158035	0.0281423	-0.182497	-0.0880899	-0.00885592	0.0982725	-0.0326331	-0.0477638
ARNT	0.949873	0.162898	-0.470496	0.626523	-0.453683	-0.0311996	-0.203287	-0.0739362	0.0499288
ARPC1A	-1.03152	-0.835101	0.140442	-0.3623	0.184191	-0.0422838	-0.321667	-0.389998	0.0917753
ARPP21	0.0682797	0.362209	-0.0896603	0.232583	-0.246457	-0.173873	-0.131084	-0.0731521	-0.102974
ARR3	0.545634	10.3286	0.482365	-0.598769	-0.460656	-0.755303	-0.515303	-0.28148	-0.224318
ARRDC4	-0.0136969	-0.0101792	-0.0747532	-0.109473	-0.398252	-0.224221	-0.112254	0.0792265	0.0615809
ARSG	-0.0057332	-0.20017	-0.240551	-0.283124	-0.127521	-0.444763	-0.257005	-0.182702	-0.0812366
ARSI	0.111194	0.279384	0.0114929	-0.161531	-0.254981	-0.164788	-0.011061	-0.0419145	-0.0196308
ARSJ	0.0164343	0.260898	-0.0657523	-0.262767	-0.357239	-0.182372	0.474857	-0.0657203	0.141421
ARSK	0.116838	0.406771	0.251847	-0.0289663	0.0794613	-0.00481508	0.0861695	-0.0401266	-0.0367074
ART5	0.0187889	0.225629	-0.03403	-0.146799	-0.134086	-0.173622	-0.0447733	-0.0576983	-0.0153862
ARV1	0.137703	0.0599469	0.220068	0.194354	0.696386	0.209259	-0.108385	-0.137763	-0.257446
ARVCF	-0.689981	-0.52565	-0.295966	-0.115297	-0.210962	-0.208316	0.203073	-0.228573	-0.091502
AS3MT	0.0446537	0.192166	0.0269141	-0.140781	-0.184093	-0.123772	-0.0664432	-0.0524172	-0.0275131
ASAH2	-0.100537	0.0816003	-0.097559	-0.129053	-0.292069	-0.156713	0.0342103	-0.0981207	-0.087647
ASAP3	-0.319862	0.0377322	-0.19696	-0.246816	-0.0131264	-0.00771152	0.405116	-0.133262	-0.0102832
ASB1	-0.604651	-0.771062	-0.0983131	-0.181661	0.229459	0.0283071	-0.0882373	-0.29607	-0.23931
ASB13	-0.999381	-0.503767	0.34683	2.38141	1.12514	-0.0968678	-0.95052	-0.658166	-0.581231
ASB8	0.299993	-1.55192	-0.791248	-0.418394	0.173129	-0.416036	-0.684845	-0.926706	-0.233929
ASB9	0.0868345	0.215638	0.00380362	-0.126589	-0.19833	-0.122423	-0.063459	-0.0262741	0.0522194
ASF1A	-0.381825	-0.670936	0.355667	0.253915	0.56671	-0.186411	-0.169131	-0.22839	-0.349439
ASGR1	0.241548	0.263187	0.0918067	-0.0736698	-0.0354436	-0.0822652	-0.165032	-0.000988652	-0.0313678
ASGR2	0.115575	0.26979	0.0220008	-0.129022	-0.18853	-0.127352	-0.0559857	0.0623931	-0.0189486
ASH1L-AS1	0.28653	0.298962	0.0154066	-0.100477	0.181971	0.283274	-0.121679	-0.0786636	-0.037619
ASH2L	-0.127881	-0.278074	-0.195413	-0.0732267	0.132663	-0.311526	0.138096	-0.190996	-0.151658
ASIC3	-0.00460401	0.1503	-0.13785	0.0567598	-0.246782	-0.256492	-0.104198	-0.0818546	-0.133629
ASIC4	-0.907226	-0.117621	-0.533018	3.82676	-0.419862	-0.64035	-0.663415	-0.354588	-0.562577
ASMTL-AS1	0.139318	0.239399	-0.0524472	0.0102185	-0.373386	-0.216575	-0.121267	-0.0784821	-0.120518
ASNA1	-0.958228	-0.371341	0.202614	-0.46109	-0.321531	-0.215394	-0.141741	-0.389517	-0.31645
ASNS	-0.426389	-0.803613	0.212953	-0.14206	0.314406	0.601483	-0.271493	-0.479307	-0.49845
ASPA	-0.119428	0.0666925	-0.211971	-0.193514	-0.131449	0.94567	-0.0420838	-0.12105	-0.111755
ASPDH	-0.10374	0.0179873	0.114277	0.142747	-0.340436	-0.263839	-0.218737	-0.134199	-0.146339
ASPHD1	-0.138457	-0.0277762	0.298657	-0.134096	0.0304763	-0.102138	-0.269033	-0.1738	-0.0619735
ASPN	0.192871	0.374368	0.0719525	-0.131918	-0.126031	-0.115764	-0.0774373	-0.0467973	0.173569
ASTN2	-0.233353	-0.25572	0.775539	-0.448497	-0.0892013	-0.387599	-0.313444	-0.202046	-0.330507
ASXL2	1.10938	0.396353	-0.313981	-0.0178726	1.2357	1.10117	0.0119006	0.0773751	0.202
ASXL3	0.138305	0.229192	0.227941	-0.185757	0.914029	0.253175	-0.136481	-0.118052	0.0695015
ATAD2	0.250334	0.401788	0.0746501	-0.101246	-0.082746	-0.212844	0.206914	0.128964	0.398296
ATAD3B	-0.218831	-0.359224	-0.366559	-0.225984	0.0198054	-0.370883	-0.1652	-0.26165	-0.419583
ATAD3C	-0.0155493	0.145475	-0.00328236	-0.148685	-0.176813	-0.157762	-0.00993632	-0.0661795	-0.0456728
ATAD5	0.985428	0.852897	-0.0732318	0.0294294	-0.122798	0.0898641	-0.23486	-0.0823118	-0.100248
ATAT1	-0.00995442	-0.0798282	0.159184	-0.213101	-0.194176	-0.0626795	-0.174469	-0.166353	-0.0237103
ATF4	-1.52101	-7.72479	-4.35774	-1.25859	-3.26865	-3.1833	-1.87508	-1.70162	-3.5024
ATF7	-0.243182	-0.0672396	-0.382029	-0.118795	-0.195552	0.0769116	0.570835	0.0237626	0.470775
ATG10	0.00746448	0.179833	-0.000382626	-0.245726	-0.176999	-0.234395	0.0243491	-0.0533094	-0.0789738
ATG12	0.408323	0.226053	0.3015	0.00033988	-0.213445	-0.235601	-0.00115807	0.314981	0.0887917
ATG13	0.0855562	-0.220605	-1.12164	-0.291641	-0.186963	0.133598	-0.477154	-0.633543	-0.398065
ATG16L1	-0.250221	-0.586599	-0.563898	-0.284554	-0.428467	-0.629691	0.149599	-0.175905	-0.296378
ATG16L2	-0.0414146	0.0750194	-0.0457058	-0.184604	-0.2613	-0.215961	-0.0566898	0.510562	0.239932
ATG9A	-0.710616	-0.883675	0.170413	-0.270144	0.225496	-0.016424	-0.190345	-0.373763	-0.437478
ATG9B	0.329787	0.494594	0.324166	-0.0308035	0.709453	0.391659	-0.150937	-0.0476454	-0.0416124
ATL1	-0.905548	-0.841897	1.72655	0.0102431	0.627652	-0.291089	-0.343069	-0.566795	-0.284562
ATMIN	-0.542074	-0.59789	0.230485	-0.124253	0.0545285	-0.245267	0.0456863	-0.299783	0.510067
ATP10A	0.00948232	0.159463	-0.0877027	-0.156308	-0.178026	0.200203	-0.123614	-0.0920395	1.2434
ATP13A2	-3.63239	-3.71345	2.27537	-1.32622	0.0614306	-0.186735	-0.942914	-1.0928	-1.37747
ATP1A1OS	-0.264174	-0.0728148	-0.125572	-0.151094	-0.128274	0.141159	0.0380017	-0.129375	-0.00235895
ATP5B	-3.98633	-4.58329	4.13217	0.197224	1.83028	0.100598	-3.18535	-2.27059	-1.58014
ATP5C1	-1.35717	-0.829487	0.591854	0.590466	0.889718	-0.591264	-0.290121	-0.412359	-0.0109525
ATP5EP2	-0.449608	-0.538816	0.0211642	-0.263501	-0.189368	-0.255479	-0.127839	0.0831061	-0.230248
ATP5G1	-0.580695	0.120062	0.279061	-0.290611	-0.321219	-0.783562	-0.541118	-0.550886	-0.316329
ATP5G2	-0.906007	-1.05423	-0.499187	0.345987	-0.427155	-0.102279	-0.430661	-0.0354413	-1.17317
ATP5G3	-1.28636	-0.698014	2.00343	-0.524774	1.24885	-0.238766	-1.26042	-0.671698	-0.44247
ATP5H	-1.1589	0.649963	1.10378	-0.130142	-0.28565	-0.303999	-0.973995	-0.405433	-0.60367
ATP5I	-0.117183	-0.599765	-0.0816863	-0.122183	0.285045	-0.81967	-0.56523	-1.10599	-0.550917
ATP5J	0.358739	0.763011	1.22826	-0.0497217	1.48123	0.230521	-0.320488	-0.356096	0.952411
ATP5J2	-2.51298	-1.85776	0.187186	-0.677688	-0.638582	-1.83119	-0.639865	-1.24986	-1.6383
ATP5L2	0.00241562	0.171574	-0.05228	-0.0666979	-0.197394	-0.153807	-0.079316	-0.0554864	0.0422746
ATP5O	-0.662531	-0.323239	1.71651	-0.73957	0.506806	-0.133273	-0.42848	-0.300848	-0.0633343
ATP5S	0.446218	0.10523	-0.0759658	-0.274576	-0.0029753	-0.35536	-0.225992	-0.354568	-0.256756
ATP6V0B	-2.83126	-2.27196	-0.461173	-0.598959	-0.391216	-0.430919	-1.55164	-0.808258	-1.87592
ATP6V0D1	-1.98199	-1.65863	0.412324	-0.438197	-0.305125	-0.179223	-0.508631	-0.471186	-0.72539
ATP6V0E2-AS1	0.00329752	-0.375907	-0.407194	-0.242673	-0.351104	-0.0861445	-0.229803	-0.282829	-0.446484
ATP6V1C1	0.276195	-0.344571	2.5561	-0.1336	1.42831	-0.465671	0.269448	-0.206718	0.00188445
ATP6V1E1	-1.80559	-2.1655	2.37815	-1.32333	1.15175	0.541335	-0.404888	-0.831777	-0.264383
ATP6V1E2	0.40673	0.36491	0.0565529	-0.110033	-0.237458	-0.0622203	0.0472125	0.0322241	-0.111985
ATP6V1H	-0.486795	-0.360074	1.4698	-0.153683	0.661647	-0.453691	-0.173973	-0.617419	-0.504301
ATP7B	0.32727	0.0341721	-0.308505	-0.117705	-0.430856	-0.182779	-0.255244	-0.204074	0.398241
ATP8B1	0.206428	0.419183	0.0284848	-0.144247	-0.138188	-0.190396	-0.107842	-0.0340061	0.827395
ATP8B2	-0.404969	-0.331754	0.00864436	-0.251766	-0.0948617	-0.14459	-0.115316	-0.122794	0.372168
ATP8B3	0.113136	0.26735	-0.0156799	-0.105563	-0.173439	-0.0662148	-0.0638161	0.0343661	0.0219584
ATP8B4	0.0728786	0.273185	0.0162041	-0.207385	-0.167626	-0.00331979	-0.135088	0.874205	-0.00341631
ATPAF1	-0.067456	0.310389	1.09408	0.864234	0.958331	0.859282	-0.271911	-0.28481	-0.281954
ATR	-0.406907	-0.813037	-0.674643	0.928469	-0.249489	-0.79665	-0.307983	-0.24867	-0.659372
ATXN1L	0.300438	0.293397	-0.12507	-0.14948	0.157604	0.0975594	0.0453415	0.0490642	0.315554
ATXN2L	-0.241767	-0.805224	-0.59945	0.587362	0.707034	-0.481489	-0.380451	-0.257321	-0.171714
ATXN3	0.0561796	-0.0149716	0.204193	-0.323963	-0.429841	-0.416057	-0.277434	0.176541	0.309019
ATXN7	1.14617	0.983671	-0.442936	1.36947	0.358131	-0.302927	-0.0063019	0.302378	0.149942
ATXN7L1	0.214387	0.486924	0.0997571	0.122808	0.123633	0.144869	-0.0673295	0.063886	-0.00446984
ATXN7L2	-0.0229438	-0.0259322	-0.0719669	0.254121	-0.249353	-0.109563	-0.125794	-0.0902939	-0.150126
ATXN8OS	0.073847	0.177907	0.0617502	-0.139334	-0.15847	-0.122879	-0.0781854	-0.0461277	-0.0268041
AURKAIP1	-1.98552	-1.7524	-0.180102	-0.593516	-0.427417	-0.119575	-0.41766	-0.925828	-0.752168
AVIL	0.0423384	0.0981642	-0.0635006	0.138506	-0.246872	-0.200108	-0.0946548	-0.123011	-0.140981
AVPR1A	0.191255	0.585649	0.0382916	-0.185388	-0.388532	-0.250469	0.505368	-0.0725603	-0.0216529
AXDND1	0.192142	0.346047	0.0238717	-0.160794	-0.240233	-0.161834	-0.00830964	-0.0650836	-0.023448
AXIN2	-0.158413	0.103821	-0.0814827	-0.139928	-0.0837575	-0.15526	-0.139351	-0.186028	0.446206
AZGP1	-0.101275	0.260594	-0.0540841	-0.213104	-0.334176	-0.192424	0.24049	-0.0781409	-0.137774
B3GALNT2	-0.0670351	0.995095	-0.0113341	0.0228066	-0.0699604	-0.110704	0.338079	-0.0611923	0.0726813
B3GALT2	-0.767794	-0.0338147	0.140239	3.82793	0.14203	0.0592883	-0.72716	-0.294811	-0.387765
B3GALT5	0.0941297	0.373764	0.00866893	0.7955	-0.32583	-0.0999204	-0.172619	-0.104009	0.0684592
B3GALTL	-0.177278	-0.534345	-0.119879	-0.392715	-0.0834573	-0.488524	-0.029231	-0.234367	-0.361415
B3GAT1	-2.63964	-1.451	0.207103	0.158954	-0.144342	-0.0596245	1.46934	-0.984197	-1.63061
B3GAT3	-0.537852	-0.569646	-0.175769	-0.307165	-0.502174	-0.657866	-0.525563	-0.43299	-0.440157
B3GNT4	-0.103258	0.019856	0.103877	-0.194972	-0.0566227	-0.183816	-0.109481	-0.065531	-0.138136
B3GNT5	0.00986766	0.246472	-0.0792861	-0.350788	-0.343883	-0.427073	-0.0875024	3.74278	0.0883422
B3GNT9	-0.047281	0.138879	0.205863	-0.0624752	0.0426561	-0.11986	-0.184677	-0.130513	0.0610671
B3GNTL1	0.121947	0.181373	0.0818406	-0.171855	-0.119276	-0.145835	-0.128762	0.0111652	-0.113895
B4GALNT4	-1.02054	-0.645156	-0.488557	-0.092934	0.0102933	-0.185126	0.46908	-0.386789	-0.51807
B4GALT2	-0.371489	-0.490006	0.00240469	-0.111494	0.0812558	0.426596	-0.255979	-0.211847	-0.0776586
B4GALT5	-1.22314	-1.04833	1.40071	-0.936144	0.679956	-0.207128	-0.212675	-0.136595	0.380151
B4GALT7	-0.108492	0.0610215	-0.0835795	-0.0786109	0.0663589	0.0692392	-0.132895	-0.0410986	-0.18975
BAALC	0.393492	1.03002	-0.00518102	-0.539711	-0.541954	-0.563214	1.77345	-0.303733	0.311616
BABAM1	-0.451629	-0.381729	0.250966	0.151424	0.234521	0.0850363	-0.347703	-0.0592908	0.0121547
BACE1	0.00648662	0.208439	-0.429961	1.17764	1.53454	0.876152	-0.829747	-0.734133	-0.823204
BACE2	-0.0893257	-0.0270331	-0.184031	-0.27177	-0.410619	-0.257671	-0.115862	-0.11788	1.45451
BAG1	0.124189	0.0232321	-0.659725	0.116818	0.117032	0.386858	-0.657265	-0.485217	0.25113
BAG2	0.479468	-0.151342	0.144529	-0.354851	-0.210584	-0.527041	-0.411824	-0.240197	-0.522206
BAG6	-0.207762	-0.602252	-0.176746	-0.151354	0.238464	0.427963	-0.566599	-0.704531	-0.593251
BAHD1	0.00489456	-0.0991105	0.0442471	-0.09674	0.520544	0.257071	-0.0525474	-0.101788	-0.120732
BAI2	-0.0597474	0.0572158	-0.076836	-0.0104949	-0.0687797	0.00313199	-0.118298	-0.127086	-0.151951
BAIAP2-AS1	-0.0286033	-0.627044	-0.385246	-0.198385	-0.0269855	-0.0934809	-0.103031	-0.231428	-0.512022
BAIAP2L1	-0.107748	0.0172701	-0.19245	-0.206585	-0.367268	-0.241593	-0.0385972	-0.126026	0.724176
BAMBI	-0.0797288	0.0766365	-0.316522	-0.101665	-0.641046	-0.472979	1.56959	-0.152815	0.478329
BANK1	0.201676	0.343645	0.0673866	-0.141396	-0.179099	-0.112676	0.092205	0.10235	-0.00320019
BANP	-0.119561	-0.124801	-0.167664	0.0990744	-0.11375	-0.0906524	0.0317561	0.0607188	-0.0533634
BARD1	0.345516	0.231463	-0.0368353	-0.0901997	0.556672	0.252344	0.0202347	-0.124123	-0.0131152
BATF	0.0216215	0.165889	-0.0266937	-0.136582	-0.182696	-0.153346	-0.0791065	0.0592219	-0.0286065
BATF3	0.114919	0.241183	0.0444089	-0.105754	-0.152056	-0.120593	-0.0743093	0.119178	0.0230948
BAX	-0.386003	-0.18979	-0.218455	-0.148252	-0.132714	-0.0243967	-0.0856341	0.0709863	0.155302
BBC3	-0.0795571	-0.0568845	0.274339	-0.192778	0.160625	-0.0327203	-0.160297	-0.0395524	-0.0628416
BBOX1	0.053849	0.209248	0.0119961	-0.162936	-0.0492059	-0.132874	0.0694772	-0.0533617	-0.0306212
BBS12	0.900238	-0.889657	-0.731915	-0.647312	-0.386499	-0.975867	-0.461953	-0.411963	-0.326019
BBS2	0.152592	-0.517681	-0.717759	-0.294596	0.11538	-0.223963	0.218193	-0.712708	-1.02774
BBS4	0.68887	0.969267	-0.114782	0.157774	-0.346068	-0.570769	-0.224267	-0.450299	-0.468737
BBS5	0.483034	-0.193477	-0.807338	-0.490969	-0.345619	0.0288488	-0.473305	-0.537743	-0.599901
BBS9	1.13957	-0.464367	-1.09272	-0.838641	-0.598174	-0.709597	-0.627421	-0.746459	-1.00163
BCAP29	-0.0849411	-0.381957	1.4129	-0.491611	-0.175157	-0.767437	-0.605711	-0.286535	0.723513
BCAP31	-1.43368	-1.3873	0.214247	-0.500141	-0.764647	-0.200799	-0.286792	-0.246179	0.595443
BCAR3	0.0547032	0.186064	0.00164836	-0.15232	0.00808614	0.0536032	-0.0507254	0.024685	0.10915
BCHE	-0.472436	0.1019	-0.214457	-0.308459	-0.191054	-0.509812	0.993794	-0.0872929	-0.142633
BCKDHB	-0.0507443	0.147473	-0.106353	-0.0748362	-0.0866867	-0.147468	0.226429	-0.0581207	-0.0397609
BCL10	0.121709	0.0771356	-0.129699	-0.220247	-0.0918016	-0.0910586	-0.00235183	0.84493	0.146443
BCL2A1	-0.385684	-0.189643	-0.349822	-0.289702	-0.346489	-0.531761	-0.268101	2.57183	0.402036
BCL2L1	-0.286116	-0.940101	-0.48876	-0.944241	-1.09634	0.292578	-0.726588	-0.772792	0.350655
BCL2L12	0.128567	0.233113	0.013487	-0.150252	-0.1056	-0.113256	-0.0255221	-0.0163487	0.0162992
BCL6	-0.982257	-0.815013	-0.876192	-0.173915	-0.505362	-0.871386	1.25867	0.247419	-0.437976
BCL6B	0.074045	0.217254	-0.0611036	-0.176707	-0.289242	-0.128661	-0.0879131	-0.00188925	1.39421
BCL9L	-0.166484	-0.0869882	-0.257932	0.126389	-0.180963	0.299897	-0.0415642	-0.125845	-0.157086
BCLAF1	-0.202083	-1.59598	-1.72545	1.61269	0.119616	-0.322708	-0.552917	0.161241	-0.673624
BCO2	2.02228	0.52643	-1.01341	-1.10327	-0.421532	0.619694	-0.841574	-0.464296	-0.830838
BCOR	-0.376115	-1.28843	-1.13102	1.41927	-1.50071	0.47993	-0.516419	-0.309662	-0.642036
BCR	-0.386482	-0.178569	-0.0820688	-0.0275042	-0.0734269	0.233748	-0.158846	-0.224405	0.316709
BDH1	-0.0373386	0.0560671	-0.018726	-0.320603	0.318781	-0.0630738	-0.0106008	-0.204716	-0.478067
BDH2	-0.175305	0.570569	0.231411	-0.429381	-0.0111549	-0.362172	0.151495	-0.196746	0.150924
BDKRB2	0.0491542	0.224434	-0.0521751	-0.152413	-0.232959	-0.197148	-0.0905457	-0.0559399	0.585992
BDNF	-0.156361	-0.105762	0.716382	-0.0324927	-0.0267331	-0.200028	-0.310576	-0.208049	0.21275
BDP1	3.27341	1.834	0.689614	1.75544	0.259644	0.738	0.0357084	-0.56419	0.425069
BEAN1	-0.621278	-0.590598	0.401299	-0.373238	-0.126389	-0.303442	-0.281763	-0.212659	-0.31041
BECN1	-0.61879	-0.819747	-0.286177	-0.0102702	0.250759	-0.520586	-0.230004	0.196964	1.26873
BEND4	0.131049	0.253667	-0.0119589	-0.275008	-0.361267	0.0264406	0.875686	-0.129942	0.012055
BEND5	0.471911	0.794921	0.410097	-0.121483	0.84517	0.415128	-0.198216	-0.0755622	-0.091389
BEND7	0.385563	-0.121918	-0.330356	-0.231459	-0.344167	-0.277771	0.0666404	-0.217047	0.112866
BEST3	0.119367	0.278568	0.0234213	-0.126936	-0.190506	-0.122525	0.0224988	-0.0190285	0.0124734
BET1L	0.0432579	-0.339944	-0.313189	-0.197691	-0.330104	-0.0354899	-0.257821	-0.0947751	-0.179102
BFAR	-0.536196	-0.638735	-0.240689	-0.246836	1.01101	0.277501	-0.325974	-0.0839469	-0.153982
BHMT2	0.129448	0.288123	0.0387859	-0.130328	-0.194064	-0.150838	-0.0181694	-0.0425004	0.0778942
BICC1	0.247871	0.715212	0.0403714	-0.284424	-0.113893	-0.222586	0.416387	-0.0982474	0.160345
BICD1	0.253687	0.405381	1.12351	0.0231298	-0.426899	0.437915	0.750779	-0.155732	-0.00734825
BIN2	0.0714559	0.0645622	-0.0620102	-0.248726	-0.015463	-0.168833	-0.148769	1.13003	0.0471141
BIN3	-0.220223	-0.0250542	-0.309627	-0.397055	-0.223618	-0.391353	0.359592	-0.152391	-0.0094868
BIRC3	0.206322	0.371482	0.0580158	-0.186116	-0.0336062	-0.16512	0.0788977	0.53704	0.214505
BIRC7	-0.0984297	0.0819894	-0.112052	-0.225704	-0.208913	-0.0785432	0.39647	-0.0854815	-0.0426831
BIVM	-0.390744	-0.121452	-0.163509	-0.0728138	0.408356	0.277275	-0.178482	-0.255321	-0.36885
BLMH	-0.570232	-0.432064	-0.120499	0.0308202	0.805562	0.0215806	-0.361556	-0.140571	0.457549
BLNK	0.11582	0.31927	0.0874834	-0.17574	-0.238617	-0.102786	-0.121214	0.815259	0.000479004
BLOC1S5	0.393672	0.29812	-0.0150017	-0.0992785	0.240027	0.0384475	0.271395	0.176467	-0.0375194
BLVRA	-0.578585	-0.15429	0.416073	-0.241882	-0.417025	-0.770686	-0.0741015	-0.0334983	-0.294851
BMF	0.199224	-0.0832083	-0.169499	-0.235544	0.0781321	0.0552734	-0.181207	0.534657	-0.163176
BMI1	1.1803	0.0588501	-0.458673	0.448952	-0.29713	0.213887	-0.380257	0.106197	-0.407311
BMP1	-0.0474242	0.153013	-0.043024	-0.126548	-0.203754	-0.161018	-0.0328623	0.0620028	-0.0258737
BMP2	-0.368495	-0.107187	-0.290495	-0.20784	-0.119082	-0.13546	0.492316	-0.13099	-0.103978
BMP3	-0.0590042	0.0622862	0.0397352	0.151714	-0.0183879	-0.11388	-0.144219	-0.116474	-0.0869299
BMP5	0.227644	0.681544	0.0323188	-0.299147	-0.349106	-0.388195	-0.216088	0.022269	0.588616
BMP7	-0.178036	0.300568	-0.125615	-0.209394	-0.0397099	-0.228915	0.908922	-0.0401982	-0.0739985
BMPR1A	0.158154	0.157174	-0.481701	-0.205088	-0.568775	0.335082	0.19437	-0.352956	-0.493961
BMPR1B	-0.776581	0.094774	-0.861605	-0.504787	-0.644041	-0.659718	2.28039	-0.450627	-0.467342
BMPR2	-0.708987	-0.292471	1.36327	0.274468	1.57736	1.30787	0.60683	-0.815719	3.37256
BNC1	0.133749	0.275084	0.0307758	-0.130549	-0.189394	-0.137256	0.0160458	-0.0275466	0.00138776
BNC2	-0.35004	-0.148731	-0.358077	0.0709217	-0.662248	-0.47291	-0.130198	0.0192181	0.139329
BNIP1	-0.0254143	0.0876452	0.165584	-0.0193259	-0.314759	-0.0224709	-0.119213	-0.210033	-0.175821
BOC	-0.560319	0.00539722	-0.759896	-0.549802	-0.599367	-0.322208	0.658193	-0.240244	0.483621
BOK	-0.242965	-0.0876659	0.158117	-0.268288	-0.134278	-0.181854	-0.0594275	-0.128321	-0.177354
BORA	0.0340636	0.039714	-0.110016	-0.156179	-0.0135395	0.525118	-0.0941072	0.0195972	-0.160053
BPGM	-0.2415	0.0644242	0.557862	0.15191	-0.0359677	-0.423805	-0.0774581	-0.180584	-0.117881
BPNT1	-0.0677015	0.508868	0.0268926	-0.0496186	-0.235174	-0.554747	-0.149058	-0.0295505	-0.0815679
BRAP	0.243532	-0.0712003	0.0701354	0.0771563	0.100465	-0.260939	0.348007	-0.166114	0.129103
BRCA2	0.138109	0.307311	0.0594545	-0.137944	-0.190099	-0.188518	-0.0477239	0.193331	0.0211657
BRCC3	-0.13292	-0.143287	-0.0978135	0.0760253	-0.403638	0.415619	-0.307133	-0.0472383	-0.256792
BRD1	-0.112795	-0.819762	-0.476277	0.109305	0.125449	-0.285015	-0.138048	-0.255233	-0.285213
BRD3	-0.433549	-1.11019	-1.08111	0.437069	-0.0288167	-0.171142	-0.644984	-0.333626	-0.156352
BRD7	0.101072	0.738413	-0.412982	0.296315	-0.178922	-0.723387	-0.312402	-0.0524672	0.167867
BRD9	-0.0997578	0.0630777	-0.0707597	0.219919	-0.751663	0.1982	-0.215045	-0.056891	0.120359
BRE	-0.194421	-0.178768	-0.0163479	-0.0284359	0.301861	0.0394641	0.0199812	0.102211	0.273196
BRINP1	-0.467268	-0.170514	0.553968	-0.0429996	0.218201	-0.108087	-0.336968	-0.253152	-0.436014
BRINP2	-0.0142015	0.194909	0.0917797	-0.166422	-0.0322865	0.171272	-0.0983354	-0.0882777	-0.0188051
BRIX1	-0.254489	-0.0824403	-0.249997	0.125137	-0.0733271	-0.0835453	-0.157521	-0.0920465	-0.297159
BRMS1	0.0179529	0.148191	-0.0837803	-0.118205	-0.461954	-0.226566	0.0339877	0.0474432	-0.0877791
BRSK2	-0.625214	-0.0927313	0.273536	0.901571	-0.214904	-0.269765	-0.584429	-0.568258	-0.646968
BSDC1	-0.509401	-0.620818	-0.397462	0.138911	0.120466	0.0971054	0.1537	-0.194194	-0.177795
BSPH1	0.1558	0.326942	-0.034474	0.366192	-0.1554	-0.232802	-0.137453	-0.0835028	-0.0334925
BSPRY	0.255203	-0.220473	-0.0837814	-0.344274	-0.560053	-0.244296	-0.231151	-0.186764	-0.295911
BST1	0.0563558	0.21151	-0.0600002	-0.134651	-0.196249	-0.185113	-0.083564	0.146223	0.0212698
BTBD10	-0.621426	-1.44035	0.913985	-0.607666	-0.523362	-1.28521	-0.691261	-0.32808	-0.700534
BTBD11	0.266977	0.409059	0.171956	-0.0225584	1.59025	0.71822	-0.11645	-0.0227343	0.0034425
BTBD3	1.23864	0.389718	-0.0990601	-0.683879	-0.499878	0.609573	0.0780214	-0.731025	0.162436
BTBD7	0.267841	0.536775	-0.481634	-0.0434244	0.167028	-0.185775	0.33647	-0.347119	-0.0104412
BTBD8	0.052996	0.219994	0.0286616	0.150858	-0.121546	-0.200318	0.0337997	-0.0835802	-0.0707297
BTBD9	-0.280514	0.111982	-0.208699	1.03475	0.136668	-0.0706843	-0.26235	-0.389626	-0.469302
BTC	-0.0453241	0.0807441	-0.163019	-0.277871	-0.0767012	-0.376649	0.138991	-0.171545	-0.204624
BTD	-0.0527348	-0.0334323	-0.259912	-0.242582	-0.267417	-0.168022	-0.0188364	-0.163766	-0.294764
BTF3L4	-0.163494	-0.682135	0.131849	-0.153309	0.139624	-0.15508	-0.090456	0.124538	0.0222807
BTK	0.0422763	0.194609	0.0375611	-0.202265	-0.282557	-0.187165	-0.156353	1.26745	0.0167757
BTN2A1	-0.0212776	0.0355285	0.422855	-0.0885613	0.0645478	-0.149525	0.121691	0.474496	0.557818
BTN3A1	-0.0277282	0.148902	0.288162	-0.00213261	-0.0129398	-0.103896	-0.0396511	0.628242	0.0952742
BTN3A3	-0.00238983	0.174472	0.0743287	-0.194752	-0.209986	-0.234164	-0.0381576	0.523557	0.336072
BTNL9	0.0526933	0.186166	-0.0980073	-0.227313	-0.370281	-0.179947	-0.121232	-0.143468	2.67434
BUB3	-0.426029	-0.165843	0.323033	-0.0910626	0.736902	-0.229484	0.266678	0.113664	0.0148799
BUD31	-0.643333	-0.129318	-0.172919	-0.203842	-0.1849	-0.132636	-0.105373	0.152707	0.277961
BZRAP1	-0.0175092	-0.0978424	-0.156972	-0.078658	0.386983	0.353479	-0.312181	-0.315848	-0.577142
BZRAP1-AS1	-0.08604	-0.0112668	-0.0615279	0.0966762	-0.0455483	-0.149005	-0.112032	-0.0353287	-0.152687
C10orf11	-0.0531445	0.0419395	0.027818	-0.195819	-0.247333	-0.144404	-0.0196166	0.128761	0.104415
C10orf111	0.169832	0.162826	-0.00115805	-0.169775	-0.414054	-0.183856	-0.0934139	-0.0854723	-0.100415
C10orf12	0.358448	0.281793	-0.242263	0.649698	-0.0889326	-0.180333	-0.294461	0.0897702	-0.111622
C10orf137	0.570232	0.842954	0.108881	0.161831	-0.116313	0.0620836	-0.00832052	-0.0314106	0.213734
C10orf32	-0.561531	-0.118259	-0.0872643	-0.100506	-0.419325	-0.236267	0.189011	-0.304554	-0.329364
C10orf35	-0.236093	-0.197223	0.248296	-0.160504	0.389493	-0.130358	-0.13813	-0.168673	-0.094648
C10orf76	0.291622	0.82443	0.212708	-0.0952493	0.0589098	-0.394103	-0.00693059	0.249989	-0.0670291
C10orf90	0.0901057	0.230094	-0.00389131	-0.148766	-0.181505	-0.11967	-0.0726481	-0.0432177	-0.047385
C10orf95	0.056708	0.169116	-0.0369738	-0.164403	-0.197411	-0.0551407	-0.143645	-0.116812	-0.115427
C11orf24	-0.178595	-0.0596132	0.0379585	-0.217244	-0.33202	-0.222868	-0.122465	0.145861	0.0746484
C11orf30	0.898642	0.247911	-0.426581	0.0211501	0.319566	0.112132	0.268898	-0.000323343	-0.159529
C11orf31	-0.407525	-0.0600048	0.230217	-0.289632	-0.0402799	-0.437813	0.0744713	-0.0589925	0.160227
C11orf35	0.0215363	0.16193	-0.03417	-0.129433	-0.238093	-0.146361	-0.0397497	-0.0110219	-0.0562584
C11orf45	0.0721416	0.204146	0.0321674	-0.138748	-0.169381	-0.118016	-0.0666666	0.0154726	-0.026421
C11orf48	-0.253274	-1.81635	-1.98109	-1.21742	-1.54908	-1.3112	-0.783854	-0.908117	-1.41863
C11orf49	0.240403	0.486785	0.0815917	-0.0332559	-0.0713738	-0.0127409	-0.0327268	-0.187993	-0.328879
C11orf54	0.385516	-0.330863	-0.533865	0.133652	0.148954	0.599374	-0.095027	-0.282847	-0.172438
C11orf57	0.220682	0.0567185	-0.3872	-0.228792	0.172526	-0.369872	-0.030139	-0.24997	-0.385668
C11orf65	0.025357	0.092012	-0.0743658	0.023291	-0.300089	-0.0961592	-0.0479525	-0.0925978	-0.117351
C11orf70	0.111769	0.246107	0.00989136	-0.138203	-0.214309	-0.165089	0.0110344	-0.0369573	0.0275698
C11orf72	0.178371	0.249808	-0.00780667	-0.176829	-0.367106	-0.169894	-0.132032	-0.0828941	-0.0950388
C11orf74	0.41858	1.00923	0.343559	0.111617	0.299478	-0.200321	-0.060506	-0.0903873	-0.272471
C11orf80	-0.129979	-0.208084	-0.289797	-0.0366071	-0.219839	-0.244956	-0.20375	-0.165285	-0.0209278
C11orf95	-0.270203	-0.220836	-0.0560652	-0.185403	-0.0320963	-0.24758	0.350626	-0.136072	-0.0429929
C12orf4	0.608627	0.211439	0.312002	-0.123699	0.321417	0.421768	-0.16679	0.0208793	-0.276389
C12orf44	0.0140747	-0.0214771	0.0717936	-0.0525869	0.0053487	-0.0524297	0.0124426	-0.06327	-0.0688319
C12orf45	-0.00560147	0.399642	0.0807241	-0.186395	-0.201501	-0.35758	-0.0680073	0.0915441	0.062614
C12orf49	-0.194353	-0.185543	-0.0462216	-0.171101	-0.0704008	0.334044	-0.16791	-0.0538773	-0.104972
C12orf5	0.0083989	0.838086	0.138882	-0.189301	0.0675108	-0.186815	-0.0433941	0.265782	-0.0727393
C12orf52	0.148925	0.307815	0.150958	-0.217505	0.168474	0.761885	-0.146711	-0.136919	-0.110803
C12orf55	0.232336	0.359372	-0.370262	-0.429419	-0.421639	-0.132052	0.768858	-0.212594	-0.029303
C12orf56	-0.0568934	0.122252	-0.085902	-0.157636	-0.175957	-0.13867	0.146931	-0.0952151	-0.0381974
C12orf60	0.163396	0.25171	-0.135916	-0.120977	-0.324785	-0.212333	-0.105207	-0.182237	0.09655
C12orf68	-0.401777	-0.582882	0.573389	-0.489753	0.0305105	-0.191352	-0.386836	-0.356335	-0.488483
C12orf75	-0.362818	-0.236056	0.613775	-0.235453	0.160852	0.366873	-0.240716	0.0791025	-0.13094
C12orf76	-0.102108	-0.214465	0.512384	-0.359148	-0.00384149	0.0655824	-0.190187	-0.291547	-0.308887
C14orf159	0.0923117	0.438339	0.381308	-0.00662999	0.523196	0.0800137	-0.0636084	0.0248462	0.222416
C14orf166	-0.0410337	-0.190093	0.0166669	-0.3383	-0.340425	-0.107395	0.0126159	0.271596	0.0614861
C14orf39	0.0680204	0.261482	0.123859	-0.178021	-0.198014	-0.225132	0.109528	-0.106032	-0.0576436
C14orf64	0.120649	0.247995	0.0254599	-0.129216	-0.182751	-0.13625	-0.0371668	-0.0272932	-0.0158604
C14orf79	-0.0434323	-0.023645	-0.162043	-0.174614	-0.271079	-0.0980122	-0.0725224	-0.111966	-0.148669
C15orf38-AP3S2	0.051187	0.174461	0.0301045	-0.146998	-0.124275	-0.171449	-0.0819557	-0.0482998	-0.0383825
C15orf40	-0.167231	0.111801	-0.142387	-0.0807796	0.236297	-0.192271	-0.0531917	-0.187754	-0.196858
C15orf41	0.442009	0.167429	0.0432566	-0.128845	-0.222473	-0.000555844	-0.229155	-0.189793	-0.19291
C15orf52	-0.0772884	0.0451596	-0.0499482	-0.0840363	-0.162663	-0.0519878	0.0681512	-0.0691345	-0.0124253
C15orf59	-0.237811	-0.115022	0.0617142	-0.152461	-0.195772	-0.186763	-0.0620713	-0.11749	-0.191502
C15orf61	-0.234183	0.0991106	-0.0422478	0.347322	-0.398227	-0.0915055	-0.0781114	-0.181533	-0.456471
C15orf62	0.234068	0.220033	0.0226088	-0.170583	-0.262952	-0.158386	-0.0865651	-0.0687175	-0.0664237
C15orf65	0.323243	0.177991	0.0146944	-0.2361	-0.229137	0.115245	-0.147701	-0.149047	-0.0633585
C16orf11	0.142216	0.275216	0.0744263	-0.124353	0.497596	0.230531	-0.0668853	-0.0348207	-0.0244706
C16orf13	-0.547615	-0.217828	0.19817	-0.314105	-0.143702	-0.228101	-0.153261	-0.0289622	-0.29516
C16orf52	-0.401351	-0.624949	-0.0620338	-0.0760009	0.749012	0.694276	-0.293043	-0.438868	-0.0880878
C16orf54	0.0782304	0.214292	0.00875983	-0.13409	-0.174945	-0.126561	-0.063269	0.0647327	-0.02822
C16orf62	-0.393721	-0.455721	0.243482	-0.218268	-0.203607	-0.373071	0.0229904	-0.0278364	-0.0915997
C16orf71	0.0984348	0.146134	-0.0674819	-0.148717	-0.265703	-0.24789	-0.0717838	-0.0705888	-0.0924283
C16orf92	0.384697	0.461962	0.0182263	-0.234833	-0.310134	-0.142534	-0.127419	-0.055576	-0.0295317
C16orf93	0.179078	0.152007	-0.0507252	-0.264434	-0.329046	-0.0807571	-0.172093	-0.144432	-0.147554
C16orf95	0.0557623	0.154745	0.0294258	-0.13999	-0.0373057	-0.188511	-0.10455	-0.0572182	-0.0834335
C17orf104	0.284582	0.490651	0.0840552	-0.13035	-0.149652	-0.0827692	0.00947579	-0.034219	0.0162552
C17orf49	0.0282784	0.0497987	-0.0484141	-0.165782	-0.177078	-0.229438	-0.100053	-0.0693168	-0.0796803
C17orf51	-0.105848	-0.516531	-0.0662299	-0.128497	0.452089	0.141872	-0.309682	-0.343363	-0.525659
C17orf58	0.356721	0.270802	-0.0611231	-0.210431	-0.157821	-0.328966	0.204016	-0.110434	0.234875
C17orf62	-0.335574	-0.226342	-0.10169	-0.409247	0.469227	0.134413	-0.204653	0.555	-0.064035
C17orf67	0.25247	0.380269	-0.0178914	0.174242	-0.19614	0.0286178	-0.122218	-0.0852847	-0.0672637
C17orf72	0.0526718	0.256632	-0.0151291	-0.134399	-0.238711	-0.153071	-0.0732722	-0.0370725	0.189261
C17orf75	-0.214328	-0.150421	0.012897	0.182837	0.0492143	0.0537959	-0.249838	-0.408282	-0.329458
C17orf80	0.555597	0.133748	-0.28457	0.0642954	-0.191616	-0.360352	-0.24224	-0.406781	-0.280213
C17orf89	0.0290209	0.0208186	0.0734821	-0.279365	-0.356696	-0.0579426	0.236082	-0.0873266	0.0416884
C17orf96	-0.00287767	-0.0805016	0.154849	-0.070904	0.414575	-0.0730073	-0.0663091	-0.0750438	-0.154338
C18orf42	-0.128989	-0.124472	0.358857	-0.250574	-0.0840336	-0.281083	-0.171088	-0.0980444	-0.0968744
C18orf56	-0.286211	0.00101192	-0.278351	-0.197225	-0.401708	-0.282586	0.105973	-0.132272	-0.334265
C18orf8	0.175888	-0.429008	-0.435776	-0.576733	-0.567982	-0.571885	-0.315661	-0.300123	-0.401607
C19orf10	-0.414114	-0.523993	-0.116013	-0.409539	0.136784	-0.000392458	-0.13536	0.178506	0.0331714
C19orf12	-0.713721	-0.899482	0.233067	0.101686	-0.307362	-0.152441	-0.269226	-0.245483	-0.383204
C19orf26	-0.129724	-0.00426734	-0.100607	-0.0481156	-0.282742	-0.20444	0.0705662	-0.114237	-0.1357
C19orf38	0.107546	0.226081	0.0104029	-0.143668	-0.280091	-0.168198	-0.0862859	0.11439	0.261152
C19orf43	-0.524919	-0.316088	0.288681	-0.214235	0.41437	0.378509	-0.0185489	0.0960373	0.68849
C19orf45	-0.0401501	-0.0879256	-0.158694	-0.168087	-0.295951	-0.0723007	-0.10266	-0.107019	-0.131209
C19orf53	0.381091	0.21401	0.656219	-0.109868	-0.215106	-0.459118	0.266794	-0.000552451	0.265543
C19orf55	0.526827	0.452459	-0.0357434	-0.144513	-0.0785475	-0.13945	-0.101722	-0.108774	-0.108718
C19orf59	-0.0777748	0.091661	-0.115446	-0.157577	-0.187474	-0.203174	-0.0889636	0.185959	-0.0858584
C19orf60	-1.08759	-1.50829	0.446232	-0.499338	-0.22402	-0.879343	-0.600467	-0.332515	-0.44309
C19orf70	-1.22362	-1.36236	0.380292	-0.5098	-0.211732	-0.362444	-0.502437	-0.506295	0.492883
C19orf77	0.0211758	-0.167871	-0.865039	-0.3003	-0.76102	-0.217642	-0.408285	-0.233989	-0.604872
C1GALT1	1.12823	0.649861	-0.256351	0.0616656	0.529693	0.132178	-0.194655	0.164172	0.302736
C1GALT1C1	0.0483153	0.356411	0.296203	-0.110689	0.342228	0.126101	0.0953738	-0.0512163	0.332927
C1orf109	-0.24775	-0.165377	-0.141173	-0.12238	-0.0493916	0.0177788	-0.177594	-0.114576	-0.0804574
C1orf112	0.141883	0.160188	-0.164591	-0.0869114	-0.234438	-0.181562	-0.0465019	-0.0982934	-0.139374
C1orf131	0.11788	0.210868	-0.0143953	-0.121752	0.0203755	-0.268833	-0.00176147	-0.0120934	0.274914
C1orf132	2.53947	2.60905	0.142089	3.92701	-0.705691	0.837612	-1.07933	-0.120931	0.147946
C1orf134	0.0418269	0.199825	-0.0774349	-0.135797	-0.397355	-0.136375	-0.0296778	-0.0903884	-0.15917
C1orf141	-0.152639	0.253442	-0.220575	-0.270624	-0.398563	-0.256591	0.619842	-0.189005	-0.274624
C1orf159	-0.035725	-0.0104554	0.0577417	-0.170391	-0.0812793	-0.0343701	-0.118741	-0.112727	-0.0158659
C1orf162	-0.00403564	-0.0259884	-0.0645448	-0.165887	-0.226923	-0.298233	-0.237356	2.75035	-0.110626
C1orf170	-0.523514	-0.46879	0.371829	-0.366597	-0.3072	-0.238289	-0.230061	-0.207596	-0.202681
C1orf172	0.0587165	0.171008	-0.0760913	-0.126149	-0.360115	-0.113028	-0.0751333	-0.0683585	-0.0636156
C1orf173	0.112349	0.275681	0.182721	0.16859	-0.135153	-0.135463	-0.134652	-0.0589892	-0.0773374
C1orf213	-0.403891	-0.249458	-0.381633	0.138638	0.0575691	0.401872	-0.0211319	-0.229944	-0.313316
C1orf216	-1.32738	-1.93148	0.723358	-1.04844	0.871266	-0.11945	-0.608627	-0.60344	-0.731511
C1orf226	0.0386361	0.170208	-0.00632778	-0.124591	-0.145677	0.107915	-0.0322714	-0.0641339	-0.0492968
C1orf233	-0.204659	-0.120106	0.205566	-0.222877	-0.0342873	-0.152933	-0.135055	-0.0878684	-0.185658
C1orf27	0.971707	0.254851	-0.0956999	-0.00443207	-0.195786	-0.16144	0.410776	0.07075	0.777693
C1orf43	-0.800699	-1.73969	-0.249321	1.08237	1.92745	0.75731	-0.259187	-0.119188	0.0386582
C1orf53	-0.00597033	0.272071	0.0157308	-0.163031	-0.0946531	-0.000867084	0.0297831	-0.0677626	-0.0587799
C1orf61	-0.537334	2.15449	-1.65313	-1.24044	-1.43396	-2.2946	7.49991	-0.604546	-0.915958
C1orf64	0.0875315	0.226813	-0.0270727	-0.229428	-0.390758	-0.169615	-0.136034	-0.085129	2.68616
C1orf85	-0.0635857	0.013922	0.0131603	-0.274433	-0.234382	-0.114577	0.0432406	0.0324236	0.113022
C1orf95	-0.018653	0.216597	-0.000854338	-0.177283	-0.147069	-0.059252	0.00285013	-0.07688	-0.103879
C1QA	-0.401857	0.00480483	0.095076	-0.56394	-1.08599	-0.308731	-0.5441	6.46879	-0.119786
C1QB	-0.572685	-0.408679	0.0263962	-0.740343	-0.743777	-0.357956	-0.705611	7.39592	-0.0575123
C1QBP	-0.269773	-0.949642	0.084455	-0.0274456	0.444161	0.754795	-0.687466	-0.367975	-0.181186
C1QC	-0.518152	-0.379609	-0.136921	-0.546768	-1.07496	-0.341711	-0.49759	6.08733	-0.26534
C1QL1	-0.000254356	0.032275	-0.0488568	-0.177776	0.398619	2.39939	-0.106429	-0.0989588	-0.105407
C1QL3	0.141157	-0.0176918	-0.155621	-0.27006	-0.303365	-0.432861	-0.169537	-0.124173	-0.200398
C1QL4	-0.106428	0.0983802	-0.0466101	-0.214624	0.278016	1.41297	-0.111301	-0.0876574	-0.0482188
C1QTNF3	-1.30709	-0.348658	-0.884169	-0.509251	-0.76813	-0.740555	1.9092	-0.389384	-0.490263
C1QTNF5	-0.106009	0.183039	-0.132303	-0.349346	-0.364941	-0.185043	0.482002	-0.133674	0.298531
C2	0.0862193	0.246568	0.0993169	-0.18483	-0.27595	-0.0680632	-0.128327	0.289456	-0.0530521
C20orf166-AS1	-0.0997042	0.0250977	0.245201	-0.217532	-0.224949	-0.190886	-0.116905	-0.111676	-0.12816
C20orf195	0.0446513	0.179454	0.0448183	-0.140593	-0.241657	-0.156262	-0.0762157	-0.038039	-0.0561733
C20orf202	-0.0467371	0.0661561	0.0816446	-0.152845	-0.167293	-0.15303	-0.0990669	-0.074678	-0.0956045
C20orf203	0.117259	0.250663	0.0172957	-0.0527281	-0.161839	-0.0918378	-0.0608981	-0.0334854	-0.0281342
C20orf26	0.0949915	0.196882	0.066687	-0.145018	-0.191055	-0.149437	-0.0862973	-0.0503884	-0.0426379
C21orf33	-1.48041	-1.05196	0.405269	-0.210746	-0.666003	-0.256186	-0.540031	-0.507353	-0.525327
C21orf49	0.260692	0.657505	0.0515412	-0.0567453	-0.179271	-0.206423	-0.0835259	-0.118702	0.0118464
C21orf58	-0.0555168	0.115243	-0.0882177	-0.0465408	-0.281041	-0.164682	-0.0961185	-0.144722	-0.123989
C21orf59	0.165641	0.247529	-0.208378	-0.183337	0.362505	-0.0566709	0.398032	-0.319965	0.282209
C21orf62	-0.0400302	0.234627	-0.0716745	-0.157428	-0.213554	-0.118385	-0.00683741	-0.0937763	-0.0881562
C21orf88	0.236982	0.593491	0.0822202	0.0550976	-0.186401	-0.0409552	-0.0845769	-0.0522185	-0.0596375
C21orf91	0.0438268	0.147542	-0.264962	1.02509	-0.416906	-0.348341	-0.284417	-0.000503125	-0.358628
C22orf29	-0.0329879	-0.0506409	-0.138013	0.363065	0.279668	0.0345213	-0.12473	-0.120627	-0.193625
C2CD2L	0.186916	0.201837	-0.155997	-0.0741312	-0.0397403	0.0409111	-0.430907	-0.290741	-0.517933
C2CD3	0.641904	0.419712	-0.184093	-0.0771617	-0.267124	-0.302578	-0.0348123	-0.215422	-0.0292053
C2CD4C	-0.0135424	0.0027208	-0.0894129	-0.25964	-0.278866	-0.12795	-0.0971373	-0.112987	-0.109118
C2CD5	0.573733	-0.494048	0.17852	0.542974	-0.618255	0.884855	-1.08187	-0.180937	-0.894294
C2orf40	0.203562	0.431912	0.035428	-0.186248	-0.262375	-0.129916	-0.121546	-0.0709664	0.373909
C2orf43	0.0290885	0.11806	0.0945998	-0.0806333	0.17075	0.105943	0.185931	-0.0328722	-0.18076
C2orf69	0.116023	0.491548	-0.340145	-0.439787	-0.443021	-0.399703	1.47086	-0.164251	0.0462937
C2orf71	1.30673	-1.2033	-2.04037	-1.42006	-1.7473	-1.14052	-1.22427	-1.2559	-1.57592
C2orf73	0.106906	0.217497	-0.000956015	-0.147511	-0.192746	-0.0899938	-0.0191658	-0.0536781	-0.0543853
C2orf82	-0.0355358	0.14528	-0.0292127	-0.164572	-0.155043	-0.137708	0.0683782	-0.047644	-0.0759955
C2orf83	0.184688	0.436641	0.0562504	0.318847	-0.338233	-0.0854215	-0.0893273	-0.0343428	0.00354583
C3	-0.334292	0.33515	0.0912825	-0.542262	-0.994229	-0.122477	-0.49034	4.2806	0.179425
C3AR1	-0.0711846	0.120254	-0.0832303	-0.315192	-0.418384	-0.198285	-0.234794	2.97123	-0.020075
C3orf17	0.144829	-0.222422	-0.472488	0.0520492	-0.0787157	-0.292187	-0.0158758	0.224111	-0.274101
C3orf18	-0.258564	-0.541125	-0.391449	-0.417575	-0.41442	-0.598709	-0.44773	-0.425645	-0.559293
C3orf35	0.0118613	-0.0485168	-0.167734	-0.172751	-0.658815	-0.138509	-0.137236	-0.161611	-0.259656
C3orf55	-0.220105	-0.193533	0.429728	-0.272764	-0.370548	-0.332237	-0.202838	-0.119207	-0.104898
C4A	-0.444301	-0.0581666	-0.243125	-0.235878	-0.0758813	-0.291417	0.00690323	-0.137436	-0.0649243
C4B	-0.661851	-0.323116	-0.42135	-0.294609	-0.231162	-0.171699	0.0288676	-0.194318	-0.00556699
C4orf19	-0.124999	0.0162015	-0.156688	-0.144803	-0.185955	-0.143046	0.0197506	-0.0711328	-0.0200591
C4orf21	1.11023	0.734946	-0.100234	0.377064	0.0118088	-0.499235	-0.178472	-0.27953	-0.0583647
C4orf27	0.170218	0.163733	0.298782	0.237449	-0.0393832	-0.0844149	-0.0860892	-0.194571	0.0260702
C4orf29	-0.00155728	-0.0724047	-0.207974	-0.139687	-0.0636835	-0.345678	-0.0974153	0.0532708	-0.258394
C4orf32	0.158752	0.178222	0.0297448	-0.200089	-0.217696	-0.216631	-0.128257	-0.0699606	0.482757
C4orf45	0.114066	0.285941	0.0198206	-0.116943	-0.215292	-0.160651	-0.0370813	-0.0349324	-0.0260438
C4orf46	0.21904	0.173531	-0.240797	-0.350287	0.174714	-0.33696	-0.22734	-0.219748	-0.137524
C4orf48	-0.354524	-0.158342	0.434467	-0.333889	0.0686471	-0.233721	-0.0593916	-0.191387	-0.192427
C4orf50	0.0215078	0.142714	0.318111	-0.259125	-0.0347551	-0.212698	-0.155468	-0.0963901	-0.0784332
C4orf6	0.160243	0.294621	0.0245852	-0.134054	-0.255207	-0.179022	0.0863323	-0.0349274	0.0447634
C5AR1	-0.140113	-0.149177	-0.334776	-0.383295	-0.517358	-0.460904	-0.403379	5.70237	-0.076257
C5AR2	0.00213445	0.12722	-0.0613085	-0.161169	-0.0603569	-0.0101148	-0.105104	0.883224	-0.0366541
C5orf22	-0.0420164	-0.214046	0.0844962	0.0421557	-0.0105347	0.151413	-0.107456	-0.127607	-0.0176778
C5orf24	-0.554549	-0.798074	-0.507567	0.231162	0.70883	-0.00859783	-0.25819	-0.334569	0.424965
C5orf28	0.0639884	0.228397	0.0814239	-0.159241	-0.090033	-0.142914	-0.0443357	-0.145536	-0.12979
C5orf38	-0.106567	0.0127157	0.214204	-0.220637	-0.258761	-0.17993	-0.141002	-0.0781777	-0.0691805
C5orf49	0.115228	0.204265	0.0979302	-0.162812	-0.231084	-0.116565	-0.0825476	-0.0649073	-0.0301075
C5orf54	0.040394	0.191559	-0.0796826	-0.0644035	-0.126517	-0.057459	-0.0876861	-0.243774	-0.265636
C5orf63	0.225977	0.612025	0.153605	0.0179668	-0.463003	-0.270067	-0.00188473	-0.167623	-0.0692073
C6orf106	-2.41236	-4.1125	4.03038	-1.77388	1.67583	-1.03434	-0.615538	-1.87792	-0.906851
C6orf123	0.134852	0.26476	0.0258839	-0.130091	-0.0229598	0.218275	-0.0466334	-0.0394222	-0.00788556
C6orf132	-0.221086	-0.232734	0.202363	-0.298115	-0.253926	-0.165903	-0.200501	-0.170871	-0.220402
C6orf203	0.0268196	0.165527	0.00486972	-0.199701	-0.353043	-0.393777	0.0707282	-0.193728	0.127796
C6orf57	-0.323036	0.0552563	0.148925	-0.0683862	0.190988	0.0660081	-0.1727	-0.179982	-0.102001
C7orf31	0.187941	0.300816	0.133985	-0.234544	-0.270272	-0.231584	0.287941	0.0178452	-0.0307067
C7orf43	-0.290909	-0.167001	-0.0679757	-0.0554317	-0.273474	-0.273392	-0.159647	-0.087959	-0.0842039
C7orf50	-0.360413	-0.318642	-0.385794	-0.193895	-0.100044	-0.0789791	-0.158799	-0.236629	-0.437639
C7orf60	-0.225588	-0.165633	0.00201274	0.573716	0.345076	0.487813	-0.217852	0.150895	-0.145307
C7orf61	0.0168801	0.182819	-0.0459645	-0.131704	-0.217809	-0.0881098	0.0995276	-0.0638458	-0.0684616
C7orf63	0.611597	0.320761	-0.231126	-0.22554	-0.187696	-0.259638	-0.130777	-0.208003	-0.139105
C7orf73	0.299616	0.185685	-0.16957	0.0114309	-0.435391	0.129307	-0.139965	-0.133805	-0.490139
C8orf12	0.151956	0.535919	0.0952223	-0.219441	-0.0277554	-0.16557	-0.127652	-0.0332451	-0.0190642
C8orf22	0.225205	0.382453	0.073174	-0.131353	-0.203372	-0.13282	0.0874311	-0.0264056	0.0252306
C8orf33	-0.583425	-0.245839	-0.0403969	-0.201522	0.210502	0.0740575	-0.0797074	-0.281451	-0.330161
C8orf37	0.00490409	0.0884078	-0.0837238	-0.151403	-0.121489	-0.00142705	0.104448	-0.123962	-0.0122838
C8orf4	0.114901	0.367203	-0.257571	-0.392027	-0.733405	-0.399615	0.115565	-0.0300443	7.4189
C8orf46	0.039672	0.448585	-0.0132504	-0.127333	-0.13554	-0.193179	-0.0155725	-0.0438415	-0.0745056
C8orf47	0.212503	0.375794	0.0895074	-0.149456	-0.176397	-0.145893	0.0848019	-0.00584281	0.0206213
C8orf58	0.160047	0.161171	0.0486762	-0.198052	-0.200004	-0.23309	0.0155071	-0.0379378	-0.0526581
C8orf59	0.277434	0.507119	0.261876	-0.0490223	0.494393	-0.156968	0.284019	0.194025	0.621944
C8orf76	-0.00525393	0.012673	0.0676157	-0.102803	0.25426	2.28602	-0.162787	-0.0879858	-0.131303
C8orf82	-0.380007	-0.507291	0.22791	-0.323217	-0.239445	-0.667433	-0.256444	-0.296243	-0.26001
C9orf114	-0.0577764	-0.0459903	-0.28101	-0.113929	-0.192191	0.441639	0.124476	-0.131415	-0.315936
C9orf116	-0.00625698	0.335349	-0.02948	-0.193536	-0.225917	-0.182857	-0.120041	-0.112704	-0.138007
C9orf129	0.0754889	0.220424	0.0489504	-0.133399	-0.181975	-0.127983	-0.0739902	-0.0455994	-0.00535003
C9orf142	-0.364399	-0.561133	-0.362711	-0.258809	0.0882399	-0.223671	-0.242338	-0.0656092	-0.117569
C9orf156	0.31293	0.363843	0.0335277	-0.0141889	-0.159683	-0.260401	0.111107	0.043909	0.0813909
C9orf163	0.0933908	0.186531	-0.0144836	-0.147267	-0.18342	-0.0896588	-0.0793405	-0.053875	-0.0782409
C9orf171	0.0704209	0.415191	-0.0393428	-0.139938	-0.184208	-0.162801	-0.0962813	-0.053795	-0.0679314
C9orf24	-0.00291589	0.127949	0.0605858	-0.145214	-0.177418	-0.158367	-0.071563	-0.0694169	-0.0482095
C9orf3	-0.247306	0.191388	-0.23504	0.0573745	-0.185473	-0.219265	0.497031	-0.286967	0.351697
C9orf37	-0.227171	-0.117556	-0.0659592	0.00766823	-0.108402	-0.176957	-0.154716	-0.127085	-0.163144
C9orf40	-0.485966	-0.739086	-0.376661	0.024402	0.594734	3.70396e-05	-0.335203	-0.315728	-0.201948
C9orf85	0.225089	0.0858595	-0.274992	0.0546924	-0.275804	-0.11024	-0.090985	-0.15494	-0.21335
C9orf89	-0.350327	-0.341731	0.0736304	-0.316434	-0.250793	-0.137374	-0.136187	0.333083	-0.0755728
C9orf91	-0.253577	-0.314559	0.100375	-0.156014	0.373388	0.0896198	-0.234151	0.49897	-0.111552
CA10	-0.923706	0.160085	-0.178066	9.46316	-1.17387	-1.57677	-1.38234	-0.586082	-0.657337
CA11	-0.309792	-0.500221	0.821579	1.22939	0.130004	0.272024	-0.35609	-0.480378	-0.530991
CA12	0.479154	0.900019	0.178061	-0.264184	-0.302876	-0.257667	0.397549	0.00107012	0.474781
CA14	-0.231925	0.197662	-0.329297	-0.344314	-0.486086	-0.322477	1.27712	-0.0964381	-0.199398
CA2	-3.24796	4.75889	-3.39076	-2.4371	-2.73247	-3.41355	8.47095	-1.4328	-1.99861
CA3	0.0179059	0.379059	-0.1654	-0.19822	-0.206475	-0.27779	0.169401	-0.0930693	-0.121186
CA5B	-0.169219	0.263075	-0.476222	-0.23355	-0.267592	-0.425575	1.85293	-0.0525553	0.775616
CA8	-0.255168	0.212806	-0.181595	0.633459	-0.256085	-0.127463	-0.0884022	-0.0887799	-0.11481
CA9	0.0230341	0.18229	-0.0342627	-0.14444	-0.229616	-0.187932	0.0826982	-0.060008	-0.0477087
CAAP1	-0.252386	-0.173494	-0.410345	-0.269811	-0.17854	0.241738	0.0210979	-0.265037	-0.643651
CAB39L	0.102314	0.284437	0.262427	-0.452007	-0.186127	-0.552661	1.42644	-0.193231	-0.101491
CABLES2	0.0550188	-0.00969037	0.126049	-0.180746	-0.368038	-0.0956816	-0.207747	-0.0569785	-0.143036
CABP2	-0.21594	0.0157103	-0.097121	0.864657	-0.223579	-0.258482	-0.237851	-0.149721	-0.22859
CABP4	1.88075	-0.215613	-0.657866	-1.48433	-1.38337	-1.23603	-0.895633	-0.715184	-0.885208
CABP7	0.0587135	0.211582	-0.00225202	-0.155116	-0.0766756	-0.0843952	-0.0376924	-0.0443866	-0.0263079
CACFD1	0.0797603	-0.357435	-0.411044	-0.343986	-0.515914	-0.344937	-0.180434	-0.320341	-0.394136
CACNA1C-AS2	0.0751169	0.207945	0.0100019	-0.086962	-0.14767	-0.102498	-0.065248	-0.0445791	-0.0396138
CACNA1D	-0.037133	0.232291	0.0388432	0.553883	-0.0281459	-0.284049	-0.0900199	-0.0925968	-0.10464
CACNA1G	-0.166717	0.285322	-0.123412	2.51858	0.0194523	-0.504424	-0.474905	-0.20302	-0.254029
CACNA1H	0.0378381	0.257282	0.0290069	0.221614	-0.130639	-0.141403	-0.14818	-0.0725188	0.0403114
CACNA1I	-0.0167515	0.29369	-0.047869	0.456486	-0.375591	-0.235041	-0.109075	-0.128663	-0.111153
CACNA2D1	0.232278	0.695448	0.4895	2.73845	1.537	0.794709	-0.189935	-0.535296	-0.585407
CACNA2D2	0.0474026	0.1778	0.197368	-0.129587	0.223766	0.256624	-0.0779403	-0.138552	-0.120801
CACNB1	-0.237487	-0.189702	0.203829	-0.196643	0.263807	0.137799	-0.0322268	-0.120833	-0.267636
CACNB3	-0.690924	-0.591546	0.638885	-0.427738	0.382169	-0.0759689	-0.304408	-0.212637	-0.226602
CACNG4	-0.0562078	0.0691912	-0.0444602	-0.0892652	-0.266072	-0.172685	-0.0181717	-0.0849048	-0.0946214
CACNG8	-0.133728	0.0255084	-0.0626602	-0.154795	-0.205457	0.0115299	-0.0775977	-0.0584591	-0.0825087
CADPS2	-0.376889	0.178624	-0.494215	-0.517827	-1.04474	-0.359489	2.04839	-0.242477	1.26782
CALCOCO1	-0.667787	-0.618114	-0.421497	0.0564309	-0.12455	0.254153	0.316507	-0.436201	-0.195789
CALCRL	0.231688	0.388961	-0.0139439	-0.189862	-0.252468	-0.266788	-0.09438	-0.00838219	2.55714
CALHM2	-0.00588506	0.120087	-0.0252314	-0.154661	-0.219159	-0.0656088	-0.0826838	0.0807563	0.122472
CALM2	-7.99314	-6.32905	6.16714	1.54255	3.58434	-0.952208	1.93835	-1.96717	-2.13675
CALM3	-2.2905	-3.0111	5.34045	0.227074	2.79449	-0.116798	-1.49362	-1.47364	-1.50989
CALML4	-0.117016	0.0849619	-0.220398	0.527885	-0.232617	-0.344993	-0.159971	-0.0912445	-0.293345
CALN1	0.268678	0.42883	0.226735	-0.152503	0.0991566	0.0747072	-0.0549573	-0.0523046	0.0223708
CAMK2A	0.256957	0.350427	0.137379	-0.136342	0.687772	0.338926	-0.0954143	-0.0378962	-0.03371
CAMKMT	0.0169519	0.474384	0.229152	-0.210498	-0.126317	-0.313973	-0.0171772	-0.217887	-0.00480547
CAMSAP1	2.87101	-3.79197	-6.11319	-2.86309	-1.88667	-1.67278	-3.89004	-3.72924	-5.04265
CAMSAP3	0.20134	0.136166	-0.115456	0.136646	-0.226915	0.448886	-0.292717	-0.228677	-0.313958
CAMTA2	-0.401277	-0.265249	0.155304	-0.0795379	0.499253	0.35943	-0.250055	-0.155245	-0.239146
CAND2	0.0238162	0.104516	0.175974	-0.0966843	0.246928	0.17059	-0.147668	-0.103228	-0.251123
CANT1	0.0304035	-0.244764	-0.156501	-0.352278	-0.129514	-0.0900601	-0.172826	0.016653	0.383032
CAP2	-0.415351	-0.0895919	1.88989	-0.0563968	0.67825	0.0157749	-0.317009	-0.468066	-0.214115
CAPN1	-1.18624	-1.07697	0.292571	-0.451494	0.00716862	-0.311327	-0.0858128	-0.306259	-0.402897
CAPN10-AS1	0.0170152	-0.000722265	-0.0954437	-0.0921417	-0.0482867	-0.222942	-0.0718866	-0.0545848	-0.136687
CAPN12	-0.0399038	0.264795	-0.0420148	-0.154771	-0.173083	-0.104837	-0.026356	-0.00947568	-0.0825832
CAPN2	-0.176999	-0.0512641	0.385585	-0.209462	-0.217973	-0.253303	0.149253	-0.19257	1.49666
CAPN3	0.134493	0.203125	-0.0543082	-0.140664	-0.217769	-0.163565	-0.0882575	-0.0167506	-0.0471125
CAPN5	-0.2431	0.307513	-0.152599	-0.04564	-0.114757	-0.168135	0.0178964	-0.105527	-0.107957
CAPNS1	-2.36093	-2.87561	2.16889	-1.59651	-0.0222897	-0.404403	-0.8585	-0.400429	0.510858
CAPRIN2	0.430316	0.142454	0.188854	0.357154	-0.464439	0.0199115	-0.31721	-0.441209	-0.548934
CAPS	0.0529441	0.32813	0.0003712	-0.0318639	-0.134208	0.0226883	-0.0431488	-0.0563293	-0.095697
CAPZA1	-0.349068	-0.684785	0.253471	-0.446741	0.244445	-0.635138	-0.260588	1.78612	0.471139
CAPZA2	-0.456446	-1.54751	0.684667	0.250348	-0.0622261	-0.511337	0.343936	0.25178	1.12401
CARD10	0.100608	0.227806	-0.0122885	-0.132611	-0.191724	-0.126406	-0.0748816	-0.045926	0.330955
CARD16	-0.0414414	0.124383	-0.0796269	-0.216128	-0.285798	-0.238087	-0.121735	0.994914	0.168486
CARD18	0.138987	0.296389	0.0480752	-0.118187	-0.247865	-0.114007	0.0628821	-0.0470428	-0.0148961
CARD9	-0.111174	0.0123694	-0.0544281	-0.155058	-0.227933	-0.161049	-0.0342819	0.0261001	-0.121896
CARF	0.0364417	0.121645	-0.0838468	0.599123	-0.103755	-0.0316008	-0.293546	-0.346854	-0.542354
CARKD	0.172594	0.100386	-0.025437	-0.170612	0.284851	-0.159189	-0.10944	-0.182764	0.0327048
CARM1	-0.263586	-0.139165	0.0516303	0.124095	-0.201212	-0.391149	-0.260819	0.029122	0.044441
CARS	-0.620851	-0.766898	0.482356	-0.163028	-0.0596049	-0.104276	-0.202568	-0.139277	-0.375585
CARTPT	0.00750089	0.123531	0.0565642	-0.122595	-0.0594299	-0.0916413	-0.0859244	-0.0219898	-0.074753
CASC10	0.0111558	0.197431	0.112424	-0.143996	-0.0613723	-0.0949696	0.058255	-0.0715915	0.0269319
CASC14	0.0665891	0.202799	-0.0217098	-0.0793774	-0.167461	-0.15142	-0.0802508	-0.0592945	-0.0641588
CASC3	-0.633668	-1.13831	0.244877	1.23608	0.121531	0.185138	0.061402	0.0418062	-0.136802
CASC7	-0.181746	-0.332603	-0.539063	0.0672038	0.166373	0.430332	0.877582	-0.219145	0.14589
CASKIN1	-1.84945	-1.38184	0.858827	0.0694783	0.178882	0.0620487	-0.298829	-0.657215	-0.87612
CASKIN2	-0.574076	-0.357154	-0.618911	-0.0947295	-0.334157	-0.336212	0.0493856	-0.310188	0.829643
CASP1	-0.0636242	0.0923518	-0.0907287	-0.291629	-0.297431	-0.22257	-0.178197	1.90305	0.393727
CASP3	0.136518	0.200081	-0.12414	0.393473	0.0520153	-0.218847	-0.202795	0.172757	0.180857
CASP7	-0.0416846	0.0926203	-0.146534	-0.284431	-0.166513	-0.0799514	0.85444	0.0707089	0.354566
CASP8	0.0282934	0.147385	-0.0373623	-0.161358	-0.110703	-0.1436	-0.0846113	0.491745	-0.00690338
CASP9	0.0983745	0.0451893	-0.0719514	-0.129358	-0.101953	-0.141598	0.219651	-0.0600787	-0.126593
CASQ1	0.212936	-0.322428	-0.301558	-0.395601	-0.675215	-0.313328	-0.236018	-0.262667	-0.35276
CASQ2	-0.23874	-0.119095	-0.25751	-0.176835	-0.163871	-0.073195	-0.159677	-0.136083	0.774698
CASS4	0.0964304	0.210841	0.0117887	-0.138197	-0.192439	-0.105224	-0.0719353	0.258888	-0.0301419
CAT	-0.414196	-0.0920219	-0.0113863	-0.515814	0.107403	-0.472315	-0.116307	1.33559	0.140938
CATSPER2	0.888924	-0.181222	-0.422213	-0.216531	-0.373884	-0.484588	-0.448014	-0.342059	-0.299074
CATSPER3	-0.00724864	0.111847	-0.0615883	-0.147522	-0.201944	-0.14448	-0.084483	-0.0897945	-0.0807105
CATSPERB	0.095394	0.264675	0.0688899	-0.154065	-0.117832	-0.121395	-0.0732526	-0.0498941	-0.0245068
CBLB	0.816727	0.957501	0.269309	1.2797	0.13969	0.000211555	-0.39701	-0.093062	0.273618
CBLL1	0.389832	-0.11447	0.0873717	0.170125	0.142738	0.73922	-0.121877	-0.0405655	-0.0677948
CBLN3	0.133424	0.276726	0.0583754	-0.157331	-0.202874	0.0355955	-0.0367299	-0.0401816	-0.031084
CBR3	0.00729325	0.121134	0.045467	-0.147566	-0.150654	-0.146232	-0.0836755	-0.048701	-0.0238352
CBR3-AS1	0.103329	0.101395	-0.016541	-0.179336	-0.234241	-0.237941	-0.077872	-0.0502695	-0.0578107
CBR4	-0.586324	-0.445685	-0.0241864	0.179321	0.324665	0.220581	-0.145641	-0.34991	-0.491356
CBWD5	-0.121169	-0.0174212	-0.176765	-0.121445	-0.341022	-0.23158	-0.0976439	0.0276256	-0.100108
CBX3	-0.998204	-1.81561	-0.708395	0.134776	0.388085	0.350858	-0.126375	-0.951307	-1.18182
CBX4	0.421435	-0.290513	-0.676887	0.160841	-0.228839	-0.0428937	-0.0855868	0.29453	-0.639908
CBX6	-1.92355	-1.94607	-0.279969	1.0081	0.872423	0.105098	-0.0211349	-0.7953	-0.605263
CBX7	-0.323253	-0.923721	-0.0863498	0.939043	-0.288498	-0.119036	-0.918873	-0.527918	-0.549448
CBX8	0.419195	0.107865	-0.112506	-0.212871	-0.455198	-0.296992	-0.0849801	-0.244649	-0.169756
CBY1	-0.342455	-0.315952	-0.159842	-0.282029	0.0950879	0.623365	0.0248962	-0.171833	-0.296112
CC2D1B	-0.312813	-0.187989	-0.165192	-0.19625	-0.431432	0.289712	0.0239486	-0.0516198	-0.0979601
CC2D2A	2.55939	2.17737	-0.939676	-1.3764	-1.30635	-1.5577	-0.999261	-0.934518	-1.198
CCAR2	-0.618453	-0.692367	0.0421908	-0.156059	0.900209	0.270226	-0.15891	-0.346899	-0.339183
CCBL1	0.00849914	-0.0378947	-0.26351	-0.195939	-0.167884	-0.0812087	-0.0208063	-0.143251	-0.0581001
CCBL2	-0.365621	-0.415605	0.0645628	-0.138104	-0.0636022	-0.0843351	0.0999779	0.0590193	-0.050388
CCDC104	1.26672	-0.35366	-0.152856	-0.832567	0.0118179	0.343789	0.675433	-0.792935	0.0266155
CCDC106	-0.175003	0.0449424	-0.0012184	-0.164655	-0.0128318	0.0756478	-0.0849536	-0.122685	-0.24518
CCDC108	0.128781	-0.150122	-0.234947	-0.295659	-0.433419	0.0147133	-0.210528	-0.198048	-0.226152
CCDC110	0.348982	0.226712	0.0563634	-0.184921	-0.262019	-0.263083	0.0385297	-0.0852643	-0.134702
CCDC113	0.424836	0.635637	0.0465684	-0.293283	0.257926	-0.157839	-0.289522	-0.368272	-0.523257
CCDC122	-0.0534999	0.133808	-0.0377698	-0.150491	-0.224114	-0.144957	-0.0130809	-0.105236	-0.0721994
CCDC125	0.125152	0.0418223	-0.0706397	-0.127016	-0.0659001	0.870903	-0.0332452	0.40034	-0.0920731
CCDC127	-0.315044	0.000390071	0.225565	-0.447935	0.385619	0.35528	-0.31808	-0.498297	-0.356159
CCDC13	-0.0830921	0.647771	-0.160849	2.06627	-0.304305	-0.720352	-0.355332	-0.323161	-0.288639
CCDC136	-0.262068	1.76343	0.708326	10.8597	-0.245902	0.332087	-0.426632	-1.02166	-0.511735
CCDC137	0.00202569	0.0778026	0.0767186	-0.227234	0.214164	-0.0492341	-0.0829843	-0.0701418	-0.0716092
CCDC14	1.29216	0.813666	-0.376739	0.498981	-0.564706	0.288852	-0.414689	-0.394389	-0.587094
CCDC142	0.128081	0.0169208	-0.165116	-0.157318	-0.290397	-0.168794	-0.133099	-0.0806651	-0.0710984
CCDC144A	0.127724	0.185148	-0.0672795	0.0151805	-0.330221	-0.124639	-0.102158	-0.100871	-0.0482293
CCDC146	2.75047	2.22682	-0.882284	-0.724092	-1.07966	-0.693241	-0.318224	-0.668564	-0.809721
CCDC147	-0.111119	0.164529	-0.12517	-0.144797	-0.0692065	-0.264273	0.00210258	-0.12407	-0.021086
CCDC15	0.138365	0.28936	-0.0578953	0.109544	-0.0540373	0.00674088	-0.0735335	-0.0499564	-0.0968962
CCDC151	-0.223211	0.0156327	-0.192515	-0.216443	-0.399966	-0.21631	0.0763273	-0.122687	-0.201519
CCDC154	0.101665	0.375367	-0.0810123	-0.00524935	0.00978926	0.0559265	-0.0859503	-0.114784	-0.0361909
CCDC155	-0.10307	0.182714	-0.167077	0.690217	0.0825358	-0.261901	-0.32671	-0.258829	-0.358159
CCDC157	0.21375	0.320086	-0.0214754	-0.155885	-0.284306	-0.181066	-0.127914	-0.0708316	0.0367572
CCDC159	-0.0337994	0.160839	-0.149725	-0.158649	-0.228382	-0.304016	0.00663791	-0.0677032	0.0973593
CCDC160	0.111694	0.283433	0.0249995	-0.128993	-0.196176	-0.141862	0.0143427	-0.0390276	-0.00539091
CCDC167	-0.145565	-0.0332568	-0.00387902	-0.166859	-0.233977	-0.220737	0.0936661	-0.140744	-0.123552
CCDC170	0.0820108	0.377526	0.00204559	-0.148537	-0.228689	-0.12122	-0.0858368	0.193547	-0.048969
CCDC172	0.165306	0.195147	-0.0343801	-0.160047	-0.228397	-0.219375	-0.0857394	-0.0789182	-0.0907219
CCDC175	0.361179	0.211466	-0.0883631	-0.272712	-0.569758	-0.0129591	-0.142942	-0.107177	-0.13848
CCDC176	0.415791	0.74206	-0.14314	-0.244061	-0.133002	-0.266767	-0.187574	-0.196092	-0.36459
CCDC177	-0.0948563	0.154933	-0.115433	0.0934305	-0.361486	-0.272834	-0.152952	-0.128182	-0.179125
CCDC180	0.146325	0.213785	-0.0167864	-0.0788554	-0.290657	-0.365453	-0.158129	-0.10861	-0.194154
CCDC23	0.201449	0.297518	0.290102	-0.198671	-0.00582498	0.0402959	-0.038455	0.346868	0.127638
CCDC24	0.125009	-0.135141	-0.0609771	-0.191364	-0.0471906	-0.299432	-0.215425	-0.163214	-0.227723
CCDC28A	0.317594	0.274559	0.329829	0.019119	-0.240108	-0.295915	0.341208	0.228378	0.211756
CCDC3	0.0734798	0.143309	0.0406126	-0.249975	0.0996566	-0.102781	-0.154564	-0.126403	0.872166
CCDC34	0.421516	0.456741	0.0227638	-0.126601	-0.222909	-0.0852785	-0.0266064	-0.174322	-0.13125
CCDC39	1.09022	0.813714	0.122172	-0.411245	0.110465	-0.0289336	-0.263866	-0.148945	-0.144034
CCDC40	0.0335255	-0.0428373	-0.532448	-0.17533	-0.391732	-0.230994	-0.24063	-0.304664	-0.367955
CCDC43	0.536221	0.367422	0.243364	0.266074	0.189907	0.123894	-0.102857	-0.0925658	-0.0413904
CCDC53	-0.0169719	-0.0843619	0.576905	-0.411828	-0.502962	0.42078	0.0476029	-0.0104837	0.279255
CCDC57	-0.0330713	-0.73492	-0.680343	-0.168365	-0.601435	0.325122	-0.362171	-0.438847	-0.392611
CCDC62	0.321996	0.445914	0.0142248	0.0971131	-0.384789	-0.152556	-0.0742138	-0.0555119	-0.0854065
CCDC64	0.429078	-1.03505	-1.76211	-0.707535	-1.22032	-1.28608	-0.837348	-1.27776	-2.0343
CCDC64B	0.104654	0.211385	0.0910131	-0.138701	-0.151763	-0.14145	-0.100137	-0.0528983	-0.032617
CCDC65	0.410211	0.370045	0.0344468	-0.214672	0.00736652	-0.330302	-0.19233	-0.106481	-0.0835852
CCDC7	0.264468	0.540482	-0.424673	0.694711	-0.429834	-0.140843	-0.170609	-0.389501	-0.68353
CCDC71L	-0.0949153	-0.1827	-0.333512	-0.327333	-0.327197	-0.340406	-0.0587671	0.105846	0.360579
CCDC74A	-0.0926906	0.211838	0.0571063	-0.217584	-0.097196	-0.218779	-0.0200553	-0.120657	-0.120994
CCDC74B	0.0952978	0.2246	0.0256681	-0.146687	-0.20723	-0.122647	-0.0242099	-0.040593	-0.0303034
CCDC8	0.0260487	0.228787	-0.0674947	-0.213511	-0.209275	-0.176401	0.0945302	-0.115035	-0.0977299
CCDC80	-0.560231	0.259484	-0.484407	-0.531969	-0.42267	-0.650052	1.66081	-0.231875	0.11249
CCDC81	0.422542	0.776071	0.116366	0.405829	-0.398681	-0.114094	-0.0334354	-0.0237257	0.0641616
CCDC82	2.55724	2.7215	0.416582	0.449095	-0.30753	0.734038	-0.306812	-0.111692	0.392824
CCDC84	0.29943	0.012994	-0.306129	0.28375	-0.509358	0.101691	-0.304591	-0.117683	-0.0279882
CCDC86	0.471072	0.0393448	-0.38425	-0.139952	-0.268417	-0.316308	-0.196618	-0.209106	0.0202757
CCDC87	0.123599	0.413206	-0.0193073	-0.192506	-0.195638	-0.208393	-0.102318	-0.0856345	-0.0897274
CCDC88C	0.232788	0.237303	0.0520506	-0.19178	-0.100426	-0.192093	0.167698	0.0925881	0.291246
CCDC89	0.0132093	0.133199	0.00315096	-0.165494	0.0338008	0.0274122	-0.0173653	-0.0516151	-0.0911818
CCDC9	-0.00791334	-0.158065	-0.835014	-0.294243	-0.844401	-0.509459	-0.25173	-0.320738	-0.261782
CCDC93	1.1341	0.946913	-0.188191	0.290656	-0.962132	-0.874865	0.0350996	0.321163	0.012314
CCDC96	0.318149	0.0895801	-0.0166479	-0.16078	-0.243702	-0.515545	-0.154837	-0.142286	-0.13574
CCK	-0.52799	-0.263218	-0.421966	-0.0340789	-0.246098	-0.408244	0.30697	-0.177027	-0.379782
CCL2	0.523976	0.945839	-0.051378	-0.348547	-0.257957	-0.585182	1.52102	0.173483	0.0386439
CCL20	0.0856343	0.2156	0.00575587	-0.13119	-0.185919	-0.139185	-0.0794072	0.381614	-0.0124924
CCL28	0.385695	0.519441	0.0786331	-0.294388	-0.289059	-0.299185	0.592116	0.0227591	0.29545
CCL3	-0.220377	-0.188338	-0.148063	-0.441373	-0.628661	-0.141831	-0.33496	5.67977	-0.0752847
CCL3L1	0.0586115	0.195474	0.00331277	-0.144307	-0.183553	-0.120953	-0.0786571	0.219549	-0.0247855
CCL4	0.154169	0.185589	-0.0262685	-0.228347	-0.213214	-0.1135	-0.181926	3.15527	0.0473184
CCL5	0.120719	-0.0139679	-0.0605086	-0.18837	0.272425	-0.212635	-0.100568	0.257459	-0.118743
CCM2L	0.0408221	0.214723	-0.037256	-0.11503	-0.187384	-0.109509	-0.0855985	-0.0574642	0.536914
CCNA1	-0.0677904	0.0427295	0.183341	-0.209489	-0.143175	-0.181734	-0.105038	-0.115207	-0.107259
CCNA2	0.878944	0.456239	-0.583277	-0.317057	-0.0225803	-0.1491	-0.323331	-0.243566	-0.499078
CCNB1IP1	-0.248973	-0.171104	0.0879582	-0.420763	-0.461493	-0.270993	0.272973	-0.0568716	-0.325588
CCNC	-0.272062	-0.229581	-0.116659	-0.0889403	0.379006	-0.062944	-0.0445862	0.224737	0.0514683
CCND3	-0.552336	-0.651381	-0.246234	-0.287759	0.0808209	-0.22222	-0.190755	0.475066	0.0235208
CCNDBP1	-0.672047	-1.36443	0.481122	-0.806878	-0.709968	0.600832	-0.42319	-0.108555	0.108849
CCNE1	0.0473209	0.151529	0.141977	-0.0805131	-0.0744527	-0.0575973	-0.0954111	-0.0908224	-0.0547584
CCNI2	-0.0874671	-0.0809826	-0.038086	-0.194294	0.131204	-0.139801	0.0501001	-0.107516	-0.139946
CCR1	-0.138339	0.0730964	-0.0730497	-0.257116	-0.418271	-0.243696	-0.174962	2.0781	-0.152774
CCR10	0.0536154	0.0839727	0.0836515	-0.0122079	-0.242024	-0.267539	-0.180556	-0.0834511	-0.000929242
CCR2	0.0847962	0.18617	-0.00298074	-0.166539	-0.116443	-0.113937	-0.0808817	0.241684	-0.0672971
CCR5	0.0208125	0.134024	-0.0215793	-0.164588	-0.0998163	-0.148647	-0.0930089	0.491475	-0.0652531
CCRL2	0.096306	0.23491	0.0199485	-0.131812	-0.202654	-0.11125	-0.0719822	0.114134	0.0553237
CCS	-0.298022	-0.735235	-0.582374	-0.493937	-0.886395	-0.294283	-0.314733	-0.32875	-0.676358
CCSER2	0.18289	-0.288943	1.9527	2.26356	1.74548	0.660978	0.492543	-0.611412	-0.15313
CCT5	-0.428149	-0.569269	1.07505	0.177127	0.889211	-0.0604254	-0.389103	-0.300511	1.25202
CCT6B	0.00753275	0.108036	-0.112364	-0.181667	-0.224462	-0.197697	0.0911538	-0.0791979	-0.108542
CCT7	-2.08146	-2.27307	0.622586	-0.104063	0.265142	0.205117	-0.494042	-0.909005	-0.520144
CCT8	-0.622027	-1.48721	1.30489	-0.0410378	0.509741	-0.0653038	-0.38469	0.13366	0.0465544
CD109	-0.0672477	0.0307202	0.00076838	-0.145619	-0.103015	-0.148846	-0.0789323	-0.0259645	0.276428
CD14	-0.791149	-0.622583	-0.203281	-0.522542	-0.76393	-0.279939	-0.320996	3.92679	-0.275116
CD151	-2.04022	-1.77176	0.422811	-0.976017	-0.618473	-0.801454	-0.148481	-0.374625	1.02549
CD163	-0.616829	-0.324832	-0.0932426	-0.697958	-0.993794	-0.248023	-0.585121	6.53176	-0.323959
CD180	0.106512	0.288991	0.0242179	-0.170302	-0.229582	-0.127598	-0.0161398	0.644593	0.000929331
CD1D	0.10031	0.258826	0.0324926	-0.114037	-0.190689	-0.151538	-0.0447958	0.117026	-0.0203602
CD200R1	0.102571	0.280998	0.0579289	-0.164292	-0.161216	-0.15121	-0.0867158	0.144744	-0.04957
CD207	0.242279	0.337845	0.0753534	-0.160509	-0.263214	-0.23948	-0.0659147	-0.0518522	-0.0527049
CD209	0.118935	0.355462	0.0239219	-0.196668	-0.335267	-0.186254	-0.102988	0.642718	-0.0925073
CD27-AS1	-0.353827	-0.140828	-0.100516	0.56556	0.1293	0.374373	-0.0582186	-0.294732	-0.334145
CD274	-0.0756944	0.156044	0.00554665	-0.130824	-0.143525	-0.0771643	-0.000983486	-0.0877127	-0.101003
CD276	-0.545046	-0.875377	0.228608	-0.153224	-0.507901	-0.404657	-0.290303	-0.260144	-0.276232
CD28	0.0993161	0.1969	0.00240429	-0.186227	-0.109877	-0.16825	-0.107794	0.909339	-0.0171087
CD300A	-0.0328906	0.0796369	-0.0449738	-0.292493	-0.348618	-0.151582	-0.217281	2.61757	0.376488
CD300E	0.0885276	0.225949	0.00441314	-0.159628	-0.224705	-0.162776	-0.0685672	0.382676	-0.0489629
CD300LF	-0.0468586	0.139724	-0.0468079	-0.149371	-0.131887	-0.13014	-0.0688022	0.0989196	-0.0790428
CD302	-0.0896683	0.263219	-0.0953051	-0.382908	-0.119762	-0.297095	-0.0953789	2.37603	0.222479
CD320	-0.613336	-1.07038	0.0525357	-0.0993492	0.0505904	-0.430246	-0.412752	-0.313711	0.465963
CD33	0.0545713	0.16786	0.0345767	-0.171641	-0.260156	-0.13886	-0.117521	0.519993	-0.03258
CD34	-0.254378	-0.121834	-0.30196	-0.252536	-0.387964	-0.210879	-0.195895	-0.209119	3.15969
CD36	-0.039047	0.313578	-0.102197	-0.243481	-0.372654	-0.237915	-0.107808	0.780226	0.0155053
CD37	-0.0498177	0.0464896	-0.0810638	-0.19446	-0.249971	-0.110917	-0.111742	1.36334	-0.0243813
CD38	0.0623786	0.227977	-0.010268	-0.140703	-0.155668	-0.142376	-0.0604564	0.00458453	-0.0288141
CD3D	0.152608	0.208703	-0.0192266	-0.158384	-0.0358764	-0.129954	-0.0774459	0.125329	-0.0169057
CD3EAP	0.0304122	0.0997381	0.115379	-0.215127	-0.101217	-0.0572829	-0.0692963	0.0575256	-0.0712164
CD48	-0.0348272	0.0290753	-0.103227	-0.205051	0.0605944	-0.0790591	-0.08747	0.569014	-0.0980028
CD52	0.0492349	0.135264	-0.0334483	-0.124617	-0.117385	-0.147098	-0.0845516	0.261087	-0.0513177
CD53	-0.278767	-0.179606	-0.199003	-0.324212	-0.0983087	-0.350276	-0.259139	2.77561	-0.0412876
CD68	-0.170875	-0.0750397	-0.0175134	-0.301839	-0.605421	-0.278155	-0.197275	2.53709	-0.172543
CD69	0.178216	0.0605206	0.0360237	-0.447849	-0.02224	-0.254434	-0.211465	4.26193	0.096793
CD7	0.140496	0.308836	0.020461	-0.112576	-0.127616	-0.0630057	-0.0949922	0.0936338	-0.0396903
CD72	0.0485649	0.165448	-0.01832	-0.120764	-0.160091	-0.108246	-0.0833924	0.0904454	0.00537497
CD74	-0.946775	-0.967926	0.389607	-1.39764	-2.12334	-0.506019	-1.17318	17.2519	1.2168
CD82	-0.276798	-0.0550107	-0.144283	-0.32623	-0.553282	-0.243964	0.275678	0.0212372	-0.14082
CD84	0.0408132	0.148331	0.0486846	-0.220733	-0.221313	-0.0993307	-0.163839	1.46145	-0.0790467
CD86	0.0778745	0.127902	-0.0222035	-0.324973	-0.473865	-0.144044	-0.241481	3.99714	0.156483
CD96	0.222493	0.233143	0.0408722	-0.173303	0.286006	-0.161437	-0.0807887	0.156133	-0.0381519
CD97	-0.0213538	0.107562	-0.0881991	-0.160813	-0.0226154	-0.0525632	-0.104019	0.279164	0.126969
CDA	-0.0310692	0.11504	-0.0814808	-0.157846	-0.187428	-0.219765	-0.10647	0.0225574	0.813639
CDADC1	-0.185349	-0.251078	-0.358087	-0.0479604	-0.56563	-0.416642	0.390336	0.0300598	-0.185404
CDC123	0.0140577	-0.0814454	0.210245	0.0454238	0.324134	-0.14516	-0.0642874	-0.137898	-0.133801
CDC14A	-0.0920957	0.203025	-0.350682	-0.244373	-0.207129	-0.162852	0.49248	0.0104236	0.159209
CDC14B	-0.141001	0.153819	-0.282201	-0.308437	-0.411824	-0.251839	0.246374	-0.123897	0.127312
CDC25B	-0.39562	-0.262893	-0.0414906	0.0128968	-0.0924345	-0.324696	0.244718	-0.192403	0.141502
CDC34	-0.397956	-0.177541	-1.04902	-0.284904	-0.928349	0.485905	0.113506	-0.524406	0.0518182
CDC42BPB	-0.0353313	-0.653307	-0.241898	1.15535	1.00261	1.05819	-0.662846	-0.781877	0.415764
CDC42BPG	-0.0144651	0.155713	-0.0408775	-0.122015	-0.205747	-0.108515	-0.0284841	-0.0489251	-0.039409
CDC42EP1	0.0653269	0.248733	-0.0110259	-0.166228	-0.203859	-0.129622	0.0606761	-0.04479	0.00655055
CDC42EP2	0.257698	0.161913	-0.150467	-0.0698711	-0.365134	-0.383904	-0.149158	-0.0799993	-0.0690845
CDC42EP5	0.0710275	0.241117	-0.0253613	-0.107331	-0.220795	-0.142546	-0.0268028	-0.0483633	0.0605309
CDC42SE1	-1.098	-0.769571	-0.388374	-0.224117	0.810489	-0.514283	-0.225687	1.01252	0.444453
CDC7	0.788337	-0.648242	-0.438341	-0.397516	-0.183404	-0.574887	-0.558289	-0.510792	-0.487318
CDCA2	0.172626	0.225665	0.630801	-0.267477	-0.13925	-0.232417	-0.19535	-0.10112	-0.0363659
CDCA3	0.234733	0.0418378	-0.309509	-0.0352159	-0.195456	-0.312565	-0.233514	-0.177528	-0.235177
CDCA5	0.0806797	0.204875	0.0569623	-0.128317	-0.0850032	-0.0586214	-0.0563698	-0.0456584	-0.0425873
CDCA7L	0.207928	0.281395	-0.141579	-0.207241	-0.301633	-0.134407	0.04884	0.00066691	-0.0405525
CDCA8	0.100464	0.177049	-0.0440021	-0.0210969	-0.0735282	-0.143765	-0.0618383	-0.0485145	-0.0798782
CDCP1	0.0895375	0.253908	0.0181594	-0.158513	-0.229076	-0.124793	-0.0664416	0.479641	-0.0199822
CDH1	0.0342853	-0.140068	-0.257089	-0.164156	-0.315972	-0.194934	-0.173687	-0.119072	-0.140685
CDH10	-0.0805203	0.0477605	0.243627	-0.119943	0.0829399	-0.125874	-0.157342	-0.129632	-0.172508
CDH11	-0.215974	0.511008	-0.204585	-0.0260164	-0.527685	-0.738232	1.24493	-0.328782	0.920826
CDH19	0.07516	-0.0181318	-0.195699	-0.262007	-0.379455	-0.105242	-0.11986	-0.0509586	0.113549
CDH2	-0.0916761	0.189529	-1.39176	-1.47428	-2.93292	-2.31173	3.50667	-1.6456	-0.514584
CDH22	-0.0280412	0.301386	-0.174814	0.013276	-0.193112	-0.126815	-0.145436	-0.106762	-0.129038
CDH23	-2.20591	-1.24343	-1.68516	-0.763377	-0.774766	-0.304828	2.65998	-0.539353	-0.798945
CDH24	0.0829908	0.26449	-0.00132311	-0.166743	-0.188992	0.0331106	-0.0349382	-0.056109	-0.0330282
CDH4	0.0116854	0.0527825	-0.0151508	-0.1604	-0.0949169	0.140463	0.0320032	-0.0460599	-0.0627929
CDH5	0.0379464	0.24736	-0.101602	-0.238985	-0.366868	-0.146628	-0.106175	-0.134204	2.43369
CDH8	-0.155242	0.00169423	-0.0996276	0.79854	0.193561	-0.23341	-0.205364	-0.142096	-0.148175
CDH9	0.11255	0.30774	0.0573303	0.271037	-0.274799	-0.189733	-0.114926	-0.0224843	-0.0664346
CDHR1	4.57452	0.023546	-4.17263	-3.37878	-3.78601	-1.93009	-2.68459	-2.51172	-4.00854
CDK10	-0.434876	-0.771138	-0.43983	-0.332719	-0.25992	-0.123596	-0.338276	-0.366392	-0.142223
CDK16	-0.185122	-0.369274	0.319493	0.0753651	0.128384	-0.0555413	-0.199533	0.0887816	-0.26043
CDK17	0.131173	-0.130435	-0.223812	-0.0911163	-0.111346	-0.322004	1.16873	-0.281117	1.14112
CDK2	0.0106287	-0.068878	-0.356454	-0.504574	-0.438327	-0.487296	0.0580059	-0.112171	0.197708
CDK20	-0.0747082	-0.588756	-0.338886	-0.0452303	-0.297533	-0.257811	-0.270198	-0.261704	-0.349426
CDK2AP1	-0.517278	-0.13808	-0.203443	-0.393709	-0.33449	-0.415942	0.453101	-0.0749673	-0.175303
CDK4	-0.0492301	0.108456	-0.323783	-0.299696	-0.307668	-0.148328	0.262161	-0.00233127	0.604891
CDK5	-0.435914	-0.372151	0.167399	-0.308336	-0.43139	-0.284274	-0.285532	-0.229361	-0.0209036
CDK5R2	0.187652	-0.715319	-0.345922	-0.43048	0.259969	0.168878	-0.878854	-0.807957	-1.16707
CDK8	0.15789	-0.0232445	-0.120355	0.959732	0.0636685	-0.341503	-0.0441451	-0.252193	-0.362288
CDK9	-0.852435	-0.383476	-0.288086	-0.123063	-0.127546	0.424511	-0.000252138	-0.0688735	0.210324
CDKAL1	0.569018	0.408624	-0.0180716	-0.00929258	0.180942	0.601089	0.129164	0.0493827	0.225944
CDKL2	0.08515	-0.0934144	0.679426	-0.276675	-0.139258	-0.301258	0.210848	-0.456466	-0.414891
CDKN1C	0.426517	0.0951946	0.238544	-0.438348	-0.823562	-0.637345	-0.142189	-0.0672998	2.27846
CDKN2AIPNL	-1.05337	-0.821082	-0.229035	-0.208043	-0.489158	-0.538573	-0.415987	-0.445069	-0.243566
CDKN2B	-0.00577301	-0.0864789	-0.241684	-0.0823845	-0.0402468	-0.179423	-0.0954767	-0.00778839	-0.188924
CDKN2B-AS1	0.0632254	0.287184	0.00630848	-0.0485108	-0.244782	-0.136296	-0.0744373	-0.0404472	-0.0515193
CDKN2C	-0.0885386	0.12158	-0.112533	-0.304659	-0.164018	-0.141412	0.0185465	-0.0615777	-0.133398
CDKN2D	-1.07762	-1.14353	1.01408	-0.652287	0.0491939	0.29781	-0.784369	-0.423259	-0.445834
CDON	-0.398665	0.443656	-0.534645	-0.271286	-0.562022	-0.438817	1.52628	-0.360543	-0.234147
CDR2	0.516936	-0.308849	-1.14215	-0.971616	-0.00955163	-1.39175	-1.0155	-0.776938	-1.0265
CDR2L	-0.377804	-0.333319	0.597955	-0.204664	0.121031	-0.0180702	-0.318677	-0.161615	0.00637118
CDS1	0.0388073	-0.333397	1.3113	-0.799416	0.650682	-0.495316	-0.0689292	-0.958971	-0.586564
CDS2	-3.42127	-4.27022	4.86052	0.271798	3.38956	0.536762	-2.15999	-1.87233	-1.55189
CDYL2	-0.25861	-0.14629	0.218507	-0.266002	-0.0368264	-0.181161	-0.1694	-0.08345	0.779947
CEACAM19	0.0878894	0.205671	-0.0336376	-0.105442	-0.237029	-0.143733	-0.0776742	-0.0547853	0.206241
CEACAM21	0.058306	0.195047	0.0178186	-0.124217	-0.209158	-0.147318	-0.0702719	-0.0171679	-0.032897
CEBPA-AS1	0.113594	0.240577	0.0203087	-0.146868	-0.208968	-0.170819	-0.0330616	0.0365955	-0.0138689
CECR1	0.0355406	0.125908	-0.102216	-0.192826	-0.0776543	0.011212	-0.0842961	0.917257	0.330691
CECR3	0.279005	0.0102571	-0.173932	-0.20154	-0.355966	-0.0713161	-0.137365	-0.138793	-0.0994445
CECR5	0.374128	0.205078	0.175198	-0.104004	0.0528613	0.216593	-0.117456	0.0717769	-0.204548
CELF3	0.056105	0.742134	0.101032	2.87241	-0.105761	0.136042	-0.546557	-0.246041	-0.239373
CENPB	-0.845793	-0.722181	-0.439334	-0.208833	-0.0819774	-0.260742	0.0670592	-0.159797	0.252841
CENPE	0.427865	0.662093	0.284488	0.0817244	-0.098316	-0.0954775	-0.0756831	-0.0411273	-0.0155244
CENPF	0.403641	0.316783	0.0219629	0.118278	0.329364	0.0359886	-0.0634616	0.025892	-0.00682227
CENPJ	0.210217	0.15768	0.254258	0.186969	0.255092	0.126323	-0.0698817	0.0597778	0.135573
CENPM	0.0659962	0.204201	0.031333	-0.102829	-0.106855	-0.0567746	-0.0738691	-0.0202247	-0.0456819
CENPQ	0.0652906	0.249843	0.0541944	-0.0900594	-0.137036	-0.150684	0.169412	-0.023611	-0.0496222
CENPT	-0.493243	-0.523737	-0.272772	-0.0543683	0.0843889	-0.000622685	-0.131417	-0.051341	0.0863024
CEP120	1.10176	0.417947	-0.228443	0.317655	0.407102	-0.508278	-0.244215	-0.410819	-0.133494
CEP128	0.659222	0.343897	0.015639	0.286426	-0.129769	-0.551025	0.0191848	0.0608007	-0.0263168
CEP135	0.839628	0.752678	-0.217588	0.121551	0.220764	0.749378	-0.170643	0.0270114	-0.265593
CEP170B	0.289692	0.0126349	0.254764	-0.308084	-0.255078	-0.122704	-0.552157	-0.397636	-0.541811
CEP250	0.636862	0.402923	-0.588978	0.455666	-1.29785	-0.245947	-0.479998	-0.290175	-0.490998
CEP290	4.06647	4.27165	0.183831	0.632981	-1.01764	-0.070637	-0.295081	-0.401292	-0.234517
CEP44	0.686742	0.552129	-0.327644	0.40586	0.421775	0.950217	-0.140025	-0.252607	-0.294149
CEP57	0.0254827	0.1802	-0.61429	1.30945	0.3572	-0.0435138	-0.15634	0.18993	-0.0117884
CEP57L1	0.48374	0.380463	-0.107061	-0.0584991	-0.215895	-0.372074	0.0169808	-0.169216	0.109361
CEP63	0.702706	0.623322	0.313773	0.228417	0.719499	0.727787	-0.255954	0.0528857	0.0379062
CEP68	-0.495822	-0.422984	0.0538312	2.54763e-05	0.554451	0.338702	-0.0324649	0.17008	0.12686
CEP72	0.109413	0.259039	0.00955769	-0.0786631	-0.0972707	-0.160681	-0.0623641	-0.0378424	-0.0618274
CEP85L	0.138348	0.305025	0.580925	1.0377	0.586153	-0.247694	-0.332329	0.183059	0.506859
CERKL	0.657821	-0.255995	-0.62856	-0.627288	-0.524031	-0.0406798	-0.432998	-0.349379	-0.484963
CERS4	-1.08214	-0.911348	-0.766336	-0.463245	-0.398483	-0.783387	0.604127	-0.570037	-0.899635
CERS5	-0.0544927	0.4486	0.00248919	0.277097	-0.0806018	-0.263469	-0.0866899	-0.0327155	0.0595688
CERS6-AS1	0.0703628	0.360247	0.072184	-0.0642435	-0.180497	-0.0382273	0.118352	-0.088194	-0.0479878
CES1	-0.00611368	0.218371	-0.0460921	-0.164054	-0.242594	-0.173766	0.15974	-0.0676033	-0.054617
CETN3	0.247046	0.955278	-0.245641	0.0844245	-0.0607318	-0.353252	0.69051	-0.16834	0.0182885
CFD	0.0889941	0.293242	0.0271499	-0.184958	-0.323825	-0.162821	-0.10764	0.886948	-0.0391113
CFH	-0.0771335	0.0752247	-0.421305	-0.554163	-0.787331	-0.827111	-0.515966	-0.160976	7.2713
CFHR3	0.0930038	0.224381	0.00387663	-0.127614	-0.194314	-0.13301	-0.0625436	-0.0359202	0.0493398
CFI	-1.32171	0.497865	-1.37129	-1.26278	-1.44566	-1.97733	5.50357	-0.642853	1.61954
CGN	-0.430537	-0.0313164	0.119866	-0.183155	-0.326943	-0.275558	0.907858	-0.113741	-0.117811
CGNL1	0.846131	1.88663	-0.5908	-0.994173	-2.06781	-1.24895	6.28752	-0.223279	2.78446
CHAC1	-0.00748066	0.0823492	0.203367	-0.156889	-0.121759	-0.119018	-0.118888	-0.0849849	-0.109472
CHAC2	0.105031	0.133083	-0.0668671	-0.200734	-0.275731	0.173757	-0.0995682	-0.0955113	-0.037483
CHADL	-0.212483	0.00877547	-0.05128	-0.201536	-0.210103	-0.0983173	0.0477274	-0.0972543	-0.153784
CHAF1A	-0.00548779	0.0873545	-0.0943	0.00832941	-0.298969	-0.110577	-0.127333	-0.0322978	-0.136449
CHCHD2	-3.08518	-3.03132	-0.564214	0.133482	0.614134	2.44499	-0.441127	-1.15066	0.233589
CHD8	0.641315	0.997898	0.264877	1.48311	0.22564	-0.0789949	-0.152108	0.156041	-0.0926693
CHDC2	0.132338	0.159436	-0.121088	-0.185955	-0.295467	-0.291029	-0.118304	-0.0824807	-0.0949363
CHDH	-0.390213	0.0185267	-0.382501	-0.208323	-0.283013	-0.194286	0.399222	-0.157796	-0.30575
CHEK2	0.0547401	0.259455	0.0743354	-0.1587	0.0824246	-0.119907	-0.0640305	0.114309	0.0299074
CHERP	-0.27289	-0.37198	-0.299721	0.097207	-0.10719	0.166909	-0.227684	-0.104918	-0.187143
CHI3L2	0.165422	0.417657	0.0802798	-0.153846	-0.207163	-0.145592	-0.0768548	0.0246703	0.0766535
CHIC2	-0.0785686	0.313314	-0.0985603	-0.120452	-0.091982	-0.233194	0.26586	0.0112774	0.552752
CHL1	-1.0836	0.568089	-0.748638	-1.25431	-1.60766	-0.735498	5.06824	-0.534824	0.108096
CHL1-AS2	0.0362827	0.266949	-0.0925254	-0.174057	-0.333813	-0.127389	0.0297885	-0.0870714	-0.121037
CHML	0.237082	0.0759257	0.488805	-0.419096	-0.327151	-0.322111	-0.181627	0.117675	0.224593
CHMP1A	-0.490662	-0.548059	-0.112867	-0.266773	-0.0240256	0.632145	-0.221097	-0.214339	-0.160983
CHMP2A	-1.31189	-1.11952	-0.38025	0.077326	-0.553833	-0.63975	-0.0068745	-0.180868	-0.449931
CHMP3	0.0571544	-0.324809	0.229496	0.105125	0.574304	0.904492	-0.251293	0.00100032	0.432604
CHMP4C	0.105228	0.252345	0.00960051	-0.120957	-0.197465	-0.140059	-0.0491634	-0.0213328	0.0894184
CHMP6	-0.143621	-0.00310367	-0.282917	-0.316124	-0.178371	-0.376485	-0.230045	-0.219087	-0.297701
CHMP7	-0.00813251	-0.109208	0.213016	-0.266161	0.0206731	-0.31901	0.0499153	-0.14101	-0.0210095
CHN2	-1.92694	-0.346868	-0.903953	8.82489	0.00797657	-1.64526	-1.30942	-0.138391	-1.28082
CHODL	-0.015161	0.120907	-0.0649344	-0.0239134	-0.171144	-0.184035	-0.0822429	-0.0486334	0.0491518
CHPF	-0.618221	-0.0641192	-0.31593	-0.319458	-0.198581	-0.359694	0.826777	-0.326456	-0.316525
CHRD	0.0201535	0.167833	-0.0286808	-0.156635	-0.117631	-0.0727599	-0.0765058	-0.0504959	0.2429
CHRDL1	-2.61121	-0.149523	-2.06747	-1.28687	-0.340447	-1.13049	6.6912	-0.511587	-0.810584
CHRM2	0.0792752	0.212223	0.010432	-0.0579358	-0.0127836	-0.0419802	-0.0765434	-0.0492249	-0.0369108
CHRM3	0.264368	0.447248	0.616187	1.01407	-0.0576459	-0.185261	-0.370982	-0.182251	-0.0443119
CHRM4	0.0115664	0.429928	0.0567772	-0.148498	-0.223137	-0.156136	-0.0800483	-0.0587179	-0.064004
CHRM5	0.0845292	0.242603	0.0414723	-0.02343	-0.188057	-0.137594	-0.0784972	-0.0492875	-0.0365422
CHRNA10	0.106482	0.224497	-0.00643104	-0.0677152	-0.190467	-0.133555	-0.0715679	-0.0217602	-0.0394363
CHRNA2	0.145974	0.284896	0.125351	-0.103886	0.127901	0.144571	-0.0813034	-0.0398625	-0.000326398
CHRNA6	-0.729862	-0.476496	1.21414	-0.508571	-0.510239	-0.524509	-0.477732	-0.271206	-0.140177
CHRNB1	-0.2693	-0.20696	-0.231146	-0.203781	-0.132919	-0.165879	-0.00462289	-0.106717	-0.150432
CHRNB2	-0.368565	-0.489871	0.241866	-0.187473	0.180652	0.0393721	-0.457465	-0.321175	-0.543527
CHRNB3	-0.61856	-0.500429	0.873702	-0.467227	-0.222024	-0.390936	-0.365914	-0.28651	-0.363385
CHRND	-0.356236	-0.143367	-0.444576	-0.223018	-0.301959	-0.383862	0.53096	-0.146296	-0.212282
CHRNE	0.356157	0.0828175	-0.19989	-0.145448	-0.321333	-0.153123	-0.284996	-0.103298	-0.183035
CHST1	0.0859198	0.238443	0.0853516	0.0537	-0.0811466	-0.0901857	-0.0724981	-0.0534491	0.0992462
CHST10	-0.136468	0.0195077	-0.061742	-0.0496833	-0.124329	-0.0360328	0.0571882	-0.108534	-0.0629764
CHST14	-0.155612	0.0489963	-0.107968	-0.192614	-0.283604	-0.20188	-0.0151431	-0.00934551	0.102062
CHST3	-0.323866	0.0162908	-0.308132	-0.235415	-0.165644	-0.185915	0.21131	-0.124837	0.112692
CHST7	0.00748334	0.224637	-0.011468	-0.173785	-0.245593	-0.106351	-0.0073608	0.014727	-0.0232297
CHST8	-0.163601	-0.0969314	0.45802	-0.311459	-0.210509	-0.23142	-0.218125	-0.163429	-0.158136
CHST9	-0.463552	-0.0155044	-0.4133	-0.466742	-0.244237	-0.597734	1.15529	-0.299851	-0.317999
CHSY3	-0.18055	-0.121105	-0.31382	-0.212759	-0.255937	-0.291508	0.24059	-0.10105	-0.10498
CHTF18	-0.0667886	0.116653	-0.172313	0.0824886	0.0676874	-0.237762	-0.181978	-0.126998	-0.18412
CHUK	0.144579	0.0687523	-0.0488683	-0.145701	-0.2973	-0.439334	-0.018634	0.267121	-0.168349
CIAO1	-0.754209	-0.692872	0.0563277	0.262038	0.147249	-0.344298	-0.0601115	-0.235397	-0.339701
CIB2	-0.16387	-0.0361556	0.289777	-0.277896	-0.0233318	-0.25928	-0.0456556	-0.129784	-0.191556
CIDEB	0.0758276	0.157346	0.0164078	-0.133357	-0.182483	-0.193518	-0.113368	0.193354	0.00342584
CIITA	0.0413423	0.182766	0.0413722	-0.159849	-0.235219	-0.166516	-0.104843	0.653052	-0.0313389
CIRH1A	0.0612767	0.538993	0.0354711	0.0806257	-0.0839968	-0.0741052	-0.117049	0.0532922	-0.2255
CISD2	-0.49892	-0.836115	0.263954	-0.21157	0.0493064	-0.459032	-0.64916	-0.223724	-0.529808
CISH	0.155127	0.220689	0.0666031	-0.098612	-0.281447	-0.11729	-0.106945	0.087387	-0.0353857
CIT	0.0498288	0.614204	-0.314254	-0.116934	-0.394493	-0.331868	0.602723	-0.106964	-0.0670262
CITED1	-0.141328	0.145969	-0.22261	-0.172345	-0.0614079	-0.273256	-0.148682	-0.100053	-0.105844
CITED4	-0.0113196	0.189283	0.00406116	-0.11248	-0.166543	-0.116024	-0.0230325	-0.0540745	-0.0623509
CIZ1	-0.495992	-0.380193	-0.557573	0.589104	-0.0665502	-0.12564	-0.383086	-0.23444	-0.3585
CKLF	-0.0640332	0.104643	-0.115575	-0.237836	-0.0667785	-0.325928	-0.0613711	0.824469	0.172559
CKMT1A	-0.590044	0.128928	0.0976659	-0.372007	-0.0460902	-0.110872	-0.350749	-0.275546	-0.432366
CKMT1B	-0.0508035	0.194616	0.177564	-0.294459	-0.164853	-0.0238821	-0.245744	-0.184926	-0.203533
CLASRP	-0.0109843	-0.335456	-0.342053	0.0304368	-0.38277	0.152968	0.0384685	0.026372	0.0160344
CLCF1	0.121194	0.318975	0.0600449	-0.144497	-0.249948	-0.153056	-0.00659032	-0.0317216	-0.0207996
CLCN3	-0.898252	-0.348717	-2.28759	0.109615	1.99811	-0.374096	1.99612	-1.99582	-3.35588
CLCN6	-0.680857	-1.12111	1.12164	-0.473295	0.556401	0.00820453	-0.417574	-0.484713	-0.608178
CLDN1	0.0916499	0.260879	-0.00969836	-0.155743	-0.203328	-0.16444	0.106435	0.0526168	0.0992581
CLDN10	-0.53577	-0.110015	-0.337587	-0.276503	-0.18458	-0.46457	0.307672	-0.181464	-0.243832
CLDN3	-0.0436855	0.100829	-0.224701	-0.24649	0.00326412	-0.257318	-0.0611092	-0.123528	-0.190464
CLDN5	-0.254504	-0.00444724	-0.233884	-0.549291	-0.914324	-0.292225	-0.38234	-0.290065	9.93591
CLDN7	0.025225	0.072719	-0.112671	-0.178705	-0.231474	-0.0847371	-0.099378	-0.0289401	-0.104386
CLDND1	-0.34767	-0.657808	-0.157113	-0.291025	0.143998	-0.234112	0.0742705	-0.123325	0.00290293
CLEC10A	0.0746483	0.22029	-0.00225433	-0.166717	-0.213633	-0.137609	-0.0810838	0.501565	-0.0420843
CLEC12A	0.0439336	0.220886	-0.0167008	-0.139473	-0.172455	-0.156783	-0.0804204	0.100542	-0.0467803
CLEC14A	0.0425477	0.200102	-0.0902449	-0.189452	-0.249694	-0.185321	-0.124321	-0.0704385	1.84697
CLEC16A	0.462741	0.207047	-0.247069	0.105748	-0.296576	0.249128	-0.307211	-0.215005	-0.113149
CLEC2D	0.10491	0.19191	-0.0344325	-0.15838	0.101507	-0.229968	-0.0628598	0.244099	0.053443
CLEC2L	-1.01063	-0.839508	1.6591	-0.778296	0.0565351	-0.370819	-0.608953	-0.436996	-0.577019
CLEC3A	0.00262042	0.151431	0.0261828	-0.157076	0.191606	0.0397873	-0.0761045	-0.0415457	-0.0213589
CLEC3B	-0.114017	0.0297299	-0.146689	-0.156493	-0.242589	-0.140136	-0.116524	-0.0934203	0.88034
CLEC4A	0.05064	0.137124	-0.0382225	-0.13089	-0.164381	-0.0562019	-0.0912158	0.25911	-0.0610357
CLEC4D	0.174341	0.283008	-0.015226	-0.162268	-0.209943	-0.178358	-0.0791706	0.00569934	-0.0705802
CLEC4E	-0.228109	-0.0495903	-0.292351	-0.212299	-0.245743	-0.301297	-0.164503	1.39693	-0.162798
CLEC4F	0.164866	0.204243	-0.0152578	-0.136541	-0.18609	-0.142681	-0.0763005	-0.0551738	-0.0544746
CLEC5A	-0.128271	0.0438524	-0.0106723	-0.212355	-0.271896	-0.114446	-0.214902	2.08472	-0.0810715
CLEC7A	-0.2412	-0.199592	-0.220556	-0.28288	-0.306917	-0.0689656	-0.205435	2.54749	-0.0753554
CLEC9A	0.0786266	0.224072	0.0210735	-0.146625	-0.213291	-0.102132	-0.0831225	0.349462	-0.0268565
CLECL1	0.0869654	0.228195	0.0209941	-0.133715	-0.180618	-0.115318	-0.0694344	0.0590481	-0.0275262
CLGN	-1.03146	-0.7532	-0.21964	-0.748243	-0.723299	-0.456836	2.3059	-0.555446	-0.833952
CLHC1	0.758856	0.655003	0.274484	0.0200816	0.156987	-0.255969	-0.166311	-0.145549	0.0467617
CLIC5	-0.662107	0.0847796	-0.696626	-0.462756	-0.438239	-0.519638	1.4271	-0.250632	0.280456
CLIP2	-0.990932	-1.01024	0.257493	-0.27211	-0.119548	0.0413893	-0.248588	-0.273848	-0.175872
CLK2	-0.0112045	-0.165859	-0.456038	0.244677	-0.692482	0.0803321	-0.0712026	-0.125455	-0.117572
CLK3	0.977485	0.00457448	-0.371739	-0.0600213	-0.392844	-0.0899272	-0.289335	-0.0585706	-0.367417
CLMN	-0.172905	-0.0615865	-0.160318	3.6646	0.845935	0.0298946	-1.04289	-0.677553	0.184178
CLMP	0.0845541	0.33973	0.00717925	-0.189954	-0.18636	-0.12725	-0.116332	-0.0239423	0.235632
CLN6	-0.511705	0.0383056	-0.0572494	0.593477	-0.494662	-0.321498	-0.3876	-0.233566	-0.38787
CLN8	-0.00750487	0.156478	-0.225181	-0.0714808	0.14174	-0.0588058	-0.143963	0.580569	-0.0518617
CLPTM1L	-0.123265	0.0488514	0.168342	-0.365966	-0.181007	-0.146157	-0.0392327	0.0488945	0.0507863
CLRN1	-0.52094	0.0238172	-0.521913	-0.441883	-0.463896	-0.158182	1.6111	-0.217629	-0.36287
CLRN1-AS1	0.0305935	0.207414	-0.0285427	-0.151979	-0.106095	0.0778911	0.115685	-0.0632766	-0.0326802
CLSPN	0.357683	-0.356665	-0.569195	-0.47738	-0.878314	-0.600232	-0.428858	-0.438813	-0.697006
CLSTN1	-1.24721	0.579215	0.0388843	4.50676	3.51318	1.94163	0.232991	-2.61153	-2.2817
CLSTN2	-0.484808	-0.388406	2.76032	-0.867979	0.381723	-0.394948	-0.623965	-0.408195	-0.431962
CLSTN3	-1.13098	-0.795469	-0.285747	3.301	-0.599679	-1.3557	-1.41131	-1.02009	-1.3702
CLTCL1	-0.162547	-0.0660387	0.29004	-0.332402	-0.295337	-0.337302	-0.19316	-0.143761	-0.0845991
CLU	-8.34652	1.55574	-0.52635	-6.52963	-6.60039	-7.47235	14.3264	-4.01245	-2.10766
CLUAP1	0.380387	0.325265	-0.300641	-0.308522	0.115246	-0.0943773	-0.233401	-0.4145	-0.446174
CLUH	-0.347004	-0.319803	-0.0278311	-0.172111	0.0335661	-0.0158068	-0.364634	-0.350558	-0.362541
CLUL1	3.76713	-2.09846	-3.06925	-3.30799	-5.62115	-3.41301	-2.01616	-1.98248	-2.89978
CLVS1	-0.399881	-0.297802	-0.0122041	-0.270897	0.111359	-0.0574105	0.132439	-0.170728	-0.294414
CMBL	-0.121763	0.0707715	-0.078979	-0.165749	-0.182149	-0.210942	0.149539	-0.00191506	-0.0227249
CMKLR1	0.0404248	0.206505	0.0142014	-0.223534	-0.28041	-0.132276	-0.138009	1.12334	0.0939211
CMTM3	-0.0919206	0.0610122	-0.0414846	-0.268755	-0.317809	-0.197474	-0.0515875	0.902915	-0.058465
CMTM4	-1.04916	-0.560468	-0.422324	-0.45188	0.31647	1.64826	1.92834	-0.671676	-0.463245
CMTM5	0.149565	0.318904	0.0582468	-0.130519	-0.210666	-0.137348	-0.0394384	-0.0230539	-0.00469642
CMTM7	-0.0425272	0.123119	-0.0643901	-0.177098	-0.245824	-0.223015	-0.0338757	0.452953	0.0336757
CMTR1	-0.329232	0.0514298	-0.118192	-0.0239185	-0.5944	-0.344555	-0.210406	-0.415779	-0.643405
CMTR2	0.402766	0.596111	-0.086243	-0.124477	0.220823	-0.293206	-0.200124	0.120619	-0.117481
CNDP2	-0.773098	-0.306946	0.420767	-0.306223	-0.172881	0.507868	-0.116715	0.905629	0.671035
CNGA1	6.14127	-4.37483	-4.8176	-5.47452	-4.28468	-4.57898	-3.77747	-3.5818	-5.10142
CNGA3	0.122946	0.968534	0.0785774	-0.140456	-0.217124	-0.1605	-0.0922499	-0.0239205	-0.0288733
CNGB1	4.15384	-6.91586	-7.39743	-7.03068	-6.75131	-5.14788	-5.43831	-4.87497	-6.56947
CNGB3	0.550354	2.19745	0.214485	-0.12757	-0.351503	-0.144271	-0.118159	0.0243208	0.0548933
CNIH2	0.155607	0.242767	0.143959	-0.133987	-0.370827	-0.0546368	-0.085338	-0.0293426	0.00054059
CNIH3	0.198175	0.463511	0.105944	-0.123213	0.0449194	-0.0042017	0.0551496	-0.0650055	0.271928
CNKSR2	2.40878	-1.85854	-1.54696	-1.99948	0.0191456	-0.589437	-1.84251	-1.79097	-2.65692
CNNM3	0.17909	0.170317	-0.204647	0.0554511	-0.158211	-0.0986709	-0.170047	-0.173106	-0.291827
CNOT1	-0.401154	-0.35147	-0.147469	0.146985	-0.242779	0.304114	0.0806813	-0.16566	0.0270335
CNOT10	0.014791	-0.267396	-0.141169	0.0801621	-0.173275	-0.152607	-0.0489744	0.174228	0.0842158
CNOT6L	0.0853672	-0.948495	-0.752932	1.415	0.581262	0.913995	-0.510386	0.398661	1.23361
CNOT7	0.946969	-0.189475	-0.472128	0.692825	-0.831756	0.19445	-0.305009	-0.246427	-0.661438
CNP	-1.1692	-1.66839	-0.291948	-0.625257	0.26363	0.276275	0.24909	-0.502658	-0.841719
CNPY2	-0.254055	0.117489	-0.208834	0.0570993	-0.0926647	-0.242948	0.0169836	-0.338006	-0.076489
CNR1	0.0781359	0.212021	0.0617479	-0.117522	0.213681	0.110319	-0.0645871	-0.0545783	-0.0278828
CNTLN	0.884675	1.23729	0.00170276	0.00279535	-0.00781545	0.228961	1.16622	0.239022	0.243304
CNTN5	0.052046	0.177108	0.11059	0.119932	-0.271381	-0.186169	-0.128339	-0.0935952	-0.0425873
CNTN6	0.0815517	0.291342	0.0515839	0.0661274	-0.0648179	-0.225941	-0.115743	-0.0438285	-0.0497059
CNTNAP3	-0.165404	0.0588391	-0.146723	-0.187756	-0.259134	-0.175212	0.190316	-0.127878	0.145161
CNTNAP3B	-0.203468	0.0566778	-0.205066	-0.201038	-0.26184	-0.167157	0.0907842	-0.109339	-0.195872
CNTNAP4	-0.00708588	0.35131	0.0202232	1.183	-0.314906	-0.196787	-0.150456	-0.202711	-0.276839
CNTROB	-0.207864	-0.331743	-0.186985	0.168169	0.289118	-0.0491436	-0.102947	-0.2089	-0.369173
COA1	0.136417	0.115545	0.143975	0.442187	0.346696	0.129452	-0.410828	-0.18202	0.302272
COA3	-0.490919	-0.126599	0.147619	-0.0260521	-0.116546	-0.517037	0.0264516	-0.327757	-0.299868
COBL	-0.171711	-0.153353	-1.38612	-1.1858	-0.518963	-1.23689	2.16493	-0.918068	-1.10593
COG4	-0.870155	-0.399624	0.00545891	0.148597	0.337702	-0.19009	-0.261786	-0.363395	-0.541627
COG7	-0.0459318	0.134202	-0.41668	-0.111979	-0.145542	-0.37648	-0.217439	-0.235255	-0.214008
COG8	-0.364901	-0.446067	-0.291063	0.10923	-0.502635	-0.0770554	-0.0325021	-0.203752	-0.419336
COIL	0.25699	-0.0829199	-0.261616	0.190236	0.540165	0.500286	-0.172993	-0.164368	-0.345709
COL11A1	-0.606314	0.199746	-0.804833	-0.506684	0.533114	-0.0687453	1.89478	-0.294323	-0.141712
COL11A2	-0.21205	-0.146143	-0.245203	-0.168017	-0.253993	-0.111844	0.0293147	-0.16638	-0.120319
COL14A1	0.0786942	0.39846	0.0962795	-0.21692	-0.465774	-0.0415922	-0.137087	-0.105257	1.35381
COL16A1	-1.2761	-0.517476	-0.859563	-0.418265	-0.41939	-0.162982	1.37418	-0.393857	-0.581211
COL18A1-AS1	0.161754	0.342828	0.0593577	-0.123324	-0.199603	-0.107084	-0.00783276	-0.0341133	-0.00555199
COL19A1	0.194584	0.352068	0.0243355	0.302173	-0.0883338	-0.139977	-0.0929157	-0.0314773	-0.0195276
COL1A1	0.16485	0.307242	0.0287474	-0.141665	-0.269266	-0.134351	0.00799677	-0.0282776	0.0818316
COL1A2	-0.131378	0.379158	-0.206971	-0.318376	-0.35099	-0.401911	-0.103034	-0.218139	0.894386
COL21A1	0.129329	0.326426	0.0147811	-0.138284	-0.183302	-0.0936313	-0.0734676	-0.0296196	0.203884
COL22A1	-1.12913	-0.348902	-0.68579	-0.416826	-0.829727	-0.654195	1.57896	-0.430923	-0.544783
COL23A1	-1.19601	-0.580608	-0.815268	-0.512545	-0.366084	-0.47466	0.882296	-0.357902	-0.44393
COL24A1	-0.637729	0.308467	-0.469105	-0.549504	-1.2155	-0.383967	2.29962	-0.415657	0.00814091
COL25A1	1.35088	-0.358536	-0.848378	-1.02316	-0.765485	-0.901084	-0.770665	-0.644156	-0.674168
COL27A1	-0.0469532	0.232595	0.074502	-0.28707	-0.232773	-0.223932	0.403327	-0.0271747	0.171731
COL2A1	-1.00732	-0.603831	-0.657499	-0.317091	0.0612453	-0.234591	0.419185	-0.238353	-0.423834
COL3A1	0.213764	0.518294	0.0388345	-0.189302	-0.161236	-0.229572	-0.123476	-0.0473824	0.346948
COL4A1	0.0796154	0.309005	0.0577957	-0.211478	-0.306908	-0.0131084	-0.09644	-0.111328	3.04567
COL4A2	-0.00263083	0.484653	-0.00759327	0.00661368	-0.0661057	-0.274349	-0.150405	-0.176809	1.40283
COL4A3BP	-0.246393	-0.4578	0.740908	0.301548	1.59427	1.41095	0.133106	0.491039	0.231072
COL4A5	-0.670401	-0.21188	-0.388134	-0.258141	-0.369599	-0.0846877	0.389351	-0.203802	-0.0910957
COL4A6	-0.0610893	0.193662	-0.0667918	-0.192789	-0.305164	-0.11984	0.127282	-0.0919167	-0.0793013
COL5A2	0.025581	0.15496	-0.112214	-0.13198	-0.187072	-0.0901916	-0.0944946	-0.0468835	0.583527
COL5A3	0.0866782	-0.185161	-0.73932	1.89068	-1.19479	-0.948558	-0.685525	-0.591552	0.283505
COL6A2	-0.203844	0.0963476	-0.150745	-0.261667	-0.316214	-0.180193	-0.0533365	-0.150812	1.19195
COL7A1	-0.0869	-0.436154	-0.421523	0.178418	-0.297841	-0.323349	-0.20765	-0.309536	-0.333
COL8A1	0.188674	0.539156	0.0716496	-0.190726	-0.214278	-0.208642	-0.10324	-0.0280701	0.482146
COL8A2	0.156389	0.564695	0.133756	-0.272038	-0.302716	-0.298215	-0.0638242	0.22077	0.375063
COL9A1	-1.70963	-0.84717	-1.08951	-0.657524	-0.504616	0.118279	2.23096	-0.43718	-0.728088
COL9A2	-3.20071	-2.21662	-2.39422	-0.756483	-0.442805	-0.759963	1.57472	-0.664515	-1.36639
COL9A3	-0.980853	-0.293234	-0.838559	-0.468371	-0.3732	-0.261665	1.43275	-0.410865	-0.180745
COLEC12	-1.38349	0.135244	-1.0203	-1.0174	-0.952255	-1.18134	3.30482	0.347569	-0.742303
COLGALT1	-0.246989	-0.268494	-0.0144291	-0.242456	-0.280811	0.160393	-0.153057	0.674761	-0.0253469
COLGALT2	-0.013456	0.111075	0.221038	-0.260357	-0.173587	-0.196359	0.34053	-0.0470728	-0.0600015
COMMD10	0.0124566	0.17483	0.0862702	-0.0814928	-0.102573	0.121708	0.158894	0.0107662	0.239542
COMMD5	-0.0992039	0.0975516	-0.136199	-0.193936	0.00694637	-0.0441201	-0.0610672	-0.0151739	0.102085
COMMD8	0.294188	0.233103	0.0224944	0.189071	-0.090253	0.0336449	-0.181911	-0.00716426	-0.0581893
COMT	-0.530782	-0.687636	-0.664643	-0.428607	0.134213	0.124022	0.757685	0.0165187	-0.181195
COMTD1	-0.276834	-0.346361	0.220705	-0.405377	-0.214615	-0.261449	-0.251768	-0.210122	-0.024833
COPB2	0.790738	0.166052	0.989931	0.117292	0.548097	-0.701619	0.77635	-0.148641	-0.0851737
COPE	-1.30175	-1.38244	-0.0738921	-0.568611	0.0274836	-0.253328	-0.0674747	-0.168149	-0.369743
COPG1	-0.210839	-0.0975408	0.586478	-0.550267	-0.100078	-0.326043	0.107166	0.0776526	0.263193
COPG2	0.448122	0.176012	0.296615	0.06581	-0.28635	-0.230376	-0.277775	-0.199698	-0.159738
COPRS	0.158775	0.0404323	0.493924	-0.201737	-0.334502	-0.545059	0.534609	-0.146447	0.200623
COPS3	0.0787725	-0.253426	0.55854	-0.503656	-0.13503	-0.197192	-0.213745	0.138319	0.0711485
COPS6	-0.582468	-0.692068	0.103537	0.610669	-0.381018	-0.136041	-0.180009	-0.473164	-0.163
COPZ2	-0.0769364	0.0756331	-0.0303362	-0.139591	-0.214793	-0.230261	0.0599072	-0.00394204	-0.0296457
COQ10A	0.445612	0.787248	0.0693203	-0.283987	-0.0483968	-0.0559739	-0.118822	-0.203438	-0.262824
COQ10B	-0.85132	-0.412381	-0.207808	-0.559143	0.105775	-0.130602	-0.0829598	-0.121898	0.53648
CORO1A	-0.176192	-0.0453752	-0.010818	-0.203021	-0.293369	-0.210066	-0.138686	0.567441	-0.148345
CORO1B	-0.305842	-0.117792	-0.245012	-0.242419	-0.236998	-0.369264	-0.151189	-0.160464	0.363425
CORO2A	-0.0122314	0.196344	0.563789	-0.226679	-0.0151538	-0.147175	-0.213694	-0.0380733	-0.0878113
CORO6	-0.324862	-0.22242	0.272578	-0.283834	-0.00388922	0.00471821	-0.196178	-0.160149	-0.114296
COTL1	-0.0735374	1.12279	-0.883024	-0.859125	-0.212312	-0.486977	-0.406434	2.10476	-0.678609
COX15	-0.433975	-0.384185	0.15212	0.329178	0.120333	-0.214943	-0.0136195	0.102972	-0.0474754
COX16	-0.586091	-0.290362	0.137476	-0.310698	-0.391851	-0.455899	-0.0717031	-0.169873	-0.175687
COX19	-0.259349	-0.252751	-0.293199	-0.226801	-0.230319	-0.156627	0.101594	0.0612664	-0.258788
COX20	-0.350463	-1.39259	-0.764417	0.909108	0.846123	0.11412	0.0403602	-1.02156	-1.24345
COX5A	-2.16407	-2.45963	1.64527	-1.018	-0.827435	-0.399282	-1.53471	-0.827416	-1.2257
COX5B	-3.43491	-3.31774	1.2947	-1.16881	1.01512	-1.49162	-1.6379	-1.47414	-0.999806
COX6A1	-3.63351	-2.43725	0.485516	-1.02818	-0.936131	-1.24783	-1.87589	-1.88085	-1.97934
COX6A1P2	-0.424918	0.0236345	0.425593	-0.330988	-0.584213	-0.283642	-0.37748	-0.424611	-0.294242
COX6B1	-1.53934	-0.46369	1.45202	0.0231201	-0.118689	0.43305	-0.206318	-0.102395	0.17304
COX6C	-3.89289	-2.639	2.35197	-0.721186	1.79225	0.261933	-1.00076	-1.99714	-0.230482
COX7B	-2.37337	-2.00666	1.91947	-0.663056	1.0176	-0.418437	-0.863357	-0.531936	0.12588
COX7C	-3.64656	-2.42277	1.64421	0.525732	1.69327	-1.42554	0.481236	0.764533	0.430527
COX8A	-2.16966	-1.36779	1.28428	0.259884	0.0084667	0.397632	-0.493149	-1.03037	-1.52934
CP	-3.93615	5.62766	-3.88272	-3.92356	-5.43066	-8.43521	17.9818	-1.85654	5.22109
CPA6	-0.100127	0.136593	-0.128534	-0.193578	-0.124497	0.066939	0.399123	-0.0882661	-0.119026
CPAMD8	0.102054	0.243972	0.00290498	-0.136088	-0.116898	-0.0887625	-0.0789596	-0.0151741	0.285954
CPEB1	-0.360935	-0.314569	0.1331	-0.24713	-0.122872	-0.189702	-0.0749656	-0.208358	-0.136571
CPEB2	-0.462092	-1.03514	-0.834917	-0.503932	-0.784475	-0.351643	-0.338354	-0.294356	-0.618659
CPEB2-AS1	0.0397399	0.116979	-0.0297862	-0.172401	-0.227015	-0.199154	-0.028329	-0.0837711	-0.0751421
CPLX1	-2.3893	-2.5003	3.16798	-1.21711	0.26023	-0.596527	-1.294	-0.871931	-0.963902
CPNE2	0.0631596	0.344859	-0.00775124	-0.174917	-0.347121	-0.129668	0.0520565	-0.0356993	0.285884
CPNE3	0.699898	0.968211	-0.238719	-0.398924	0.285882	1.15277	2.56286	0.483511	1.40051
CPNE7	-0.0218486	0.176961	0.0242995	0.00279364	-0.156021	-0.147245	-0.119625	-0.0765464	-0.0924438
CPNE9	-0.186115	-0.0451067	0.30566	-0.231787	-0.059156	-0.0967144	-0.148555	-0.128114	-0.0811176
CPPED1	-0.228753	-0.261669	0.0723286	-0.216977	-0.401638	0.0642228	-0.0568806	0.249281	0.17362
CPS1	0.0743056	0.222799	0.227326	-0.17607	-0.101916	-0.0844976	-0.103408	0.0132214	0.0419266
CPSF3	-0.345904	-0.576358	0.0330278	-0.316674	0.0847007	-0.215824	0.00121413	0.155419	-0.208126
CPSF3L	-0.0731345	-0.181582	0.04018	0.0155027	-0.286633	-0.161406	-0.22817	-0.18924	-0.378647
CPT1C	-0.428956	-0.180793	-0.160075	0.248065	-0.0325576	0.33914	-0.0136441	-0.302551	-0.200486
CPT2	-0.028601	0.136805	-0.165537	-0.207099	-0.477899	-0.291435	-0.162618	-0.075595	-0.0936687
CPVL	0.0756942	0.179331	0.0463229	-0.31666	-0.345153	-0.208227	-0.261591	3.30856	0.00182645
CR1	0.044234	0.247174	-0.029718	-0.171802	-0.230112	-0.179494	-0.083897	0.457264	-0.0772825
CRABP1	-3.77323	0.0900657	-3.30785	-2.27089	-1.97201	-2.89086	8.83894	-1.61064	-2.76577
CRABP2	0.109817	0.273001	0.129939	-0.145256	-0.135971	-0.156132	0.0983723	-0.020408	0.0877233
CRAT	-0.468933	-0.16188	-0.0184348	-0.244028	-0.404829	-0.409706	0.0759928	-0.0474429	-0.245512
CRCP	0.191408	-0.0691078	0.127782	0.0781942	0.28849	0.284523	0.0308536	-0.046459	0.0421656
CREB3	-0.098911	-0.27275	-0.0112988	-0.0539264	0.419018	-0.15967	-0.0878397	-0.354213	0.144609
CREB3L4	-0.124884	0.0661316	-0.239687	0.0608584	-0.0876917	-0.127313	-0.134889	-0.13014	-0.232781
CREG1	-0.0441071	1.6789	-0.442747	-0.61555	-0.673115	-0.610899	-0.488572	2.9489	0.118058
CREG2	0.0504579	0.0899033	0.379217	-0.0105899	0.196578	-0.110835	-0.173056	-0.0869695	-0.0546808
CRELD2	0.318002	0.546852	0.0856013	0.0176607	-0.263047	0.199257	0.240636	0.00326618	0.185486
CRHBP	0.11252	0.281226	0.0299561	-0.106935	-0.187492	-0.125484	-0.0698898	0.0346452	0.0172971
CRHR1	-0.0499033	0.168402	-0.038636	0.328258	-0.276227	-0.108654	-0.142837	-0.0895951	-0.0784357
CRIP2	-0.533425	-0.316127	0.0170047	-0.505504	-0.199222	0.294781	-0.0441864	-0.340006	3.49877
CRIPT	0.0531879	0.0900698	0.031744	-0.0674776	0.0203696	-0.256459	0.213866	-0.0981071	-0.194217
CRISPLD1	-0.215312	0.0575707	-0.0873926	-0.182134	-0.181232	-0.159672	0.144567	-0.107733	-0.168034
CRK	0.138346	-0.303997	-0.124878	-0.0571747	0.717238	-0.0571068	0.47047	-0.501192	0.208854
CRKL	-0.526495	-0.44657	0.174251	0.0444665	1.186	-0.413825	0.169658	-0.00738078	-0.538169
CRLF3	0.0786915	0.223861	-0.102212	-0.0177296	0.0522067	0.0283299	-0.0810475	0.695174	0.182779
CRLS1	-0.0216456	-0.0584366	-0.302665	0.0327946	-0.23026	-0.134514	0.303364	0.0904377	0.0699565
CRNDE	-0.0554206	0.510477	-0.0977611	-0.297329	-0.619349	-0.29068	0.585605	-0.188852	-0.113287
CRNKL1	0.136916	0.281357	-0.30218	0.647146	0.523269	-0.00345569	0.0871338	-0.0877687	-0.339424
CROCC	1.41897	-1.10169	-1.12513	-0.742905	-0.736854	-1.49537	-1.16151	-1.00383	-1.21457
CROCCP2	-0.0657435	-0.698221	-0.473972	-0.408803	0.22623	-0.230721	-0.284269	-0.349532	-0.136532
CROT	0.747746	0.536714	-0.746123	-0.628899	-0.424919	-0.0418509	-0.32596	-0.541501	-0.816977
CRTAM	0.136611	0.314785	0.0496572	-0.133403	-0.151851	-0.122247	-0.0695594	0.0676858	0.00789849
CRTC1	0.11679	0.313447	0.0565694	0.109526	-0.340686	-0.151334	-0.179374	-0.0662547	-0.188844
CRTC3	0.183392	-0.247118	-0.518881	-0.427551	0.18196	0.428973	0.431141	-0.258695	0.117075
CRYAA	-2.19942	0.321702	-1.6306	-1.17792	-1.56099	-0.90638	3.03934	-0.868126	-1.27338
CRYAB	2.23267	4.30721	-0.166161	-1.84282	-2.30634	-1.99512	10.2679	-0.239413	0.966864
CRYBA2	-0.0123264	0.0415099	0.0561298	-0.158666	-0.310873	-0.149381	-0.0937904	-0.0721292	-0.0930966
CRYGD	0.0663285	0.220659	0.000342626	-0.133383	-0.17094	-0.111609	-0.035528	-0.0472174	-0.0435687
CRYL1	-0.413296	0.200011	-0.885019	-0.369106	-0.583585	-0.653592	0.722902	-0.254644	-0.205987
CRYM	-1.70161	-0.335832	-1.14342	-0.831447	-0.758409	-0.963011	2.14137	-0.374332	-0.863178
CSDC2	-0.798365	-0.631718	0.639219	-0.456365	-0.29893	-0.373713	-0.161575	-0.391656	-0.379576
CSF1	0.155487	0.328202	0.027905	-0.191132	-0.169719	-0.205727	-0.0582654	-0.0248822	0.16492
CSF1R	-0.509658	-0.347083	-0.201791	-0.471181	-0.851978	-0.141566	-0.410704	5.75113	-0.235368
CSF2RA	-0.0222905	0.14144	-0.00661868	-0.194166	-0.256755	-0.166571	-0.144978	1.95616	-0.0686427
CSF2RB	-0.0112844	0.153939	-0.0626184	-0.189032	-0.313298	-0.11716	-0.1163	0.527258	0.231582
CSF3R	-0.25222	-0.0520069	-0.163519	-0.242516	-0.193017	-0.147051	-0.137872	0.912622	-0.00886188
CSK	-0.363945	-0.249129	-0.165192	-0.055193	-0.398768	-0.34066	-0.178931	0.0397596	-0.256728
CSMD1	-0.306215	0.214849	-0.214962	1.68944	-0.585645	-0.262201	-0.352273	-0.190105	-0.296651
CSMD2	0.0922025	0.247288	0.0569913	0.0685763	-0.139736	-0.119246	-0.0971768	-0.0643365	-0.0538644
CSMD3	0.334854	0.458711	0.237838	0.672867	0.240336	0.0190659	-0.214821	-0.0128269	0.0348559
CSNK1A1	1.05768	0.964346	0.743443	-0.332187	-0.181983	1.16952	1.3616	0.544217	2.20064
CSNK1D	-1.2185	-1.6695	-0.0366436	0.00538029	0.393953	0.891884	-0.142315	0.150319	-0.417647
CSNK1G1	0.253948	3.34391e-05	-0.49548	0.945374	-0.717286	-0.150064	-0.300364	-0.317303	-0.478759
CSNK1G2	-0.923611	-1.78084	-0.319558	-0.240412	-0.250327	-0.29698	-0.575842	-0.153161	-0.504216
CSPG4	-0.00490664	0.0789037	-0.0486916	-0.092446	-0.176534	-0.236083	-0.0802708	-0.0728509	0.100999
CSPP1	1.70105	0.0340529	-1.39455	-0.699224	-1.10419	-0.935642	-0.76152	-0.677091	-1.43485
CSRNP2	0.237459	-0.323865	0.27444	0.130368	0.265086	0.174064	-0.265534	-0.391952	0.0797692
CSRP1	-1.18954	-1.04033	-0.48706	-0.597093	-0.496748	-0.459472	0.493661	-0.255417	0.311449
CSRP2BP	0.0668898	-0.116373	0.154944	0.252886	0.141043	-0.117943	-0.13614	-0.13538	-0.289574
CST3	-1.94184	-1.33302	-0.123255	0.160753	-0.942419	-0.317656	-0.213091	3.05223	0.597033
CST7	-0.125949	0.00471997	-0.139591	-0.174781	-0.146157	-0.2415	-0.0930709	0.558803	-0.049406
CSTA	-0.0247233	0.110142	-0.00922121	-0.194484	-0.202183	-0.163436	-0.111512	0.630619	-0.0733654
CSTF2	0.0234434	0.119559	-0.17182	0.0118453	-0.287604	-0.169524	-0.0652092	-0.0832919	-0.047361
CSTF3	-0.14925	-0.320666	0.132893	0.386246	0.332668	-0.18311	-0.366149	-0.160007	-0.0083479
CTBP1	-1.69699	-0.982615	-0.0281056	0.235443	0.0786278	-0.93114	-0.520981	-0.506429	-0.54684
CTC1	0.404121	0.305603	-0.094016	0.0257951	-0.0103165	-0.166469	-0.302865	-0.0527013	-0.200386
CTDNEP1	-0.613707	-0.822317	-0.548722	0.0204024	0.260822	0.0217984	-0.120984	0.169471	-0.372907
CTDP1	-0.250298	0.133796	-0.122149	-0.13234	-0.0405354	-0.14166	-0.056845	0.135575	-0.101232
CTDSPL	0.238074	0.442025	0.142285	-0.0920184	-0.119871	0.106604	0.0347418	-0.0483636	0.163311
CTF1	0.00376506	0.183091	-0.018231	-0.145806	-0.188644	-0.144185	-0.0162767	0.0010336	-0.0586507
CTGF	-0.433954	-0.219359	-0.665682	-0.446692	-0.640299	-0.419991	-0.29489	-0.342189	5.06157
CTH	0.294358	0.370135	0.0691818	0.343198	-0.167973	-0.0484077	-0.181279	-0.122606	-0.0848278
CTIF	-2.39799	-2.17466	2.42914	-0.508813	-1.19155e-05	-0.0815805	-1.36136	-0.873848	-0.978277
CTNNA2	-3.88894	-1.38973	-0.585889	0.116925	-1.02658	-2.17143	6.44485	-1.37555	-1.84252
CTNNA3	0.111774	0.291286	0.0141262	-0.125977	-0.191709	-0.13247	-0.0267394	-0.0440034	0.00739909
CTNNAL1	0.125911	0.843479	-0.0411359	-0.576828	-0.55987	-0.568532	2.13765	-0.205565	0.709801
CTNNBIP1	-0.778962	-0.0916479	-0.542382	-0.5325	-0.31331	-0.612466	1.3518	-0.266563	-0.761017
CTNNBL1	0.00554145	0.0441137	0.34167	0.123369	0.0241257	0.0473277	0.0192524	-0.00708312	0.0510505
CTNS	0.135317	0.167123	-0.00796698	-0.16422	-0.347612	-0.0626823	-0.0132321	0.0850393	-0.114679
CTPS1	-0.0133552	0.255809	0.0562149	0.0470241	-0.0432311	-0.110417	-0.0869951	-0.00590249	0.124359
CTSA	-0.624251	-0.785201	0.130361	-0.125093	-0.0394769	-0.324391	-0.00516788	0.274312	-0.485714
CTSC	-0.093558	0.215324	-0.111515	-0.248613	-0.490044	-0.465562	-0.342595	2.3576	0.517541
CTSO	-0.475788	-0.0299704	-0.298096	-0.158446	-0.327562	-0.431425	0.302352	0.0151944	0.444914
CTSS	-0.217022	0.00988583	-0.208939	-0.717732	-0.948663	-0.573563	-0.600903	8.46608	0.412654
CTSV	0.363136	-0.0702144	-0.053029	-0.425868	-0.237209	-0.578877	-0.220023	-0.212144	-0.204984
CTTN	-1.27325	-0.900193	-0.0617192	-0.0140003	-0.318814	-0.735506	-0.0652156	-0.691334	0.506932
CTU1	-0.0967597	0.0317508	0.130883	-0.197841	-0.15355	-0.185025	-0.126794	-0.0579165	-0.109579
CTXN2	-0.266259	-0.190547	0.619792	-0.304378	-0.138066	-0.128057	-0.268995	-0.229504	-0.061456
CUBN	0.406666	0.756388	0.0256975	-0.19563	-0.305334	-0.139869	0.254133	-0.110387	-0.032777
CUEDC1	-0.276047	-1.39961	-1.31432	-0.28904	-1.28344	-1.22404	-0.300966	-0.77199	-1.2933
CUEDC2	-1.61505	-1.2374	0.409426	-0.476035	0.0617369	-0.136888	-0.402014	-0.575615	-0.51833
CUTC	-0.131419	-0.135296	-0.302568	-0.0448697	-0.274327	0.194027	-0.0231054	0.0336615	-0.131872
CWC15	1.1251	0.919697	0.368193	0.123151	-0.082761	-0.298524	1.27982	0.262323	1.07297
CWF19L1	-0.279917	-0.425645	-0.101872	-0.157276	0.0551099	0.0945096	-0.199115	-0.0736149	0.126599
CX3CR1	-0.0186404	0.126846	-0.0457779	-0.157065	-0.281897	-0.0510215	-0.102526	0.587084	-0.0634351
CXCL1	0.0363103	0.185316	-0.0367834	-0.136764	-0.189029	-0.155476	-0.0652991	-0.0101468	0.0887594
CXCL14	-1.55068	-0.193863	-0.61947	3.99957	-1.23431	-0.602068	-0.567957	-0.445344	-0.567454
CXCL16	-0.366905	-0.293811	-0.157073	-0.425966	-0.228703	-0.101049	-0.294145	3.92173	-0.0333533
CXCR2	-0.222219	-0.00709779	-0.198478	-0.185274	-0.157964	-0.223365	-0.107178	0.340005	-0.133341
CXorf21	0.0153395	0.141335	-0.0232286	-0.213729	-0.286877	-0.157618	-0.0906031	1.2487	-0.0589976
CXorf22	0.227599	0.273627	0.0543962	-0.300158	-0.439876	-0.256907	-0.178531	-0.17233	-0.149367
CXorf24	0.0195687	0.201062	0.0104552	-0.0186337	-0.0389139	-0.0888593	-0.0774596	-0.0496866	0.0864324
CXorf30	0.42284	0.393711	0.0196169	-0.215961	-0.28615	-0.195923	-0.121473	-0.117364	-0.0940024
CXorf36	0.00702743	0.127544	-0.0904721	-0.140516	-0.170053	-0.0787495	-0.0970772	-0.0842797	0.98531
CXorf38	0.346149	0.367844	0.0477996	-0.0737009	-0.0564198	-0.0985539	-0.0617244	0.147592	0.0817442
CXorf56	0.167956	0.0805552	0.0896463	0.119981	-0.0778781	-0.159668	-0.170697	-0.189206	0.0835083
CXXC4	0.302634	-0.1434	-0.0409232	1.60194	0.511768	0.827962	-0.65561	-0.700733	-0.640432
CYB561	-0.182633	-0.68588	1.12884	-0.757738	-0.296963	-0.619365	-0.534379	-0.323958	-0.16668
CYB561A3	-0.0102717	-0.363923	-0.407053	-0.33163	-0.0270717	0.161449	-0.199387	-0.008326	-0.261271
CYB561D1	-0.0581833	0.0528549	1.60931e-05	0.042218	-0.0408796	-0.112491	-0.249866	-0.159596	-0.319384
CYB5B	-0.277724	-0.555448	0.777433	-0.33735	-0.334092	0.0397841	0.370676	-0.222231	0.124934
CYB5D2	-0.153687	0.128665	0.0535039	0.0670442	-0.0942726	0.168366	-0.0701728	-0.147371	-0.0661121
CYB5R1	-0.468953	-0.122518	-0.0982608	-0.432204	-0.242269	0.0369715	0.12658	0.123775	-0.587832
CYB5R2	0.999931	-0.112487	-0.720297	-0.613674	-0.764171	-0.284098	-0.472853	-0.477961	-0.597824
CYB5R3	-2.08384	-1.74559	0.794001	-0.854463	-0.699565	-0.909036	-0.23746	-0.439388	1.08018
CYB5R4	0.236436	0.231129	0.400698	-0.267774	0.0153598	-0.236789	-0.244143	0.541022	-0.165872
CYBB	-0.534847	-0.322539	-0.0517616	-0.578437	-0.786516	-0.249074	-0.528559	6.01455	-0.275412
CYGB	-1.05628	-1.12451	0.824975	-0.186801	0.255983	-0.175334	-0.484068	-0.428491	-0.358654
CYP11A1	0.0515781	0.226055	-0.0015423	-0.13347	-0.045039	-0.102964	-0.0345448	-0.0519335	-0.054319
CYP17A1	-0.0631091	0.0786215	0.0194579	-0.121289	-0.173281	-0.192902	-0.0849862	-0.0682915	-0.0427137
CYP17A1-AS1	0.0653531	0.172358	0.0467165	0.00549995	-0.150145	-0.179761	-0.0428597	0.0154957	-0.0668143
CYP19A1	0.0391545	0.24399	-0.0231076	-0.154053	-0.193337	-0.18524	0.0435598	-0.0173902	-0.056603
CYP1B1	0.569463	0.916593	0.151086	-0.407226	-0.549102	-0.473514	-0.228652	0.180816	3.87813
CYP26A1	-0.322472	-0.044153	-0.266998	-0.218838	-0.362822	-0.182797	0.309157	-0.135527	-0.20187
CYP26B1	0.0379531	0.311543	-0.00121681	-0.198886	-0.187979	-0.214511	0.0324927	-0.0683218	0.0202164
CYP27A1	-0.472752	-0.731187	-0.75514	-0.0595803	-1.10086	-0.795921	-0.336423	1.11213	-0.472141
CYP27B1	0.0114994	0.0833817	-0.130715	-0.173831	-0.154166	-0.123241	-0.111396	-0.121259	-0.0688667
CYP2D6	0.113371	0.269618	0.0267516	-0.0426061	-0.224222	-0.110327	-0.0650137	-0.0501468	-0.0274048
CYP2J2	-0.174129	0.156962	-0.217611	-0.200491	-0.429138	-0.264938	0.421442	-0.107683	-0.00048308
CYP2S1	0.0380487	0.192762	0.00348021	-0.113178	-0.237371	-0.142956	-0.0763551	0.051934	-0.0470854
CYP2U1	-0.213499	0.158788	-0.132161	-0.0571585	0.46418	-0.106539	0.578844	-0.153636	-0.137052
CYP2W1	0.0407761	0.209791	-0.00447416	-0.124792	-0.225212	-0.106647	-0.0319393	-0.0455748	-0.0450399
CYP39A1	0.103997	0.506373	0.000238819	-0.215181	-0.309405	-0.0812308	0.191412	-0.0868233	-0.0689167
CYP4F11	0.109253	0.328364	-0.00937334	-0.151915	-0.222906	-0.129488	0.00368625	-0.036813	-0.0607592
CYP4F3	0.00264319	0.17353	-0.0452214	-0.126709	-0.196048	-0.176658	-0.0551971	0.0517598	-0.0446615
CYP4X1	-0.202313	0.0522231	0.324094	-0.287366	0.0788381	-0.183653	-0.242192	-0.160596	0.252554
CYP51A1	-0.532789	-0.371786	0.412694	-0.427648	-0.29895	-0.314762	-0.387054	-0.20053	-0.319344
CYP7B1	0.0952902	0.292714	0.101132	0.0102698	-0.0823482	-0.106954	0.0297594	-0.046635	-0.0563789
CYS1	-0.23739	0.0152641	-0.0900389	-0.0372448	-0.222546	-0.136874	0.0801763	-0.1136	-0.0658327
CYSLTR1	0.0410237	0.214121	-0.0278034	-0.103225	-0.143522	-0.142183	-0.0989757	0.128991	0.223708
CYSLTR2	0.0657763	0.273333	-0.019707	-0.10377	-0.127857	-0.139036	-0.0822447	0.00784448	0.50511
CYSTM1	-1.29761	-0.819392	-0.189964	-0.726517	-0.636106	-1.0292	0.726236	-0.356224	0.628627
CYTH2	-0.193308	-0.878982	-0.470193	-0.438793	-0.587078	-0.730717	-0.324201	-0.581415	-0.358771
CYTH4	-0.0251014	0.117456	-0.0431089	-0.227148	-0.2859	-0.185849	-0.131748	1.14206	-0.0871011
CYTIP	-0.0992622	-0.0749532	-0.198045	-0.372293	-0.0262671	-0.383426	-0.271492	3.9432	0.295324
CYTL1	0.00538637	0.154654	-0.0352483	-0.140237	-0.206935	-0.123958	-0.0903167	0.282261	-0.0585995
CYYR1	-0.136048	0.00774987	-0.212105	-0.209008	-0.264276	-0.144383	-0.155007	-0.0416229	2.34462
D2HGDH	-0.280403	0.0839668	0.024843	-0.208236	-0.147907	0.140328	0.0764232	-0.0652901	-0.0553948
DACH2	0.0877847	0.353412	0.040547	-0.164866	-0.238951	0.0193963	0.05728	-0.0752891	-0.0615297
DACT1	0.00602901	0.335127	-0.0670304	-0.234421	-0.276256	-0.312785	0.317988	-0.069402	0.141935
DAG1	-0.62837	-0.0347219	-0.229554	-0.466544	0.324789	-0.190799	0.705753	-0.258881	0.0853392
DAGLA	-0.133598	0.0879532	0.245104	-0.249324	0.0173652	-0.00201974	-0.104516	-0.0521539	-0.152812
DAGLB	-0.0320815	-0.0495349	-0.00248614	-0.124503	-0.272091	-0.207549	-0.136741	0.197916	0.098468
DANCR	-0.283432	0.138803	0.260936	0.15284	0.00396492	0.0393631	0.750675	-0.0739028	0.0242699
DAO	0.18074	0.0983976	-0.229327	-0.200897	-0.417487	-0.201142	-0.156729	-0.168985	-0.22086
DAPK2	0.0148995	0.148707	-0.0417624	-0.126817	-0.202016	-0.15261	0.00720466	-0.0485808	-0.0733961
DAPL1	-0.286396	0.273523	-0.294702	-0.449159	-0.315736	-0.49485	1.10124	-0.229709	-0.229559
DAPP1	0.156687	0.278029	0.0381242	-0.146082	-0.161351	-0.119166	-0.0871153	0.419991	-0.0196456
DARC	-0.414074	-0.215798	-0.271646	0.704041	0.369658	-0.0561019	-0.25525	-0.141465	-0.0693633
DAXX	0.345921	-0.800912	-0.661165	-0.401669	-0.749208	-0.30496	-0.585313	-0.489112	-0.380636
DAZAP1	0.166333	-0.42756	-0.486117	0.255105	-0.366348	-0.112618	-0.214383	-0.321068	-0.484725
DBF4B	0.178273	0.237753	0.00366203	0.0149059	-0.201563	-0.127062	-0.0900202	-0.0613997	-0.125659
DBNDD1	-0.411449	-0.394685	0.621181	-0.355342	0.0170569	0.00534197	-0.191991	-0.30391	-0.327387
DBNL	-0.733085	-0.90161	-0.29687	-0.201959	0.0930975	-0.566734	-0.24424	0.246178	0.257288
DCAF10	0.377119	0.387073	-0.145158	0.0372115	-0.0776219	0.572614	0.563843	-0.220044	0.342875
DCAF12	-0.171602	-0.261904	-0.211055	-0.264108	-0.234991	-0.196915	0.2321	0.0130509	0.146043
DCAF15	-0.0742509	-0.242957	-0.23854	-0.0548668	-0.366622	-0.0818434	-0.138728	-0.103312	-0.0188919
DCAF16	0.128395	0.529932	-0.372908	-0.0585736	-0.430101	-0.219485	0.978384	-0.153458	-0.132026
DCAF17	0.646582	0.0521178	0.0195711	-0.139347	0.246022	-0.248777	-0.127435	-0.271522	-0.251761
DCAF4	0.0514147	0.116964	0.25107	-0.230943	-0.227998	-0.151846	-0.120164	-0.0536821	-0.0473653
DCAKD	-0.201023	-0.0609565	-0.228873	-0.054448	-0.112583	-0.170947	-0.0274682	-0.130459	-0.204988
DCBLD1	0.106242	0.256061	0.2368	-0.0350201	0.234642	0.00226939	-0.0966879	-0.0342329	0.195254
DCBLD2	-0.995311	-0.76818	-0.883486	-1.06171	-0.917595	-0.0020983	0.616054	-0.868527	-1.25002
DCDC1	-0.112013	-0.566517	1.65913	-0.928439	0.359561	-0.409463	-0.547944	-0.523114	-0.54621
DCDC2	0.22787	0.482804	0.0501554	-0.190974	-0.17381	-0.299599	0.403649	-0.0316077	0.0688327
DCHS1	0.00780367	0.18264	-0.0294896	-0.126571	-0.186932	-0.117754	-0.0364283	0.0242288	0.0651482
DCHS2	-0.0304411	0.114399	-0.0753793	-0.190286	0.517912	2.66547	-0.116962	-0.0884731	-0.0433094
DCK	0.0207783	0.0448102	0.286672	0.0178112	0.0616364	-0.209823	-0.0746717	0.399089	0.162871
DCLK1	-0.366519	0.723788	0.0137281	-0.981188	-0.804873	-0.558624	3.43625	-0.264773	-0.407265
DCLRE1B	0.26608	0.206415	0.00651547	-0.12222	-0.365217	0.00187554	-0.121595	0.0789844	0.0725111
DCST1	0.162373	0.41764	-0.177194	-0.223595	-0.290836	-0.282474	-0.157851	-0.130823	-0.178034
DCST2	0.202972	-0.343573	-0.357332	-0.320825	-0.279673	-0.445386	-0.227913	-0.235908	-0.303924
DCT	-0.0638381	-0.573905	-0.540051	-0.392908	-0.459923	-0.310927	-0.166748	-0.169254	-0.144028
DCTN2	-2.22757	-2.70985	2.26504	-1.05756	-0.012325	-0.368102	-0.79477	-0.898832	-0.0751174
DCTN3	-0.69523	-0.465585	0.482084	0.0141974	0.194353	0.133461	-0.21502	-0.737898	-1.06744
DCTN6	-0.126087	-0.34983	0.337903	0.0412737	0.230313	-0.12591	-0.0701845	0.0668306	0.0196017
DCTPP1	-0.196358	-0.232994	0.0596472	0.0243806	-0.479592	-0.37927	-0.145987	-0.158912	-0.135961
DCUN1D3	0.0615869	-0.41244	-0.457086	-0.0469424	-0.175577	0.0418546	-0.0680029	-0.336494	-0.171535
DCUN1D4	-0.0172915	-0.16011	0.662522	0.945247	0.970098	0.446126	0.171897	-0.295455	-0.218287
DCX	0.167589	-0.145473	-0.265259	-0.257116	-0.316357	-0.355942	-0.183178	-0.195726	-0.215325
DCXR	-1.07172	-1.04825	0.18104	-0.658931	-0.00729507	-0.555455	0.178928	-0.33592	-0.689544
DDB1	3.65185	-1.70811	-2.18918	-2.38737	-1.61885	-1.85808	-2.50509	-2.96533	-3.42433
DDC	0.774879	-3.6864	-3.03317	-2.04302	-1.88858	-2.8412	-2.26703	-2.15067	-3.07232
DDIT4L	0.175655	0.395616	0.100573	-0.236329	-0.39814	-0.2685	0.225358	-0.0624791	0.365145
DDO	0.15492	0.328361	0.0446103	-0.199914	-0.0322208	-0.106805	0.216399	0.0307827	0.0202881
DDOST	-0.865203	-0.368571	-0.299323	-0.306589	-0.234212	0.0341913	-0.177474	0.262447	-0.358612
DDR1	-1.56057	-0.216763	-1.14875	-0.840389	-0.283368	-1.00949	3.32401	-0.475703	-0.659722
DDR2	-0.0635938	0.250815	-0.219991	-0.394573	-0.467683	-0.586117	0.717018	-0.0865443	0.646014
DDRGK1	-0.142211	-0.950506	-0.819722	-0.603506	-1.08095	-0.67955	-0.482698	-0.277036	-0.438621
DDX10	0.3964	3.46412	0.20714	0.311156	-0.223624	-0.0710513	-0.138922	-0.150824	-0.0964444
DDX11	-0.523951	-0.886347	-0.555547	-0.120842	-0.382898	-0.545756	-0.386675	-0.281988	-0.527278
DDX28	0.0780436	0.159459	0.0588336	-0.147665	-0.0394301	0.003971	-0.0665514	-0.0399727	-0.0442454
DDX39B	0.142704	0.00468914	-0.469911	0.260719	-0.630853	-0.0408744	-0.140191	-0.064422	0.146535
DDX3Y	-3.12488	-4.14121	-3.09345	-0.972944	-1.30098	-0.693793	-0.572595	-1.24287	-0.757955
DDX42	0.105673	-0.337949	-0.221443	0.794194	0.58961	-0.0307518	0.0458931	-0.038041	0.263934
DDX51	-0.0714801	-0.30683	0.00973317	0.0560189	0.0512048	-0.0328819	-0.178437	-0.227372	-0.396086
DDX52	0.0483191	0.28818	0.118286	-0.126369	-0.193613	-0.627883	0.132618	-0.0616492	0.03543
DDX56	-0.787741	-0.230621	-0.442419	-0.0158089	0.0897971	-0.369497	-0.326427	-0.20645	-0.194557
DDX59	0.298059	0.242675	0.0723034	-0.103664	-0.218775	0.0672001	0.0163567	0.0600613	-0.205281
DECR2	-0.0629042	0.100113	0.0252631	-0.0992422	0.0532422	0.0513232	-0.0908843	-0.00206123	-0.0382192
DEDD2	-0.100843	-0.308287	0.401376	-0.20661	0.0490374	0.461833	-0.130752	0.291793	-0.060613
DEF6	-0.155782	-0.0417287	-0.158888	-0.161657	-0.10312	-0.27877	-0.199588	0.340899	-0.078309
DEF8	-1.05046	-0.992629	0.2433	-0.174346	0.178523	0.551536	-0.46867	-0.393777	-0.527535
DEFA5	0.0709868	0.257917	-0.0180411	-0.130526	-0.197632	-0.13112	-0.0219899	-0.0478555	-0.0627276
DEFB119	1.01617	-1.14989	-2.10466	-0.45421	-0.974445	-1.12801	-1.045	-0.814352	-1.18371
DENND1B	-0.0143413	0.326952	-0.0665949	0.726625	-0.0194942	0.0632559	-0.300917	0.126774	-0.228059
DENND1C	0.0411467	0.11463	-0.00963787	-0.157439	-0.142441	-0.153128	-0.0774521	0.0806049	-0.0699904
DENND2C	0.453886	0.478735	0.053744	0.433684	-0.313277	-0.167315	-0.193061	-0.134361	0.165388
DENND4B	-0.111662	-0.763648	-0.228923	0.0246659	0.25653	0.631302	-0.328646	-0.023684	-0.215196
DENND5A	-0.66924	-0.317022	0.217308	-0.0611126	-0.221893	-0.155295	-0.0275574	1.3585	0.727782
DENND6A	-0.0838038	-0.201334	-0.291188	-0.0913977	-0.142385	-0.0552689	-0.0368536	0.343192	0.242458
DENND6B	-0.134239	-0.239786	-0.275907	-0.397394	-0.120126	0.357504	-0.262254	-0.0970989	-0.445677
DEPDC5	0.0167894	0.100002	-0.0618563	0.022795	-0.303561	-0.108576	-0.0478876	-0.125636	-0.206582
DERL1	0.113687	0.350428	0.0466442	-0.141436	0.647669	-0.0775053	0.0889559	0.139526	-0.0340541
DERL3	0.0965522	0.272545	0.125438	-0.117363	-0.107132	-0.0741438	-0.0830853	-0.0569469	-0.0326512
DESI2	0.0174009	-0.460885	-0.4016	0.186423	0.0208499	-0.215113	-0.0522274	-0.0292606	-0.337393
DET1	-0.109038	0.00323111	-0.210574	-2.11769e-06	-0.28423	-0.209562	-0.112274	-0.163717	-0.254904
DEXI	-0.255284	-0.380588	0.5721	-0.290823	0.155305	0.0316986	-0.150061	-0.149405	0.0809609
DFFB	-0.184688	0.761764	-0.273925	-0.193401	-0.23515	-0.31685	-0.205878	-0.111752	0.10047
DFNB31	0.481425	-0.0187529	-1.09888	-0.592231	-0.364484	-0.445092	-0.271085	-0.509112	-0.501336
DGAT2	0.119587	0.297917	0.02715	-0.115198	-0.154801	-0.162526	-0.0665202	0.0545491	-0.00696531
DGCR11	0.168121	0.194079	-0.0265666	-0.0980369	-0.158835	-0.141833	-0.0793742	-0.0446812	-0.079567
DGCR2	-0.399587	-0.700534	0.0706006	-0.214032	0.486251	0.347297	-0.241802	-0.17321	-0.28724
DGCR8	-0.0112417	-0.408657	-0.450485	-0.0805408	0.307588	-0.0760433	-0.357556	-0.431446	-0.122984
DGCR9	0.130054	0.379647	0.108316	0.0879045	-0.10882	-0.107299	-0.101122	-0.0552494	-0.0602042
DGKA	0.090241	0.0685568	0.207996	-0.303605	0.182417	-0.305409	-0.0565317	0.304434	0.088315
DGKB	0.867138	1.36409	0.214785	2.24952	-0.228685	-0.294371	-0.358374	-0.156563	0.468227
DGKD	0.421035	-0.941135	-1.04751	-0.515249	-0.196444	0.00853771	-0.146795	-0.581194	-0.734693
DGKE	1.56905	0.134027	-1.15176	6.1969	-0.40739	-1.08639	-2.30811	-1.41821	-1.32627
DGKG	-0.08664	0.11788	0.0825325	-0.185202	-0.165285	-0.128302	-0.000426383	-0.0357053	-0.0400496
DGKQ	-0.0668019	0.115765	0.146993	-0.156938	-0.204031	-0.266231	-0.0934839	-0.0312976	0.00208225
DGKZ	-0.123587	-0.105174	0.0876748	-0.148638	-0.176147	-0.117606	-0.196552	-0.0248557	0.203414
DGUOK	-0.224518	-0.230614	0.118636	0.0327271	-0.0861106	-0.295317	-0.0696361	0.167801	-0.0991002
DHCR7	-0.811199	-0.610727	0.541388	-0.252496	0.221742	-0.310967	-0.180793	-0.113639	-0.103447
DHDDS	0.248434	0.337812	-0.365071	-0.325611	-0.787502	-0.470998	-0.308579	-0.326396	-0.587149
DHRS1	0.165113	0.256118	0.00304398	-0.150991	-0.307041	-0.228275	-0.115169	0.0789747	-0.127397
DHRS11	-0.0924487	0.584432	-0.121844	-0.207725	-0.15069	-0.253963	-0.292502	-0.264823	-0.364929
DHRS3	-0.00390139	0.753004	-0.0730374	-0.325433	-0.0828533	-0.200013	-0.0307932	1.88943	0.3188
DHRS7B	-0.289689	0.080114	0.0566651	-0.290591	-0.3733	-0.434272	-0.152751	-0.235676	-0.0175348
DHRS9	-0.0226557	0.13989	-0.0462565	-0.156837	-0.197611	-0.180422	-0.0475119	0.079727	-0.080628
DHTKD1	0.155072	-0.129834	-0.161062	-0.106405	-0.23861	0.570484	-0.107237	0.229617	0.0559243
DHX16	-0.532926	-0.667056	-0.916991	-0.651167	-0.331994	-0.609558	-0.354841	-0.655738	-0.546423
DHX29	0.820957	0.839081	0.298086	0.663124	-0.486124	0.0200424	-0.0952828	-0.0147035	0.48088
DHX32	0.0240024	0.425813	0.0107694	-0.294856	0.404219	-0.368644	0.83604	-0.105334	-0.0112324
DHX35	0.201686	0.17927	-0.0619578	-0.0817335	-0.00958485	-0.239226	-0.0690075	-0.140312	-0.138231
DHX57	0.241139	0.339274	0.00648389	0.0464723	-0.182687	-0.0387834	-0.21366	0.0433719	-0.119525
DIAPH1	1.27441	-1.12629	-0.637094	-0.748541	0.0945462	-0.890594	-0.327155	0.0868909	0.0308165
DICER1	0.691878	-0.634759	-0.0840617	2.55203	0.353288	0.608294	-1.14204	0.164062	-0.387418
DIDO1	-0.652569	-0.731901	-1.23908	0.853772	-0.126108	0.229504	-0.53432	-0.524725	-0.66983
DIEXF	0.123426	0.153181	0.127289	-0.17705	-0.06552	-0.156428	0.132003	-0.0331065	0.0521657
DIO2	-1.78916	-0.722048	-0.804062	-0.894592	-1.98962	-0.663928	3.12162	-0.65452	-0.59529
DIO3	0.086062	0.245968	-0.00813723	-0.12667	-0.187704	-0.131742	-0.0184051	-0.0415532	-0.019774
DIO3OS	-0.27721	0.0974927	-0.197539	-0.0931259	-0.10607	-0.146583	0.0101255	-0.115498	-0.155956
DIP2A	2.39489	0.109367	-1.39947	-0.281603	0.499128	-0.459827	-1.15891	-0.663508	-0.763668
DIP2A-IT1	0.28985	0.303979	-0.0652616	-0.151542	-0.323891	-0.232837	-0.118465	-0.055109	-0.0760387
DIP2C	-0.0318246	0.32606	0.618444	-0.0422881	0.119185	-0.288097	0.491036	-0.471186	-0.437865
DIRAS2	-1.02056	-1.08334	0.371076	2.91827	1.49148	1.15618	-1.08188	-1.06848	-1.38323
DIRC3	0.106688	0.303395	0.0118309	-0.0731759	-0.14958	-0.0963574	0.171431	-0.0530562	-0.0479152
DIS3	0.269019	-0.726717	-0.102086	0.416398	-0.336801	-0.346602	-0.486185	-0.151173	-0.289549
DIS3L	-0.554644	-0.438916	0.0862722	0.161389	-0.295127	-0.514126	-0.190629	-0.239775	-0.569671
DIS3L2	0.316035	-0.368685	-0.608128	0.427241	-0.391512	0.122888	-0.146949	-0.262382	-0.339935
DISC1	0.625989	-1.0021	-1.19048	-0.500691	-0.643161	-0.941711	-0.799837	-0.345692	-0.664933
DISP1	-0.0327669	0.0951935	0.0751465	-0.176163	-0.232335	-0.0926348	-0.101669	0.16233	-0.0440438
DISP2	-0.00844434	0.134767	0.165213	-0.111056	-0.0207458	-0.0523957	-0.123846	-0.111822	-0.0412054
DKC1	0.302197	0.263341	-0.0108823	0.0310395	-0.302577	0.7237	-0.111809	0.187173	-0.241092
DKFZP761J1410	-0.152363	-0.0394612	-0.00693958	-0.189511	-0.339384	-0.275819	-0.0587347	-0.0957588	-0.03848
DKFZP779L1853	0.0607115	0.143169	-0.201592	-0.15487	-0.345623	-0.246629	-0.124235	-0.0397144	-0.116874
DKK1	0.031273	0.118167	-0.0994503	-0.244079	-0.107209	-0.271889	0.495377	-0.0780073	-0.0424171
DKK2	0.103736	0.276235	0.015776	-0.134397	-0.0855978	0.0813119	-0.0830568	-0.0498532	0.0448024
DKK3	-5.59012	1.28177	-2.04423	-4.56837	-3.17435	-5.98125	14.5392	-2.18781	-1.94363
DLAT	-0.189454	0.4673	0.728738	-0.229012	-0.0167824	-0.151865	-0.304935	-0.305209	-0.273924
DLD	-0.3932	-1.43127	0.476747	0.547907	0.804747	-0.577657	-0.703974	-0.567096	-0.407661
DLEU2	0.576466	0.740585	0.0830294	-0.169611	-0.214273	-0.225553	-0.10374	0.0479718	0.107267
DLG1	1.56373	2.65696	-1.68235	-1.05901	-1.16628	-1.92422	4.95484	-0.763739	0.84207
DLGAP1-AS1	0.0876365	0.342579	-0.188033	-0.177597	-0.181862	-0.135925	0.382795	0.0461469	0.00676819
DLGAP2	0.0939297	0.188372	0.0403331	-0.109234	0.348709	1.56133	-0.104284	-0.084524	-0.0643197
DLGAP3	0.128306	0.147276	0.0945858	-0.175261	-0.0780961	-0.116852	-0.11528	-0.109974	-0.141254
DLK2	0.0471373	0.182658	0.0517641	-0.152256	-0.159279	-0.1043	-0.079176	-0.0724817	-0.055019
DLL4	0.219548	0.359504	0.0409731	-0.112042	-0.256799	-0.195633	-0.0898573	-0.0446364	1.41948
DLST	-0.1555	-0.14666	-0.169714	0.0258819	-0.172396	-0.0486163	-0.440548	-0.168726	-0.467205
DMAP1	-0.270967	-0.628572	-0.313642	0.166933	-0.440067	-0.610873	-0.406286	-0.444264	-0.754365
DMBX1	0.167951	0.32406	0.055	0.0723891	-0.131902	-0.0954756	-0.0772755	-0.0438094	-0.0388976
DMC1	0.10772	0.292172	0.00623807	-0.131575	-0.219946	-0.124824	-0.00697609	-0.0148114	-0.0126504
DMD	11.6971	6.47612	-1.96881	-1.79808	-5.33928	-4.66756	-1.68911	-1.87794	-1.29519
DMGDH	0.32651	0.318871	0.0710083	-0.192964	-0.0396105	-0.213697	-0.0449119	-0.0707387	-0.0404521
DMKN	0.00693135	0.093813	-0.121218	-0.166089	-0.22519	-0.239272	0.0098719	-0.0607324	-0.043622
DMRTA1	0.0478431	0.244779	-0.0172641	-0.153594	-0.180808	-0.14512	0.0229654	-0.0423506	-0.0376546
DMXL1	0.179706	0.0501939	1.94059	0.832963	1.57255	1.01091	-0.0875018	0.48188	-0.160947
DNAAF1	0.045583	-0.0146831	-0.198973	-0.243511	-0.189605	-0.129137	-0.129741	-0.144414	-0.212661
DNAH1	0.280115	0.12114	-0.0628682	-0.211927	-0.424221	-0.110202	-0.153935	-0.145154	-0.0995452
DNAH10OS	0.172477	0.407333	0.211015	0.0912882	-0.126631	-0.16967	-0.126316	-0.156195	0.00188725
DNAH17	0.278373	0.821414	-0.14971	3.8988	-1.27449	-1.18247	-0.939472	-0.265639	-0.520702
DNAH2	-0.0847627	-1.07325	-0.905666	-0.574591	-0.573785	-0.423671	-0.471144	-0.4987	-0.687518
DNAH6	0.473378	0.266591	-0.0612683	-0.177246	-0.590042	-0.236411	0.102406	-0.154972	-0.0864807
DNAH7	2.05273	0.867125	-1.22258	-1.15108	-1.78354	-1.20769	-0.625348	-0.749722	-0.85714
DNAI1	0.151835	0.24655	-0.0263476	-0.13179	-0.185568	-0.063022	-0.0918902	-0.0778123	-0.0685689
DNAJA3	-0.683627	0.365715	-0.00573952	-0.288299	0.486573	-0.0825389	-0.0487689	-0.319927	-0.707338
DNAJA4	0.347683	-0.132417	0.988352	0.449815	0.0599414	-0.785359	-0.399855	0.0659081	-0.0180752
DNAJB6	-0.317218	-0.821539	0.569472	0.228684	0.356829	-0.413639	-0.264165	0.023511	0.0217598
DNAJC10	-1.05366	-1.79169	-0.855883	-1.37444	0.0615189	-2.56884	-1.48849	-0.910601	-0.536905
DNAJC2	0.047111	0.176327	-0.33287	-0.00162798	-0.120621	0.0354131	0.0374999	-0.112578	0.126865
DNAJC21	0.21747	-0.661092	0.110238	-0.237798	0.0725354	0.078108	-0.491949	0.0842221	0.933748
DNAJC24	0.489083	0.396087	0.384704	-0.119997	0.284957	0.505853	0.236891	-0.246668	-0.115411
DNAJC25	0.664932	0.972548	0.0459095	-0.0890014	0.534277	0.614423	-0.31369	0.0583746	-0.0940237
DNAJC27-AS1	0.184736	0.36982	0.0190309	0.0473822	0.234042	-0.0712835	-0.0546727	-0.040464	-0.0909998
DNAJC4	-0.480407	-0.406053	-0.171879	-0.149752	-0.682373	-0.141052	-0.203595	-0.0394372	-0.302411
DNAJC9	0.931129	0.341056	-0.0907824	0.0562301	0.00221987	-0.280486	-0.246195	-0.206692	-0.162923
DNAL1	0.0277421	-0.570018	-0.587624	-0.171526	-0.0972826	0.115517	-0.0010893	-0.594925	0.213087
DNAL4	0.0402571	0.0286881	-0.174294	-0.0697585	0.0796631	-0.271838	-0.10213	-0.214581	-0.0931366
DNALI1	0.158566	0.0969313	0.015205	-0.359879	-0.305665	-0.0999135	0.018639	-0.143086	-0.207506
DNASE1	-0.0104939	0.101066	-0.107351	0.335278	0.139799	0.0260315	-0.0791707	-0.10116	-0.0490538
DNHD1	0.289324	0.409076	-0.107436	0.0959287	-0.0472141	-0.0109102	-0.0729219	-0.0617436	-0.139096
DNM1L	-0.828483	-1.32086	3.78979	-0.969627	0.791787	1.36555	-0.632379	-0.997194	-0.276459
DNMBP	0.803042	0.964376	-0.316042	-0.0409714	-0.635241	0.032876	-0.187316	-0.261159	-0.282598
DNMT3A	0.722362	0.310228	-0.775225	0.574724	-0.0678307	0.174097	-0.286935	-0.349299	-0.264275
DNPEP	-0.425168	-0.394782	-0.153501	-0.229628	-0.336687	-0.258298	0.0673619	-0.190322	0.42379
DOC2B	0.128379	-0.141805	-1.21767	-0.619186	-0.179625	-0.459517	-0.216844	-0.524618	-0.66223
DOCK2	-0.0457605	0.112275	-0.061166	-0.313729	-0.295554	-0.125624	-0.192632	2.46527	-0.118084
DOCK7	0.475022	0.456953	0.0307103	-0.0883948	0.0735075	0.191971	1.0409	-0.0574849	-0.215183
DOCK8	0.343823	0.877274	0.0709617	-0.256254	-0.294777	-0.194727	-0.203164	2.29241	0.0564771
DOHH	-0.202124	-0.0714233	0.160086	-0.201197	-0.2678	-0.409096	-0.18847	-0.120119	-0.0462658
DOK2	0.0866972	0.217974	0.0121232	-0.129721	-0.185141	-0.156426	-0.0787238	0.232703	0.0320354
DOK4	-0.183624	0.068988	-0.0424228	0.301802	-0.167503	0.561344	-0.152128	-0.134726	-0.147781
DOK7	0.0613261	0.207256	0.0938435	-0.147775	-0.187189	-0.109838	-0.0713007	-0.065623	-0.0296638
DOPEY1	2.01043	0.681636	0.047172	0.837837	0.875645	1.35065	-0.674935	-0.354743	-0.784778
DOPEY2	-0.239182	-0.048388	-0.101827	0.0862169	-0.264319	-0.135167	-0.0893665	0.208703	-0.035853
DPAGT1	0.0865644	0.144058	0.0275238	-0.113184	-0.430818	-0.219133	-0.0981657	0.0823941	-0.0894693
DPCD	0.400905	0.397912	-0.123811	-0.355134	-0.310774	-0.440015	-0.327406	-0.290064	-0.458489
DPEP1	0.0273813	0.190243	-0.00729125	-0.0281559	-0.175405	-0.140185	-0.0753678	-0.0423971	-0.0516917
DPEP2	-0.0132807	0.119521	-0.0767274	-0.143712	-0.164183	-0.133032	-0.0883862	0.131187	0.137663
DPF2	0.247497	0.171673	-0.164774	0.105766	-0.327011	-0.318334	-0.155381	-0.260523	-0.196747
DPH3	-0.0725716	0.0661806	-0.0886567	-0.266204	-0.464958	-0.465153	0.197718	-0.0273331	-0.416007
DPH7	0.132467	-0.0415748	-0.281476	-0.0280635	-0.385973	-0.236263	-0.209729	-0.173592	-0.141686
DPM1	-0.474452	-0.430047	-0.125553	0.0119772	0.0370941	0.205297	0.113822	0.0931033	-0.308087
DPM2	0.0151983	0.058543	0.163439	-0.197487	0.141896	-0.0989098	0.0370209	-0.154059	-0.0549225
DPP10	-0.128114	0.0147439	0.561761	0.106718	0.0159182	-0.302608	-0.296489	-0.243243	-0.127869
DPP3	-0.199621	-0.869323	-0.328703	-0.548959	-0.566367	-0.246739	-0.364207	-0.508036	-0.601034
DPP4	0.181158	0.258922	0.0470824	-0.122703	-0.00487032	-0.120989	-0.0741236	0.204857	0.0275073
DPP7	-2.76225	-2.53809	-0.723022	-0.51888	-0.117228	-0.016107	-0.376831	-0.542241	-0.93254
DPP8	0.0540825	-0.29916	0.229581	-0.329027	1.13528	0.543452	0.261453	0.147831	-0.315368
DPP9	-0.038755	-0.420652	-0.329205	-0.183702	0.149939	0.0647612	-0.240723	-0.247797	-0.373417
DPY19L2	-0.123994	0.515011	0.159056	0.935117	-0.412067	-0.201337	-0.0744662	-0.151121	-0.139054
DPY19L3	-0.120848	0.31126	-0.00580303	-0.242449	0.814056	1.13163	0.960723	-0.143199	-0.171535
DPYSL3	3.37063	2.29444	-2.43571	-2.87701	-2.46277	-1.97044	-1.77135	-2.02716	-2.41919
DPYSL4	0.160344	-0.283831	0.777526	-0.00514533	0.918079	-0.121091	-0.926676	-0.698226	-0.511136
DPYSL5	-0.891502	-0.310034	0.602927	-0.476482	-0.236239	-0.361008	-0.216111	-0.502085	-0.454604
DRAM1	-0.0753743	0.0961363	-0.104907	-0.246939	-0.149525	-0.241618	-0.0747354	0.883888	0.215228
DRAP1	-0.221037	-0.419837	-0.0395093	0.22867	-0.093948	-0.406303	-0.0264401	0.203148	0.027516
DRAXIN	0.0637213	0.207886	0.0660812	-0.132015	-0.211044	-0.0830106	-0.0722795	-0.050143	-0.0600604
DRD5	0.0284945	0.151825	0.0568227	-0.126741	-0.178442	-0.125104	-0.0857452	-0.0487864	-0.066483
DRG1	-0.44489	0.702344	0.302382	0.339663	0.454956	0.0704704	-0.310274	-0.1832	0.295761
DRP2	0.0385623	0.136232	0.217714	-0.071887	-0.171414	-0.157016	-0.126464	-0.105336	-0.0574069
DSCAM	-0.267994	-0.198812	0.719159	0.104993	0.227588	-0.283616	-0.387224	-0.224947	-0.235085
DSE	-0.318101	0.070949	-0.0822842	-0.575179	-0.475775	-0.0714868	-0.00617496	3.9193	0.136318
DSEL	0.151283	0.572502	-0.0110726	0.0956432	-0.363059	-0.128906	0.567801	0.0644898	0.468563
DSG2	-0.276673	0.199925	0.136138	-0.274076	-0.575165	-0.286676	0.174736	-0.126396	-0.209718
DTNB	-0.134052	-0.0640678	-0.207752	0.0242195	0.203314	0.00871578	0.0990831	0.0311651	-0.212374
DTWD2	0.165839	0.199064	0.0624171	-0.0463687	-0.116102	-0.261643	0.123096	0.0741524	-0.093514
DTX2	0.0417723	0.0644321	-0.144268	-0.17486	-0.147204	0.238335	-0.129682	0.0263388	-0.0333728
DTX3	-0.669633	-0.91803	-0.281868	0.878655	0.288811	0.152529	-0.356478	-0.560554	-0.34364
DTX4	-0.48495	0.0315826	-0.276703	-0.238818	-0.330241	-0.181096	0.448859	-0.236196	-0.308814
DUOX1	0.0803174	0.208701	0.00578885	-0.0737763	-0.170984	-0.0761866	-0.0767242	-0.0508292	-0.0590258
DUS1L	-0.370487	-0.377904	-0.38387	-0.220887	-0.28683	-0.3421	-0.393063	-0.283858	-0.240577
DUSP11	0.30318	0.277753	0.0165008	-0.100259	0.142392	0.0406396	-0.000821098	0.084132	0.521692
DUSP14	0.375117	0.131552	-0.0478915	-0.369642	-0.292873	-0.349293	-0.175705	-0.193185	0.0396115
DUSP15	-0.0957561	-0.0408988	0.0665404	-0.221828	-0.0753098	-0.110581	-0.110384	-0.0863056	-0.108881
DUSP16	-0.13401	0.123758	-0.342124	-0.171472	0.0658138	0.13131	1.51331	0.491714	0.322788
DUSP18	0.2403	0.248753	-0.12805	-0.16408	-0.0352858	-0.22312	-0.0209034	0.0832652	0.0572366
DUSP19	0.0844891	0.147645	-0.0142395	-0.0219011	-0.0739477	0.0259132	0.188495	-0.0937398	-0.0903234
DUSP2	-0.249683	-0.451557	-0.309599	-0.396973	-0.308999	-0.0940419	-0.224209	2.9591	-0.188496
DUSP22	-0.783583	-0.40942	-0.0145347	-0.0175673	-0.203893	-0.256336	-0.13958	0.317708	1.07786
DUSP27	-0.177376	0.0470819	-0.108781	-0.183234	-0.267131	-0.162576	0.196435	-0.0859111	-0.0905202
DUSP8	0.252124	0.0923439	-0.15111	1.28414	-0.0474883	0.0221629	-0.353014	-0.359027	-0.351416
DVL1	-0.445603	-0.57074	-0.249577	0.210479	-0.629914	0.508695	-0.195946	-0.459836	-0.278031
DVL2	0.175191	-0.629601	-0.797286	-0.210095	-0.231978	0.198661	-0.224709	-0.352753	-0.601509
DVL3	-0.353422	-0.21719	-0.448587	0.0512816	0.0924044	-0.20581	0.116206	-0.505588	-0.49838
DYNC1H1	-3.28735	-4.62454	8.34032	-0.0037422	-1.99542	3.88616	-3.79274	-3.49212	-0.460273
DYNC1I2	-0.656964	-0.984123	1.21777	-0.292238	0.28788	-0.126168	-0.524051	-0.284448	0.572469
DYNC1LI1	-1.4133	-2.10329	1.41499	-0.840386	0.729434	0.212178	-1.00669	-0.656718	-0.877004
DYNC2LI1	-0.161336	-0.114073	-0.465732	-0.000910863	-0.338797	-0.388241	0.0185551	-0.217311	-0.248973
DYNLL1	0.355956	0.205787	1.10489	0.218639	-0.66895	-0.223019	-0.509197	0.309832	1.46482
DYNLL1-AS1	0.238658	-0.020513	-0.361304	-0.223409	-0.307086	0.11024	-0.257086	-0.277771	-0.415389
DYNLRB1	-2.53517	-2.17105	0.300184	-0.31756	-0.593959	0.563195	-0.0969484	-1.1021	0.216837
DYNLRB2	0.0831068	0.180172	0.00398298	-0.153716	-0.243394	-0.153494	0.0142418	-0.0828055	-0.0567924
DYNLT3	-1.65898	-2.58385	2.7811	-1.77702	0.238726	-0.696671	-0.598528	-0.792322	0.0909818
DYRK1B	-0.156262	-0.247325	-0.094333	-0.234494	0.0441425	0.394919	-0.234286	-0.247728	-0.325268
DYRK3	0.605243	0.323128	-0.13709	-0.413845	-0.516522	-0.352755	0.393608	-0.190947	0.281528
DYRK4	0.570095	0.579369	0.0288062	0.356129	0.110679	-0.212643	-0.0211839	0.0337637	-0.0246733
DYSF	-0.129342	0.265586	0.0845896	-0.225858	-0.282081	-0.234493	-0.156798	0.129515	0.100656
DYX1C1	0.635335	0.641788	0.0392687	-0.317975	-0.314984	-0.176045	-0.182737	-0.151035	-0.0641896
DZIP1L	0.395489	0.227173	-0.139925	-0.175669	-0.405046	0.01204	-0.197414	-0.113549	-0.253534
E2F3	-0.730147	-0.595812	-0.579527	0.770604	-0.0430941	0.0179138	-0.338563	-0.0614998	-0.353863
E2F5	0.1311	0.383242	0.0103182	-0.105294	-0.301758	-0.124697	0.0246455	-0.0621866	0.00902281
E2F7	0.111498	0.288304	0.0284419	-0.1225	-0.223018	-0.159486	0.0361111	-0.021166	-0.00827878
EAF2	0.0947095	0.238086	-0.00209238	-0.212797	-0.198372	-0.217696	-0.0250213	0.341053	0.0468928
EAPP	0.453585	-0.0289945	-0.10363	-0.0597251	0.477859	-0.271218	0.0201318	0.213675	0.175921
EARS2	-0.144882	0.010863	0.11073	-0.0546828	-0.0331083	0.157162	-0.187303	-0.0201327	0.0819001
EBF1	-0.750431	-0.586885	1.97533	-0.855095	-0.254342	-0.870433	-0.758721	-0.597776	0.270211
EBF3	-0.180494	0.0363495	0.953303	-0.477321	-0.161226	-0.364877	-0.348251	-0.239065	-0.125742
EBI3	0.0228391	0.170786	-0.0179605	-0.143126	-0.207541	-0.0678757	-0.0844947	0.202299	-0.0529026
EBNA1BP2	-0.215228	-0.403373	0.435167	-0.221303	0.586194	0.516404	0.0630748	-0.320359	0.0254004
ECD	0.186528	0.315656	0.104516	0.105669	0.0364074	0.00297396	0.109037	-0.0187045	-0.0225307
ECH1	-0.553392	-0.475302	0.272986	-0.423348	0.394269	-0.294272	-0.170298	-0.172344	-0.082265
ECHDC2	0.249626	-0.182187	-1.07333	-0.956487	-0.7637	-0.485424	-0.411117	-0.81609	-0.257619
ECHDC3	0.0427288	0.148118	-0.0652924	-0.145837	-0.204808	-0.150541	-0.0367546	0.0112166	-0.0352046
ECHS1	-1.19614	-1.03481	0.14305	-0.557156	-0.431366	-0.805371	-0.189482	-0.276294	-0.245093
ECI1	-0.1876	0.375689	-0.0920151	0.112295	-0.0639256	-0.278464	-0.318634	-0.350453	-0.52647
ECM1	-0.0213298	0.146419	-0.0554439	-0.0760368	-0.30368	-0.202282	-0.0970234	-0.069184	0.359604
ECM2	-0.0153764	0.135373	-0.0528826	-0.198763	-0.190706	-0.247179	-0.148681	-0.11709	0.608172
ECSCR	0.129983	0.302402	0.0291765	-0.170271	-0.231503	-0.171003	-0.106642	-0.0487616	1.28125
EDA2R	0.127177	0.28412	0.0344925	-0.132847	-0.203152	-0.150342	-0.010366	-0.0286473	0.0322653
EDARADD	-1.00202	-0.359748	-0.172504	-0.513283	-0.163352	0.0546125	0.523455	-0.060813	-0.448164
EDC3	0.0340153	0.227268	-0.00338609	0.0365391	-0.0838058	-0.131057	-0.0367479	-0.0991675	-0.0807984
EDEM1	-0.0217847	-0.124496	-0.167938	-0.0411839	0.200977	-0.107115	0.00499108	0.795026	-0.0588244
EDF1	-1.18358	-1.07729	-0.193112	0.545149	0.00917917	0.95621	-0.224642	-0.182551	0.292135
EDN3	0.295003	0.735215	0.0932959	-0.255986	-0.319656	-0.379767	-0.0914217	0.00431001	0.57551
EDNRA	0.0988347	0.272036	-0.00929185	-0.188624	-0.298129	-0.129152	-0.127393	-0.0425431	1.45793
EED	0.409932	0.75375	0.00277146	0.443246	-0.264385	-0.0758606	-0.153761	-0.0300197	0.0406594
EEF1A2	-3.13722	-3.08694	3.67261	-0.459394	0.626745	0.941414	-1.68125	-1.30838	-1.07258
EEF1B2	-0.0794499	-0.477139	0.160146	-0.270168	-0.478327	-0.448325	-0.515559	2.24543	0.803608
EEF2K	0.0134042	0.435898	-0.359248	0.792476	0.209855	0.413082	-0.306697	-0.0472356	-0.426324
EEPD1	-0.118092	0.192655	-0.0280413	0.0176938	-0.230351	-0.119267	-0.119683	-0.0662789	0.314814
EFCAB11	0.0212523	0.153797	-0.0726493	0.0114528	-0.169206	-0.213783	-0.124453	-0.124511	-0.107419
EFCAB12	0.227626	0.336036	0.0414652	-0.164096	-0.250112	-0.155559	-0.109968	-0.0899743	-0.0593127
EFCAB13	0.485244	0.524416	-0.0696299	-0.0737727	-0.327886	-0.119709	-0.11952	0.204009	-0.146388
EFCAB6	0.911707	0.916546	0.131701	-0.221805	-0.197105	-0.202049	-0.0594755	-0.223781	-0.120145
EFEMP1	0.0251161	1.81461	0.248488	-1.11657	-2.39035	-0.957618	3.17578	-0.299852	0.777687
EFEMP2	-0.510835	-0.0979073	-0.358405	-0.298335	-0.162942	-0.342511	0.438368	-0.161647	0.182847
EFHC1	0.779915	0.807846	-0.114139	-0.114652	0.103374	-0.187274	-0.181862	-0.248879	-0.0806198
EFHC2	0.158064	0.686724	-0.00696852	-0.199523	-0.208339	-0.0522347	0.0964135	-0.0111866	-0.0733681
EFHD1	-0.117086	-0.169026	-0.316329	-0.347307	-0.345714	-0.19608	0.252598	-0.122016	0.348535
EFHD2	-0.218062	-0.0526556	-0.110131	-0.304855	0.179427	-0.0137675	-0.163344	0.672331	0.183314
EFNB2	-1.93426	-1.0937	-1.36226	-0.716542	-0.593117	-0.75927	1.93399	-0.767675	1.58981
EFNB3	0.142284	0.350679	0.135166	-0.0873684	-0.040961	-0.0702005	-0.0595364	-0.0560826	-0.0315291
EFR3A	2.44958	2.0964	2.00861	10.3695	1.85315	-2.73301	-3.06829	-1.32756	-1.45827
EFR3B	-1.13251	-1.07079	0.510597	-0.51882	-0.234142	-0.583095	-0.210049	-0.502196	-0.0894452
EFS	0.115319	-0.172263	-0.292137	-0.181444	-0.241158	-0.38298	-0.0597946	-0.177312	-0.170623
EGF	-0.882256	0.207826	-0.550615	-0.752678	-0.895748	-0.697653	3.39921	-0.346499	-0.466647
EGFLAM	1.21143	2.02979	-0.279414	-0.911751	-0.950834	-0.0825475	-0.522265	-0.4291	-0.363983
EGFR	-2.26335	-0.652322	-1.30551	-1.26237	-1.10964	-0.890138	5.04115	-0.697463	-0.208703
EGLN2	-0.346844	-0.0803064	-0.0458445	0.311471	-0.0541345	-0.12218	-0.240737	-0.0808731	-0.155181
EGLN3	-0.533914	-0.591415	4.25536	-0.380766	2.12272	-0.241347	-0.440019	0.518423	1.7999
EGOT	0.138471	0.288441	0.0262788	-0.0866052	-0.17966	-0.126808	-0.0552094	-0.0322899	0.0279029
EGR3	0.078925	0.238032	-0.0179115	-0.207129	-0.211822	-0.161525	0.0822751	1.01951	0.11604
EHD3	0.0514581	-0.213467	0.347359	-0.1318	0.43521	0.178968	-0.0674373	-0.351463	-0.358475
EHF	0.145185	0.33961	0.0443751	-0.146599	-0.312296	-0.23964	0.230791	-0.0345631	-0.00423505
EHMT1	-0.211691	-0.517359	-0.555133	0.238636	-0.708158	0.781051	-0.0781469	-0.343276	-0.224815
EID3	0.290646	0.351165	-0.00625892	-0.211066	0.0348835	0.125698	-0.131124	-0.0932776	-0.11653
EIF2AK4	-0.0152926	-0.222639	0.250277	0.14136	0.257581	0.799774	-0.117089	0.47331	0.0674882
EIF2B1	-0.175943	-0.172274	-0.0898757	-0.0682566	0.0650624	0.0323731	0.0472109	-0.03294	0.184002
EIF2B2	0.125583	0.288092	0.443062	-0.073301	0.441932	0.37645	0.0220134	-0.108694	0.29252
EIF2B3	0.538768	0.33224	0.461734	0.124849	0.331386	-0.0178638	-0.0319298	-0.177898	-0.278907
EIF2B5	-0.815437	-0.989997	-0.0285723	-0.123887	0.278274	0.229408	-0.086269	-0.394483	-0.110007
EIF2S2	-0.3842	-0.656196	-0.113801	-0.20667	0.270546	-0.39883	-0.172677	0.120422	0.228647
EIF2S3L	-0.0237712	-0.0325395	-0.0264908	-0.0848456	-0.0096898	-0.104067	-0.0845889	0.136608	-0.0372781
EIF3B	-0.207346	-0.264807	0.0380335	-0.273618	-0.224973	-0.197299	-0.095979	-0.369164	0.110971
EIF3D	-0.84279	-1.02015	-0.374974	-0.00936724	0.620147	0.497346	-0.18934	1.40956	0.427557
EIF3E	-0.863041	-1.09322	-0.522786	-0.342072	-0.275643	-1.00384	-0.296703	0.909937	-0.263539
EIF3F	0.899886	-0.450043	-0.863863	0.306601	-1.00888	-0.278447	-0.392902	-0.541363	-0.523075
EIF3G	-1.53857	-2.07117	-1.00812	-0.514823	-0.117641	-1.09426	-0.275802	-0.0236759	-0.211137
EIF3K	-0.706593	-0.705987	-0.0497735	-0.81891	-0.953142	-0.976742	-0.444808	0.325471	-0.00084426
EIF4A1	-0.255336	-0.52794	-0.306572	-0.522646	-0.129575	0.138198	-0.267722	0.420452	0.724167
EIF4E3	-0.585523	0.126743	0.047404	0.255227	0.253372	0.150749	0.482369	-0.253141	-0.0209992
EIF4EBP1	0.153958	0.350243	0.0319636	-0.195516	-0.26731	-0.194397	0.000214749	0.564553	0.0545108
EIF4ENIF1	0.337179	-0.435499	-0.249298	0.406041	0.910732	0.586185	-0.0353895	-0.300128	-0.133581
EIF5A2	-0.6025	-0.638873	1.12778	-0.542552	0.196164	-0.338584	-0.218581	-0.354912	-0.365535
EIF6	-0.690627	-0.33992	0.332344	-0.350022	-0.316321	-0.210018	-0.20724	-0.141566	-0.162558
ELAC2	-1.00536	-0.916184	0.0908151	-0.342738	0.182042	-0.081492	-0.194227	-0.309923	-0.375905
ELAVL2	-1.5227	-1.8062	3.02729	-1.19919	-0.225548	-0.373065	-1.06738	-0.753247	-0.595002
ELAVL4	-0.959605	-0.914732	1.79336	-0.796598	0.0474883	-0.356409	-0.583963	-0.464543	-0.496382
ELF3	0.196479	-0.0450248	-0.272239	-0.144769	-0.338571	-0.356345	-0.178146	-0.146324	-0.16532
ELF4	0.064851	0.199445	0.0161594	-0.127337	-0.229798	-0.146346	-0.0762683	0.137789	0.0438781
ELFN1	-0.343615	-0.780112	-0.41908	-0.386424	-0.476368	-0.12026	-0.265675	-0.369148	-0.311527
ELFN2	0.509589	1.00684	0.24396	2.30511	0.119212	0.106159	-0.440459	-0.168038	-0.169618
ELK1	0.0840366	0.179467	-0.078812	0.00923379	-0.269775	-0.297944	-0.136765	-0.148037	-0.0641015
ELK4	0.647037	0.191686	-0.690942	2.33287	-0.246537	0.222023	0.133274	0.380222	0.351331
ELL	0.14298	0.195626	-0.0348723	-0.224714	-0.214752	-0.0817433	-0.106104	0.614354	0.162052
ELMO1	-0.35541	-0.248844	0.261687	0.194492	-0.000407063	-0.220256	-0.358345	0.965168	0.250673
ELMO2	0.471564	0.092796	-0.370627	-0.213216	0.240794	0.703662	0.0178146	-0.302743	-0.00216515
ELMOD3	-0.00327299	0.211775	-0.0215381	-0.000699201	-0.0423968	0.223772	-0.090904	-0.121151	-0.135399
ELN	-0.304608	0.0702821	-0.209886	-0.194184	-0.217344	0.0768938	0.0212942	-0.12055	0.0704726
ELOF1	-0.149148	0.199089	-0.0640647	-0.103444	-0.29471	-0.328833	0.0339873	0.0223231	-0.0841161
ELOVL1	-0.0786553	-0.173164	-0.2246	-0.231368	-0.218206	-0.259737	-0.0852055	0.0931706	-0.146614
ELOVL2	0.796897	-0.0418857	-0.614204	-0.74185	-0.763581	-0.363352	-0.403026	-0.428107	-0.428539
ELOVL2-AS1	0.0548558	0.697048	0.0550467	-0.146798	-0.204633	-0.124515	-0.084128	-0.0627073	-0.037605
ELOVL4	3.66973	-2.84858	-2.41137	-3.01644	-1.47201	-4.16472	-3.51949	-2.9351	-4.86838
ELOVL7	-0.13697	-0.308928	-0.0266659	-0.554685	-0.155469	0.232752	-0.242105	-0.445172	3.62927
ELP3	0.148194	0.404957	0.259071	0.166689	1.18915	0.589504	0.00894881	0.131371	0.0565195
ELP6	-0.236662	-0.208223	0.137509	-0.223304	0.299274	-0.174889	-0.23095	-0.209303	-0.0644825
ELSPBP1	0.517563	-0.562451	-1.08915	-0.700781	-1.0898	-0.737198	-0.531047	-0.584434	-0.96959
ELTD1	0.125261	0.518448	-0.154167	-0.264255	-0.327631	-0.0230319	-0.162142	-0.0885786	4.70373
EMC10	-0.639974	-0.344294	-0.0395016	-0.428515	0.0202077	-0.519671	0.423018	-0.126239	-0.591177
EMC2	-0.249877	-0.586916	0.174236	-0.429467	-0.278219	-0.551596	0.513645	-0.243866	-0.116747
EMC4	-0.659545	0.388656	0.530359	-0.138656	0.867459	-0.426689	0.383342	-0.198671	-0.0420717
EMC6	-0.528014	-0.139391	-0.0799309	-0.257242	-0.332263	-0.403174	0.0541761	-0.29869	-0.176636
EMC8	0.150884	0.129419	-0.281803	0.321683	-0.0198028	-0.208682	-0.166954	-0.100533	-0.105407
EMCN	0.215462	0.264074	-0.174974	-0.349824	-0.397649	-0.30908	-0.260834	-0.0858861	4.68526
EMD	-0.191755	-0.190387	-0.222153	-0.177052	0.10169	-0.412581	0.421981	0.249184	0.0772063
EMG1	0.0167122	0.183251	0.0257866	-0.0709193	-0.529562	-0.294427	0.112334	-0.0524082	0.520515
EMILIN2	0.133566	0.312725	0.0300922	-0.249233	-0.315593	-0.202367	-0.139502	1.2624	0.0322288
EML3	-0.0214349	-0.639717	-0.84626	-0.429315	-0.959922	-0.685856	-0.54552	-0.518309	-0.254797
EML5	2.15871	2.03103	0.240737	2.62504	-0.0762008	0.162405	-1.33118	-1.24227	-1.02102
EMR1	0.0554568	0.200262	0.00427747	-0.123794	-0.202412	-0.129425	-0.0729835	0.10856	-0.0254432
EMR2	-0.100846	0.0195833	-0.153154	-0.224055	-0.214439	-0.226959	-0.0951162	0.88998	-0.115845
ENAH	0.214085	1.03747	0.199696	-0.542054	-0.640466	-0.598479	2.1608	-0.513	0.330477
ENAM	0.0186871	0.289864	-0.00920814	-0.068545	0.0262299	0.491511	-0.0832343	-0.0268359	-0.0716295
ENDOG	-0.152881	-0.199135	0.411039	-0.260809	-0.0561418	-0.394539	-0.283481	-0.141669	-0.0649845
ENDOV	0.0304239	-0.063744	0.0764778	-0.205491	0.529284	0.0253743	-0.138184	-0.212074	-0.341566
ENGASE	-0.263846	-0.480627	-0.31725	-0.289741	-0.175465	0.235036	-0.289563	-0.148403	-0.260299
ENKD1	-0.314521	-0.492568	-0.423373	-0.410764	-0.115037	-0.250048	-0.143385	-0.299718	-0.398698
ENKUR	0.240496	0.426189	0.0607958	-0.178646	-0.152941	-0.0663119	0.16481	0.000297517	0.0200832
ENOSF1	-0.0800521	-0.554799	-1.03101	-0.147205	-0.737454	0.0903971	-0.136777	-0.402624	-0.590447
ENOX1	0.397228	0.496894	0.438865	-0.177746	-0.112286	-0.171809	-0.0993305	-0.108496	0.113859
ENOX2	0.325038	0.501344	0.164496	-0.121245	-0.297635	-0.209844	-0.0595959	0.0722996	0.187569
ENPEP	0.0955898	0.338318	0.0119916	-0.171651	-0.122299	-0.178195	-0.109919	-0.0286922	0.164368
ENPP1	-0.1519	0.0258887	0.230592	-0.274397	-0.0316359	-0.183693	-0.252817	-0.148837	0.440655
ENPP5	-1.14859	0.394606	0.171952	-0.636677	0.393695	-0.166866	2.93776	-0.554503	-0.633854
ENTPD2	-0.0152198	0.151257	-0.0511027	-0.137801	-0.169072	-0.147082	0.00866655	-0.053937	-0.0539405
ENTPD3	0.167579	0.260684	0.269128	-0.206213	-0.0454378	-0.18408	-0.0616573	-0.0650627	-0.0538202
ENTPD6	-0.674462	-0.674465	0.121963	-0.0620473	0.155354	0.453496	-0.393656	-0.0349808	0.142468
ENTPD7	0.216965	0.248613	-0.0860343	-0.19473	-0.329401	-0.342989	-0.11033	-0.115886	-0.0972455
ENY2	-0.84031	-0.443219	-0.406068	-0.0881744	-0.391392	-0.574588	-0.0216187	0.255153	0.842184
EOGT	0.185993	0.151288	-0.0856231	-0.202383	-0.330551	-0.417714	-0.191799	-0.131594	0.709038
EOMES	0.161803	0.341538	0.317562	-0.201708	-0.00325804	-0.138351	-0.10561	0.0429065	-0.0555383
EP400	1.34275	0.00327683	-0.266115	0.78855	-0.577729	-0.115929	-0.463387	-0.343151	0.0313211
EPB41L1	-2.7755	-1.55198	3.68071	-0.0997975	0.563236	1.34381	-0.933289	-1.31259	-0.550122
EPB41L4B	-0.114402	-0.057195	0.166203	0.0263864	-0.2393	-0.10052	-0.0478774	-0.118762	-0.131561
EPCAM	0.0270255	0.258823	-0.037559	-0.105782	-0.188594	-0.171068	0.110114	-0.0733979	-0.00879676
EPDR1	-2.32986	-2.13612	3.72516	-1.59752	-0.209086	-1.66019	-1.277	-1.07182	-0.922657
EPHA10	0.00431144	0.452879	0.117728	-0.0991031	-0.100649	-0.051231	-0.109289	-0.0533704	-0.0508142
EPHA2	-0.0625775	0.214883	-0.262635	-0.267458	-0.483344	-0.480585	0.765953	-0.0822714	0.306733
EPHA6	-0.0375248	0.175944	0.491087	-0.177881	-0.130539	-0.00376522	-0.0819631	-0.190501	-0.135244
EPHB1	-0.489422	-0.0748845	0.00863156	-0.394534	-0.483081	-0.240352	0.813902	-0.215288	-0.322569
EPHB2	-0.246057	0.131837	-0.101939	-0.0257169	-0.0873076	-0.0514867	0.253232	-0.0255835	-0.121865
EPHB3	0.101916	0.23945	0.0154029	-0.127025	-0.160175	-0.0465515	-0.0557747	-0.00264295	-0.0238514
EPHB4	-0.152265	0.0207671	-0.118554	-0.170907	-0.245838	-0.1756	-0.0824146	-0.0871995	0.404186
EPHB6	-1.04475	-0.598528	-0.534859	-0.513907	0.386948	0.157364	1.20377	-0.275581	-0.566368
EPHX1	-0.50323	-0.215298	-0.478398	-0.278748	-0.690021	-0.2993	0.448633	-0.0582378	0.239252
EPHX2	-0.399079	0.186248	-0.39016	-0.13654	-0.157326	0.108489	0.411225	-0.280498	-0.483009
EPHX4	-0.114927	0.0135432	0.326467	-0.234528	0.182434	0.125385	-0.067778	-0.122024	-0.164476
EPN1	-0.375436	-0.169212	0.157697	-0.216932	-0.211396	0.188103	-0.325559	-0.21409	-0.474973
EPN2	0.30069	0.375878	0.00331911	0.463831	-0.14162	0.0334356	-0.0893723	-0.237653	0.353518
EPN3	-0.045759	0.0530651	0.0720739	-0.144984	-0.141914	-0.157256	-0.09089	-0.084475	-0.0926066
EPOR	-0.326216	0.0144062	-0.186243	-0.202791	-0.106832	-0.154436	0.291197	-0.0619432	-0.121735
EPPK1	0.0505875	0.204531	0.0806857	-0.144188	-0.146978	-0.135563	-0.0513047	-0.0461683	-0.0609774
ERBB2	-0.287587	0.0907671	-0.290809	-0.355733	-0.219059	-0.22269	0.331141	-0.227929	-0.24044
ERBB3	-0.0177691	0.0675124	-0.101968	-0.176779	-0.239648	-0.146436	0.0574848	-0.0835368	-0.038467
ERBB4	1.37698	2.06171	0.383128	1.72826	0.447639	-0.604919	0.856946	-0.107402	0.406018
EREG	0.08478	0.223463	0.00243118	-0.13946	-0.193979	-0.144808	-0.0706812	0.208362	-0.0290849
ERG	0.0671178	0.222813	-0.102551	-0.259945	-0.329896	-0.169619	-0.164372	-0.100127	2.70677
ERGIC2	0.44066	0.155482	0.302342	0.119684	-0.372793	-0.923534	0.777889	-0.0972161	0.0439161
ERGIC3	-0.958286	-0.779189	-0.482291	-0.163638	-0.0391565	-0.212282	0.154006	-0.225051	0.049002
ERI2	0.178857	0.251885	-0.0232449	-0.23834	-0.130906	-0.229228	-0.0266845	0.0341836	-0.108144
ERICH1	0.19389	0.113154	0.066699	-0.310093	0.0537111	-0.0693634	-0.224038	0.286195	-0.194201
ERICH2	0.206492	0.390008	0.0729644	0.00710069	-0.13786	0.0114252	-0.00961492	-0.0436955	0.0368511
ERLEC1	-0.64438	-0.410466	1.14288	0.982749	0.707539	1.51492	-0.381976	-0.361319	-0.176282
ERLIN1	-0.197585	0.0433727	-0.209873	-0.0281031	-0.171954	-0.440022	-0.00931767	0.211116	0.0915344
ERMARD	-0.0279026	0.139707	-0.247548	-0.00552363	-0.68375	-0.176372	0.0514168	-0.0995985	-0.156813
ERMP1	0.0920901	0.116908	0.472346	0.0361562	0.734708	0.345083	-0.0757917	-0.033071	0.354761
ERN1	1.08858	-0.0940507	-0.919962	-0.751736	-0.0268477	-0.505477	-0.41735	-0.23749	-0.371944
ERP27	0.013547	0.192128	-0.0488392	-0.157088	-0.158998	-0.222791	-0.0249087	-0.0378439	-0.0528657
ESAM	-0.106766	0.0987468	-0.202002	0.00272143	-0.418901	-0.423666	-0.232236	-0.122365	3.42731
ESD	0.307167	0.410363	-0.0277357	-0.715752	-0.702237	-1.13599	0.515576	-0.0489638	-0.450427
ESRRA	-0.290912	-0.218899	0.273073	-0.0557826	0.355399	0.192725	-0.242132	-0.170287	-0.455046
ESYT1	-0.999978	-0.987699	1.30232	-0.756054	-0.34988	-0.617602	-0.228147	-0.0530123	-0.0923341
ETHE1	0.161464	0.274757	0.28472	-0.119403	-0.248908	-0.122792	-0.132829	0.0594195	0.27486
ETNK1	-1.99037	-2.24266	-0.252627	1.78569	0.0793175	0.52827	0.0629011	-0.329379	-0.668934
ETNPPL	0.109813	0.245843	0.0155113	-0.116469	-0.176202	-0.139056	-0.0377647	-0.0324139	-0.0253492
ETS1	-0.134718	-0.450036	-0.533171	-0.615866	-0.315886	-0.340796	-0.343561	0.478558	5.1376
ETV1	0.133113	0.760009	0.0244005	-0.0582181	0.0352733	-0.148648	0.453417	-0.0832424	-0.0111475
ETV2	0.117261	0.259365	-0.018947	-0.0807156	-0.180659	-0.0864892	-0.0702237	-0.0576719	-0.0326903
ETV4	0.00120495	0.236088	-0.0692625	-0.13826	-0.168644	-0.134783	0.143993	-0.0845419	-0.059586
ETV6	0.210091	0.200792	-0.287514	-0.374592	-0.324603	-0.445119	0.00817917	1.10112	0.0391811
EVC	-0.217431	0.0814488	-0.208214	-0.233039	-0.101179	-0.253148	0.248768	-0.144918	-0.120277
EVC2	0.0350709	0.218597	-0.00203892	-0.184146	-0.282079	-0.17588	0.129224	-0.0747097	0.0960173
EVI2A	-0.0440906	0.0474575	-0.138456	-0.29704	-0.222177	-0.30613	-0.198794	3.31176	0.246669
[truncated: 5,019 more rows]
