# Supplementary material for: Single-cell transcriptomic atlas of the human retina identifies cell types associated with age-related macular degeneration
Source: Nat Commun. 2019 Oct 25;10:4902. doi: 10.1038/s41467-019-12780-8 (PMC6814749; doi:10.1038/s41467-019-12780-8)
Supplement: Supplementary file 8 — Supplementary Dataset 5 [file 41467_2019_12780_MOESM8_ESM.xlsx]

## Sheet: Wilcox_table
feature	group	avgExpr	logFC	statistic	auc	pval	padj	pct_in	pct_out
A1BG-AS1	Rods	0.000892088	-0.00287235	948102	0.498234	0.175736	0.237412	0.130378	0.483676
A2M	Rods	0.256503	0.012424	967619	0.50849	0.249341	0.321223	16.1669	14.3894
A2M-AS1	Rods	0.000801515	-0.0117161	934349	0.491006	0.000590966	0.00141019	0.260756	2.05562
A4GALT	Rods	0	-0.00661047	942260	0.495163	0.00626808	0.0124467	0	0.967352
AAAS	Rods	0.0499944	0.00724474	941365	0.494693	0.286747	0.36189	5.3455	6.44901
AACS	Rods	0.0335635	-0.0892679	871550	0.458005	6.10295e-11	3.27413e-10	4.43286	12.7368
AADAT	Rods	0.0162356	-0.00198652	942703	0.495396	0.145594	0.201077	1.69492	2.61991
AAED1	Rods	0.0111273	-0.0256997	913651	0.480129	2.38059e-06	7.93633e-06	1.30378	5.28013
AAGAB	Rods	0.0500635	-0.0576711	890288	0.467852	1.0928e-06	3.78585e-06	6.64928	12.9383
AAK1	Rods	0.449212	0.148672	1007511	0.529453	0.00202185	0.00439938	31.2907	28.0935
AAMDC	Rods	0.026715	-0.0171934	915253	0.480971	6.83695e-05	0.000188817	2.73794	6.56993
AAMP	Rods	0.114837	-0.0619888	855278	0.449454	1.38533e-09	6.57105e-09	12.2555	22.4909
AANAT	Rods	0.0290073	-0.0528013	885348	0.465256	1.5778e-10	8.1572e-10	2.08605	9.10923
AAR2	Rods	0.0186101	-0.0039001	940081	0.494018	0.0969779	0.140874	2.21643	3.42604
AARD	Rods	0.000179877	-0.00122738	951168	0.499845	0.848219	0.88423	0.130378	0.161225
AARS	Rods	0.268726	-0.0665415	862444	0.45322	2.26439e-06	7.58222e-06	24.5111	34.5425
AARS2	Rods	0.0660014	0.0425873	980177	0.515089	0.000372675	0.000918901	6.64928	3.70818
AARSD1	Rods	0.00475311	-0.00397903	949370	0.4989	0.606118	0.674539	0.912647	1.12858
AASDH	Rods	0.0946187	0.00500953	921776	0.484399	0.015879	0.0289155	8.3442	11.7694
AASDHPPT	Rods	0.114887	-0.135854	793180	0.416821	2.50419e-20	2.65255e-19	11.8644	28.416
AASS	Rods	0.0335778	-0.0168613	931520	0.48952	0.0278991	0.0479161	4.04172	6.12656
AATF	Rods	0.121909	0.0409331	952551	0.500571	0.929369	0.945351	10.691	10.923
AATK	Rods	0.00468912	-0.0764342	861009	0.452466	9.87592e-18	8.91181e-17	0.521512	10.0363
ABAT	Rods	0.0370173	-0.182626	751961	0.39516	4.04064e-38	1.05923e-36	2.60756	23.7404
ABCA1	Rods	0.0330071	0.00273111	951056	0.499786	0.952898	0.965135	3.12907	3.1842
ABCA10	Rods	0.0344139	0.00355378	953690	0.50117	0.765017	0.815938	3.91134	3.66788
ABCA12	Rods	0	-0.00221779	946862	0.497582	0.0537135	0.0851111	0	0.483676
ABCA13	Rods	0.0252508	0.0240736	976359	0.513083	1.42739e-13	9.5926e-13	2.73794	0.120919
ABCA2	Rods	0.0259945	-0.0225844	920502	0.48373	0.000543655	0.00130516	2.9987	6.24748
ABCA3	Rods	0.0447492	-0.0580245	889064	0.467209	1.14966e-07	4.49187e-07	4.95437	11.447
ABCA4	Rods	1.87426	1.72637	1593876	0.837592	1.43912e-279	1.45663e-276	73.1421	14.1072
ABCA5	Rods	0.234286	-0.0699871	858439	0.451115	1.19057e-07	4.63878e-07	18.1226	28.7787
ABCA6	Rods	0.0340597	0.00462182	950511	0.499499	0.896632	0.922915	3.52021	3.62757
ABCA7	Rods	1.16699	0.945967	1356444	0.71282	8.94868e-108	1.33636e-105	56.0626	21.7251
ABCA8	Rods	0.0885284	-0.15986	805161	0.423117	7.85329e-23	9.70028e-22	5.08475	20.7578
ABCA9	Rods	0.0288116	-0.0105582	929696	0.488561	0.00679314	0.0133669	2.60756	4.91737
ABCB1	Rods	0.00553877	-0.0414149	927179	0.487238	4.39444e-05	0.000125117	0.391134	2.94236
ABCB10	Rods	0.0249495	-0.00594717	936292	0.492027	0.0482239	0.0776141	2.73794	4.35308
ABCB11	Rods	0.00115158	-0.00544219	943124	0.495618	0.0173016	0.0312592	0.130378	1.00766
ABCB4	Rods	0	-0.00385179	946094	0.497179	0.0371253	0.0614952	0	0.564289
ABCB5	Rods	0.0285033	0.0268085	973505	0.511583	2.29532e-11	1.28435e-10	2.47718	0.161225
ABCB6	Rods	0.0114162	0.00292019	959254	0.504094	0.0829979	0.123512	1.95567	1.12858
ABCB7	Rods	0.0714653	-0.0135468	905141	0.475657	0.000108173	0.000288847	6.38853	11.4873
ABCB8	Rods	0.0586776	0.0289756	971253	0.5104	0.0189819	0.033945	6.38853	4.35308
ABCB9	Rods	0.0184459	-0.0173858	921604	0.484309	0.000353983	0.000876491	2.34681	5.48166
ABCC1	Rods	0.0920127	0.0654528	1005213	0.528246	3.44097e-10	1.72655e-09	9.25684	3.66788
ABCC10	Rods	0.0114307	-0.00899833	940234	0.494099	0.0654072	0.100766	1.56454	2.74083
ABCC11	Rods	0.013527	0.00929501	959367	0.504153	0.024084	0.0420012	1.43416	0.604595
ABCC2	Rods	0.0326359	0.0307189	978936	0.514437	2.78575e-13	1.82436e-12	3.12907	0.241838
ABCC3	Rods	0.0100581	-0.00389383	943709	0.495925	0.109171	0.156072	0.912647	1.73317
ABCC4	Rods	0.00220559	-0.0132703	934078	0.490864	0.000841143	0.00195569	0.391134	2.21685
ABCC5	Rods	0.868296	0.604013	1238353	0.650762	5.73747e-56	2.87964e-54	47.9791	23.2164
ABCC6	Rods	0	-0.00265883	947628	0.497985	0.0783274	0.117415	0	0.403063
ABCC8	Rods	0	-0.0237853	919250	0.483071	2.44754e-07	9.15516e-07	0	3.38573
ABCC9	Rods	0.00910045	-0.097	860844	0.452379	4.63152e-17	4.00673e-16	0.912647	10.4393
ABCD1	Rods	0.00386943	-0.00484615	947674	0.498009	0.321576	0.398179	0.65189	1.04796
ABCD2	Rods	0.0348795	-0.14986	816090	0.42886	9.45105e-25	1.31241e-23	1.82529	16.2031
ABCD3	Rods	0.154038	-0.053596	855045	0.449331	3.78059e-09	1.72068e-08	13.4289	24.2241
ABCD4	Rods	0.0635362	-0.00730397	921176	0.484083	0.0089563	0.017218	7.04042	10.3587
ABCE1	Rods	0.0984054	-0.0108024	904580	0.475362	0.0002786	0.000700886	8.21382	13.422
ABCF1	Rods	0.192959	0.0147827	928122	0.487734	0.134759	0.188044	16.9492	19.9113
ABCF2	Rods	0.0883805	-0.0100636	923580	0.485347	0.030109	0.0512717	9.77836	12.8174
ABCF3	Rods	0.066716	0.0142937	955179	0.501953	0.729356	0.784378	8.3442	8.02096
ABCG1	Rods	0.188026	0.131237	1056155	0.555016	6.44778e-18	5.91204e-17	18.6441	8.14188
ABCG2	Rods	0.00887389	-0.0419389	920787	0.483879	4.57604e-06	1.47533e-05	0.521512	3.74849
ABCG4	Rods	0.132257	0.109701	1.07422e+06	0.564509	7.10123e-39	1.91954e-37	15.9061	3.06328
ABHD10	Rods	0.119203	-0.0453355	884336	0.464724	7.92088e-06	2.47446e-05	11.9948	19.1858
ABHD11	Rods	0.024983	0.0163985	968089	0.508737	0.00293093	0.00619401	3.38983	1.65256
ABHD12	Rods	0.0391171	-0.0656185	876352	0.460528	2.0778e-09	9.70901e-09	5.47588	13.2608
ABHD12B	Rods	0.0922069	-0.104031	833008	0.437751	1.02334e-14	7.4517e-14	8.73533	21.2817
ABHD13	Rods	0.104189	0.0115885	936828	0.492309	0.246918	0.318417	10.2999	12.0516
ABHD14A	Rods	0.136438	0.0677141	1016628	0.534244	9.25977e-08	3.65318e-07	15.9061	9.14954
ABHD14B	Rods	0.0554829	0.0287186	981877	0.515982	0.000397627	0.000976988	7.43155	4.27247
ABHD15	Rods	0.0020042	-0.00892111	940673	0.49433	0.0188787	0.033777	0.521512	1.65256
ABHD16A	Rods	0.00922389	0.00457621	954874	0.501792	0.320977	0.397598	1.04302	0.685208
ABHD17A	Rods	0.00935121	-0.0154008	938740	0.493314	0.0560639	0.0883436	1.95567	3.26481
ABHD17B	Rods	0.192266	0.133839	1053589	0.553668	1.54156e-17	1.37406e-16	18.2529	7.85973
ABHD17C	Rods	0.095085	0.0824488	1031787	0.54221	1.40732e-24	1.94095e-23	10.5606	2.17654
ABHD2	Rods	0.0718919	-0.254419	701746	0.368772	1.89071e-45	6.57384e-44	6.5189	32.8094
ABHD3	Rods	0.0111905	-0.0198887	923228	0.485162	0.00014097	0.000370824	1.43416	4.39339
ABHD4	Rods	0.0175328	-0.00918552	936320	0.492042	0.0478022	0.0770175	2.73794	4.31278
ABHD5	Rods	0.0377747	-0.0245468	909720	0.478064	5.18673e-05	0.000146258	4.04172	8.46433
ABHD6	Rods	0.0236028	-0.08791	840798	0.441845	1.81257e-19	1.81346e-18	1.95567	13.6235
ABHD8	Rods	0.0366732	-0.00495595	950083	0.499275	0.876845	0.907994	5.3455	5.44135
ABI1	Rods	0.0953251	-0.120666	797050	0.418855	1.97374e-21	2.23491e-20	8.60495	25.1915
ABI2	Rods	0.275466	-0.153058	789884	0.415089	7.8717e-17	6.72045e-16	21.5124	39.6211
ABI3	Rods	0.0074211	-0.00459812	934545	0.491109	0.00104891	0.00239624	0.391134	2.17654
ABI3BP	Rods	0.0862455	-0.289619	747816	0.392982	5.42938e-35	1.2569e-33	5.73664	27.2471
ABL1	Rods	0.0523495	-0.0440351	882450	0.463733	2.9403e-08	1.2197e-07	5.60626	12.9786
ABL2	Rods	0.162341	0.0092766	912494	0.479522	0.00715849	0.0140297	12.3859	17.1302
ABLIM1	Rods	0.692083	0.0524093	948632	0.498512	0.891727	0.919329	42.5033	46.5941
ABLIM2	Rods	0.0281713	-0.0461016	890131	0.467769	1.54277e-09	7.29503e-09	2.21643	8.70617
ABLIM3	Rods	0.146726	0.0794702	989108	0.519783	0.000943524	0.00217458	11.9948	8.34341
ABR	Rods	0.11482	-0.18049	765536	0.402294	2.68319e-26	4.02678e-25	11.2125	30.6731
ABRACL	Rods	0.00835399	-0.0275455	908509	0.477427	9.21122e-08	3.6356e-07	0.912647	5.44135
ABT1	Rods	0.0593685	0.0262409	967134	0.508235	0.0720424	0.109753	6.38853	4.79645
ABTB1	Rods	0.101917	0.046711	992838	0.521743	8.76671e-05	0.000238069	11.0821	6.77146
ABTB2	Rods	0.0133531	-0.00803291	929214	0.488308	0.00137865	0.00308457	1.43416	3.78879
AC000068.10	Rods	0.00137524	-0.00376831	948651	0.498522	0.360557	0.439015	0.391134	0.685208
AC000068.5	Rods	0.0065045	-0.000523269	951884	0.500221	0.919816	0.941036	1.1734	1.12858
AC000068.9	Rods	0.00180969	-0.00261367	950659	0.499577	0.788572	0.831712	0.521512	0.604595
AC000124.1	Rods	0.0703367	0.0674418	1020882	0.53648	1.80536e-34	4.07078e-33	7.69231	0.403063
AC002076.10	Rods	0.0095615	0.00838994	962715	0.505913	5.82798e-06	1.85209e-05	1.30378	0.120919
AC002117.1	Rods	0.00795273	0.00155095	948739	0.498568	0.534861	0.608963	1.04302	1.33011
AC002310.12	Rods	0.00837844	0.00157257	953126	0.500874	0.694136	0.750933	1.30378	1.12858
AC002310.13	Rods	0.00179016	-0.00209537	950580	0.499536	0.740447	0.79471	0.391134	0.483676
AC002398.11	Rods	0.00438508	0.0024155	953360	0.500997	0.42656	0.503662	0.521512	0.322451
AC002398.12	Rods	0.00575992	0.00305612	950969	0.49974	0.847898	0.884149	0.391134	0.44337
AC002398.5	Rods	0	-0.00157901	948396	0.498388	0.115469	0.164046	0	0.322451
AC002451.3	Rods	0.00342761	0.0020595	951741	0.500146	0.90755	0.932212	0.391134	0.362757
AC002456.2	Rods	0.00107065	-0.00237068	947339	0.497833	0.12183	0.171824	0.130378	0.564289
AC002467.7	Rods	0.00501383	-0.00284776	947917	0.498136	0.430048	0.5068	1.04302	1.41072
AC003005.2	Rods	0.00076819	-0.00215346	947339	0.497833	0.12183	0.171824	0.130378	0.564289
AC003075.4	Rods	0.0129919	0.000273276	950236	0.499355	0.807097	0.84859	1.56454	1.69287
AC003090.1	Rods	0.00855313	0.00494073	956694	0.502749	0.057427	0.090195	0.912647	0.362757
AC003102.3	Rods	0.0132505	-0.0123067	924391	0.485773	9.91916e-05	0.000266938	1.04302	3.90971
AC003665.1	Rods	0.00285357	-0.00211801	947431	0.497881	0.17868	0.240231	0.260756	0.685208
AC003956.1	Rods	0.00520414	0.00429944	958609	0.503755	0.00175884	0.00387241	0.912647	0.161225
AC004041.2	Rods	0.000364372	-0.00143098	949250	0.498837	0.30962	0.38703	0.130378	0.362757
AC004067.5	Rods	0	-0.00443101	944560	0.496372	0.0180312	0.0324039	0	0.725514
AC004069.2	Rods	0.00401742	0.00237889	954128	0.5014	0.221212	0.289012	0.521512	0.241838
AC004076.9	Rods	0.00140821	-0.0002039	950876	0.499691	0.787368	0.831524	0.260756	0.322451
AC004257.3	Rods	0.00583304	0.000809993	947641	0.497991	0.284304	0.359553	0.521512	0.927046
AC004381.6	Rods	0.0133988	-0.000236617	940707	0.494347	0.038852	0.0640873	0.912647	2.05562
AC004447.2	Rods	0.00949305	-0.00105664	948172	0.49827	0.500752	0.574241	1.30378	1.65256
AC004466.1	Rods	0.00873909	0.00503307	951072	0.499794	0.893293	0.920527	0.521512	0.564289
AC004538.3	Rods	0.00489225	-0.000204934	947540	0.497938	0.234047	0.303042	0.391134	0.806127
AC004540.4	Rods	0.0196293	0.00883114	956234	0.502507	0.309654	0.387047	1.82529	1.33011
AC004540.5	Rods	0.288205	0.247153	1127987	0.592764	2.14152e-51	9.20198e-50	23.5984	5.52197
AC004549.6	Rods	0.00674402	0.00309973	953629	0.501138	0.520224	0.593857	0.912647	0.685208
AC004603.4	Rods	0.000411897	-0.00236482	949252	0.498838	0.310057	0.387205	0.130378	0.362757
AC004623.2	Rods	0.00765112	-0.000504212	947394	0.497862	0.322942	0.399578	0.782269	1.20919
AC004854.4	Rods	0.00678346	-0.00212561	947937	0.498147	0.432653	0.509107	1.04302	1.41072
AC004893.11	Rods	0.0155349	0.00398023	946724	0.497509	0.350195	0.428547	1.30378	1.81378
AC005003.1	Rods	0.001645	-0.00492124	947581	0.49796	0.276811	0.351298	0.521512	0.927046
AC005042.4	Rods	0.00274107	-0.000369596	951738	0.500144	0.908546	0.932868	0.391134	0.362757
AC005076.5	Rods	0.0104074	0.0060862	952514	0.500552	0.768644	0.819087	0.912647	0.806127
AC005082.12	Rods	0.00338477	-1.51656e-05	950205	0.499339	0.647651	0.711502	0.391134	0.523982
AC005152.2	Rods	0.0103256	-0.0232441	910984	0.478728	5.72314e-07	2.05417e-06	1.1734	5.44135
AC005154.6	Rods	0.0764454	-0.00378489	927224	0.487262	0.0380985	0.0629755	7.69231	10.399
AC005224.2	Rods	0.0042785	0.000585996	951449	0.499992	0.996062	0.997094	0.521512	0.523982
AC005253.2	Rods	0.00103085	-0.00535881	946648	0.497469	0.126494	0.177495	0.260756	0.76582
AC005262.2	Rods	0.00371555	-0.000313846	950286	0.499381	0.701826	0.758397	0.521512	0.644901
AC005306.3	Rods	0.0203477	0.0137936	968528	0.508968	0.000613242	0.00145819	2.9987	1.20919
AC005329.7	Rods	0.0570101	0.0387455	989583	0.520032	1.97163e-07	7.46647e-07	6.64928	2.66022
AC005355.1	Rods	0.00712401	0.00693892	962245	0.505666	7.4323e-07	2.62828e-06	1.1734	0.0403063
AC005356.1	Rods	0.00432582	0.00424773	959767	0.504364	2.03821e-05	6.06669e-05	0.912647	0.0403063
AC005498.3	Rods	0.0018986	1.11095e-05	950590	0.499541	0.743282	0.797096	0.391134	0.483676
AC005519.4	Rods	0.00608253	0.000625393	948847	0.498625	0.471675	0.54844	0.65189	0.927046
AC005523.2	Rods	0.0151718	0.00560729	960394	0.504693	0.0836716	0.124371	2.47718	1.53164
AC005532.5	Rods	0.00178046	-0.00222817	948576	0.498482	0.294168	0.369642	0.260756	0.564289
AC005540.3	Rods	0.00188649	0.000121725	950498	0.499493	0.672666	0.733367	0.260756	0.362757
AC005550.3	Rods	0.353815	0.34272	1186106	0.623306	5.17468e-125	9.42776e-123	25.5541	0.927046
AC005562.1	Rods	0.155494	0.104144	1.04265e+06	0.547918	2.04956e-15	1.57357e-14	16.558	7.17453
AC005592.1	Rods	0.046116	0.0356576	985727	0.518006	8.18367e-09	3.5988e-08	5.08475	1.49133
AC005592.2	Rods	0.0575194	0.0449672	990564	0.520548	1.11986e-09	5.36209e-09	5.86701	1.77348
AC005592.3	Rods	0.0105383	0.00738551	955939	0.502352	0.125214	0.17597	0.912647	0.44337
AC005606.14	Rods	0	-0.00471937	946862	0.497582	0.0537135	0.0851111	0	0.483676
AC005614.3	Rods	0.00503429	0.00206429	950118	0.499293	0.572693	0.642821	0.260756	0.403063
AC005618.6	Rods	0.00174309	-0.0199559	924422	0.48579	8.02889e-06	2.50648e-05	0.260756	3.10359
AC005682.5	Rods	0.00243331	0.00193455	951938	0.500249	0.691448	0.748603	0.130378	0.0806127
AC005740.5	Rods	0.00109241	-0.0011478	948873	0.498639	0.256818	0.328745	0.130378	0.403063
AC005754.8	Rods	0	-0.00235112	947628	0.497985	0.0783274	0.117415	0	0.403063
AC005785.2	Rods	0.00408089	0.00332227	955750	0.502253	0.0490951	0.0787866	0.65189	0.201532
AC005789.11	Rods	0.000298423	-0.00337245	947329	0.497827	0.120928	0.170923	0.130378	0.564289
AC005863.1	Rods	0.269144	0.253654	1.15269e+06	0.605747	1.71439e-96	2.18423e-94	22.5554	1.45103
AC005943.5	Rods	0.0051853	-0.000868535	944844	0.496521	0.0784216	0.117507	0.391134	1.08827
AC005944.2	Rods	0.0164948	-0.0122639	931558	0.48954	0.00728786	0.0142557	2.08605	4.19186
AC006115.3	Rods	0.00893641	-0.00870574	940158	0.494059	0.0258417	0.0445927	0.782269	1.97501
AC006116.12	Rods	0.00324435	-0.000569264	948491	0.498438	0.21277	0.279292	0.130378	0.44337
AC006116.17	Rods	0.0109712	0.00942544	957474	0.503159	0.0196243	0.0350354	0.912647	0.282144
AC006116.24	Rods	0.00622415	0.00184901	953446	0.501042	0.47149	0.548327	0.65189	0.44337
AC006129.1	Rods	0	-0.00371098	946094	0.497179	0.0371253	0.0614952	0	0.564289
AC006129.2	Rods	0.0119449	0.00816365	959081	0.504003	0.0462998	0.0748346	1.56454	0.76582
AC006129.4	Rods	0	-0.00586875	943410	0.495768	0.0105982	0.0200154	0	0.846433
AC006132.1	Rods	0.0162654	0.0113946	974177	0.511936	7.76321e-08	3.09763e-07	2.9987	0.604595
AC006196.1	Rods	0.00154052	6.05077e-05	949257	0.49884	0.311153	0.38751	0.130378	0.362757
AC006262.6	Rods	0.0153349	0.00954604	959069	0.503997	0.0466449	0.0753322	1.56454	0.76582
AC006449.1	Rods	0.00502675	0.00423173	955750	0.502253	0.0490951	0.0787866	0.65189	0.201532
AC006460.2	Rods	0.00518295	0.00196033	948206	0.498288	0.250924	0.32308	0.260756	0.604595
AC006486.1	Rods	0.00610637	0.00371702	954599	0.501648	0.206606	0.273359	0.65189	0.322451
AC006538.1	Rods	0.00920795	0.000787774	951132	0.499826	0.938388	0.95261	1.1734	1.20919
AC006547.13	Rods	0	-0.00303806	947245	0.497783	0.0647895	0.0999408	0	0.44337
AC006547.15	Rods	0.00191717	-0.00272773	948574	0.498481	0.293834	0.36935	0.260756	0.564289
AC006547.8	Rods	0.00608738	0.0034166	952604	0.500599	0.658182	0.721592	0.521512	0.403063
AC006942.4	Rods	0.0100386	0.00666128	954486	0.501588	0.388446	0.466304	1.04302	0.725514
AC006946.16	Rods	0.00909061	0.00558616	956030	0.5024	0.156744	0.214248	1.04302	0.564289
AC006994.2	Rods	0.00805277	0.00543796	956792	0.5028	0.0831794	0.12374	1.04302	0.483676
AC007038.7	Rods	0.0196868	0.00430176	951360	0.499946	0.984961	0.988597	1.95567	1.97501
AC007040.11	Rods	0.00383144	0.00149397	952504	0.500547	0.633021	0.699437	0.391134	0.282144
AC007040.5	Rods	0.106124	0.10116	1053333	0.553533	7.07461e-54	3.26309e-52	11.0821	0.362757
AC007040.6	Rods	0.0115393	0.00888381	966512	0.507908	9.95114e-07	3.46786e-06	1.82529	0.241838
AC007163.3	Rods	0	-0.00398325	945711	0.496977	0.0309365	0.0523725	0	0.604595
AC007228.11	Rods	0.0187839	0.00538187	956485	0.502639	0.354461	0.432837	2.34681	1.81378
AC007228.9	Rods	0.0123407	0.0090081	964307	0.506749	0.000638263	0.00151229	1.95567	0.604595
AC007246.3	Rods	0.0927217	0.0475848	981723	0.515902	0.00261283	0.00557611	9.38722	6.28779
AC007285.6	Rods	0.00326014	0.00151521	948108	0.498237	0.176509	0.237927	0.130378	0.483676
AC007349.7	Rods	0.0483577	0.0430395	1006179	0.528753	4.87738e-22	5.7219e-21	6.5189	0.76582
AC007365.3	Rods	0.00149095	-0.00146446	950876	0.499692	0.787721	0.831524	0.260756	0.322451
AC007375.1	Rods	0	-0.00209715	948012	0.498186	0.0949488	0.138103	0	0.362757
AC007382.1	Rods	0.00146647	-0.00337849	946662	0.497477	0.127601	0.178856	0.260756	0.76582
AC007383.3	Rods	0.0064158	-0.00419746	943326	0.495724	0.108699	0.155567	1.04302	1.8944
AC007383.4	Rods	0.00627264	0.00113242	951998	0.500281	0.87387	0.905576	0.782269	0.725514
AC007390.5	Rods	0.170939	0.0272622	938218	0.493039	0.385712	0.46342	16.6884	18.6618
AC007392.3	Rods	0.00309714	-0.00258717	948746	0.498572	0.419614	0.497103	0.521512	0.806127
AC007405.6	Rods	0.000971874	-0.0195525	922500	0.48478	5.70732e-06	1.81596e-05	0.391134	3.42604
AC007551.3	Rods	0.0186073	0.00802928	960815	0.504914	0.0676794	0.103871	2.47718	1.49133
AC007563.5	Rods	0.0051006	-0.00379256	942258	0.495162	0.0359797	0.0599684	0.521512	1.49133
AC007566.10	Rods	0.00647178	-0.00653366	938608	0.493244	0.0143555	0.0264478	0.782269	2.13624
AC007620.3	Rods	0.00128582	-0.00237619	947816	0.498083	0.211399	0.278648	0.260756	0.644901
AC007679.3	Rods	0.00220466	0.000699512	950880	0.499694	0.789135	0.832017	0.260756	0.322451
AC007743.1	Rods	0.0018545	-0.00132652	949255	0.498839	0.310714	0.38751	0.130378	0.362757
AC007773.2	Rods	0.00070466	-0.00248402	948953	0.498681	0.346378	0.424818	0.260756	0.523982
AC007966.1	Rods	0.000658561	-0.00331214	948484	0.498434	0.211694	0.278816	0.130378	0.44337
AC008174.3	Rods	0.00969185	0.00677601	952711	0.500656	0.669194	0.731552	0.65189	0.523982
AC008269.2	Rods	0.00177344	-0.00421768	942744	0.495418	0.0145837	0.0267897	0.130378	1.04796
AC008277.1	Rods	0.00907152	0.00667364	957082	0.502953	0.0350641	0.0586623	0.912647	0.322451
AC008440.5	Rods	0.000438273	-0.00453846	944647	0.496418	0.0345411	0.057915	0.130378	0.846433
AC008443.1	Rods	0.00634018	0.000177392	949809	0.499131	0.679345	0.738881	0.912647	1.08827
AC008964.1	Rods	0.00389461	0.000780519	946193	0.49723	0.0709747	0.108299	0.130378	0.685208
AC008982.2	Rods	0.00975285	0.00705579	950972	0.499742	0.84881	0.884341	0.391134	0.44337
AC009005.2	Rods	0.000343954	-0.00576421	943108	0.495609	0.0170883	0.0309198	0.130378	1.00766
AC009065.1	Rods	0.00139287	-0.000946731	952110	0.50034	0.777308	0.824413	0.391134	0.322451
AC009120.6	Rods	0.00874508	-0.0015382	948153	0.49826	0.498282	0.57182	1.30378	1.65256
AC009133.14	Rods	0.043138	0.0205562	965980	0.507629	0.0457723	0.0740675	4.69361	3.1842
AC009228.1	Rods	0.00101685	-0.000161236	949640	0.499042	0.377721	0.454808	0.130378	0.322451
AC009403.2	Rods	0.00440189	-0.00314627	944379	0.496277	0.0471975	0.0761167	0.260756	1.00766
AC009404.2	Rods	0.00647455	0.00152306	951158	0.499839	0.924646	0.941966	0.65189	0.685208
AC009495.2	Rods	0	-0.00722602	941492	0.49476	0.00442831	0.00901748	0	1.04796
AC009501.4	Rods	0.00258369	-0.00236604	950192	0.499332	0.64426	0.708845	0.391134	0.523982
AC009506.1	Rods	0.0739073	0.0564844	1004860	0.52806	1.42854e-11	8.11304e-11	8.47458	2.90206
AC009948.5	Rods	0.0382229	0.0193639	978546	0.514232	0.000261201	0.000660763	5.86701	3.02297
AC009961.3	Rods	0.0141119	0.002745	952093	0.500331	0.891133	0.918976	1.43416	1.37042
AC010127.3	Rods	0.000358785	-0.0196519	930820	0.489152	7.35172e-05	0.00020184	0.130378	2.29746
AC010226.4	Rods	0.00245703	-0.00807313	938694	0.49329	0.00598491	0.0119508	0.391134	1.73317
AC010504.2	Rods	0.00407536	0.00348258	957380	0.503109	0.00660976	0.0130639	0.782269	0.161225
AC010524.2	Rods	0.00295668	0.00089902	952502	0.500546	0.633675	0.69982	0.391134	0.282144
AC010761.8	Rods	0.0168386	0.00793789	959527	0.504237	0.099022	0.143603	2.21643	1.37042
AC011043.1	Rods	0.0179301	-0.0154823	921240	0.484117	0.000262397	0.000663514	2.21643	5.40105
AC011526.1	Rods	0	-0.0211957	934206	0.490931	0.000173242	0.000449167	0	1.81378
AC011747.7	Rods	0.00318331	-0.00273606	944850	0.496525	0.0786925	0.117793	0.391134	1.08827
AC011841.1	Rods	0.00882068	-0.00197222	945701	0.496972	0.229249	0.297973	1.04302	1.65256
AC012074.2	Rods	0.00507548	0.00281923	952977	0.500795	0.542179	0.615948	0.521512	0.362757
AC012146.7	Rods	0.0144946	-0.00852616	932308	0.489934	0.00588338	0.0117635	1.69492	3.70818
AC012307.3	Rods	0.0100516	0.00449667	954956	0.501835	0.345062	0.423517	1.1734	0.806127
AC012309.5	Rods	0.0131027	0.00365985	951774	0.500163	0.948853	0.961786	1.56454	1.53164
AC012314.8	Rods	0.00399578	0.00170811	952119	0.500344	0.774289	0.822888	0.391134	0.322451
AC012354.6	Rods	0	-0.00482979	945711	0.496977	0.0309365	0.0523725	0	0.604595
AC012358.8	Rods	0.0119355	0.00783855	954050	0.501359	0.432786	0.509219	0.912647	0.644901
AC012360.4	Rods	0.00319555	0.000316678	950972	0.499742	0.84881	0.884341	0.391134	0.44337
AC012363.4	Rods	0.00965451	0.00718298	954699	0.5017	0.254139	0.326574	0.782269	0.44337
AC012442.5	Rods	0.00653377	0.00442016	952979	0.500796	0.541645	0.615457	0.521512	0.362757
AC012442.6	Rods	0.0054326	0.0027783	958310	0.503598	0.012871	0.023899	1.04302	0.322451
AC012487.2	Rods	0.0107568	0.00972732	957378	0.503108	0.00662811	0.0130917	0.782269	0.161225
AC012613.2	Rods	0.0377429	0.0362538	981801	0.515943	2.08253e-15	1.59754e-14	3.38983	0.201532
AC013283.1	Rods	0.000317185	-0.0129525	935427	0.491573	0.000556759	0.00133521	0.130378	1.81378
AC013394.2	Rods	0.283952	0.0916109	984185	0.517195	0.0594297	0.0928204	26.8579	24.9496
AC013449.1	Rods	0.0113565	0.00358955	957019	0.502919	0.152558	0.208903	1.43416	0.846433
AC013733.3	Rods	0.0777089	0.0742313	1013416	0.532556	3.13044e-30	5.73778e-29	6.91004	0.403063
AC015849.13	Rods	0.00443213	0.00173271	952693	0.500646	0.673691	0.734002	0.65189	0.523982
AC015936.3	Rods	0.000773387	-0.00281605	946950	0.497628	0.101096	0.146169	0.130378	0.604595
AC015971.2	Rods	0.00388012	0.000326399	952680	0.500639	0.676947	0.736624	0.65189	0.523982
AC015987.2	Rods	0.00997654	-0.00104909	948084	0.498224	0.548266	0.621275	1.82529	2.17654
AC016586.1	Rods	0.000804462	-0.00218181	949636	0.49904	0.376675	0.45439	0.130378	0.322451
AC016629.8	Rods	0.0339425	0.0214117	973090	0.511365	0.000250149	0.000633861	4.04172	1.77348
AC016683.6	Rods	0.0101607	-0.0197791	917129	0.481957	2.30615e-06	7.71213e-06	0.782269	4.39339
AC016722.4	Rods	0.00599736	0.00287377	951072	0.499794	0.893293	0.920527	0.521512	0.564289
AC016723.4	Rods	0.0496015	0.0465893	998012	0.524462	1.00044e-22	1.22658e-21	5.21512	0.322451
AC016725.4	Rods	0.0124502	0.000447325	951212	0.499868	0.955456	0.967081	1.30378	1.33011
AC016738.4	Rods	0.003868	0.00248057	953358	0.500996	0.427048	0.503977	0.521512	0.322451
AC016747.3	Rods	0.010324	0.00036381	956131	0.502453	0.320218	0.396841	1.82529	1.33011
AC016757.3	Rods	0.00851595	0.00206907	954852	0.501781	0.324109	0.400688	1.04302	0.685208
AC016907.3	Rods	0.0087397	0.00549542	953558	0.5011	0.496069	0.569745	0.782269	0.564289
AC017099.3	Rods	0.00555862	-0.00885576	937671	0.492752	0.00562601	0.0112737	0.521512	1.97501
AC017101.10	Rods	0.00277823	-0.00155352	948284	0.498329	0.313033	0.389586	0.391134	0.725514
AC017104.6	Rods	0.0144582	0.0136849	971018	0.510276	5.44899e-10	2.68893e-09	2.21643	0.161225
AC018647.3	Rods	0.00259021	-0.00708821	941301	0.49466	0.0122984	0.0229551	0.260756	1.33011
AC018737.1	Rods	0.0303252	0.0089601	955458	0.502099	0.55648	0.629839	3.38983	2.98267
AC018755.1	Rods	0.0129998	0.0022102	952826	0.500716	0.761819	0.813193	1.43416	1.2898
AC018766.4	Rods	0.00512418	-0.000608822	953231	0.500929	0.607062	0.675424	0.912647	0.725514
AC018766.5	Rods	0.00678578	0.0045638	957079	0.502951	0.0351616	0.0588039	0.912647	0.322451
AC018816.3	Rods	0	-0.00657177	943026	0.495566	0.00889073	0.0171001	0	0.886739
AC019068.2	Rods	0.00193784	0.000809838	953266	0.500947	0.355126	0.433446	0.391134	0.201532
AC019181.2	Rods	0.000909378	-0.00518231	945035	0.496622	0.0413533	0.0677231	0.130378	0.806127
AC021188.4	Rods	0.00278732	0.000645821	950495	0.499491	0.671707	0.732887	0.260756	0.362757
AC021860.1	Rods	0.00708622	0.00294856	951927	0.500244	0.880337	0.910989	0.65189	0.604595
AC022154.7	Rods	0.00430616	-0.00757819	944017	0.496087	0.120261	0.170125	0.912647	1.69287
AC022400.2	Rods	0.0128999	0.00893018	959836	0.5044	0.0235909	0.0412915	1.56454	0.685208
AC022819.1	Rods	0.000995418	-0.00314055	944352	0.496263	0.0463614	0.074921	0.260756	1.00766
AC024592.9	Rods	0.0180859	0.0173687	970167	0.509829	4.42685e-10	2.20243e-09	2.08605	0.120919
AC024940.1	Rods	0.00270911	0.000477878	950494	0.499491	0.671388	0.73272	0.260756	0.362757
AC025171.1	Rods	0.00220752	-3.64049e-05	952499	0.500544	0.634656	0.700606	0.391134	0.282144
AC025335.1	Rods	0.0458	0.0189906	965841	0.507555	0.0728243	0.110861	5.47588	3.99033
AC026202.3	Rods	0.00474526	0.00303834	951266	0.499896	0.924058	0.941966	0.260756	0.282144
AC026310.1	Rods	0.00134869	-0.00308065	946957	0.497632	0.101626	0.146772	0.130378	0.604595
AC027307.3	Rods	0.00794253	0.00342113	952786	0.500695	0.681719	0.740711	0.782269	0.644901
AC027763.2	Rods	0.0209851	0.00716985	953008	0.500812	0.777448	0.824514	2.08605	1.9347
AC034220.3	Rods	0.0403687	0.00675074	951526	0.500033	0.993969	0.995717	4.56323	4.55462
AC034243.1	Rods	0.000537391	-0.00379331	947334	0.49783	0.121379	0.171386	0.130378	0.564289
AC040977.1	Rods	0.0191473	0.00337009	950116	0.499292	0.825008	0.864635	2.34681	2.49899
AC062017.1	Rods	0.00834589	0.00103177	950186	0.499329	0.746022	0.799469	0.912647	1.04796
AC062029.1	Rods	0.0188957	0.00108768	949862	0.499159	0.782175	0.828177	2.08605	2.25715
AC064875.2	Rods	0.000485146	-0.0113175	932753	0.490168	0.000172559	0.000448098	0.130378	2.09593
AC066593.1	Rods	0.00646084	-0.00503726	943228	0.495672	0.0285633	0.0489276	0.260756	1.12858
AC067969.2	Rods	0.00584025	-0.0034361	944859	0.496529	0.0791003	0.118232	0.391134	1.08827
AC068039.4	Rods	0.00407833	0.000542774	953352	0.500992	0.428758	0.505504	0.521512	0.322451
AC068282.3	Rods	0.00265263	-0.0032828	946527	0.497406	0.217362	0.284532	0.65189	1.16888
AC068499.10	Rods	0.000866329	-0.00150327	950874	0.49969	0.786662	0.831524	0.260756	0.322451
AC068580.6	Rods	0.00138013	-0.000269489	952879	0.500744	0.493544	0.56724	0.391134	0.241838
AC068620.1	Rods	0	-0.00306088	948012	0.498186	0.0949488	0.138103	0	0.362757
AC068831.15	Rods	0.0144359	0.0112563	963007	0.506066	0.000780844	0.00182434	1.69492	0.483676
AC069278.4	Rods	0.00692591	0.00249748	952594	0.500594	0.660712	0.723843	0.521512	0.403063
AC069363.1	Rods	0.00225125	-0.00898861	937001	0.4924	0.00113037	0.00256787	0.130378	1.65256
AC069513.4	Rods	0.00371474	0.0019022	953742	0.501197	0.318597	0.395323	0.521512	0.282144
AC072062.1	Rods	0.00333673	-0.00652615	942058	0.495057	0.0170599	0.0308837	0.260756	1.2495
AC073043.1	Rods	0.00463829	0.00204261	950884	0.499695	0.790195	0.832894	0.260756	0.322451
AC073283.4	Rods	0.00574218	0.00165919	948970	0.49869	0.349654	0.427943	0.260756	0.523982
AC073343.1	Rods	0.00769532	0.0045486	955640	0.502195	0.205248	0.271817	1.04302	0.604595
AC073343.13	Rods	0.00245597	-0.00100242	951435	0.499985	0.992125	0.994253	0.521512	0.523982
AC073479.1	Rods	0	-0.00825161	939575	0.493753	0.00187108	0.00409874	0	1.2495
AC074117.10	Rods	0.0429416	0.0306602	977548	0.513708	6.60604e-06	2.08372e-05	4.30248	1.57195
AC074138.3	Rods	0.0030887	-0.00396609	942466	0.495271	0.0204991	0.0364152	0.260756	1.20919
AC074183.4	Rods	0.00783633	0.00594312	955080	0.5019	0.189014	0.252503	0.782269	0.403063
AC074286.1	Rods	0.00285398	-0.00576922	943368	0.495746	0.0555034	0.0876195	0.521512	1.37042
AC074289.1	Rods	0.00190461	-0.00650661	937383	0.492601	0.00133746	0.0029972	0.130378	1.61225
AC074363.1	Rods	0.00153545	-0.000658197	950195	0.499333	0.645041	0.709405	0.391134	0.523982
AC074391.1	Rods	0.0140536	0.0113087	962996	0.50606	0.00078994	0.00184346	1.69492	0.483676
AC078883.3	Rods	0.00128034	-0.00352294	946652	0.497472	0.12681	0.177897	0.260756	0.76582
AC079210.1	Rods	0.00981433	0.00528578	958604	0.503752	0.0494753	0.0792641	1.43416	0.685208
AC079233.1	Rods	0.00492548	-0.00270451	942470	0.495274	0.0205553	0.0365007	0.260756	1.20919
AC079305.10	Rods	0.00395236	-0.000158591	945146	0.49668	0.065987	0.101513	0.260756	0.927046
AC079779.4	Rods	0.00100082	-0.00099147	950021	0.499242	0.459325	0.536267	0.130378	0.282144
AC079807.2	Rods	0.00631182	-0.00225158	948621	0.498506	0.495766	0.569434	0.912647	1.20919
AC079922.3	Rods	0.0515764	0.0289408	958226	0.503554	0.343884	0.422441	3.91134	3.26481
AC079949.1	Rods	0.0222155	-0.00041512	949083	0.498749	0.713774	0.76971	2.60756	2.86175
AC083843.1	Rods	0.0403604	0.0200555	965643	0.507451	0.0246995	0.0429144	3.78096	2.29746
AC083843.2	Rods	0.00631124	0.00108798	953303	0.500967	0.619011	0.686622	1.04302	0.846433
AC083884.8	Rods	0.0033285	-0.00200717	949600	0.49902	0.594791	0.663635	0.65189	0.846433
AC084018.1	Rods	0.0295777	0.0112142	949618	0.49903	0.775035	0.823297	2.60756	2.82144
AC084219.4	Rods	0.0172308	-0.000410143	948798	0.498599	0.659947	0.723223	2.21643	2.49899
AC087294.2	Rods	0.00324991	0.00159608	951260	0.499893	0.921752	0.941282	0.260756	0.282144
AC087393.1	Rods	0.00852189	-0.0142071	928374	0.487866	0.000346884	0.000859848	0.912647	3.34543
AC090044.1	Rods	0.00638734	0.00300375	956687	0.502745	0.0577615	0.0905954	0.912647	0.362757
AC090186.1	Rods	0.00366844	-0.00754217	939942	0.493945	0.0141347	0.0260832	0.521512	1.73317
AC090587.2	Rods	0.00428753	-0.000848133	950201	0.499337	0.646606	0.710698	0.391134	0.523982
AC090616.2	Rods	0.00602328	0.00380779	954697	0.501699	0.254433	0.326905	0.782269	0.44337
AC091133.1	Rods	0.0113099	0.00299013	955688	0.50222	0.352687	0.431278	1.69492	1.2495
AC091729.9	Rods	0.0364818	0.0210228	968361	0.50888	0.0111704	0.0210197	4.30248	2.5393
AC091878.1	Rods	0.00310868	-0.00989531	937852	0.492847	0.00274747	0.0058315	0.260756	1.69287
AC092295.7	Rods	0.0124439	0.00418104	947630	0.497985	0.398966	0.477454	1.04302	1.45103
AC092620.2	Rods	0.00418879	0.00307614	956128	0.502451	0.0240211	0.0419156	0.65189	0.161225
AC092620.3	Rods	0.0330554	0.0308831	993800	0.522248	1.55187e-21	1.7682e-20	4.69361	0.241838
AC092652.1	Rods	0.00151155	0.000935352	953272	0.50095	0.353527	0.43213	0.391134	0.201532
AC092667.2	Rods	0.000298423	-0.00426005	946945	0.497626	0.100719	0.145773	0.130378	0.604595
AC092835.2	Rods	0.017332	0.00476249	947663	0.498003	0.476483	0.552687	1.56454	1.97501
AC093159.1	Rods	0.00212609	-0.013416	930489	0.488978	6.48276e-05	0.000179552	0.130378	2.33777
AC093323.3	Rods	0.0232276	-0.0417279	904408	0.475272	4.85685e-06	1.56062e-05	3.65059	8.54494
AC093388.3	Rods	0.0270926	0.00958103	954650	0.501675	0.603322	0.671919	2.73794	2.41838
AC093391.2	Rods	0.0172731	0.0099106	959840	0.504402	0.0713735	0.108862	2.08605	1.20919
AC093415.2	Rods	0.000813748	-0.010725	939340	0.493629	0.00517839	0.0104526	0.260756	1.53164
AC093627.10	Rods	0.00358187	-0.00730144	943472	0.4958	0.0720112	0.109715	0.65189	1.49133
AC093627.9	Rods	0.00925695	0.00742041	959953	0.504461	0.00204214	0.00443983	1.1734	0.282144
AC093673.5	Rods	0.00890117	-0.015824	924824	0.486001	0.00032912	0.000819047	1.56454	4.35308
AC093677.1	Rods	0.00409241	0.00309102	953747	0.5012	0.317536	0.394275	0.521512	0.282144
AC093818.1	Rods	0.00893323	0.00144213	950666	0.499581	0.846371	0.883221	1.04302	1.12858
AC096574.4	Rods	0.000515891	-0.00151045	949635	0.499039	0.376414	0.454225	0.130378	0.322451
AC096669.3	Rods	0	-0.00191932	948012	0.498186	0.0949488	0.138103	0	0.362757
AC096677.1	Rods	0	-0.00932026	939575	0.493753	0.00187108	0.00409874	0	1.2495
AC096772.6	Rods	0.122206	0.0518377	975735	0.512755	0.0408518	0.0670522	11.8644	9.5526
AC097467.2	Rods	0.00559883	0.0023232	957534	0.50319	0.0375651	0.0621503	1.04302	0.403063
AC097500.2	Rods	0.0287958	0.0117766	950196	0.499334	0.835371	0.873687	2.34681	2.49899
AC097662.2	Rods	0.00884335	0.000745976	949114	0.498765	0.587923	0.657261	1.04302	1.2898
AC097721.2	Rods	0.00418401	0.00180019	950502	0.499495	0.673944	0.734102	0.260756	0.362757
AC097724.3	Rods	0.00906659	0.00486802	957330	0.503083	0.100319	0.145263	1.30378	0.685208
AC099850.1	Rods	0.00181794	-0.00393585	950270	0.499373	0.697972	0.75459	0.521512	0.644901
AC100830.4	Rods	0.0111627	0.00992594	959476	0.504211	0.00124797	0.00281186	1.04302	0.201532
AC104532.4	Rods	0.00416595	0.00305705	953655	0.501152	0.229461	0.298206	0.391134	0.161225
AC104809.3	Rods	0.00804336	0.00523286	951743	0.500147	0.906885	0.931897	0.391134	0.362757
AC104809.4	Rods	0.0018372	0.000568436	951644	0.500095	0.926611	0.943124	0.260756	0.241838
AC104841.2	Rods	0.00367423	-0.000339636	950670	0.499583	0.791397	0.833871	0.521512	0.604595
AC105053.4	Rods	0.000348219	-0.00165908	949249	0.498836	0.309401	0.386863	0.130378	0.362757
AC105760.2	Rods	0.00613795	0.000169695	953228	0.500927	0.607673	0.67598	0.912647	0.725514
AC107081.5	Rods	0.00613406	0.00161142	953916	0.501289	0.41345	0.491227	0.782269	0.523982
AC108004.2	Rods	0.0559584	0.0533012	1.00372e+06	0.527463	3.56705e-27	5.60242e-26	5.73664	0.241838
AC108142.1	Rods	0.0032943	-0.00503045	944063	0.496111	0.0566908	0.0892156	0.391134	1.16888
AC108488.3	Rods	0.0150275	-0.0168084	931985	0.489764	0.00711107	0.0139428	1.95567	3.99033
AC109135.1	Rods	0.00439197	-0.00269469	947236	0.497779	0.244885	0.316154	0.521512	0.967352
AC109826.1	Rods	0	-0.00298006	945328	0.496775	0.025813	0.0445475	0	0.644901
AC113189.5	Rods	0.00579244	-0.00154539	951847	0.500202	0.926859	0.943324	1.1734	1.12858
AC114546.1	Rods	0.0132744	0.00408681	953523	0.501082	0.692516	0.749537	1.95567	1.73317
AC114803.3	Rods	0.00707239	0.00226237	952008	0.500286	0.871764	0.903811	0.782269	0.725514
AC115522.3	Rods	0.00230181	-8.60556e-05	951262	0.499894	0.922521	0.941552	0.260756	0.282144
AC115618.1	Rods	0.00333396	0.0023041	953269	0.500949	0.354326	0.43273	0.391134	0.201532
AC116366.6	Rods	0.00572736	0.00349437	954222	0.50145	0.284248	0.359533	0.65189	0.362757
AC116614.1	Rods	0.00452004	-0.0185832	934756	0.49122	0.00522191	0.0105264	1.04302	2.78114
AC117395.1	Rods	0.00548239	-0.0192544	925510	0.486361	7.56676e-05	0.000207202	0.782269	3.50665
AC117834.1	Rods	0.0029772	-0.00461658	940140	0.494049	0.00739598	0.0144532	0.260756	1.45103
AC119673.1	Rods	0.0498442	0.0028883	943167	0.49564	0.419428	0.496915	6.64928	7.57759
AC120194.1	Rods	0.01361	0.00487842	954877	0.501794	0.515687	0.589491	2.08605	1.73317
AC123768.4	Rods	0.00151275	-0.000485381	951728	0.500139	0.91187	0.935069	0.391134	0.362757
AC124890.1	Rods	0.00242058	0.000405781	952966	0.50079	0.545119	0.618247	0.521512	0.362757
AC127496.1	Rods	0.00462732	0.001745	954393	0.501539	0.363716	0.4423	0.912647	0.604595
AC127904.2	Rods	0.0114318	0.00591217	950689	0.499593	0.796284	0.838245	0.521512	0.604595
AC129492.6	Rods	0.0120799	0.0085391	957556	0.503201	0.0368785	0.0613598	1.04302	0.403063
AC131097.4	Rods	0	-0.00134946	948396	0.498388	0.115469	0.164046	0	0.322451
AC132192.1	Rods	0.0141475	0.00840758	955583	0.502165	0.316972	0.393735	1.43416	1.00766
AC132872.2	Rods	0.0043722	0.00129411	955538	0.502141	0.174198	0.235876	0.912647	0.483676
AC133528.2	Rods	0.0106057	-0.00674113	941082	0.494544	0.092371	0.135315	1.69492	2.78114
AC133633.1	Rods	0	-0.00199987	947628	0.497985	0.0783274	0.117415	0	0.403063
AC133680.1	Rods	0	-0.00623556	945328	0.496775	0.025813	0.0445475	0	0.644901
AC135048.13	Rods	0.000964884	-0.00415942	945037	0.496623	0.0414166	0.0678081	0.130378	0.806127
AC135178.1	Rods	0.099506	0.0877627	1016108	0.533971	1.13885e-21	1.30824e-20	8.21382	1.45103
AC137932.1	Rods	0.00151052	-0.00175977	951347	0.499939	0.962727	0.972603	0.391134	0.403063
AC138969.4	Rods	0.00172725	-0.00215347	951343	0.499937	0.961443	0.971871	0.391134	0.403063
AC139100.2	Rods	0.0243691	0.0195748	971247	0.510396	2.05882e-05	6.12201e-05	2.9987	0.927046
AC141928.1	Rods	0.00281392	-0.000967344	947427	0.497879	0.17825	0.239762	0.260756	0.685208
AC142528.1	Rods	0.00907103	0.00158921	950941	0.499725	0.89138	0.919179	0.912647	0.967352
AC144449.1	Rods	0.00254526	-0.00134402	951816	0.500185	0.898387	0.924416	0.521512	0.483676
AC144521.1	Rods	0.00910244	0.00624628	957464	0.503153	0.0198288	0.035345	0.912647	0.282144
AC144652.1	Rods	0.0441884	-0.042098	887296	0.46628	1.56898e-08	6.71173e-08	3.91134	10.7618
AC144831.1	Rods	0.00203809	-0.00237408	951810	0.500182	0.899825	0.925595	0.521512	0.483676
AC144833.1	Rods	0	-0.00444051	945711	0.496977	0.0309365	0.0523725	0	0.604595
AC145212.1	Rods	0.00023359	-0.00226682	948481	0.498433	0.211235	0.278472	0.130378	0.44337
AC145676.2	Rods	0.00458818	0.00458818	961388	0.505215	3.53898e-07	1.30309e-06	1.04302	0
AC147651.3	Rods	0.00409394	0.000921523	947725	0.498035	0.14669	0.202015	0.130378	0.523982
AC159540.1	Rods	0.0106712	0.00438128	953918	0.50129	0.551128	0.624207	1.30378	1.04796
AC187652.1	Rods	0.00232835	-0.00219211	949340	0.498884	0.409891	0.488666	0.260756	0.483676
ACAA1	Rods	0.0538578	-0.0153749	915099	0.48089	0.000906015	0.00209316	5.47588	9.39137
ACAA2	Rods	0.191734	0.115651	1.00518e+06	0.528228	2.70906e-05	7.92111e-05	15.7757	10.8021
ACACA	Rods	0.0599659	-0.138742	808864	0.425063	4.17706e-22	4.91297e-21	5.21512	20.2741
ACACB	Rods	0.0175693	-0.00954764	939084	0.493494	0.0630439	0.0980115	1.95567	3.26481
ACAD10	Rods	0.117858	0.0805735	1021628	0.536872	3.64807e-13	2.36275e-12	11.9948	4.71584
ACAD11	Rods	0.00992747	-0.00100763	952492	0.500541	0.828367	0.867756	1.56454	1.45103
ACAD8	Rods	0.0652874	0.03046	981411	0.515738	0.000487765	0.00117969	7.43155	4.27247
ACAD9	Rods	0.0527106	-0.000421095	943887	0.496019	0.458293	0.535589	6.64928	7.45667
ACADL	Rods	0.000444429	-0.00128511	950017	0.49924	0.458081	0.535397	0.130378	0.282144
ACADM	Rods	0.128235	-0.0695229	864106	0.454093	4.1403e-08	1.68979e-07	13.0378	22.4506
ACADS	Rods	0.00195088	-0.00674374	938531	0.493204	0.00222119	0.00479687	0.130378	1.49133
ACADSB	Rods	0.0335681	-0.0392703	901032	0.473498	2.06767e-06	6.95036e-06	3.91134	9.14954
ACADVL	Rods	0.189186	-0.0342217	870881	0.457653	2.3494e-06	7.84381e-06	17.2099	26.441
ACAP1	Rods	0.024099	0.0125454	963580	0.506367	0.028957	0.0495411	2.9987	1.73317
ACAP2	Rods	0.199593	-0.0157667	898430	0.472131	0.00124084	0.00279753	17.0795	23.3777
ACAP2-IT1	Rods	0.0214944	0.000937046	955031	0.501875	0.576327	0.645723	2.9987	2.61991
ACAP3	Rods	0.248005	0.102383	1001590	0.526342	0.000842884	0.00195899	20.8605	16.4047
ACAT1	Rods	0.111526	-0.113854	834798	0.438692	8.63726e-13	5.43566e-12	12.2555	24.3853
ACAT2	Rods	0.0455993	-0.44422	679318	0.356986	9.87504e-54	4.52044e-52	5.3455	33.0915
ACBD3	Rods	0.20728	0.0147906	909778	0.478094	0.00993956	0.0189582	16.9492	22.2894
ACBD4	Rods	0.0503174	0.0276419	968494	0.50895	0.0249157	0.0432653	5.21512	3.46634
ACBD5	Rods	0.28026	-0.0215341	888156	0.466732	0.000491028	0.00118742	22.8162	30.7537
ACBD6	Rods	0.0205019	-0.0744764	851840	0.447647	3.16418e-17	2.7649e-16	1.95567	12.4547
ACBD7	Rods	0.0427947	0.0374913	989990	0.520246	2.61575e-12	1.59013e-11	5.08475	1.04796
ACCS	Rods	0.0095685	0.00438451	952610	0.500602	0.76433	0.815348	1.04302	0.927046
ACD	Rods	0.0375477	0.00888211	950768	0.499634	0.930131	0.945726	4.1721	4.27247
ACER2	Rods	0.00858425	0.00315208	951250	0.499888	0.951407	0.963839	0.782269	0.806127
ACER3	Rods	0.0285717	-0.0524721	884069	0.464584	5.23247e-10	2.58839e-09	2.86832	9.95566
ACHE	Rods	0.00461669	-0.117771	842565	0.442773	6.35287e-21	6.95153e-20	0.912647	12.2934
ACIN1	Rods	0.448535	0.0993797	948838	0.49862	0.891499	0.919249	31.1604	35.5099
ACKR2	Rods	0.00609305	0.00389458	952703	0.500651	0.671191	0.73272	0.65189	0.523982
ACKR3	Rods	0.00259519	-0.000315265	950203	0.499338	0.647128	0.711143	0.391134	0.523982
ACLY	Rods	0.0805164	-0.291882	715670	0.376089	3.79358e-40	1.06495e-38	8.60495	32.89
ACN9	Rods	0.0805291	0.0305345	951090	0.499804	0.970796	0.977448	7.04042	7.25514
ACO1	Rods	0.050297	-0.123978	814348	0.427945	2.99668e-21	3.3372e-20	4.95437	19.4277
ACO2	Rods	0.22318	-0.0263799	880546	0.462732	7.32593e-05	0.000201223	21.2516	29.5848
ACOT1	Rods	0.00280913	-0.00488818	948356	0.498367	0.365854	0.444425	0.521512	0.846433
ACOT11	Rods	0.0129959	-0.0264653	913118	0.479849	6.54592e-07	2.3318e-06	0.912647	4.95768
ACOT13	Rods	0.0887536	-0.0517814	864570	0.454337	1.44354e-09	6.84181e-09	8.60495	17.8557
ACOT2	Rods	0.0222543	0.000501103	952552	0.500572	0.866067	0.898876	2.86832	2.74083
ACOT7	Rods	0.0616088	-0.307819	744334	0.391152	1.27021e-36	3.13578e-35	5.3455	26.844
ACOT8	Rods	0.0403898	-0.000222577	947803	0.498076	0.692498	0.749537	5.60626	5.96534
ACOT9	Rods	0.0465376	-0.00998876	927134	0.487215	0.0132726	0.0245963	4.69361	7.29545
ACOX1	Rods	0.199902	-0.0719935	836962	0.439829	5.02008e-11	2.71236e-10	15.6454	28.7787
ACOX2	Rods	0.00545198	-0.00208617	945797	0.497022	0.168655	0.229205	0.65189	1.2495
ACOX3	Rods	0.0206815	0.000132218	944283	0.496227	0.268492	0.34193	2.21643	2.98267
ACOXL	Rods	0.000929115	-0.000564124	951642	0.500094	0.927018	0.943434	0.260756	0.241838
ACP1	Rods	0.189955	-0.0167586	891710	0.468599	0.000375527	0.000925434	17.9922	24.869
ACP2	Rods	0.0314692	-0.0121533	935585	0.491656	0.0846807	0.125577	4.56323	6.20717
ACP5	Rods	0.0433353	0.0250167	975763	0.51277	0.00100524	0.00230283	5.60626	3.06328
ACP6	Rods	0.0026299	-0.0131326	932927	0.490259	0.000514839	0.00124039	0.391134	2.33777
ACPL2	Rods	0.035012	-0.0118421	922615	0.48484	0.0031876	0.00668758	4.30248	7.33575
ACPP	Rods	0.00287514	-0.000673683	947810	0.49808	0.210649	0.278062	0.260756	0.644901
ACRBP	Rods	0.00632536	-0.000114932	944964	0.496584	0.104309	0.15017	0.521512	1.20919
ACRC	Rods	0.0176229	0.00447202	954192	0.501434	0.565269	0.636937	1.69492	1.41072
ACSBG1	Rods	0.0196866	0.00156469	949420	0.498926	0.718585	0.773936	1.95567	2.17654
ACSF2	Rods	0.00545454	-0.0125575	936664	0.492223	0.00676223	0.0133133	0.782269	2.33777
ACSF3	Rods	0.0369468	-0.00834083	935253	0.491481	0.0612855	0.0954652	3.78096	5.52197
ACSL1	Rods	0.141964	-0.0764688	906958	0.476612	0.00221884	0.00479687	12.9074	17.1705
ACSL3	Rods	0.235718	-0.700778	502681	0.264162	4.75903e-97	6.10596e-95	18.1226	63.4422
ACSL4	Rods	0.229403	-0.263009	735527	0.386524	3.95769e-29	6.83461e-28	17.2099	40.0645
ACSL5	Rods	0.00163128	-0.0272107	929755	0.488592	8.06256e-05	0.000219898	0.260756	2.5393
ACSL6	Rods	0.451379	0.195657	1.02342e+06	0.537813	4.86361e-05	0.000137487	29.987	25.917
ACSM5	Rods	0	-0.00342491	945711	0.496977	0.0309365	0.0523725	0	0.604595
ACSS1	Rods	0.00395232	-0.0274237	916193	0.481465	6.34226e-07	2.26479e-06	0.521512	4.23216
ACSS2	Rods	0.0201209	-0.0727487	868380	0.456339	1.24612e-13	8.40854e-13	2.21643	10.9633
ACSS3	Rods	0.0215549	-0.0783771	855232	0.44943	1.65128e-16	1.37185e-15	1.95567	12.1322
ACTA1	Rods	0.00167893	-0.00159977	950021	0.499242	0.459325	0.536267	0.130378	0.282144
ACTA2	Rods	0.0123557	-0.0142941	928085	0.487714	0.000418053	0.00102249	1.04302	3.50665
ACTB	Rods	0.28958	-0.799516	482540	0.253578	2.36636e-102	3.36818e-100	24.2503	68.1983
ACTC1	Rods	0.0100376	-0.0191395	937029	0.492415	0.00776977	0.015114	0.782269	2.29746
ACTG1	Rods	1.04867	-0.559917	672673	0.353494	3.51478e-35	8.23083e-34	58.6701	80.4111
ACTG2	Rods	0.00239659	0.000431029	950878	0.499693	0.788428	0.831608	0.260756	0.322451
ACTL6A	Rods	0.0646672	0.0140734	953048	0.500833	0.882314	0.912538	8.08344	8.02096
ACTL6B	Rods	0.00394096	-0.0399268	911523	0.479011	1.2934e-07	5.01373e-07	0.65189	4.83676
ACTN1	Rods	0.199689	0.0437879	970163	0.509827	0.203219	0.269523	17.8618	16.1628
ACTN2	Rods	0.00322875	-0.00124778	948108	0.498237	0.176509	0.237927	0.130378	0.483676
ACTN4	Rods	0.0984309	-0.172516	777838	0.408758	3.72755e-24	4.98621e-23	10.9518	28.6578
ACTR10	Rods	0.131497	-0.116733	833153	0.437827	4.68264e-12	2.78073e-11	15.2542	27.2471
ACTR1A	Rods	0.124067	-0.152097	808152	0.424689	3.41399e-17	2.97605e-16	12.6467	27.4889
ACTR1B	Rods	0.0970056	-0.0958261	856750	0.450227	8.02706e-10	3.89364e-09	11.2125	20.919
ACTR2	Rods	0.38623	-0.304426	710808	0.373534	5.4337e-30	9.84062e-29	29.5958	55.1794
ACTR3	Rods	0.13244	-0.25567	698514	0.367074	5.847e-41	1.69899e-39	12.1252	38.6941
ACTR3B	Rods	0.0335243	-0.0065465	936134	0.491944	0.0960054	0.139539	4.56323	6.20717
ACTR3C	Rods	0.006619	-0.0111255	930230	0.488841	0.000102008	0.000274033	0.260756	2.49899
ACTR5	Rods	0.0297569	0.0182855	970958	0.510244	0.000758305	0.00177509	3.78096	1.73317
ACTR6	Rods	0.107697	-0.00568748	912992	0.479783	0.00434391	0.00888734	10.1695	14.5506
ACTR8	Rods	0.0527083	-0.0149227	918779	0.482824	0.00254659	0.00544557	5.60626	9.06892
ACTRT3	Rods	0.007672	0.0012726	953999	0.501332	0.441915	0.518699	0.912647	0.644901
ACVR1	Rods	0.0140305	-0.0500261	884712	0.464922	3.43825e-11	1.89019e-10	1.69492	8.70617
ACVR1B	Rods	0.0692178	-0.110331	824418	0.433237	4.20684e-17	3.6428e-16	7.56193	20.8787
ACVR1C	Rods	0.0066182	-0.00569372	940370	0.494171	0.0169528	0.0307173	0.521512	1.69287
ACVR2A	Rods	0.0886502	-0.0291797	911086	0.478781	0.00245117	0.00524892	9.90874	14.1475
ACVR2B	Rods	0.19265	0.0876051	982526	0.516323	0.0199092	0.0354778	15.2542	12.5353
ACVRL1	Rods	0	-0.0180037	933439	0.490528	0.000123599	0.000327255	0	1.8944
ACY1	Rods	0.018872	0.015372	965760	0.507513	9.28656e-06	2.87399e-05	1.82529	0.322451
ACYP1	Rods	0.0888801	-0.0225707	906838	0.476549	0.000854386	0.00198395	9.64798	14.3894
ACYP2	Rods	0.0936605	-0.0682562	865490	0.45482	7.08914e-09	3.13716e-08	10.0391	19.1455
AD000090.2	Rods	0.00938294	-0.00263081	948205	0.498288	0.520706	0.59437	1.43416	1.77348
ADA	Rods	0	-0.00421036	944944	0.496574	0.021563	0.0380416	0	0.685208
ADAL	Rods	0.12019	0.0486164	961003	0.505013	0.420275	0.497433	10.5606	9.87505
ADAM10	Rods	0.167042	-0.0955261	815402	0.428499	3.36455e-15	2.54352e-14	13.4289	28.6578
ADAM11	Rods	0.0124856	-0.022725	915907	0.481315	4.31417e-06	1.39312e-05	1.1734	4.91737
ADAM12	Rods	0.000901858	-0.000158587	954030	0.501349	0.128519	0.179962	0.391134	0.120919
ADAM15	Rods	0.0638382	0.039637	988411	0.519416	5.7856e-06	1.83926e-05	7.43155	3.58726
ADAM17	Rods	0.127458	0.026121	939758	0.493848	0.368366	0.446822	11.2125	12.8174
ADAM19	Rods	0.170704	0.104495	1020387	0.53622	3.01659e-09	1.38789e-08	14.9935	7.98065
ADAM20	Rods	0.00924424	0.00164099	947066	0.497689	0.291944	0.367684	0.782269	1.2495
ADAM20P1	Rods	0.0153985	0.0100204	965744	0.507504	0.000853825	0.0019829	2.34681	0.846433
ADAM22	Rods	0.037928	-0.253967	766623	0.402865	2.60986e-34	5.8558e-33	2.9987	22.37
ADAM23	Rods	0.012423	-0.189926	785038	0.412542	5.59506e-33	1.17846e-31	1.1734	18.6618
ADAM28	Rods	0.00131168	-0.0560378	904763	0.475459	7.75741e-10	3.77389e-09	0.130378	5.03829
ADAM32	Rods	0.0233275	-0.0124322	932272	0.489915	0.014487	0.0266498	2.60756	4.63523
ADAM33	Rods	0.00171645	-0.00652214	937766	0.492802	0.001584	0.00351295	0.130378	1.57195
ADAM8	Rods	0.0140813	0.000564915	946208	0.497238	0.353982	0.432526	1.69492	2.25715
ADAM9	Rods	0.153726	-0.0330211	883812	0.464449	1.65048e-05	4.97192e-05	13.6897	21.322
ADAMTS1	Rods	0.12364	-0.410323	732454	0.384909	1.89904e-37	4.84575e-36	6.91004	29.9073
ADAMTS10	Rods	0.000444429	-0.00713739	938891	0.493393	0.00258473	0.00552001	0.130378	1.45103
ADAMTS12	Rods	0.00229908	-0.00701852	939681	0.493808	0.00370126	0.00767246	0.130378	1.37042
ADAMTS13	Rods	0.00172411	-0.00477679	941979	0.495016	0.0103353	0.0196064	0.130378	1.12858
ADAMTS16	Rods	0	-0.0034028	946862	0.497582	0.0537135	0.0851111	0	0.483676
ADAMTS17	Rods	0.00145301	-0.00347715	945424	0.496826	0.049583	0.0793738	0.130378	0.76582
ADAMTS18	Rods	0.0140557	-0.0125511	924275	0.485712	4.86135e-05	0.000137444	0.782269	3.66788
ADAMTS19	Rods	0.00526674	-0.0101684	932520	0.490045	0.000274747	0.000691957	0.260756	2.25715
ADAMTS2	Rods	0.00121511	-0.00661232	942740	0.495416	0.0145385	0.0267255	0.130378	1.04796
ADAMTS20	Rods	0.00863454	-0.00877098	935034	0.491366	0.00191372	0.00418259	0.521512	2.25715
ADAMTS3	Rods	0.109535	0.100048	1034003	0.543375	5.68301e-36	1.36595e-34	9.5176	0.846433
ADAMTS4	Rods	0.00929636	-0.0573665	919764	0.483342	1.40081e-05	4.25783e-05	1.04302	4.35308
ADAMTS5	Rods	0	-0.0442005	913497	0.480048	1.94633e-08	8.24463e-08	0	3.99033
ADAMTS6	Rods	0.0115636	-0.000114138	943256	0.495687	0.0804669	0.120068	0.782269	1.65256
ADAMTS7	Rods	0.00382659	0.000471156	950494	0.499491	0.671388	0.73272	0.260756	0.362757
ADAMTS9	Rods	0.00884556	-0.0867684	904651	0.4754	4.07465e-09	1.84575e-08	0.521512	5.44135
ADAMTS9-AS2	Rods	0.00186257	-0.000817083	950965	0.499738	0.846681	0.883487	0.391134	0.44337
ADAMTSL1	Rods	0	-0.000579747	950313	0.499395	0.335588	0.413058	0	0.120919
ADAMTSL3	Rods	0.00827747	-0.00500711	945052	0.496631	0.129403	0.181088	0.65189	1.33011
ADAMTSL4	Rods	0.0034259	-0.000735883	949607	0.499024	0.596274	0.665168	0.65189	0.846433
ADAMTSL5	Rods	0.0019866	-0.00307682	947040	0.497676	0.150449	0.206463	0.260756	0.725514
ADAP1	Rods	0.004737	-0.0141836	930222	0.488837	0.000101395	0.000272587	0.260756	2.49899
ADAP2	Rods	0.0107013	-0.0073883	929538	0.488478	0.000409841	0.00100402	0.782269	3.10359
ADAR	Rods	0.396442	-0.139038	802902	0.42193	3.03827e-13	1.98189e-12	28.6832	46.1911
ADARB1	Rods	0.16214	-0.225985	742159	0.390009	2.66177e-29	4.63178e-28	14.2112	36.3563
ADARB2	Rods	0.0142875	-0.0406465	899319	0.472598	8.98574e-09	3.93631e-08	1.43416	6.93269
ADAT1	Rods	0.0469504	0.0014509	944220	0.496194	0.410964	0.489273	4.69361	5.48166
ADAT2	Rods	0.00339719	-0.00504663	943026	0.495566	0.0488102	0.0784676	0.521512	1.41072
ADC	Rods	0.0381675	0.022501	971277	0.510412	0.00307353	0.00647435	4.56323	2.49899
ADCK1	Rods	0.0202551	0.0110875	962400	0.505747	0.0266828	0.045944	2.47718	1.33011
ADCK2	Rods	0.0181636	-0.0220941	929902	0.488669	0.0105899	0.0200154	3.12907	5.36074
ADCK3	Rods	0.0285809	0.00569224	950078	0.499272	0.832726	0.871405	2.73794	2.90206
ADCK4	Rods	0.0186557	-0.00145914	947214	0.497767	0.48299	0.559095	2.08605	2.5393
ADCK5	Rods	0.0270871	0.0175538	971368	0.51046	0.000368548	0.000909835	3.65059	1.57195
ADCY1	Rods	0.762059	0.542131	1202424	0.631881	2.25221e-47	8.51306e-46	42.1121	20.2338
ADCY10	Rods	0	-0.00365648	947628	0.497985	0.0783274	0.117415	0	0.403063
ADCY2	Rods	0.00492437	-0.0678503	883544	0.464308	3.21064e-13	2.08835e-12	0.521512	7.6582
ADCY3	Rods	0.00918813	-0.13178	836621	0.43965	2.56948e-22	3.08388e-21	0.782269	12.8577
ADCY4	Rods	0.0046725	0.000542427	949060	0.498737	0.422845	0.500248	0.391134	0.644901
ADCY5	Rods	0.0382258	-0.073464	861543	0.452746	3.27734e-14	2.30807e-13	2.73794	12.3337
ADCY6	Rods	0.0408373	0.00252345	952478	0.500533	0.906002	0.931148	5.08475	4.99798
ADCY7	Rods	0.00626397	-0.0109697	931828	0.489681	0.000326596	0.00081332	0.391134	2.45869
ADCY8	Rods	0.00622058	-0.0257371	923697	0.485409	5.93853e-06	1.88557e-05	0.260756	3.1842
ADCY9	Rods	0.036168	-0.00058285	944538	0.496361	0.374227	0.452484	3.52021	4.27247
ADCYAP1	Rods	0.00511614	-0.00171739	946959	0.497633	0.101778	0.146852	0.130378	0.604595
ADCYAP1R1	Rods	0	-0.0145685	935740	0.491737	0.000340793	0.000845554	0	1.65256
ADD1	Rods	1.56483	0.819808	1299036	0.682652	3.74105e-56	1.88804e-54	68.3181	58.7263
ADD2	Rods	0.0333516	-0.507321	666030	0.350003	6.53722e-61	3.781e-59	2.60756	32.3257
ADD3	Rods	0.563497	-0.0382491	913534	0.480068	0.0611323	0.0952591	37.8096	42.2007
ADH1B	Rods	0.00356069	0.00216383	952795	0.5007	0.387844	0.465704	0.260756	0.120919
ADH5	Rods	0.0677439	-0.0926033	835791	0.439213	6.47603e-15	4.78843e-14	7.69231	19.8307
ADHFE1	Rods	0.0197149	0.00192398	948707	0.498551	0.640717	0.705886	2.08605	2.37807
ADI1	Rods	0.0377875	-0.0852406	840565	0.441722	4.92593e-17	4.25536e-16	3.91134	15.6792
ADIPOR1	Rods	0.299301	0.148516	1021459	0.536783	2.42357e-05	7.13444e-05	26.4668	21.2011
ADIPOR2	Rods	0.156983	-0.122734	817038	0.429359	4.17885e-15	3.13182e-14	13.2986	27.9323
ADIRF	Rods	0.0165998	-0.0810578	861343	0.452641	4.30359e-16	3.47703e-15	1.43416	10.923
ADIRF-AS1	Rods	0.0047063	-0.00368048	942557	0.49532	0.0304883	0.0518739	0.391134	1.33011
ADK	Rods	0.0704328	-0.0646933	873894	0.459237	3.95574e-08	1.617e-07	8.86571	16.969
ADM	Rods	0.0722003	-0.170314	825273	0.433686	3.50508e-17	3.05254e-16	7.43155	20.395
ADM5	Rods	0.0245936	0.0203125	968131	0.508759	6.47691e-05	0.000179445	2.47718	0.725514
ADNP	Rods	0.302308	0.0636394	938923	0.49341	0.476102	0.552385	23.8592	27.1665
ADNP2	Rods	0.0664355	0.00153302	933715	0.490673	0.10186	0.146946	6.77966	8.74647
ADO	Rods	0.0764115	-0.015142	904611	0.475379	0.000243802	0.000618295	7.95306	13.1399
ADORA1	Rods	0.00138744	-0.0232881	916686	0.481724	1.53047e-07	5.87024e-07	0.130378	3.78879
ADORA2B	Rods	0.0100843	-0.0476292	884058	0.464578	3.24405e-12	1.9519e-11	1.04302	8.14188
ADORA3	Rods	0.0075839	-0.0243136	920440	0.483697	3.98582e-06	1.29328e-05	0.521512	3.78879
ADPGK	Rods	0.0319832	-0.0201283	919118	0.483002	0.000785061	0.00183302	3.78096	7.21483
ADPGK-AS1	Rods	0.000718705	-0.00231312	948485	0.498435	0.211848	0.278917	0.130378	0.44337
ADPRH	Rods	0.0527905	0.0400268	977223	0.513537	2.96443e-05	8.61387e-05	4.56323	1.8944
ADPRHL1	Rods	0.00135197	-0.00441209	946188	0.497228	0.0707074	0.107999	0.130378	0.685208
ADPRHL2	Rods	0.0210393	-0.00542903	948974	0.498692	0.72867	0.783778	3.25945	3.50665
ADPRM	Rods	0.0932043	0.0655383	1010328	0.530934	3.64248e-10	1.82314e-09	10.691	4.63523
ADRA1A	Rods	0.000420237	-0.00222983	949252	0.498838	0.310057	0.387205	0.130378	0.362757
ADRA2A	Rods	0.00110516	0.00102544	952321	0.500451	0.379552	0.456769	0.130378	0.0403063
ADRA2C	Rods	0.00538325	-0.0272981	911693	0.4791	1.46181e-07	5.62823e-07	0.65189	4.83676
ADRB1	Rods	0.00542834	-0.0795247	865631	0.454894	8.68227e-17	7.37791e-16	0.521512	9.5526
ADRB2	Rods	0.00325736	-0.0171886	931923	0.489731	0.000736741	0.00172861	0.65189	2.70052
ADRB3	Rods	0.00336234	0.00275078	952796	0.5007	0.387487	0.465337	0.260756	0.120919
ADRBK1	Rods	0.0358731	-0.0218958	916484	0.481618	0.000616266	0.00146404	4.43286	8.14188
ADRBK2	Rods	0.0480164	-0.0791329	864694	0.454402	2.95281e-12	1.78373e-11	4.1721	13.3817
ADRM1	Rods	0.0621612	-0.010373	933679	0.490654	0.106935	0.153571	7.1708	9.02862
ADSL	Rods	0.050296	-0.0144406	920160	0.48355	0.0044799	0.00911541	5.99739	9.35107
ADSS	Rods	0.0314419	-0.109311	848004	0.445631	6.81e-16	5.4156e-15	3.78096	14.5506
ADSSL1	Rods	0.032368	-0.0895939	825058	0.433573	2.91455e-22	3.49343e-21	2.21643	15.6389
AEBP1	Rods	0.0207718	0.0128716	963379	0.506262	0.00663619	0.0131062	2.21643	0.967352
AEBP2	Rods	0.123366	-0.0542998	864136	0.454109	3.46746e-08	1.42508e-07	12.6467	22.1685
AEN	Rods	0.00461999	-0.00136266	949325	0.498876	0.575948	0.645378	0.782269	1.00766
AES	Rods	0.31741	-0.285369	701380	0.36858	1.57207e-32	3.24733e-31	28.8136	54.1314
AF001548.5	Rods	0.00238981	0.00163252	953273	0.500951	0.35326	0.431892	0.391134	0.201532
AF038458.5	Rods	0	-0.00374079	946094	0.497179	0.0371253	0.0614952	0	0.564289
AF127577.10	Rods	0.00504012	0.000429185	954377	0.501531	0.366343	0.444901	0.912647	0.604595
AF127936.7	Rods	0.0189093	-0.0408227	898063	0.471938	7.93006e-09	3.49402e-08	1.56454	7.21483
AF129408.17	Rods	0.00501892	0.00341793	959078	0.504001	0.00311625	0.00655222	1.04302	0.241838
AF131215.2	Rods	0.0171947	-0.0132056	921119	0.484054	0.000110699	0.000295289	1.69492	4.91737
AF131215.3	Rods	0	-0.00307048	946862	0.497582	0.0537135	0.0851111	0	0.483676
AF131215.4	Rods	0.00223471	-0.000595056	949257	0.49884	0.311153	0.38751	0.130378	0.362757
AF131215.5	Rods	0.00254782	-0.000543962	948874	0.498639	0.257002	0.328745	0.130378	0.403063
AF131215.8	Rods	0	-0.00162029	948396	0.498388	0.115469	0.164046	0	0.322451
AF131215.9	Rods	0.0120806	-0.0239445	918019	0.482425	1.90278e-05	5.68027e-05	1.43416	4.95768
AF131216.5	Rods	0.0663491	0.0536686	1.01941e+06	0.535709	3.83069e-23	4.82651e-22	8.60495	1.45103
AF131216.6	Rods	0.387732	0.374617	1213759	0.637838	5.254e-130	1.00761e-127	29.0743	1.77348
AF131217.1	Rods	0.00860801	-0.000277147	947440	0.497885	0.328322	0.405265	0.782269	1.20919
AF146191.4	Rods	0.00126312	-0.000813066	950870	0.499688	0.785603	0.830792	0.260756	0.322451
AF165138.7	Rods	0.0379606	-0.1271	830021	0.436181	2.35701e-21	2.6524e-20	2.08605	15.0343
AF186192.1	Rods	0.00569328	0.00170647	949157	0.498788	0.48424	0.560004	0.521512	0.76582
AF186192.6	Rods	0.00467646	0.00335412	955754	0.502255	0.0488841	0.0785448	0.65189	0.201532
AF213884.2	Rods	0.00222041	-0.000381249	949727	0.499087	0.484328	0.560039	0.260756	0.44337
AFAP1	Rods	0.0165905	-0.0840529	858831	0.451321	3.29697e-16	2.68289e-15	1.69492	11.447
AFAP1-AS1	Rods	0.00217936	0.000535891	949640	0.499042	0.377721	0.454808	0.130378	0.322451
AFAP1L1	Rods	0.0649774	0.049146	994840	0.522795	6.37014e-12	3.72457e-11	6.12777	1.57195
AFAP1L2	Rods	0.00453563	-0.030467	912243	0.479389	4.02248e-08	1.64318e-07	0.260756	4.39339
AFF1	Rods	0.554076	0.196335	1.02039e+06	0.536221	0.000463289	0.00112557	38.3312	36.84
AFF2	Rods	0.130143	0.0940169	1017992	0.534961	1.57197e-12	9.68865e-12	11.3429	4.474
AFF3	Rods	0.0448966	-0.0742639	867136	0.455685	5.10969e-12	3.02251e-11	3.91134	12.898
AFF4	Rods	0.805637	0.011333	913284	0.479936	0.075524	0.114559	44.7197	55.4615
AFG3L2	Rods	0.134827	-0.0461281	889754	0.467571	5.19323e-05	0.000146418	12.9074	19.7501
AFMID	Rods	0.00378078	-0.0151105	930068	0.488757	0.000347907	0.000861916	0.65189	2.90206
AFTPH	Rods	0.260413	-0.0630062	845000	0.444053	1.13837e-08	4.94279e-08	21.6428	34.2201
AGA	Rods	0.0196195	-0.00973031	926444	0.486852	0.0013796	0.00308594	2.08605	4.75615
AGAP1	Rods	0.874259	0.2541	1046255	0.549814	3.91228e-06	1.271e-05	46.6754	42.362
AGAP1-IT1	Rods	0	-0.0154804	926920	0.487102	7.07233e-06	2.22195e-05	0	2.5796
AGAP2	Rods	0.0119851	-0.0198261	916064	0.481397	9.99862e-07	3.48241e-06	0.65189	4.39339
AGAP2-AS1	Rods	0.0110897	-1.20274e-05	948073	0.498218	0.470279	0.547162	1.1734	1.53164
AGAP3	Rods	0.119183	-0.0283383	888296	0.466805	2.04808e-05	6.09309e-05	11.6037	18.5812
AGAP4	Rods	0.0078267	0.00584103	967092	0.508213	1.19743e-05	3.66533e-05	2.08605	0.44337
AGAP6	Rods	0.0262368	0.0133223	955353	0.502044	0.510181	0.583782	2.60756	2.21685
AGAP8	Rods	0.00191222	-0.000789884	948191	0.49828	0.248748	0.32055	0.260756	0.604595
AGBL2	Rods	0.00276052	-0.00200436	946274	0.497273	0.107549	0.154202	0.260756	0.806127
AGBL3	Rods	0.0230866	0.0030014	946139	0.497202	0.43091	0.507614	2.60756	3.1842
AGBL4	Rods	0.026795	0.0166416	971926	0.510753	0.000126194	0.000333738	3.52021	1.37042
AGBL5	Rods	0.0578684	0.0213788	982362	0.516237	0.000701267	0.0016524	8.21382	4.91737
AGER	Rods	0.0182018	0.0054942	949366	0.498898	0.703315	0.75978	1.82529	2.05562
AGFG1	Rods	0.105626	-0.129234	794296	0.417407	2.80381e-21	3.13006e-20	9.77836	26.441
AGFG2	Rods	0.015666	-0.00855749	933619	0.490623	0.0092695	0.0177732	1.69492	3.58726
AGGF1	Rods	0.31366	0.0740874	951915	0.500237	0.979038	0.984605	23.3377	25.0302
AGK	Rods	0.051114	-0.00225559	943946	0.496049	0.448983	0.526182	6.25815	7.0133
AGL	Rods	0.226228	-0.154221	808828	0.425044	1.99175e-15	1.53113e-14	15.9061	31.6808
AGMAT	Rods	0.00312677	0.00177989	953265	0.500947	0.355393	0.433627	0.391134	0.201532
AGO1	Rods	0.114893	-0.00757105	891502	0.46849	8.60386e-06	2.67726e-05	8.3442	15.0746
AGO2	Rods	0.0677071	-0.00780253	930142	0.488795	0.0689069	0.105577	8.08344	10.3587
AGO3	Rods	0.150777	-0.0315836	890654	0.468044	6.29492e-05	0.000174949	12.6467	19.6292
AGO4	Rods	0.179329	0.0672026	977972	0.51393	0.0540653	0.0856535	15.9061	13.6235
AGPAT1	Rods	0.0281261	-0.0457997	888042	0.466671	1.78824e-08	7.60501e-08	3.91134	10.5603
AGPAT2	Rods	0.0161065	-0.0211625	920075	0.483505	0.000111298	0.000296714	1.95567	5.23982
AGPAT3	Rods	0.9042	0.671507	1.26722e+06	0.665932	3.25133e-65	2.08577e-63	49.8044	24.6272
AGPAT4	Rods	0.00106529	-0.050667	900174	0.473047	1.79166e-10	9.23141e-10	0.260756	5.64289
AGPAT5	Rods	0.0610248	-0.190335	760731	0.399769	1.22566e-31	2.4272e-30	6.25815	26.1588
AGPAT6	Rods	0.0691144	-0.0352892	895610	0.470648	7.77039e-06	2.42953e-05	6.77966	12.7368
AGPAT9	Rods	0.00438289	-0.0493984	906856	0.476558	3.70794e-09	1.68888e-08	0.260756	4.95768
AGPS	Rods	0.0638542	-0.0410814	888116	0.46671	3.14528e-07	1.16164e-06	5.86701	12.7368
AGRN	Rods	0.00502847	-0.00333627	946839	0.49757	0.211192	0.278472	0.521512	1.00766
AGT	Rods	0.163745	0.0604753	970892	0.51021	0.144149	0.199324	14.3416	12.6965
AGTPBP1	Rods	0.580284	0.21463	1.04178e+06	0.547464	3.1347e-06	1.03014e-05	39.2438	34.0185
AGTR1	Rods	0.00293088	-0.000347735	950205	0.499339	0.647651	0.711502	0.391134	0.523982
AGTRAP	Rods	0.00929785	-0.00175754	945955	0.497105	0.302081	0.378587	1.43416	2.01532
AHCTF1	Rods	0.141402	0.00960692	918964	0.482921	0.0213716	0.0378175	12.1252	15.9613
AHCY	Rods	0.0857056	-0.0453091	879546	0.462207	7.51645e-07	2.65598e-06	10.2999	17.9363
AHCYL1	Rods	0.289194	-0.140068	803652	0.422324	5.285e-14	3.66809e-13	24.3807	40.79
AHCYL2	Rods	0.156866	-0.206006	758313	0.398498	6.1123e-28	1.00144e-26	10.4302	31.4792
AHDC1	Rods	0.0186464	-0.0929674	833329	0.43792	2.03735e-21	2.30263e-20	1.69492	14.1475
AHI1	Rods	1.01877	0.631319	1.22923e+06	0.645967	1.06734e-43	3.44176e-42	53.8462	35.1471
AHNAK	Rods	0.104201	-0.131484	820226	0.431034	1.39867e-18	1.33136e-17	6.25815	20.5562
AHNAK2	Rods	0.0465891	-0.726269	652852	0.343078	2.87083e-64	1.79738e-62	2.86832	33.8976
AHR	Rods	0.0833071	-0.145321	817063	0.429372	3.43672e-18	3.20766e-17	8.08344	22.0476
AHRR	Rods	0	-0.00492098	946094	0.497179	0.0371253	0.0614952	0	0.564289
AHSA1	Rods	0.157582	-0.119539	818114	0.429924	3.03968e-14	2.14402e-13	15.3846	29.5445
AHSA2	Rods	0.167025	0.0044219	917824	0.482322	0.0300504	0.0512007	15.7757	19.871
AIDA	Rods	0.0172574	-0.0140326	924986	0.486086	0.000680279	0.00160627	1.95567	4.75615
AIF1	Rods	0.00302104	-0.091469	890604	0.468018	4.26662e-12	2.5453e-11	0.391134	6.77146
AIF1L	Rods	0.0180207	-0.0380892	905651	0.475925	1.27105e-06	4.36352e-06	2.47718	7.29545
AIFM1	Rods	0.108198	0.0322455	960878	0.504947	0.421247	0.498519	10.4302	9.59291
AIFM2	Rods	0.00796289	-0.010813	934048	0.490848	0.00245302	0.00525226	0.782269	2.61991
AIFM3	Rods	0.014898	-0.0238435	912270	0.479404	1.39649e-06	4.7708e-06	1.30378	5.44135
AIG1	Rods	0.0934859	-0.073015	839677	0.441255	3.96363e-13	2.56076e-12	9.38722	21.443
AIM1	Rods	0.00439773	-0.00607007	944986	0.496596	0.125504	0.176273	0.65189	1.33011
AIM2	Rods	0.00161529	-0.00471152	941978	0.495015	0.0103273	0.0195952	0.130378	1.12858
AIMP1	Rods	0.180695	0.0120454	919980	0.483455	0.0454023	0.0735208	16.558	20.5562
AIMP2	Rods	0.0460145	0.00750522	957572	0.50321	0.475654	0.55197	5.47588	4.83676
AIP	Rods	0.0515535	-0.0459396	879865	0.462375	1.91919e-08	8.13725e-08	6.12777	13.6235
AIPL1	Rods	3.17096	2.87508	1765292	0.927672	0	0	90.0913	21.7654
AJ271736.10	Rods	0.0357569	0.0237865	974354	0.512029	0.000117599	0.000312823	4.1721	1.77348
AJAP1	Rods	0.00156728	-0.043872	906373	0.476305	4.93409e-09	2.22016e-08	0.391134	5.1189
AJUBA	Rods	0.00800621	-0.0017348	945668	0.496954	0.226593	0.294869	1.04302	1.65256
AK1	Rods	0.0299355	-0.00594009	944658	0.496424	0.41984	0.497177	4.30248	4.99798
AK2	Rods	0.21625	0.0858488	982542	0.516332	0.0415481	0.0680112	19.8175	17.6139
AK3	Rods	0.0220189	-0.0581037	873811	0.459193	1.37729e-11	7.83175e-11	3.12907	11.3261
AK4	Rods	0.151708	-0.210236	742147	0.390003	2.23588e-30	4.144e-29	12.3859	34.6634
AK5	Rods	0.00256563	-0.020126	927042	0.487166	1.43566e-05	4.3572e-05	0.130378	2.70052
AK7	Rods	0.00999964	-0.000601337	951885	0.500222	0.919626	0.941036	1.1734	1.12858
AK9	Rods	0.146753	-0.00643047	910305	0.478371	0.00668534	0.0131804	14.2112	19.0649
AKAP1	Rods	0.273535	0.136491	1009189	0.530335	8.88845e-05	0.00024098	20.339	15.5179
AKAP10	Rods	0.105895	-0.0412228	879794	0.462337	6.28519e-07	2.24529e-06	9.90874	17.5333
AKAP11	Rods	0.53239	-0.486648	650223	0.341696	1.15982e-43	3.73335e-42	32.7249	63.7646
AKAP12	Rods	0.484322	-2.10694	343246	0.180378	9.26822e-166	3.01531e-163	22.5554	76.9045
AKAP13	Rods	0.104603	-0.17164	785702	0.412892	3.35832e-24	4.50554e-23	8.08344	25.7557
AKAP17A	Rods	0.0533676	-0.0255799	900324	0.473126	1.55533e-05	4.69693e-05	5.86701	11.3261
AKAP3	Rods	0.00353123	-0.00962851	939386	0.493653	0.0053471	0.0107384	0.260756	1.53164
AKAP5	Rods	0.00677495	-0.00445751	944950	0.496577	0.103565	0.149158	0.521512	1.20919
AKAP6	Rods	0.119088	-0.333716	729242	0.383221	5.82911e-35	1.34601e-33	10.8214	33.5752
AKAP7	Rods	0.0439677	-0.0820727	830398	0.43638	1.39709e-18	1.33055e-17	4.43286	17.1705
AKAP8	Rods	0.103323	-0.0166952	901235	0.473605	0.000222984	0.000568267	9.5176	15.1149
AKAP8L	Rods	0.356527	0.154486	998286	0.524606	0.00596881	0.0119226	25.9452	23.5389
AKAP9	Rods	1.56479	0.956764	1297622	0.681908	3.66636e-60	2.07445e-58	64.2764	44.5385
AKIP1	Rods	0.0637802	0.00828974	944390	0.496283	0.499337	0.57285	7.04042	7.85973
AKIRIN1	Rods	0.155738	-0.0282317	895058	0.470359	0.000401191	0.000985082	15.515	21.7251
AKIRIN2	Rods	0.0929418	-0.0752764	837204	0.439956	4.9726e-13	3.19562e-12	10.5606	22.7328
AKNA	Rods	0.436032	0.364137	1194631	0.627786	4.02495e-67	2.69598e-65	33.2464	9.18984
AKNAD1	Rods	0	-0.00313032	947245	0.497783	0.0647895	0.0999408	0	0.44337
AKR1A1	Rods	0.0958627	0.0161511	944794	0.496495	0.575213	0.644673	9.5176	10.3587
AKR1B1	Rods	0.0722254	-0.0817193	857131	0.450428	1.66044e-10	8.57713e-10	9.25684	19.0649
AKR1C1	Rods	0.0141158	-0.0672892	873428	0.458992	2.27142e-13	1.49613e-12	1.69492	9.87505
AKR1C2	Rods	0.0126079	-0.0782188	856664	0.450182	4.52308e-18	4.18942e-17	0.782269	10.8021
AKR1C3	Rods	0.0292504	-0.0888881	840434	0.441653	1.69992e-19	1.70451e-18	1.95567	13.7042
AKR1E2	Rods	0.00379806	-0.00256168	952744	0.500673	0.691298	0.748575	0.782269	0.644901
AKR7A2	Rods	0.0341863	-0.0271203	907898	0.477106	5.59447e-05	0.000156809	4.69361	9.31076
AKR7A3	Rods	0	-0.00290533	946862	0.497582	0.0537135	0.0851111	0	0.483676
AKT1	Rods	0.0823846	0.0122695	942121	0.49509	0.429302	0.50598	9.12647	10.2781
AKT1S1	Rods	0.0343945	0.00244024	948967	0.498688	0.763089	0.814263	4.43286	4.71584
AKT2	Rods	0.278753	0.140412	1004303	0.527767	0.000603264	0.00143634	21.7731	17.6139
AKT3	Rods	0.429687	-0.236944	748735	0.393465	5.12667e-22	6.00661e-21	30.5085	53.0834
AKT3-IT1	Rods	0.00476187	0.00347174	952886	0.500748	0.491409	0.565713	0.391134	0.241838
AKTIP	Rods	0.133043	-0.03158	881052	0.462998	4.58111e-06	1.4767e-05	12.5163	20.3144
AL009178.1	Rods	0.00587799	0.000510016	946294	0.497283	0.108912	0.155787	0.260756	0.806127
AL020996.1	Rods	0.000638649	-0.0024654	950484	0.499485	0.668198	0.730946	0.260756	0.362757
AL022476.2	Rods	0.00329298	0.00149829	952498	0.500544	0.634983	0.70084	0.391134	0.282144
AL049829.1	Rods	0.00154052	-0.00279369	947339	0.497833	0.12183	0.171824	0.130378	0.564289
AL096677.1	Rods	0.000332586	-0.000979941	949634	0.499039	0.376153	0.45409	0.130378	0.322451
AL117190.2	Rods	0	-0.00276997	948012	0.498186	0.0949488	0.138103	0	0.362757
AL132709.5	Rods	0.0168017	-0.00407057	936601	0.49219	0.0107675	0.0203057	1.04302	2.61991
AL132709.8	Rods	0	-0.00617814	943794	0.495969	0.0126423	0.0234982	0	0.806127
AL136376.1	Rods	0.00549583	-0.00695226	937775	0.492807	0.0080157	0.0155641	0.65189	2.09593
AL136419.6	Rods	0.00459929	-0.00284942	951675	0.500111	0.954503	0.966385	0.912647	0.886739
AL137127.1	Rods	0.00230816	0.000682029	951263	0.499895	0.922905	0.941632	0.260756	0.282144
AL139099.1	Rods	0.00726758	0.00491076	955834	0.502296	0.0897893	0.132064	0.782269	0.322451
AL161626.1	Rods	0.0264077	0.0117139	956316	0.50255	0.388717	0.466537	2.47718	1.97501
AL161784.1	Rods	0	-0.00284572	946862	0.497582	0.0537135	0.0851111	0	0.483676
AL161915.1	Rods	0.00761456	0.00563933	952608	0.500601	0.657059	0.720621	0.521512	0.403063
AL353147.1	Rods	0.00589158	0.000325972	948583	0.498486	0.465108	0.541907	0.782269	1.08827
AL353354.1	Rods	0.00493055	0.00290372	956981	0.502899	0.0157166	0.0286427	0.782269	0.201532
AL353354.2	Rods	0.00430153	0.000151906	950382	0.499432	0.748169	0.801158	0.65189	0.76582
AL353791.1	Rods	0.00099251	-0.00222884	947723	0.498034	0.146474	0.201907	0.130378	0.523982
AL354822.1	Rods	0.00393101	0.001981	950977	0.499744	0.850332	0.885319	0.391134	0.44337
AL357673.1	Rods	0.0082765	-0.0030556	950413	0.499448	0.819272	0.859316	1.30378	1.41072
AL358113.1	Rods	0.00547321	0.000525712	954250	0.501464	0.492495	0.566432	1.30378	1.00766
AL359973.1	Rods	0.000483559	-0.012299	933139	0.49037	0.000204599	0.000524864	0.130378	2.05562
AL360154.1	Rods	0.000262627	-0.00230002	950016	0.499239	0.45777	0.535205	0.130378	0.282144
AL391152.1	Rods	0.00100631	-0.00117264	951255	0.49989	0.919832	0.941036	0.260756	0.282144
AL441883.1	Rods	0.0101062	0.00308604	951438	0.499986	0.994915	0.996501	1.04302	1.04796
AL590822.2	Rods	0.00823529	0.00643634	957851	0.503357	0.0100809	0.0191896	0.912647	0.241838
AL591479.1	Rods	0.00649948	0.00582702	957374	0.503106	0.00665573	0.0131334	0.782269	0.161225
AL592183.1	Rods	0.0684146	-0.0224041	897679	0.471736	4.40354e-05	0.000125337	8.3442	14.1475
AL592494.5	Rods	0	-0.00426176	946478	0.49738	0.044618	0.0723345	0	0.523982
AL592528.1	Rods	0.00888378	0.00536442	951846	0.500201	0.889768	0.917937	0.521512	0.483676
AL627309.1	Rods	0.00302529	0.000544059	953445	0.501041	0.471714	0.548447	0.65189	0.44337
AL645728.1	Rods	0.0122059	0.00683904	958302	0.503594	0.0828578	0.123342	1.56454	0.846433
AL662800.1	Rods	0.0102988	0.00891594	960808	0.504911	0.00136634	0.0030574	1.30378	0.322451
ALAD	Rods	0.120576	-0.0100182	916838	0.481804	0.0141271	0.0260719	12.1252	15.921
ALAS1	Rods	0.0469454	-0.0917698	860827	0.45237	1.52122e-11	8.62594e-11	6.25815	15.5985
ALCAM	Rods	0.030444	-0.0354475	909427	0.47791	1.45745e-05	4.41965e-05	3.12907	7.53728
ALDH16A1	Rods	0.0109752	-0.00505732	940680	0.494333	0.105384	0.15161	2.08605	3.22451
ALDH18A1	Rods	0.0261673	-0.0455419	895112	0.470387	2.05721e-07	7.76472e-07	3.78096	9.67352
ALDH1A1	Rods	0.0126378	0.000331413	950211	0.499342	0.795901	0.837938	1.43416	1.57195
ALDH1A2	Rods	0.00811883	-0.0493813	885472	0.465321	3.77023e-12	2.26251e-11	0.912647	7.85973
ALDH1A3	Rods	0.000417376	0.000417376	952704	0.500652	0.0722092	0.109971	0.130378	0
ALDH1B1	Rods	0.00521096	-0.00820304	943322	0.495722	0.108526	0.155381	1.04302	1.8944
ALDH1L1	Rods	0.00154249	-0.0253301	914080	0.480355	8.77214e-08	3.47434e-07	0.260756	4.19186
ALDH1L1-AS2	Rods	0	-0.00669688	941492	0.49476	0.00442831	0.00901748	0	1.04796
ALDH1L2	Rods	0.0149569	-0.00638987	940057	0.494006	0.0427392	0.0697541	1.1734	2.37807
ALDH2	Rods	0.206897	-0.123813	797555	0.41912	1.32234e-16	1.10563e-15	18.1226	35.0262
ALDH3A1	Rods	0.000387181	-0.00227283	949249	0.498836	0.309401	0.386863	0.130378	0.362757
ALDH3A2	Rods	0.168968	-0.210831	776639	0.408129	3.97203e-22	4.68695e-21	14.6023	32.769
ALDH3B1	Rods	0.00083163	-0.00227003	946272	0.497272	0.107414	0.154044	0.260756	0.806127
ALDH4A1	Rods	0.0260221	-0.00843526	933104	0.490352	0.0202035	0.0359496	2.73794	4.67553
ALDH5A1	Rods	0.0209983	-0.0689036	855098	0.449359	1.35899e-16	1.13523e-15	1.95567	12.0919
ALDH6A1	Rods	0.0614658	-0.14525	795490	0.418035	1.61441e-23	2.07572e-22	6.77966	23.0552
ALDH7A1	Rods	0.0652972	-0.0602462	864610	0.454358	8.95941e-11	4.73822e-10	6.25815	15.4776
ALDH8A1	Rods	0.00479009	0.00355918	952976	0.500795	0.542446	0.616174	0.521512	0.362757
ALDH9A1	Rods	0.110175	-0.107939	819358	0.430577	4.68173e-16	3.77085e-15	10.5606	24.7078
ALDOA	Rods	0.878885	-0.583432	633974	0.333157	5.04579e-45	1.72152e-43	55.1499	82.9907
ALDOC	Rods	1.76095	0.18404	1017251	0.534572	0.003469	0.00722884	75.8801	74.0024
ALG1	Rods	0.0263784	0.0107289	960598	0.5048	0.129144	0.18074	3.12907	2.17654
ALG10	Rods	0.0241624	0.0082709	952172	0.500372	0.906948	0.931909	2.47718	2.41838
ALG10B	Rods	0.0240568	0.00502699	952284	0.500431	0.90571	0.9309	3.25945	3.1842
ALG11	Rods	0.0282112	-0.00204121	940906	0.494452	0.202343	0.268479	3.78096	4.91737
ALG12	Rods	0.0175988	-0.00627559	940088	0.494022	0.115996	0.164693	2.60756	3.78879
ALG13	Rods	0.0465928	-0.00495276	929158	0.488279	0.0280566	0.0481457	5.3455	7.73881
ALG14	Rods	0.0232632	-0.0127437	922292	0.48467	0.00046387	0.00112683	2.34681	5.44135
ALG2	Rods	0.0415799	-0.025586	913864	0.480241	0.000722366	0.00169773	5.73664	9.67352
ALG3	Rods	0.0283233	0.0122569	955700	0.502226	0.513866	0.587704	3.12907	2.70052
ALG5	Rods	0.0453838	0.00282982	950890	0.499699	0.951269	0.963753	5.99739	6.04595
ALG6	Rods	0.0175025	-0.00740781	945725	0.496984	0.395947	0.47409	2.60756	3.1842
ALG8	Rods	0.0389091	0.00259942	933774	0.490704	0.0411395	0.0674696	3.65059	5.56227
ALK	Rods	0.00242064	-0.0162092	934016	0.490831	0.000519619	0.00125092	0.260756	2.09593
ALKBH1	Rods	0.0204577	-0.00963536	935643	0.491686	0.0401427	0.0659477	2.73794	4.39339
ALKBH2	Rods	0.0190186	0.00219212	955076	0.501898	0.54077	0.614807	2.60756	2.21685
ALKBH3	Rods	0.0410973	-0.00742102	938877	0.493386	0.18014	0.241819	5.08475	6.3684
ALKBH4	Rods	0.0242221	0.00805463	957137	0.502981	0.333557	0.41089	2.73794	2.13624
ALKBH5	Rods	0.379102	-0.0143289	871592	0.458027	6.09473e-05	0.000169838	29.987	41.4752
ALKBH6	Rods	0.0120178	-0.0237454	924374	0.485764	0.000218369	0.00055713	1.43416	4.27247
ALKBH7	Rods	0.170835	0.0961338	1023218	0.537707	2.56881e-08	1.07293e-07	17.601	10.4796
ALKBH8	Rods	0.0143768	-0.00987713	941326	0.494673	0.124105	0.174642	2.08605	3.14389
ALMS1	Rods	0.527826	0.347527	1115442	0.586172	1.18578e-22	1.44798e-21	33.8983	19.6695
ALMS1-IT1	Rods	0.0063071	0.0058117	958136	0.503507	0.00061712	0.0014655	0.782269	0.0806127
ALOX12B	Rods	0.00112719	-0.0024281	948868	0.498636	0.255901	0.328282	0.130378	0.403063
ALOX15B	Rods	0.0032255	-0.0132742	936689	0.492236	0.00165142	0.00365358	0.260756	1.81378
ALOX5	Rods	0.000743572	-0.0183367	925860	0.486545	8.45773e-06	2.63449e-05	0.130378	2.82144
ALOX5AP	Rods	0.00834536	-0.0340189	912758	0.47966	1.43726e-07	5.5419e-07	0.521512	4.59492
ALPK1	Rods	0.0135369	-0.0233046	922161	0.484601	0.000121001	0.000321124	1.56454	4.63523
ALPK2	Rods	0.00359243	-0.0268515	917468	0.482135	2.17067e-07	8.16928e-07	0.130378	3.70818
ALPK3	Rods	0.0137779	-0.0333381	919934	0.483431	6.64513e-05	0.000183742	1.69492	4.99798
ALPL	Rods	0.0792634	0.064238	1019927	0.535978	4.13603e-22	4.87415e-21	8.86571	1.65256
ALS2	Rods	0.145032	-0.00369665	905724	0.475963	0.00200847	0.00437288	12.7771	18.1378
ALS2CL	Rods	0.00154341	-0.000293671	951259	0.499893	0.921368	0.941282	0.260756	0.282144
ALS2CR11	Rods	0.0861755	0.062989	1012244	0.531941	9.28936e-13	5.82592e-12	9.77836	3.42604
ALS2CR12	Rods	0.0258017	-0.0382483	900446	0.47319	1.726e-07	6.58831e-07	2.47718	7.85973
ALX1	Rods	0.0055875	0.0055875	960147	0.504563	1.91147e-06	6.4443e-06	0.912647	0
ALX3	Rods	0.000810672	0.0005953	953178	0.500901	0.213971	0.280476	0.260756	0.0806127
ALYREF	Rods	0.0451592	0.00953797	965538	0.507396	0.132072	0.184654	7.1708	5.64289
AMACR	Rods	0.0220282	-0.00401225	932915	0.490253	0.00348154	0.00725083	1.1734	3.14389
AMBRA1	Rods	0.0486235	0.00192062	945297	0.496759	0.528478	0.602298	6.12777	6.77146
AMD1	Rods	0.306415	-0.267524	736866	0.387228	3.8699e-26	5.76027e-25	24.1199	46.7956
AMDHD2	Rods	0.0168777	0.00474318	959381	0.504161	0.159594	0.217785	2.73794	1.8944
AMER1	Rods	0.00228349	-0.0142754	935290	0.491501	0.0020689	0.00449533	0.521512	2.21685
AMER2	Rods	0.391279	-0.0546497	867146	0.455691	1.1916e-05	3.64871e-05	26.4668	37.0415
AMER2-AS1	Rods	0.000636233	-0.00278305	946184	0.497226	0.0704941	0.107719	0.130378	0.685208
AMER3	Rods	0.0460856	0.0153105	961922	0.505496	0.181206	0.243143	4.95437	3.86941
AMFR	Rods	0.176685	-0.0610492	855474	0.449557	4.84713e-08	1.96944e-07	18.3833	28.819
AMH	Rods	0.00175998	-0.00115135	948199	0.498284	0.249907	0.321839	0.260756	0.604595
AMICA1	Rods	0.00357995	-0.0164046	933704	0.490667	0.000719043	0.00169035	0.391134	2.25715
AMIGO1	Rods	0.0892025	-0.0895545	859204	0.451517	2.50035e-10	1.27068e-09	8.99609	18.5006
AMIGO2	Rods	0.0389004	-0.118739	843879	0.443464	6.51618e-18	5.97175e-17	2.60756	13.9863
AMMECR1	Rods	0.104764	0.0753269	1010266	0.530901	1.00462e-10	5.28687e-10	10.2999	4.23216
AMMECR1L	Rods	0.0418889	-0.0220942	928365	0.487862	0.0197447	0.0352089	4.95437	7.37606
AMN	Rods	0.0105648	0.00654999	957261	0.503047	0.0786703	0.117773	1.1734	0.564289
AMN1	Rods	0.123842	0.0619601	1.00732e+06	0.529352	1.15896e-06	4.00361e-06	13.8201	8.02096
AMOT	Rods	0.0163628	-0.00867626	933762	0.490698	0.011295	0.0212368	1.82529	3.70818
AMOTL1	Rods	0.0175299	-0.134677	812204	0.426818	4.93306e-25	6.96709e-24	2.34681	16.9287
AMOTL2	Rods	0.0700306	0.0377551	977734	0.513805	0.00242258	0.00519014	7.1708	4.474
AMPD2	Rods	0.0140217	-0.116525	807915	0.424564	6.05064e-27	9.41389e-26	1.69492	16.7674
AMPD3	Rods	0.00156053	-0.0694043	861890	0.452928	4.40948e-18	4.08629e-17	0.260756	9.67352
AMPH	Rods	0.421913	0.086617	976110	0.512952	0.175416	0.237155	29.8566	28.7384
AMT	Rods	0.0216156	-0.0137255	929359	0.488384	0.00413754	0.00850044	2.21643	4.55462
AMY2B	Rods	0.0828317	0.0376025	976169	0.512983	0.0141868	0.026174	8.99609	6.44901
AMZ1	Rods	0.0043013	0.00256895	951267	0.499897	0.924442	0.941966	0.260756	0.282144
AMZ2	Rods	0.129553	-0.112966	809698	0.425501	1.21183e-16	1.0179e-15	13.0378	27.9726
ANAPC1	Rods	0.0703946	0.0276433	978298	0.514102	0.00554583	0.0111216	8.60495	5.80411
ANAPC10	Rods	0.0406185	0.00446495	949536	0.498987	0.823993	0.86377	4.95437	5.15921
ANAPC11	Rods	0.0920064	-0.0722004	855731	0.449692	3.07033e-10	1.54782e-09	10.2999	20.395
ANAPC13	Rods	0.0943855	-0.00739301	926944	0.487115	0.0652824	0.10059	11.0821	13.7042
ANAPC15	Rods	0.0534303	0.00265201	942200	0.495132	0.348866	0.427255	5.99739	7.0133
ANAPC16	Rods	0.382371	0.184176	1047285	0.550355	9.11802e-08	3.60193e-07	32.9857	26.2394
ANAPC2	Rods	0.0452674	0.0180407	968410	0.508905	0.0326514	0.0550149	5.60626	3.8291
ANAPC4	Rods	0.0483414	-0.0312109	913949	0.480286	0.000931411	0.00214802	6.12777	10.0363
ANAPC5	Rods	0.136003	-0.0249833	888939	0.467143	4.38481e-05	0.000124882	12.9074	19.9516
ANAPC7	Rods	0.0581816	-0.00256644	923594	0.485354	0.00932097	0.0178587	5.73664	8.78678
ANG	Rods	0.00236364	-0.0169354	926436	0.486848	3.21521e-05	9.30252e-05	0.391134	3.02297
ANGEL1	Rods	0.0724272	0.0374457	974936	0.512335	0.0148167	0.0271767	8.21382	5.84442
ANGEL2	Rods	0.108081	0.0170196	923684	0.485402	0.0299846	0.0511029	9.5176	12.7368
ANGPT1	Rods	0.00917987	-0.00310607	946546	0.497416	0.219138	0.286712	0.65189	1.16888
ANGPT2	Rods	0.00646362	-0.0599923	915724	0.481219	5.04903e-07	1.81759e-06	0.521512	4.27247
ANGPTL1	Rods	0.0238689	-0.015242	917604	0.482206	2.24204e-05	6.63542e-05	1.56454	5.15921
ANGPTL2	Rods	0.00419891	-0.0210886	922996	0.48504	7.32178e-06	2.29755e-05	0.391134	3.38573
ANGPTL4	Rods	0.0172397	-0.0421832	887496	0.466385	3.80998e-11	2.0845e-10	1.30378	8.06127
ANGPTL6	Rods	0	-0.00368709	945328	0.496775	0.025813	0.0445475	0	0.644901
ANK1	Rods	0.0143653	-0.127951	844962	0.444033	4.41701e-20	4.6196e-19	1.04302	12.2531
ANK2	Rods	1.73063	0.119372	983183	0.516669	0.156552	0.214002	66.3625	71.0601
ANK3	Rods	0.840526	-0.256936	825592	0.433854	5.10726e-09	2.29298e-08	44.5893	56.4692
ANKAR	Rods	0.0847138	0.0534002	979792	0.514887	0.00107401	0.00244869	7.30117	4.4337
ANKDD1A	Rods	0.0145239	-0.0371658	893200	0.469382	3.06625e-10	1.54619e-09	1.1734	7.33575
ANKEF1	Rods	0.0561645	0.0402426	974127	0.51191	0.000151426	0.0003961	4.1721	1.81378
ANKFY1	Rods	0.0930472	-0.00229141	927532	0.487424	0.0580207	0.0909551	9.5176	12.2531
ANKH	Rods	0.176374	-0.0920146	848810	0.446055	2.22524e-09	1.03767e-08	16.1669	27.2471
ANKHD1	Rods	0.027039	0.00610608	942702	0.495396	0.205649	0.27225	2.47718	3.42604
ANKHD1-EIF4EBP3	Rods	0.00782901	0.00421076	957070	0.502946	0.0354557	0.0591978	0.912647	0.322451
ANKIB1	Rods	0.119043	-0.17293	770468	0.404886	1.65272e-24	2.26909e-23	12.5163	31.318
ANKLE1	Rods	0.00814455	0.00493783	952984	0.500799	0.540312	0.61444	0.521512	0.362757
ANKLE2	Rods	0.177668	-0.00500494	895184	0.470425	0.000347754	0.000861653	14.472	21.2011
ANKMY1	Rods	0.00603336	-9.17229e-05	948940	0.498674	0.515779	0.589548	0.782269	1.04796
ANKMY2	Rods	0.120581	-0.0246819	900264	0.473094	0.000258131	0.00065327	10.4302	16.1225
ANKRA2	Rods	0.0621531	-0.0118846	927916	0.487626	0.0400714	0.0658484	7.43155	9.95566
ANKRD10	Rods	0.204785	0.0257169	932166	0.489859	0.240981	0.311422	19.6871	22.7328
ANKRD10-IT1	Rods	0.0347646	0.0111855	961476	0.505262	0.180551	0.242335	4.56323	3.50665
ANKRD11	Rods	0.351142	-0.0355295	879934	0.462411	0.000132389	0.000348906	24.6415	33.7364
ANKRD12	Rods	1.45223	0.251428	1058679	0.556342	1.60518e-06	5.45817e-06	68.5789	68.7223
ANKRD13A	Rods	0.0501651	-0.0416284	893855	0.469726	1.25131e-06	4.2998e-06	5.47588	11.5679
ANKRD13B	Rods	0.0242392	-0.000141682	943209	0.495662	0.228756	0.297396	2.47718	3.34543
ANKRD13C	Rods	0.164672	0.0456977	955658	0.502204	0.766255	0.817067	14.9935	15.0343
ANKRD13D	Rods	0.0404859	-0.0339893	909537	0.477967	8.91746e-05	0.000241695	4.69361	9.06892
ANKRD16	Rods	0.0337631	0.0114071	946535	0.49741	0.506459	0.579852	3.25945	3.8291
ANKRD17	Rods	0.585306	0.105496	956218	0.502499	0.814273	0.854959	37.4185	42.1604
ANKRD18B	Rods	0.0195466	-0.0239004	913904	0.480262	2.77877e-06	9.19142e-06	1.30378	5.28013
ANKRD20A1	Rods	0.00159723	-0.000542867	952498	0.500544	0.634983	0.70084	0.391134	0.282144
ANKRD20A4	Rods	0.00288323	-0.00536767	942072	0.495065	0.0172253	0.0311398	0.260756	1.2495
ANKRD23	Rods	0.0138496	0.00569887	961130	0.50508	0.015712	0.0286371	1.82529	0.806127
ANKRD24	Rods	0.0118638	-0.0276743	916976	0.481877	3.3304e-06	1.09209e-05	0.912647	4.55462
ANKRD26	Rods	0.31939	0.125145	993042	0.521849	0.0109095	0.0205499	23.5984	20.9593
ANKRD27	Rods	0.0922585	0.0343673	958981	0.50395	0.47118	0.54807	8.08344	7.45667
ANKRD28	Rods	0.11526	-0.116994	836716	0.439699	1.07401e-12	6.70574e-12	11.734	23.6598
ANKRD29	Rods	0.00473679	-0.024029	930391	0.488926	0.00039218	0.000964385	0.65189	2.86175
ANKRD30BL	Rods	0.00709733	-0.00920677	941946	0.494998	0.0405019	0.0665019	0.65189	1.65256
ANKRD31	Rods	0.017135	0.00702532	954128	0.5014	0.557849	0.631065	1.56454	1.2898
ANKRD32	Rods	0.0749551	0.000507967	929516	0.488466	0.0506003	0.0808891	7.04042	9.51229
ANKRD33	Rods	0.352288	0.331708	1202836	0.632098	1.44917e-119	2.53869e-117	28.292	2.01532
ANKRD33B	Rods	0.0659716	0.0590262	1016809	0.534339	1.84629e-28	3.09453e-27	7.56193	0.685208
ANKRD34A	Rods	0.0286035	-0.00890369	936298	0.49203	0.0627407	0.0976068	3.25945	4.87707
ANKRD34B	Rods	0.00224259	0.0002279	950406	0.499444	0.562078	0.633969	0.130378	0.241838
ANKRD34C	Rods	0.00037694	-0.0071578	945024	0.496616	0.0410068	0.0672824	0.130378	0.806127
ANKRD35	Rods	0.00154301	-0.0190175	922504	0.484782	3.48218e-06	1.14043e-05	0.260756	3.30512
ANKRD36	Rods	0.40301	0.252248	1096116	0.576016	6.75746e-20	6.95168e-19	30.3781	16.7271
ANKRD36C	Rods	0.344437	0.172648	1.03347e+06	0.543096	3.65559e-07	1.3425e-06	26.0756	19.2664
ANKRD37	Rods	0.302715	-0.17016	820706	0.431286	1.11306e-11	6.37698e-11	23.9896	37.8073
ANKRD39	Rods	0.0372459	0.0145817	966941	0.508134	0.0470403	0.0758901	5.3455	3.70818
ANKRD40	Rods	0.101343	-0.123661	819076	0.43043	5.86395e-16	4.68576e-15	11.0821	24.9496
ANKRD42	Rods	0.12575	0.0568779	989482	0.519979	0.0012577	0.00283344	12.7771	9.06892
ANKRD44	Rods	0.032592	0.00276281	939430	0.493676	0.111683	0.159413	2.86832	4.15155
ANKRD45	Rods	0	-0.00963995	932288	0.489923	7.45293e-05	0.000204311	0	2.01532
ANKRD46	Rods	0.0866984	-0.0286363	909014	0.477693	0.00159817	0.00354221	10.0391	14.47
ANKRD49	Rods	0.0956004	0.0376116	958597	0.503749	0.501981	0.575293	8.3442	7.77912
ANKRD50	Rods	0.0252436	-0.0406857	902683	0.474366	6.49601e-07	2.31652e-06	2.73794	7.85973
ANKRD52	Rods	0.0433121	-0.0414283	907252	0.476767	4.33159e-05	0.000123482	4.69361	9.31076
ANKRD53	Rods	0.0384439	0.0353882	985733	0.518009	1.20866e-14	8.7522e-14	4.04172	0.44337
ANKRD54	Rods	0.0485671	0.000650445	945038	0.496623	0.500839	0.574241	5.73664	6.44901
ANKRD6	Rods	0.0254662	-0.0242786	912313	0.479426	1.93269e-05	5.76674e-05	2.60756	6.73116
ANKRD65	Rods	0	-0.053834	896240	0.470979	8.99648e-12	5.19021e-11	0	5.80411
ANKRD9	Rods	0.00223863	-0.0224792	926830	0.487055	5.87985e-05	0.000164176	0.521512	3.10359
ANKS1A	Rods	0.329064	0.155556	1.01378e+06	0.53275	0.000148959	0.000390207	25.4237	20.8384
ANKS1B	Rods	0.01115	-0.0752188	868612	0.456461	3.86081e-16	3.12901e-15	0.521512	9.27046
ANKS3	Rods	0.121875	0.0747187	1005323	0.528304	1.58963e-07	6.09075e-07	11.6037	6.04595
ANKS6	Rods	0.00628239	-0.0127047	934765	0.491225	0.003227	0.00676477	0.782269	2.5393
ANKUB1	Rods	0.00218641	-0.00454071	946349	0.497312	0.14437	0.199596	0.391134	0.927046
ANKZF1	Rods	0.22649	0.0981133	982421	0.516268	0.0354353	0.0591747	18.3833	16.0822
ANLN	Rods	0.00454672	-0.00759834	943990	0.496072	0.0397603	0.0653785	0.260756	1.04796
ANO1	Rods	0.0053324	-0.00448239	939406	0.493663	0.00542366	0.010885	0.260756	1.53164
ANO10	Rods	0.0210694	-0.0775714	868467	0.456385	4.99199e-13	3.20695e-12	2.73794	11.447
ANO2	Rods	1.16433	1.08374	1456093	0.765186	4.35537e-229	2.5597e-226	57.6271	7.37606
ANO3	Rods	0.0159861	0.0100552	959842	0.504403	0.0234913	0.0411329	1.56454	0.685208
ANO4	Rods	0.000780057	-0.0247338	923933	0.485533	3.62453e-06	1.18216e-05	0.130378	3.02297
ANO5	Rods	0.0228781	-0.148491	828346	0.435301	2.52559e-22	3.03721e-21	1.82529	14.7521
ANO6	Rods	0.0135995	-0.0779864	864674	0.454392	2.94292e-15	2.23311e-14	1.56454	10.6812
ANO7	Rods	0.010542	0.00482607	958676	0.50379	0.0632907	0.098328	1.56454	0.806127
ANO8	Rods	0.0122045	-0.0231478	928620	0.487996	0.0036117	0.0075056	2.34681	4.71584
ANP32A	Rods	0.467346	0.0369884	920081	0.483508	0.119333	0.168957	35.2021	41.9589
ANP32B	Rods	0.144795	-0.0790288	839593	0.441211	3.44433e-11	1.89184e-10	14.3416	26.4006
ANP32E	Rods	0.610576	0.139527	986529	0.518427	0.0851361	0.126023	40.1565	42.6038
ANPEP	Rods	0.0014347	-0.00130384	950490	0.499488	0.670112	0.732116	0.260756	0.362757
ANTXR1	Rods	0.0285534	-0.053485	889729	0.467558	1.34211e-08	5.78468e-08	3.38983	9.83474
ANTXR2	Rods	0.0162738	-0.0347508	909263	0.477823	3.09287e-06	1.01695e-05	2.21643	6.65054
ANXA1	Rods	0.0169859	-0.0961849	893509	0.469545	3.11241e-10	1.56764e-09	1.1734	7.25514
ANXA11	Rods	0.0172746	-0.125078	821924	0.431926	5.5991e-23	6.97743e-22	2.34681	15.8807
ANXA2	Rods	0.0588391	-0.250003	752617	0.395505	1.89504e-35	4.48386e-34	4.43286	25.4333
ANXA2R	Rods	0	-0.00112428	948779	0.498589	0.140979	0.195388	0	0.282144
ANXA3	Rods	0	-0.0205173	931522	0.48952	5.32129e-05	0.000149681	0	2.09593
ANXA4	Rods	0.202773	0.14294	1.05559e+06	0.554717	2.46867e-17	2.17594e-16	18.9048	8.46433
ANXA5	Rods	0.20691	-0.318294	693778	0.364585	1.09118e-39	3.01217e-38	15.515	42.7247
ANXA6	Rods	0.356373	-0.257954	839717	0.441277	7.06253e-09	3.12767e-08	28.1617	36.8803
ANXA7	Rods	0.1071	-0.0985538	831493	0.436955	7.98329e-14	5.47619e-13	10.9518	23.6598
AOAH	Rods	0.00957058	-0.0376482	907571	0.476934	2.51596e-08	1.05206e-07	0.65189	5.28013
AOC2	Rods	0.0060874	0.000524803	949704	0.499076	0.640095	0.705389	0.782269	0.967352
AOC3	Rods	0.0108439	0.00313982	952308	0.500444	0.837535	0.875699	1.1734	1.08827
AOX1	Rods	0.00248015	0.00105869	950876	0.499692	0.787721	0.831524	0.260756	0.322451
AP000230.1	Rods	0.000739816	-0.00566887	944651	0.49642	0.0346473	0.058077	0.130378	0.846433
AP000240.9	Rods	0.00446552	0.00359433	955369	0.502052	0.0873267	0.12891	0.65189	0.241838
AP000254.8	Rods	0.00312209	-0.000467114	949434	0.498933	0.486937	0.561817	0.391134	0.604595
AP000318.1	Rods	0.335786	0.144426	1.0319e+06	0.542268	1.06671e-07	4.17763e-07	23.8592	15.921
AP000344.3	Rods	0.0188681	0.0150087	967203	0.508271	3.83153e-05	0.000109949	2.21643	0.564289
AP000350.4	Rods	0.0367581	-0.00517515	945508	0.49687	0.508182	0.581714	5.08475	5.68319
AP000350.5	Rods	0.00444769	-0.00341473	947135	0.497725	0.198651	0.264234	0.391134	0.846433
AP000442.1	Rods	0.00367549	-0.000805685	947138	0.497727	0.198962	0.264513	0.391134	0.846433
AP000462.1	Rods	0.00974501	0.00866864	955756	0.502256	0.0487789	0.0784311	0.65189	0.201532
AP000462.2	Rods	0.00756183	0.00631353	958613	0.503757	0.00174838	0.0038522	0.912647	0.161225
AP000473.5	Rods	0	-0.00145074	948396	0.498388	0.115469	0.164046	0	0.322451
AP000473.8	Rods	0.00251376	0.000825553	950406	0.499444	0.562078	0.633969	0.130378	0.241838
AP000487.5	Rods	0.00854324	0.00223947	952196	0.500385	0.850579	0.885475	1.04302	0.967352
AP000487.6	Rods	0.000548607	-0.00211043	949251	0.498837	0.309838	0.387091	0.130378	0.362757
AP000525.9	Rods	0.00589237	0.00267411	952592	0.500593	0.661556	0.724551	0.521512	0.403063
AP000640.10	Rods	0.00990627	0.00776787	955952	0.502359	0.124121	0.174649	0.912647	0.44337
AP000692.10	Rods	0.00296819	-0.000870164	949437	0.498935	0.487582	0.562373	0.391134	0.604595
AP000692.9	Rods	0.00595727	0.00477144	952129	0.50035	0.770938	0.821147	0.391134	0.322451
AP000704.5	Rods	0.00950322	0.00463782	952135	0.500353	0.85353	0.888243	0.912647	0.846433
AP000708.1	Rods	0.000477543	-0.00501702	945410	0.496819	0.049057	0.0787532	0.130378	0.76582
AP000769.1	Rods	0.0255258	0.0134645	963450	0.506299	0.0307234	0.0522154	2.9987	1.73317
AP000769.7	Rods	0.00757888	0.00593846	959078	0.504002	0.00311233	0.00654473	1.04302	0.241838
AP000783.1	Rods	0.0269422	0.022488	970444	0.509974	6.8604e-07	2.43692e-06	2.47718	0.483676
AP000997.1	Rods	0.0682132	0.0655603	1032197	0.542426	1.2219e-43	3.92624e-42	8.73533	0.241838
AP000997.2	Rods	0.410714	0.369864	1183297	0.62183	1.37936e-90	1.58054e-88	27.7705	3.70818
AP001046.5	Rods	0.00574294	-0.0091138	937934	0.49289	0.0170195	0.0308229	1.04302	2.45869
AP001055.6	Rods	0	-0.00276272	947245	0.497783	0.0647895	0.0999408	0	0.44337
AP001062.7	Rods	0.0495281	0.0106365	951598	0.500071	0.988182	0.991284	5.60626	5.60258
AP001258.4	Rods	0.00847261	-0.00414808	944383	0.496279	0.198497	0.264068	1.43416	2.17654
AP001372.2	Rods	0.0295505	-0.00533681	942141	0.495101	0.254177	0.3266	3.78096	4.75615
AP001412.1	Rods	0.00764629	0.00317413	957716	0.503285	0.07436	0.112935	1.30378	0.644901
AP001437.1	Rods	0.00546232	0.00474908	955275	0.502003	0.0365902	0.0609143	0.521512	0.120919
AP001462.6	Rods	0.00248817	-0.00383706	949508	0.498973	0.544444	0.617866	0.521512	0.725514
AP001468.58	Rods	0.00040164	-0.00250231	948482	0.498433	0.211388	0.278648	0.130378	0.44337
AP001469.9	Rods	0.000477543	-0.0028303	948866	0.498635	0.255535	0.327951	0.130378	0.403063
AP001579.1	Rods	0.00177317	-0.00053794	951260	0.499893	0.921752	0.941282	0.260756	0.282144
AP001597.1	Rods	0.00246663	-0.00553164	943299	0.49571	0.0413211	0.0676822	0.391134	1.2495
AP001626.2	Rods	0.00136102	-0.00448203	946272	0.497272	0.107482	0.154129	0.260756	0.806127
AP001816.1	Rods	0.0313752	0.00596538	947798	0.498074	0.638158	0.703534	3.78096	4.19186
AP002954.4	Rods	0.00942521	0.0067439	953092	0.500856	0.56605	0.63766	0.65189	0.483676
AP003068.23	Rods	0.00383657	-0.000942044	950203	0.499338	0.647128	0.711143	0.391134	0.523982
AP003068.9	Rods	0.00231582	-0.000583216	950493	0.49949	0.671069	0.732678	0.260756	0.362757
AP003733.1	Rods	0.00278624	-0.00366107	947677	0.49801	0.32196	0.398586	0.65189	1.04796
AP003774.4	Rods	0.00034489	-0.00649899	945025	0.496617	0.0410382	0.0673278	0.130378	0.806127
AP003774.6	Rods	0.00104588	-0.00433	946186	0.497227	0.0706007	0.107864	0.130378	0.685208
AP005482.1	Rods	0.000960972	-0.00312076	946572	0.497429	0.0846895	0.125577	0.130378	0.644901
AP006216.11	Rods	0	-0.00400788	946478	0.49738	0.044618	0.0723345	0	0.523982
AP006222.2	Rods	0.00544027	0.00185885	957158	0.502992	0.0575419	0.0902977	1.04302	0.44337
AP006621.5	Rods	0.0177921	0.00714281	949969	0.499215	0.768364	0.818884	1.56454	1.73317
AP1AR	Rods	0.0353129	-0.07323	873880	0.459229	5.2378e-11	2.82748e-10	3.78096	11.9307
AP1B1	Rods	0.174957	0.0261271	938850	0.493371	0.413194	0.490998	17.0795	19.1052
AP1G1	Rods	0.384095	0.144436	1.01773e+06	0.534826	0.0001777	0.000459809	30.2477	25.6348
AP1G2	Rods	0.035036	-0.0411415	892621	0.469078	7.15537e-08	2.86818e-07	3.65059	9.87505
AP1M1	Rods	0.0412788	-0.0280931	917275	0.482034	0.00109457	0.00249212	4.95437	8.50464
AP1S1	Rods	0.0242723	-0.0223284	923894	0.485512	0.00180128	0.00396204	3.12907	6.00564
AP1S2	Rods	0.305286	0.057887	945716	0.496979	0.736217	0.791056	22.5554	24.7481
AP1S3	Rods	0.0829215	0.056653	999150	0.52506	3.65013e-11	2.00125e-10	7.30117	2.29746
AP2A1	Rods	0.10289	-0.0365068	886171	0.465688	4.63964e-06	1.49478e-05	10.0391	17.0496
AP2A2	Rods	0.230057	0.079742	979207	0.514579	0.0809846	0.120761	21.5124	19.7098
AP2B1	Rods	0.245417	-0.263316	713714	0.375061	5.67093e-32	1.14291e-30	21.9035	46.5941
AP2M1	Rods	0.345935	-0.17675	767874	0.403523	5.32933e-19	5.18117e-18	28.6832	48.811
AP2S1	Rods	0.0614965	-0.0489838	870898	0.457662	6.77216e-10	3.31761e-09	5.99739	14.5506
AP3B1	Rods	0.0635341	-0.0976597	831862	0.437149	1.22423e-16	1.02784e-15	6.25815	18.8634
AP3B2	Rods	0.272341	0.192941	1.08068e+06	0.567906	6.48839e-24	8.58475e-23	21.9035	8.948
AP3D1	Rods	0.303869	-0.0775177	828330	0.435292	2.05521e-10	1.05209e-09	24.1199	38.6538
AP3M1	Rods	0.0573374	-0.0354091	894452	0.47004	3.53053e-06	1.15501e-05	6.25815	12.374
AP3M2	Rods	0.168373	-0.0260992	896818	0.471283	0.000686519	0.00161933	16.2973	22.1685
AP3S1	Rods	0.126985	-0.0208976	915271	0.480981	0.0148135	0.0271735	13.9505	17.9363
AP3S2	Rods	0.0881298	-0.0122495	930518	0.488993	0.101762	0.146852	10.2999	12.495
AP4B1	Rods	0.0994201	0.0701969	1.00819e+06	0.529812	1.88341e-10	9.67951e-10	9.90874	4.03063
AP4E1	Rods	0.0553506	0.00407546	944539	0.496361	0.446413	0.523406	5.08475	5.84442
AP4M1	Rods	0.0565715	0.0334284	981288	0.515673	0.000179048	0.000463099	6.64928	3.54696
AP4S1	Rods	0.0234457	-0.00667732	944487	0.496334	0.368987	0.447367	3.52021	4.23216
AP5B1	Rods	0.013378	0.00515353	956171	0.502474	0.316088	0.392824	1.82529	1.33011
AP5M1	Rods	0.145175	0.0351927	948743	0.49857	0.843024	0.88073	13.5593	14.2684
AP5S1	Rods	0.0159494	0.00435234	950020	0.499241	0.783454	0.82914	1.69492	1.85409
AP5Z1	Rods	0.0131412	-0.0061523	939624	0.493778	0.0665853	0.102381	1.82529	3.06328
APAF1	Rods	0.0542357	-0.0140942	923817	0.485472	0.00864645	0.0167052	5.47588	8.46433
APBA1	Rods	0.0488569	-0.152918	803035	0.422	4.46493e-25	6.32554e-24	3.65059	19.347
APBA2	Rods	0.0102456	-0.11116	845307	0.444214	1.10798e-20	1.198e-19	0.65189	11.8501
APBA3	Rods	0.0354409	0.0252893	975842	0.512811	1.48639e-05	4.50066e-05	4.04172	1.49133
APBB1	Rods	0.1199	-0.117522	829592	0.435956	1.706e-13	1.13727e-12	12.6467	25.2721
APBB1IP	Rods	0.00602832	-0.0361806	913772	0.480193	7.86482e-08	3.13475e-07	0.260756	4.23216
APBB2	Rods	0.0523087	-0.0793702	866016	0.455097	1.5112e-10	7.82172e-10	6.38853	15.2761
APBB3	Rods	0.0392284	0.00851571	955623	0.502186	0.628156	0.694989	5.3455	4.91737
APC	Rods	0.29626	-0.635857	618116	0.324824	2.33794e-58	1.26394e-56	19.5567	52.5595
APC2	Rods	0.0199543	-0.0854715	835374	0.438994	3.0613e-20	3.23702e-19	2.21643	14.4297
APCDD1	Rods	0.000312544	-0.0114759	938881	0.493388	0.00256439	0.00547922	0.130378	1.45103
APEH	Rods	0.0250944	-0.0255416	917576	0.482192	0.00031793	0.000793257	3.38983	6.93269
APEX1	Rods	0.155156	0.00584115	920998	0.48399	0.0442535	0.0720384	15.1239	18.6618
APEX2	Rods	0.00856554	-0.00817643	938704	0.493295	0.0186221	0.0333572	0.912647	2.25715
APH1A	Rods	0.0840673	0.0216543	944587	0.496386	0.550019	0.623068	8.73533	9.63321
APH1B	Rods	0.0501792	-0.0210437	925640	0.48643	0.0190425	0.0340466	6.5189	9.18984
API5	Rods	0.121883	-0.0573964	874223	0.45941	6.86259e-07	2.43722e-06	12.7771	20.9996
APIP	Rods	0.0690861	-0.0393362	912940	0.479756	0.00211961	0.00459728	8.3442	12.374
APITD1	Rods	0.0402338	0.0153922	960904	0.504961	0.210281	0.277637	4.56323	3.58726
APLF	Rods	0.0105046	-0.012369	932965	0.490279	0.00620774	0.0123551	1.56454	3.50665
APLN	Rods	0.00221793	-0.00436793	943129	0.49562	0.0173687	0.0313649	0.130378	1.00766
APLP1	Rods	0.09593	-0.149619	798501	0.419617	9.21872e-21	1.00033e-19	9.38722	25.5139
APLP2	Rods	1.53979	-1.01038	578858	0.304193	9.87869e-61	5.642e-59	62.7119	92.6642
APMAP	Rods	0.0614528	-0.107017	810338	0.425838	2.68764e-21	3.0133e-20	5.73664	20.6368
APOA1BP	Rods	0.0428465	-0.0205992	902986	0.474525	1.30628e-05	3.9811e-05	4.82399	9.95566
APOBEC2	Rods	0.014194	-0.00680543	931569	0.489545	0.00125833	0.00283416	0.912647	3.02297
APOBEC3A	Rods	0	-0.00423115	947628	0.497985	0.0783274	0.117415	0	0.403063
APOBEC3B	Rods	0	-0.00220955	948012	0.498186	0.0949488	0.138103	0	0.362757
APOBEC3C	Rods	0.0143702	-0.0157089	917907	0.482366	3.197e-05	9.25276e-05	1.69492	5.23982
APOBEC3D	Rods	0.00155902	-0.00181625	948107	0.498236	0.17638	0.237911	0.130378	0.483676
APOBEC3F	Rods	0.0013329	-0.00451687	945424	0.496826	0.049583	0.0793738	0.130378	0.76582
APOBEC3G	Rods	0.00515755	-0.00352393	938352	0.49311	0.00523071	0.0105407	0.391134	1.77348
APOBR	Rods	0.00120243	-0.00525191	943891	0.496021	0.024521	0.0426653	0.130378	0.927046
APOC1	Rods	0.0442614	-0.117936	838385	0.440577	1.20051e-18	1.14754e-17	2.86832	14.873
APOD	Rods	0.0148727	0.0124229	962160	0.505621	0.00117653	0.00266674	1.56454	0.44337
APOE	Rods	0.355979	-0.51411	691494	0.363384	1.83254e-37	4.68262e-36	21.5124	47.9242
APOL1	Rods	0.0043289	-0.0156156	929162	0.48828	0.000104919	0.000280901	0.391134	2.74083
APOL2	Rods	0.0185513	-0.22469	757134	0.397878	1.41419e-38	3.77789e-37	1.69492	22.1282
APOL3	Rods	0.00464578	-0.0154491	933364	0.490489	0.000629325	0.00149273	0.391134	2.29746
APOL4	Rods	0.00136495	-0.0055521	945422	0.496825	0.0495076	0.079307	0.130378	0.76582
APOL6	Rods	0.0251287	-0.0598822	892941	0.469246	3.49816e-09	1.59652e-08	2.08605	8.2628
APOLD1	Rods	0.0256194	-0.113526	876728	0.460726	3.11875e-12	1.87899e-11	2.08605	9.91536
APOM	Rods	0.00168844	-0.00314007	947508	0.497921	0.230254	0.29896	0.391134	0.806127
APOO	Rods	0.105259	-0.00588388	921407	0.484205	0.023281	0.0407921	10.4302	13.7445
APOOL	Rods	0.0360661	-0.00650247	924502	0.485832	0.00382896	0.00790479	3.78096	6.65054
APOPT1	Rods	0.0467072	-0.0124373	929014	0.488202	0.0292056	0.0499106	5.60626	7.94035
APP	Rods	0.265937	-1.29606	368451	0.193623	2.53837e-155	7.00705e-153	15.3846	73.7606
APPBP2	Rods	0.258958	-0.0685233	848520	0.445903	2.26752e-08	9.52766e-08	20.9909	32.89
APPL1	Rods	0.36094	-0.12663	795582	0.418083	1.32359e-14	9.54648e-14	27.1186	45.3043
APPL2	Rods	0.0985817	-0.0792276	840424	0.441648	3.17649e-13	2.06687e-12	8.86571	20.9593
APRT	Rods	0.00733289	-0.0351424	903074	0.474571	1.92435e-08	8.15724e-08	1.1734	6.24748
APTX	Rods	0.0454479	-0.0384921	897022	0.471391	2.37446e-06	7.91879e-06	5.08475	10.8424
AQP11	Rods	0.0292835	-0.0313461	893361	0.469467	3.04871e-08	1.26094e-07	2.9987	9.14954
AQP3	Rods	0.00023359	-0.00439117	947712	0.498029	0.14529	0.200788	0.130378	0.523982
AQP4	Rods	0.290837	-0.574298	695020	0.365237	8.11106e-41	2.34564e-39	13.5593	40.3869
AQP4-AS1	Rods	0.000818849	-0.00809401	939668	0.493801	0.00366359	0.00760389	0.130378	1.37042
AQP5	Rods	0.00529342	-0.00905667	934920	0.491306	0.00122749	0.00276846	0.391134	2.13624
AQP6	Rods	0	-0.00201067	948779	0.498589	0.140979	0.195388	0	0.282144
AQP9	Rods	0.00329243	-0.0117984	942446	0.495261	0.0202203	0.0359678	0.260756	1.20919
AQPEP	Rods	0	-0.00279522	948396	0.498388	0.115469	0.164046	0	0.322451
AQR	Rods	0.156477	0.0338786	938666	0.493275	0.358953	0.437442	13.1682	15.0746
AR	Rods	0.00257455	-0.00722071	944362	0.496268	0.0466696	0.0753655	0.260756	1.00766
ARAF	Rods	0.0365366	0.00904237	950534	0.499512	0.91507	0.937506	5.08475	5.19952
ARAP1	Rods	0.0393525	-0.0260358	903075	0.474572	3.97621e-06	1.29039e-05	3.78096	8.9077
ARAP2	Rods	0.0178801	-0.0827474	874509	0.45956	8.40719e-13	5.30185e-12	1.95567	10.0363
ARAP3	Rods	0.0123193	-0.0299742	912140	0.479335	9.26509e-07	3.24367e-06	1.1734	5.32044
ARC	Rods	0.0020388	-0.0104991	936384	0.492076	0.00224546	0.00484086	0.391134	1.97501
ARCN1	Rods	0.205258	-0.077012	836300	0.439481	1.36594e-10	7.09611e-10	18.1226	30.8746
AREL1	Rods	0.0812564	0.010572	946866	0.497584	0.679858	0.739218	8.3442	8.9077
ARF1	Rods	0.430684	-0.146284	801332	0.421105	1.14896e-12	7.16143e-12	35.3325	52.8416
ARF3	Rods	0.180533	-0.0977373	807106	0.424139	1.53101e-15	1.18645e-14	16.558	32.3257
ARF4	Rods	0.0580893	-0.076749	842433	0.442704	4.6016e-14	3.20967e-13	7.1708	18.6215
ARF5	Rods	0.0330418	-0.00442066	948598	0.498494	0.735669	0.790513	4.69361	4.95768
ARF6	Rods	0.0642791	0.00534436	948794	0.498597	0.811478	0.852564	8.60495	8.948
ARFGAP1	Rods	0.154378	0.0513798	976496	0.513155	0.0575186	0.0902748	14.6023	12.2531
ARFGAP2	Rods	0.150008	0.046367	959786	0.504374	0.545343	0.618463	14.472	14.0669
ARFGAP3	Rods	0.194096	-0.0166375	884431	0.464774	7.89849e-05	0.000215617	17.9922	25.7557
ARFGEF1	Rods	0.741402	0.347408	1.07997e+06	0.567533	7.80104e-11	4.15212e-10	42.5033	36.1548
ARFGEF2	Rods	0.176306	-0.0608944	877818	0.461299	5.0618e-06	1.62218e-05	14.6023	22.894
ARFIP1	Rods	0.156976	0.0365373	949866	0.49916	0.911501	0.934833	15.2542	15.8404
ARFIP2	Rods	0.0555318	-0.00198208	949820	0.499136	0.874585	0.906169	7.43155	7.6179
ARFRP1	Rods	0.060392	0.00814133	945406	0.496817	0.557799	0.631057	6.91004	7.6179
ARG2	Rods	0.0984537	0.0142672	933962	0.490803	0.146217	0.201691	8.86571	10.923
ARGLU1	Rods	0.604756	0.0998007	954368	0.501526	0.888249	0.916988	40.678	45.6671
ARHGAP1	Rods	0.041952	-0.00330664	935408	0.491563	0.0790044	0.118127	4.43286	6.12656
ARHGAP10	Rods	0.498065	0.44867	1240807	0.652052	2.00745e-111	3.12595e-109	34.9413	5.15921
ARHGAP11A	Rods	0.00529429	-0.000348209	949910	0.499184	0.622115	0.689603	0.521512	0.685208
ARHGAP11B	Rods	0.0217076	-0.0594544	859150	0.451489	7.36574e-17	6.3003e-16	1.1734	10.9633
ARHGAP12	Rods	0.22831	-0.0166187	899604	0.472748	0.00232516	0.00499672	19.4263	25.5542
ARHGAP15	Rods	0.0113371	-0.0142689	922848	0.484962	1.15076e-05	3.53018e-05	0.521512	3.54696
ARHGAP17	Rods	0.0308513	-0.00907226	939864	0.493905	0.190354	0.254138	4.43286	5.64289
ARHGAP18	Rods	0.025912	-0.0350981	908994	0.477682	3.7791e-06	1.23059e-05	2.34681	6.85208
ARHGAP19	Rods	0.0239816	-0.0123269	921876	0.484452	0.000181858	0.000470168	1.82529	4.95768
ARHGAP20	Rods	0.00589194	-0.0180099	932156	0.489854	0.000370021	0.000912851	0.391134	2.41838
ARHGAP21	Rods	0.175843	-0.396156	649478	0.341305	1.08273e-52	4.79959e-51	13.5593	45.1834
ARHGAP22	Rods	0.00271323	-0.0141756	934401	0.491034	0.000614149	0.00145977	0.260756	2.05562
ARHGAP23	Rods	0.0219159	-0.0924559	840696	0.441791	7.18373e-20	7.38291e-19	1.69492	13.3817
ARHGAP24	Rods	0.029911	-0.0475724	888222	0.466766	2.16899e-09	1.01325e-08	2.73794	9.39137
ARHGAP25	Rods	0.00406474	-0.0156702	928271	0.487812	4.30117e-05	0.000122672	0.260756	2.70052
ARHGAP26	Rods	0.333708	0.212303	1070846	0.562736	2.33829e-17	2.06502e-16	23.8592	12.2128
ARHGAP26-IT1	Rods	0.0057209	0.00371536	954130	0.501402	0.220866	0.288663	0.521512	0.241838
ARHGAP27	Rods	0.00252015	-0.00722342	937566	0.492697	0.00373471	0.0077286	0.391134	1.85409
ARHGAP28	Rods	0.00280347	-0.00535735	944070	0.496115	0.0569252	0.0895149	0.391134	1.16888
ARHGAP29	Rods	0.229184	-0.258125	789010	0.414629	4.58782e-19	4.4866e-18	16.4276	33.0109
ARHGAP30	Rods	0.00323459	-0.0129407	933701	0.490666	0.000717549	0.00168728	0.391134	2.25715
ARHGAP31	Rods	0.0113896	-0.02272	927512	0.487413	0.000887996	0.00205388	1.56454	4.07094
ARHGAP32	Rods	0.127321	-0.326351	682544	0.358681	4.445e-47	1.6561e-45	9.5176	38.0492
ARHGAP33	Rods	0.0208757	-0.00161393	940289	0.494128	0.148669	0.204361	3.12907	4.31278
ARHGAP35	Rods	0.260891	-0.194423	762562	0.400731	1.70841e-22	2.06951e-21	19.1656	40.1048
ARHGAP39	Rods	0.0418614	0.0312584	994772	0.522759	6.86946e-12	4.00623e-11	6.12777	1.57195
ARHGAP4	Rods	0.00810614	-0.0157465	928404	0.487882	0.000772928	0.001807	1.30378	3.70818
ARHGAP42	Rods	0.358292	0.168955	1.04215e+06	0.547656	2.12e-08	8.9346e-08	27.5098	19.1052
ARHGAP44	Rods	0.0160688	-0.10355	840808	0.44185	1.80646e-20	1.92806e-19	1.30378	12.9786
ARHGAP5	Rods	1.15785	0.0679187	964822	0.50702	0.546636	0.619775	56.4537	66.2233
ARHGAP5-AS1	Rods	0.0182446	-0.0010025	944678	0.496434	0.293122	0.368786	2.21643	2.94236
ARHGAP6	Rods	0.00183085	-0.039383	906776	0.476516	3.47766e-09	1.58796e-08	0.260756	4.95768
ARHGAP9	Rods	0.00558795	-0.012307	931158	0.489329	0.000375938	0.000926321	0.521512	2.66022
ARHGDIA	Rods	0.0180051	-0.0974584	828210	0.43523	2.75486e-21	3.08486e-20	2.60756	15.4776
ARHGDIB	Rods	0.0189083	-0.041777	907325	0.476805	8.21496e-07	2.88991e-06	1.95567	6.56993
ARHGDIG	Rods	0.00776563	-0.0456425	905250	0.475714	3.2227e-08	1.32958e-07	1.04302	5.88472
ARHGEF1	Rods	0.0585336	0.0231155	968634	0.509023	0.0512703	0.0818898	6.64928	4.87707
ARHGEF10	Rods	0.0463584	-0.0204914	919330	0.483114	0.00231654	0.00497994	5.21512	8.58525
ARHGEF10L	Rods	0.0391073	-0.0520589	865223	0.45468	5.29873e-13	3.39921e-12	3.25945	12.4143
ARHGEF11	Rods	0.152906	0.00804617	930172	0.488811	0.139801	0.19452	13.8201	16.445
ARHGEF12	Rods	0.479658	-0.256742	770545	0.404926	9.53664e-18	8.63017e-17	33.6375	53.0431
ARHGEF16	Rods	0.0404719	0.0223079	964299	0.506745	0.0563677	0.0887916	4.04172	2.70052
ARHGEF17	Rods	0.0125361	-0.0641933	870488	0.457447	2.50599e-14	1.77791e-13	1.43416	9.91536
ARHGEF18	Rods	0.0457075	0.0156504	949812	0.499132	0.845339	0.882643	4.69361	4.91737
ARHGEF19	Rods	0.00236017	-0.0033841	944372	0.496273	0.0469795	0.0758189	0.260756	1.00766
ARHGEF2	Rods	0.0223836	-0.0620178	854262	0.44892	1.4802e-16	1.23422e-15	2.08605	12.3337
ARHGEF25	Rods	0.017893	-0.0683246	855433	0.449535	1.72871e-16	1.43487e-15	1.95567	12.0919
ARHGEF26	Rods	0.0896092	-0.0199862	927608	0.487464	0.0603023	0.094041	9.90874	12.3337
ARHGEF26-AS1	Rods	0.0384202	-0.0186969	918705	0.482785	0.00087724	0.00203184	4.04172	7.53728
ARHGEF28	Rods	0.0150133	-0.120236	822700	0.432334	9.47933e-25	1.31534e-23	1.04302	14.6312
ARHGEF3	Rods	0.025069	-0.106674	818686	0.430225	2.1396e-24	2.90472e-23	1.69492	15.8001
ARHGEF33	Rods	0.0223833	0.00961298	949781	0.499116	0.758228	0.809919	1.82529	2.01532
ARHGEF37	Rods	0.0291424	-0.0644289	881672	0.463324	5.76048e-10	2.83803e-09	3.38983	10.7215
ARHGEF39	Rods	0.00328958	-0.00348278	945044	0.496627	0.0416386	0.0681166	0.130378	0.806127
ARHGEF4	Rods	0.0588444	-0.0076032	931585	0.489554	0.0632045	0.0982277	6.38853	8.54494
ARHGEF40	Rods	0.0385736	-0.0152405	923083	0.485086	0.00467208	0.00947892	4.69361	7.69851
ARHGEF5	Rods	0.00933315	0.00285739	953616	0.501131	0.623932	0.691223	1.43416	1.20919
ARHGEF6	Rods	0.0165176	-0.0818643	861759	0.45286	8.05946e-16	6.37306e-15	1.56454	11.0036
ARHGEF7	Rods	0.145538	-0.0717378	864302	0.454196	7.15351e-08	2.86817e-07	13.9505	23.2568
ARHGEF7-AS2	Rods	0.000630323	-0.00222516	948103	0.498234	0.175865	0.237445	0.130378	0.483676
ARHGEF9	Rods	0.472023	0.0729567	963708	0.506435	0.517895	0.591681	32.3338	32.89
ARID1A	Rods	0.223623	0.00907386	901834	0.473919	0.00348634	0.00725916	19.0352	25.4736
ARID1B	Rods	0.254721	-0.0156567	879234	0.462043	5.30058e-05	0.000149306	20.5997	29.7058
ARID2	Rods	0.256393	0.0784294	973300	0.511475	0.173662	0.235203	21.382	20.395
ARID3A	Rods	0.0181137	-0.00485149	938214	0.493037	0.0400864	0.0658671	1.69492	3.10359
ARID3B	Rods	0.186496	0.158337	1070305	0.562452	1.5669e-34	3.55067e-33	15.9061	3.58726
ARID4A	Rods	0.203758	-0.0525127	867708	0.455986	4.31859e-07	1.57172e-06	15.1239	24.6675
ARID4B	Rods	0.38839	0.0302275	908520	0.477433	0.022429	0.0394663	26.7275	33.7364
ARID5A	Rods	0.0795847	0.0388923	971172	0.510357	0.043485	0.0708635	8.08344	6.12656
ARID5B	Rods	0.111483	-0.169774	761993	0.400432	3.81138e-31	7.34809e-30	5.73664	26.441
ARIH1	Rods	0.270307	-0.0401594	872180	0.458336	1.85113e-05	5.53606e-05	23.0769	32.89
ARIH2	Rods	0.257829	0.0377827	940621	0.494302	0.528377	0.602221	22.8162	25.3527
ARIH2OS	Rods	0.0181077	0.0146863	968050	0.508716	2.59069e-05	7.60551e-05	2.34681	0.604595
ARL1	Rods	0.207712	-0.075506	840262	0.441563	5.77779e-10	2.84501e-09	18.3833	30.8343
ARL10	Rods	0.0323233	-0.03298	896394	0.471061	1.3005e-07	5.03908e-07	3.12907	8.98831
ARL11	Rods	0.00252269	-0.00308509	945043	0.496626	0.0416069	0.068089	0.130378	0.806127
ARL13B	Rods	0.417243	0.351836	1166979	0.613255	1.31649e-61	7.73713e-60	29.0743	7.29545
ARL14EP	Rods	0.123424	-0.0313383	885968	0.465581	1.14774e-05	3.52151e-05	11.734	18.9037
ARL15	Rods	0.0495211	-0.00847501	924290	0.48572	0.00745217	0.0145576	4.95437	7.85973
ARL16	Rods	0.0422027	0.0117839	957546	0.503196	0.441683	0.518461	4.69361	4.07094
ARL17A	Rods	0.00499943	0.00187209	955921	0.502342	0.12674	0.177813	0.912647	0.44337
ARL17B	Rods	0.011922	0.00847923	957273	0.503053	0.0780534	0.117415	1.1734	0.564289
ARL2	Rods	0.0577053	-0.103031	832358	0.437409	2.35921e-15	1.79918e-14	8.21382	20.395
ARL2BP	Rods	0.12827	-0.0464275	876544	0.46063	1.73256e-06	5.87374e-06	13.0378	21.3624
ARL3	Rods	1.0155	0.51721	1.17902e+06	0.619581	1.42253e-27	2.27943e-26	55.1499	44.1354
ARL4A	Rods	0.0656875	0.0389729	989234	0.519848	4.12412e-06	1.33506e-05	7.56193	3.62757
ARL4C	Rods	0.0324795	-0.181486	777025	0.408331	1.51592e-32	3.13491e-31	2.47718	20.8787
ARL4D	Rods	0.455409	0.375875	1.1761e+06	0.618047	1.52322e-54	7.22696e-53	32.3338	10.8021
ARL5A	Rods	0.165207	-0.0104563	905336	0.47576	0.00384104	0.00792793	16.1669	21.6042
ARL5B	Rods	0.107407	-0.0307165	888584	0.466956	4.89211e-06	1.57084e-05	8.86571	15.8001
ARL5B-AS1	Rods	0.00472616	-0.00205937	947607	0.497973	0.280041	0.354853	0.521512	0.927046
ARL5C	Rods	0.00408332	0.0001164	949350	0.49889	0.4121	0.490007	0.260756	0.483676
ARL6	Rods	0.137673	0.102733	1029502	0.54101	9.41338e-15	6.8766e-14	13.1682	5.15921
ARL6IP1	Rods	0.858605	0.285798	1087192	0.571326	2.96518e-10	1.49855e-09	55.0196	53.285
ARL6IP4	Rods	0.000740031	-0.00236904	948953	0.498681	0.346378	0.424818	0.260756	0.523982
ARL6IP5	Rods	0.761649	0.0565951	935102	0.491402	0.449774	0.526971	47.3272	57.5171
ARL6IP6	Rods	0.0464942	0.0218867	971098	0.510318	0.0152954	0.0279702	5.99739	3.95002
ARL8A	Rods	0.108574	-0.0773822	847446	0.445338	5.73746e-11	3.08806e-10	11.6037	22.6925
ARL8B	Rods	0.118906	-0.372554	638398	0.335482	8.54905e-58	4.52777e-56	11.6037	43.8533
ARMC1	Rods	0.0782632	-0.0457386	874345	0.459474	1.74493e-08	7.4295e-08	7.69231	15.921
ARMC10	Rods	0.0781643	-0.00493679	931663	0.489595	0.110341	0.157584	9.5176	11.6485
ARMC2	Rods	0.0174545	-0.0120809	931355	0.489433	0.00987529	0.0188475	2.47718	4.59492
ARMC3	Rods	0.00231244	0.000945462	953648	0.501148	0.230952	0.299631	0.391134	0.161225
ARMC4	Rods	0.00120258	-0.00197594	948956	0.498682	0.346955	0.42541	0.260756	0.523982
ARMC5	Rods	0.0127273	-0.0126601	934940	0.491317	0.0140307	0.025907	1.69492	3.42604
ARMC6	Rods	0.0323028	0.00190146	953598	0.501122	0.770882	0.821147	3.78096	3.54696
ARMC7	Rods	0.0147283	0.00602092	954108	0.50139	0.560662	0.633391	1.56454	1.2898
ARMC8	Rods	0.145615	0.0157614	922481	0.48477	0.0444465	0.0723316	13.1682	16.6465
ARMC9	Rods	0.767327	0.68876	1.31736e+06	0.692282	2.94961e-137	6.80239e-135	44.4589	7.85973
ARMCX1	Rods	0.0397367	-0.079061	850674	0.447035	6.83616e-15	5.04652e-14	4.1721	14.7924
ARMCX2	Rods	0.0375645	-0.0359601	902105	0.474062	3.38923e-06	1.11078e-05	3.91134	9.14954
ARMCX3	Rods	0.0440551	-0.317879	644054	0.338454	1.12335e-64	7.08178e-63	3.91134	36.2354
ARMCX3-AS1	Rods	0	-0.00356084	946862	0.497582	0.0537135	0.0851111	0	0.483676
ARMCX4	Rods	0.0190366	-0.0559041	889313	0.46734	1.80971e-09	8.5043e-09	2.47718	8.98831
ARMCX5	Rods	0.0243998	-0.00226694	944156	0.49616	0.291223	0.366881	2.60756	3.38573
ARMCX6	Rods	0.00493693	-0.0182797	923040	0.485063	7.56347e-06	2.36727e-05	0.391134	3.38573
ARNT	Rods	0.201307	0.0868689	972139	0.510865	0.156882	0.21439	17.3403	16.0016
ARNT2	Rods	0.0298816	-0.0132532	932436	0.490001	0.027153	0.0467227	3.52021	5.52197
ARNTL	Rods	0.170756	0.0250801	921718	0.484369	0.0443982	0.0722676	13.9505	17.7348
ARNTL2	Rods	0	-0.00406508	946862	0.497582	0.0537135	0.0851111	0	0.483676
ARPC1A	Rods	0.0645238	-0.0407986	895395	0.470536	1.23898e-05	3.78741e-05	7.56193	13.422
ARPC1B	Rods	0.023177	-0.0348527	915494	0.481098	0.00011865	0.000315483	3.12907	6.89238
ARPC2	Rods	0.146296	-0.295163	700460	0.368096	1.05609e-38	2.82953e-37	15.2542	40.79
ARPC3	Rods	0.0411793	-0.158286	774644	0.40708	1.29195e-29	2.29416e-28	5.21512	23.7001
ARPC4	Rods	0.0303808	-0.0783169	852636	0.448065	8.16457e-15	6.00284e-14	3.91134	14.2684
ARPC5	Rods	0.0777557	-0.148662	793003	0.416728	7.23417e-23	8.97204e-22	8.08344	24.7078
ARPC5L	Rods	0.063483	-0.0582306	874420	0.459513	8.856e-09	3.88228e-08	7.04042	15.2358
ARPP19	Rods	0.237062	-0.138352	784404	0.412209	9.31942e-18	8.4557e-17	22.0339	40.0645
ARPP21	Rods	0.00239427	-0.0107135	937383	0.492601	0.00133746	0.0029972	0.130378	1.61225
ARR3	Rods	0.0311807	-0.0107162	949822	0.499137	0.776741	0.824196	2.08605	2.25715
ARRB1	Rods	0.00331318	-0.0459716	906164	0.476195	1.97248e-08	8.3496e-08	0.782269	5.52197
ARRB2	Rods	0.0346676	-0.0797083	856341	0.450013	4.28192e-14	2.99078e-13	3.91134	13.9057
ARRDC1	Rods	0.0689456	0.0524388	994483	0.522607	2.37307e-09	1.10181e-08	6.91004	2.41838
ARRDC2	Rods	0.00760222	-0.017774	928479	0.487922	0.000633071	0.00150064	1.1734	3.58726
ARRDC3	Rods	0.599379	-0.383568	784176	0.412089	2.13872e-15	1.63651e-14	37.94	51.713
ARRDC4	Rods	0.0303502	0.00728112	956400	0.502594	0.471678	0.54844	3.52021	3.02297
ARSA	Rods	0.0132492	-0.00739383	937726	0.492781	0.0381434	0.0630383	1.82529	3.26481
ARSB	Rods	0.0219588	-0.0114343	933686	0.490658	0.037312	0.061754	3.52021	5.40105
ARSD	Rods	0.0213762	-0.00344479	940533	0.494256	0.137416	0.19142	2.73794	3.90971
ARSE	Rods	0.00463598	0.00250304	956126	0.50245	0.0240817	0.0420012	0.65189	0.161225
ARSG	Rods	0.0678571	0.0483586	990644	0.52059	1.79288e-07	6.83073e-07	6.91004	2.82144
ARSI	Rods	0.00280462	-0.00156464	945427	0.496828	0.0496964	0.0795063	0.130378	0.76582
ARSJ	Rods	0.00753781	-0.0237177	914121	0.480376	6.53282e-07	2.32873e-06	0.782269	4.71584
ARSK	Rods	0.0314901	-0.0386298	907197	0.476738	2.12655e-05	6.31019e-05	4.04172	8.66586
ART5	Rods	0	-0.00309503	946094	0.497179	0.0371253	0.0614952	0	0.564289
ARV1	Rods	0.0603788	-0.0269903	900966	0.473463	1.73763e-05	5.2103e-05	5.73664	11.1649
ARVCF	Rods	0.0241513	-0.0266712	910524	0.478486	1.49858e-05	4.53532e-05	2.86832	7.17453
AS3MT	Rods	0	-0.00302708	947628	0.497985	0.0783274	0.117415	0	0.403063
ASAH1	Rods	0.367433	-0.571309	590084	0.310093	4.30796e-63	2.62553e-61	25.163	62.7166
ASAH2	Rods	0.000685344	-0.00966897	938130	0.492993	0.00184831	0.00405765	0.130378	1.53164
ASAH2B	Rods	0.0199704	0.000914762	952604	0.500599	0.859855	0.893596	2.86832	2.74083
ASAH2C	Rods	0.00330318	-0.000826829	948491	0.498438	0.21277	0.279292	0.130378	0.44337
ASAP1	Rods	0.0356752	-0.150553	792151	0.41628	3.16005e-27	4.97605e-26	3.91134	20.6368
ASAP2	Rods	0.0262096	-0.149903	799069	0.419916	2.40091e-26	3.61506e-25	3.52021	19.3873
ASAP3	Rods	0.0122136	-0.0293337	909026	0.477699	1.74297e-07	6.65028e-07	1.04302	5.52197
ASB1	Rods	0.0584755	-0.00857382	927205	0.487252	0.02099	0.0371894	5.73664	8.34341
ASB11	Rods	0.00256444	0.0015861	953270	0.500949	0.354059	0.432526	0.391134	0.201532
ASB13	Rods	0.0677182	-0.126645	820344	0.431096	3.28525e-18	3.07417e-17	7.1708	20.8384
ASB14	Rods	0.00757791	0.006582	956134	0.502454	0.0238402	0.0416758	0.65189	0.161225
ASB16	Rods	0	-0.00487682	945328	0.496775	0.025813	0.0445475	0	0.644901
ASB16-AS1	Rods	0.0123521	0.00578634	957242	0.503037	0.182684	0.244927	1.69492	1.08827
ASB6	Rods	0.0179262	0.00528863	952212	0.500393	0.892812	0.920239	2.08605	2.01532
ASB7	Rods	0.0573103	0.0203779	954550	0.501622	0.71613	0.771794	5.08475	4.83676
ASB8	Rods	0.341189	0.182166	1.04084e+06	0.546967	4.52685e-08	1.84342e-07	27.1186	19.9113
ASB9	Rods	0.000580479	-0.000604381	951169	0.499845	0.848727	0.884341	0.130378	0.161225
ASCC1	Rods	0.0689666	-0.0115971	916063	0.481397	0.00305034	0.00642921	7.30117	11.1649
ASCC2	Rods	0.0373389	0.0177467	959893	0.50443	0.261469	0.333991	4.43286	3.58726
ASCC3	Rods	0.107383	-0.0647734	861869	0.452918	3.92102e-09	1.78192e-08	10.8214	20.2741
ASF1A	Rods	0.0816462	-0.0198968	903982	0.475048	0.000225232	0.000573755	8.21382	13.3414
ASGR1	Rods	0.0210002	0.00754476	947785	0.498067	0.504143	0.577507	1.69492	2.09593
ASGR2	Rods	0	-0.00221164	947628	0.497985	0.0783274	0.117415	0	0.403063
ASH1L	Rods	0.747414	-0.0625613	872784	0.458653	0.000248052	0.000628723	43.1551	55.784
ASH1L-AS1	Rods	0.019565	0.0109398	953944	0.501304	0.618573	0.686303	1.82529	1.57195
ASH2L	Rods	0.0817554	-0.000605651	926691	0.486982	0.045495	0.0736515	8.99609	11.7694
ASIC1	Rods	0.000719834	-0.0105096	937743	0.49279	0.00155541	0.00345712	0.130378	1.57195
ASIC2	Rods	0.013165	-0.0236426	912252	0.479394	1.95615e-07	7.41399e-07	0.65189	4.79645
ASIC3	Rods	0.013315	-0.000191945	953337	0.500985	0.737507	0.792208	2.21643	2.01532
ASIC4	Rods	0.0110603	-0.126042	830902	0.436644	4.44432e-23	5.58036e-22	1.04302	13.7042
ASL	Rods	0.0145194	0.000237871	948303	0.498339	0.547291	0.620363	1.56454	1.8944
ASMTL	Rods	0.0189813	-0.0480396	900268	0.473096	2.3807e-07	8.92652e-07	2.73794	8.06127
ASMTL-AS1	Rods	0.0118007	0.00281806	950775	0.499638	0.87393	0.905576	1.1734	1.2495
ASNA1	Rods	0.0628992	-0.0456476	887298	0.466281	9.87079e-07	3.44118e-06	7.43155	14.2684
ASNS	Rods	0.0759393	-0.0189526	908978	0.477674	0.000384123	0.000945465	6.77966	11.3664
ASNSD1	Rods	0.210329	-0.0202599	883286	0.464173	7.4074e-05	0.000203256	18.6441	26.6828
ASPA	Rods	0.0128582	0.00688329	959922	0.504445	0.0319349	0.0538924	1.69492	0.806127
ASPDH	Rods	0.0106129	-0.01328	925308	0.486255	7.25405e-05	0.000199399	0.782269	3.54696
ASPH	Rods	0.932307	-0.319069	775258	0.407403	2.3093e-15	1.76213e-14	52.2816	69.9315
ASPHD1	Rods	0.0134379	-0.0236704	920775	0.483873	7.29511e-05	0.000200467	1.56454	4.79645
ASPHD2	Rods	0.0456021	-0.0123918	932516	0.490043	0.0501917	0.0802635	4.95437	6.93269
ASPN	Rods	0.000604561	-0.00339195	949634	0.499039	0.376153	0.45409	0.130378	0.322451
ASPRV1	Rods	0.000262627	-0.00241198	948096	0.49823	0.174967	0.236758	0.130378	0.483676
ASPSCR1	Rods	0.0311835	-0.012053	936404	0.492086	0.0890964	0.131214	4.1721	5.7235
ASRGL1	Rods	0.0980394	-0.00546743	924160	0.485652	0.0278767	0.0478865	8.86571	11.8904
ASS1	Rods	0.00702789	-0.0173698	923108	0.485099	1.24293e-05	3.79822e-05	0.521512	3.50665
ASTE1	Rods	0.0339873	0.0145128	957171	0.502999	0.400799	0.479396	3.52021	2.94236
ASTN1	Rods	0.0889324	0.0309144	963429	0.506288	0.251409	0.323635	8.47458	7.33575
ASTN2	Rods	0.0176948	-0.0469939	911685	0.479096	1.15721e-05	3.54816e-05	2.47718	6.61024
ASUN	Rods	0.142828	0.0269899	933661	0.490645	0.183874	0.24636	11.4733	13.8654
ASXL1	Rods	0.20273	0.0937272	998402	0.524667	0.000915555	0.0021136	18.3833	14.1475
ASXL2	Rods	0.230002	0.0620173	935674	0.491702	0.300133	0.376412	16.0365	18.7424
ASXL3	Rods	0.00214247	-0.0135928	939436	0.493679	0.0081389	0.0157915	0.391134	1.65256
ATAD1	Rods	0.286577	-0.0788351	828252	0.435251	1.31087e-10	6.83145e-10	22.5554	37.6461
ATAD2	Rods	0.0103434	-0.0347371	906665	0.476458	9.13916e-08	3.6095e-07	1.1734	5.88472
ATAD2B	Rods	0.229623	0.0699181	943672	0.495906	0.611616	0.679826	16.9492	18.8634
ATAD3A	Rods	0.0195946	-0.0113317	943501	0.495816	0.252284	0.32467	2.60756	3.42604
ATAD3B	Rods	0.0556613	0.0385341	982416	0.516265	9.42226e-06	2.91351e-05	5.73664	2.49899
ATAD3C	Rods	0.0022347	-0.00818528	940061	0.494008	0.00437862	0.00894528	0.130378	1.33011
ATAD5	Rods	0.0690928	0.0427363	970256	0.509876	0.0151455	0.0277016	5.47588	3.58726
ATAT1	Rods	0.0370091	0.0014931	940330	0.494149	0.169054	0.229696	3.52021	4.71584
ATCAY	Rods	0.0522567	-0.257949	741496	0.389661	1.48804e-38	3.96935e-37	4.1721	26.2394
ATE1	Rods	0.153925	-0.0270584	882142	0.463571	1.00214e-05	3.08776e-05	13.4289	21.3624
ATF1	Rods	0.0677519	-0.0155319	910619	0.478536	0.000919779	0.00212281	7.56193	12.0516
ATF2	Rods	0.149152	-0.0969737	826838	0.434509	1.1223e-12	7.00006e-12	15.9061	29.1818
ATF3	Rods	0.103665	-0.334304	739397	0.388558	3.06805e-37	7.74195e-36	5.3455	27.9726
ATF4	Rods	1.3539	0.60305	1230755	0.646769	8.57716e-37	2.13189e-35	66.1017	60.0967
ATF5	Rods	0.00590622	-0.031416	917127	0.481956	3.35751e-06	1.10078e-05	0.912647	4.51431
ATF6	Rods	0.244429	-0.0807034	838989	0.440894	8.61015e-10	4.16428e-09	19.8175	32.769
ATF6B	Rods	0.0414343	0.0151976	959994	0.504483	0.261312	0.333813	4.56323	3.66788
ATF7	Rods	0.0308231	-0.0372727	889390	0.46738	3.0683e-08	1.26847e-07	3.91134	10.4393
ATF7IP	Rods	0.18663	-0.0422921	882424	0.46372	4.21725e-05	0.00012043	17.3403	25.3527
ATF7IP2	Rods	0.0485362	0.000733289	935586	0.491656	0.10907	0.155978	5.47588	7.21483
ATG10	Rods	0.0225915	-0.0063355	937527	0.492676	0.0654403	0.1008	2.73794	4.19186
ATG12	Rods	0.131758	-0.0325017	891104	0.46828	7.63697e-05	0.000208979	13.0378	19.7501
ATG13	Rods	0.270371	0.172451	1.04777e+06	0.550611	2.15433e-11	1.20768e-10	22.425	13.6638
ATG14	Rods	0.091459	0.00818369	943488	0.495809	0.508448	0.581946	9.77836	10.6812
ATG16L1	Rods	0.116291	0.0525474	977813	0.513847	0.0176391	0.0318216	10.691	8.10157
ATG16L2	Rods	0.00670372	-0.0147932	925950	0.486593	9.19041e-05	0.000248538	0.782269	3.46634
ATG2A	Rods	0.0271157	0.0135325	959779	0.50437	0.161822	0.220528	2.9987	2.13624
ATG2B	Rods	0.155132	-0.0137697	899016	0.472438	0.00040516	0.000993487	12.3859	18.3394
ATG3	Rods	0.0952107	-0.0784893	850756	0.447078	8.5564e-11	4.53657e-10	10.691	21.4833
ATG4A	Rods	0.0237279	-0.0218048	927756	0.487542	0.00759859	0.0148031	3.52021	5.96534
ATG4B	Rods	0.0873464	0.0116024	951294	0.499911	0.987936	0.991141	8.86571	8.9077
ATG4C	Rods	0.0281018	-0.0213728	915238	0.480963	0.000226712	0.000577285	3.78096	7.57759
ATG4D	Rods	0.0511861	0.018897	970408	0.509955	0.0234293	0.0410323	6.25815	4.27247
ATG5	Rods	0.0432747	-0.0524517	878941	0.461889	7.24776e-09	3.2058e-08	5.60626	13.2205
ATG7	Rods	0.0380298	-0.0181168	918526	0.482691	0.00120739	0.00272683	4.56323	8.02096
ATG9A	Rods	0.068404	-0.0311637	909403	0.477897	0.000875861	0.00202916	8.3442	12.6562
ATG9B	Rods	0.00453361	-0.0181682	928383	0.487871	7.48639e-05	0.000205166	0.391134	2.82144
ATHL1	Rods	0.00879073	-0.0112864	927152	0.487224	0.000107482	0.000287213	0.65189	3.22451
ATIC	Rods	0.0434026	-0.0403079	896037	0.470873	2.74059e-06	9.07172e-06	5.60626	11.3664
ATL1	Rods	0.0242523	-0.168142	799513	0.420149	3.20371e-27	5.04045e-26	2.73794	18.6618
ATL2	Rods	0.0916235	-0.0141499	904346	0.475239	0.00034515	0.000855898	8.86571	13.9863
ATL3	Rods	0.0680889	-0.0739004	850905	0.447156	4.24481e-13	2.7366e-12	6.25815	16.969
ATM	Rods	0.401026	0.0675364	945712	0.496977	0.755993	0.808016	28.5528	31.1568
ATMIN	Rods	0.0778854	-0.0712317	860541	0.45222	9.31787e-11	4.91779e-10	7.43155	17.1302
ATN1	Rods	0.287785	-0.00193545	903590	0.474842	0.00901673	0.0173232	24.7718	31.1971
ATOH8	Rods	0.0128672	-0.0206972	912730	0.479646	1.71337e-06	5.81194e-06	1.30378	5.40105
ATOX1	Rods	0.0189512	-0.034681	896765	0.471256	2.95983e-08	1.22725e-07	2.34681	8.10157
ATP10A	Rods	0.00295591	-0.00553785	949582	0.499011	0.591336	0.660629	0.65189	0.846433
ATP10D	Rods	0.0419543	-0.0556163	864728	0.45442	4.50542e-13	2.90255e-12	3.25945	12.495
ATP11A	Rods	0.253272	0.13815	1.02367e+06	0.537946	1.20554e-06	4.15666e-06	21.9035	15.5582
ATP11B	Rods	0.354471	0.15795	1.00302e+06	0.527091	0.00236383	0.00507322	26.0756	23.1358
ATP11C	Rods	0.0271045	-0.018654	924259	0.485704	0.00184482	0.00405145	2.9987	5.88472
ATP13A1	Rods	0.0463996	0.0159766	965269	0.507255	0.0996562	0.144419	5.86701	4.4337
ATP13A2	Rods	0.0556419	-0.24263	760631	0.399716	6.68069e-31	1.26392e-29	7.43155	26.7634
ATP13A3	Rods	0.0916221	-0.0956113	837720	0.440227	8.71922e-14	5.96752e-13	8.86571	20.9996
ATP13A4	Rods	0.00864613	-0.00181554	947095	0.497704	0.319662	0.396293	0.912647	1.37042
ATP1A1	Rods	0.680781	-0.59087	635740	0.334085	6.4492e-46	2.28151e-44	42.2425	71.705
ATP1A1OS	Rods	0.0193649	-0.0114469	931373	0.489442	0.0149396	0.0273911	2.9987	5.1189
ATP1A2	Rods	0.0505569	-0.0624556	882177	0.46359	1.69878e-10	8.76527e-10	2.60756	10.0363
ATP1A3	Rods	0.486343	-0.175897	835189	0.438897	1.53101e-08	6.55699e-08	35.2021	46.0701
ATP1A4	Rods	0.00112969	-0.00200529	951343	0.499937	0.961443	0.971871	0.391134	0.403063
ATP1B1	Rods	0.0734233	-0.994887	558816	0.293661	1.14121e-89	1.28344e-87	6.25815	45.6671
ATP1B2	Rods	0.803701	0.210907	1.0529e+06	0.553306	1.14996e-06	3.97404e-06	50.4563	44.8609
ATP1B3	Rods	0.0726459	-0.142169	786777	0.413456	1.50878e-25	2.19206e-24	6.25815	23.8613
ATP2A1	Rods	0.00779472	0.00496727	959933	0.504451	0.00209258	0.00454244	1.1734	0.282144
ATP2A2	Rods	0.336049	-0.29201	718488	0.37757	2.20975e-29	3.87483e-28	25.8149	50.6651
ATP2A3	Rods	0.000559327	-0.00113552	950020	0.499241	0.459014	0.53611	0.130378	0.282144
ATP2B1	Rods	0.497454	-0.185484	827133	0.434664	1.44785e-09	6.86043e-09	33.2464	46.6747
ATP2B2	Rods	0.0210212	-0.295963	702431	0.369132	1.17202e-52	5.18279e-51	1.43416	27.6904
ATP2B3	Rods	0.00232107	-0.0734751	884509	0.464815	1.56359e-13	1.04617e-12	0.260756	7.29545
ATP2B4	Rods	0.15999	-0.421812	679428	0.357043	5.81532e-47	2.15344e-45	10.8214	39.2987
ATP2C1	Rods	0.289944	-0.115043	818060	0.429896	7.22675e-12	4.20518e-11	23.9896	39.4599
ATP2C2	Rods	0.00289327	0.000465797	952592	0.500593	0.661275	0.724373	0.521512	0.403063
ATP5A1	Rods	1.1273	0.134508	1.00355e+06	0.52737	0.0194082	0.034663	61.6688	68.4401
ATP5B	Rods	0.738864	-0.254557	784388	0.412201	4.28286e-14	2.99078e-13	48.5007	67.6743
ATP5C1	Rods	0.286502	-0.0945432	818294	0.430018	1.32301e-11	7.53953e-11	25.5541	40.7497
ATP5D	Rods	0.0767573	-0.0459379	881048	0.462996	2.21824e-07	8.33969e-07	8.08344	15.5179
ATP5E	Rods	0.345025	-0.29636	698839	0.367244	5.67047e-33	1.19296e-31	28.5528	55.0584
ATP5EP2	Rods	0.0310025	-0.0303401	905849	0.476029	7.35815e-06	2.30697e-05	3.52021	8.34341
ATP5F1	Rods	0.204182	-0.112911	798579	0.419658	2.7913e-16	2.28869e-15	18.9048	35.3083
ATP5G1	Rods	0.0981339	-0.00147696	940602	0.494292	0.396138	0.474257	11.0821	12.2531
ATP5G2	Rods	0.269691	0.0181957	912266	0.479401	0.0318311	0.0537249	25.163	30.6328
ATP5G3	Rods	0.291786	-0.124506	814531	0.428041	3.81536e-12	2.28733e-11	25.5541	41.0721
ATP5H	Rods	0.289867	-0.0694433	846532	0.444858	4.79504e-08	1.94959e-07	25.163	37.2027
ATP5I	Rods	0.492167	0.0443774	914782	0.480724	0.0703251	0.107529	34.9413	43.2084
ATP5J	Rods	0.252468	-0.113261	813871	0.427694	1.24893e-12	7.76066e-12	23.7288	38.8553
ATP5J2	Rods	0.224522	-0.0386606	872887	0.458708	1.00419e-05	3.09355e-05	20.4694	29.3027
ATP5L	Rods	0.311634	-0.0996447	814058	0.427793	6.51073e-12	3.80433e-11	27.3794	43.0472
ATP5L2	Rods	0.000355307	-0.0039954	946179	0.497223	0.0702282	0.107394	0.130378	0.685208
ATP5O	Rods	0.25666	-0.129656	813062	0.427269	1.48974e-12	9.20993e-12	25.2934	39.8227
ATP5S	Rods	0.112425	0.0618178	992438	0.521532	0.000102545	0.000275312	10.9518	6.81177
ATP5SL	Rods	0.0999601	0.024579	954192	0.501434	0.815739	0.856152	9.90874	9.75413
ATP6AP1	Rods	0.104027	-0.105663	819045	0.430413	9.82923e-16	7.73224e-15	11.3429	25.4736
ATP6AP1L	Rods	0.0398612	-0.00120308	928565	0.487967	0.00992845	0.018939	3.52021	5.96534
ATP6AP2	Rods	0.156985	-0.318101	647754	0.340399	1.6954e-52	7.44303e-51	14.472	46.2314
ATP6V0A1	Rods	0.488518	-0.0165495	885230	0.465194	0.00119446	0.00270232	34.6806	45.0625
ATP6V0A2	Rods	0.0730393	0.0376607	972446	0.511026	0.0184649	0.0331179	7.04042	4.91737
ATP6V0B	Rods	0.369675	0.0192995	917552	0.48218	0.0793464	0.118483	30.5085	36.3563
ATP6V0C	Rods	0.00610036	0.000969509	950678	0.499587	0.793454	0.835748	0.521512	0.604595
ATP6V0D1	Rods	0.0628949	-0.0908855	847245	0.445233	3.1719e-13	2.06462e-12	7.1708	18.0975
ATP6V0D2	Rods	0.0500552	0.0442444	1000260	0.525643	1.49675e-20	1.60596e-19	5.73664	0.604595
ATP6V0E1	Rods	0.0533796	-0.139804	787419	0.413794	2.20603e-26	3.33263e-25	5.47588	22.7731
ATP6V0E2	Rods	0.159549	-0.0570784	869442	0.456897	9.73949e-07	3.3967e-06	16.2973	25.1511
ATP6V0E2-AS1	Rods	0.0841795	0.0668416	1.01317e+06	0.53243	7.30635e-16	5.79262e-15	8.86571	2.41838
ATP6V1A	Rods	0.359806	-0.301778	716176	0.376355	2.25469e-29	3.94604e-28	28.0313	52.4788
ATP6V1B1	Rods	0.00772604	0.00428908	956315	0.502549	0.0872656	0.128861	0.912647	0.403063
ATP6V1B2	Rods	0.740367	0.0752838	963254	0.506196	0.579623	0.648897	47.588	51.5115
ATP6V1C1	Rods	0.174284	-0.245924	735667	0.386598	2.04779e-29	3.60122e-28	17.2099	39.2181
ATP6V1C2	Rods	0.0184021	0.00656621	953272	0.50095	0.730666	0.785694	1.95567	1.77348
ATP6V1D	Rods	0.181344	-0.122343	796026	0.418317	2.57844e-17	2.2683e-16	17.0795	33.7767
ATP6V1E1	Rods	0.211342	-0.206367	763496	0.401222	1.4689e-22	1.78651e-21	19.6871	38.9762
ATP6V1E2	Rods	0.0408762	0.0064479	944100	0.496131	0.375438	0.453708	4.04172	4.87707
ATP6V1F	Rods	0.103217	-0.115263	795297	0.417934	1.52927e-20	1.63797e-19	10.5606	27.2068
ATP6V1G1	Rods	0.357281	-0.0599378	842926	0.442963	6.30733e-08	2.53784e-07	29.2047	43.0069
ATP6V1G2	Rods	0.0438022	-0.203111	754978	0.396746	2.07016e-35	4.89187e-34	4.1721	24.7481
ATP6V1H	Rods	0.12611	-0.14746	789390	0.414829	1.35001e-20	1.45194e-19	12.6467	29.6655
ATP7A	Rods	0.0472463	-0.00438389	921511	0.48426	0.0018296	0.00402044	3.91134	7.13422
ATP7B	Rods	0.0831558	0.0620563	998470	0.524702	4.43526e-10	2.20601e-09	7.56193	2.66022
ATP8A1	Rods	0.192522	0.100049	1.01808e+06	0.535007	2.41653e-07	9.04782e-07	17.3403	10.6006
ATP8A2	Rods	0.370266	0.147106	1.03057e+06	0.541573	4.06357e-07	1.48454e-06	25.2934	17.372
ATP8B1	Rods	0.00361218	-0.00580471	944277	0.496223	0.029273	0.0499929	0.130378	0.886739
ATP8B2	Rods	0.00913883	-0.0189135	931204	0.489354	0.00223066	0.00481349	1.30378	3.42604
ATP8B3	Rods	0.00356027	-0.000325644	947438	0.497885	0.179436	0.241033	0.260756	0.685208
ATP8B4	Rods	0.00554795	-0.00988386	936205	0.491982	0.00425318	0.00872031	0.65189	2.25715
ATP9A	Rods	0.0845543	-0.294775	724840	0.380908	9.7139e-38	2.51032e-36	8.86571	32.0838
ATP9B	Rods	0.120891	-0.00692698	916362	0.481554	0.0139568	0.025781	12.5163	16.3644
ATPAF1	Rods	0.0852757	-0.144322	795132	0.417847	3.26386e-21	3.62145e-20	9.90874	26.1185
ATPAF2	Rods	0.0200233	-0.00694188	941196	0.494605	0.179665	0.241253	3.12907	4.19186
ATPIF1	Rods	0.314515	-0.178296	784081	0.412039	1.22866e-16	1.03109e-15	27.5098	44.9819
ATR	Rods	0.138841	0.0108193	945102	0.496657	0.636593	0.702094	12.7771	13.6638
ATRAID	Rods	0.0775877	-0.0226299	904160	0.475142	0.000402811	0.000988658	9.38722	14.4297
ATRIP	Rods	0.0158973	0.00809125	960263	0.504624	0.0663584	0.102058	2.21643	1.2898
ATRN	Rods	0.110011	-0.0562313	869010	0.45667	2.45028e-08	1.02554e-07	10.0391	18.9037
ATRNL1	Rods	0.0412481	-0.34976	683362	0.359111	7.53579e-55	3.61302e-53	3.25945	31.3583
ATRX	Rods	0.945639	0.0467679	930589	0.48903	0.337334	0.415094	49.8044	58.8069
ATXN1	Rods	0.359085	0.124529	985874	0.518083	0.0477344	0.0769214	26.4668	25.1915
ATXN10	Rods	0.154725	-0.150922	771280	0.405312	1.54428e-22	1.87443e-21	15.7757	34.7037
ATXN1L	Rods	0.0524032	0.0059676	943941	0.496047	0.4468	0.523825	6.12777	6.97299
ATXN2	Rods	0.207893	-0.0360587	869326	0.456836	2.38966e-06	7.9651e-06	18.3833	27.8517
ATXN2L	Rods	0.17629	0.0387246	956393	0.50259	0.746352	0.799728	18.1226	18.0975
ATXN3	Rods	0.0697855	-0.00145215	929536	0.488477	0.0454062	0.0735208	6.64928	9.02862
ATXN7	Rods	0.170107	0.0128264	927852	0.487592	0.118709	0.168138	15.515	18.5006
ATXN7L1	Rods	0.0041007	-0.0231214	921268	0.484132	1.2907e-05	3.93479e-05	0.782269	3.95002
ATXN7L2	Rods	0.0169999	-0.00710607	937694	0.492764	0.0466967	0.0754026	2.08605	3.54696
ATXN7L3	Rods	0.0824408	-0.0839864	863996	0.454036	9.61756e-10	4.63429e-09	8.47458	17.6945
ATXN7L3B	Rods	0.599419	-0.103206	827894	0.435063	7.06497e-09	3.12799e-08	38.2008	55.3003
ATXN8OS	Rods	0.000451596	-0.00332328	948865	0.498634	0.255352	0.327785	0.130378	0.403063
AUH	Rods	0.116493	0.00976292	935582	0.491654	0.237194	0.306812	11.9948	13.8251
AUP1	Rods	0.179684	0.0412143	968392	0.508896	0.272442	0.346307	19.8175	18.2991
AURKA	Rods	0.0320587	0.0231267	965380	0.507313	0.0052107	0.0105073	2.73794	1.2898
AURKAIP1	Rods	0.131343	-0.0196302	919124	0.483005	0.0308946	0.0523725	14.8631	18.1378
AUTS2	Rods	0.0669915	-0.0347158	887086	0.466169	3.63069e-07	1.33416e-06	6.38853	13.3011
AVEN	Rods	0.00587979	-0.0100616	929951	0.488695	0.000148029	0.000387938	0.391134	2.66022
AVIL	Rods	0.0223059	-0.00314349	940425	0.494199	0.120705	0.170713	2.47718	3.66788
AVL9	Rods	0.198563	-0.0573911	867019	0.455624	7.90076e-07	2.78583e-06	17.0795	26.6425
AVPI1	Rods	0.0280841	-0.0810725	848592	0.44594	3.69172e-16	2.99678e-15	3.38983	14.1475
AVPR1A	Rods	0.00581848	-0.0271254	906896	0.47658	3.82859e-09	1.74165e-08	0.260756	4.95768
AXDND1	Rods	0.00832044	0.00245679	950398	0.49944	0.751773	0.804355	0.65189	0.76582
AXIN1	Rods	0.0446898	0.0244649	973517	0.511589	0.00355408	0.00739175	5.60626	3.30512
AXIN2	Rods	0.0219613	-0.00130667	951600	0.500071	0.982678	0.987121	2.60756	2.5796
AXL	Rods	0.0107637	-0.0356383	896234	0.470977	4.49923e-10	2.2366e-09	0.912647	6.73116
AZGP1	Rods	0.00330135	-0.0231977	925766	0.486496	5.6892e-05	0.000159268	0.65189	3.34543
AZI1	Rods	0.0252142	0.00614186	949488	0.498962	0.759652	0.81107	2.60756	2.82144
AZI2	Rods	0.0851317	-0.0668036	866134	0.455159	5.28415e-09	2.36773e-08	9.38722	18.5006
AZIN1	Rods	0.320772	-0.0608555	846796	0.444996	8.49366e-08	3.37137e-07	26.206	39.3793
B2M	Rods	0.334082	-0.69189	582763	0.306246	8.28596e-68	5.69667e-66	19.8175	58.7263
B3GALNT1	Rods	0.0631657	-0.159778	778580	0.409149	3.76683e-28	6.20505e-27	5.73664	23.821
B3GALNT2	Rods	0.00775057	-0.0461799	898477	0.472155	2.67857e-09	1.23672e-08	1.1734	6.73116
B3GALT1	Rods	0.0146558	-0.0591908	874527	0.459569	7.81427e-14	5.36429e-13	1.1734	9.31076
B3GALT2	Rods	0.0246351	-0.149659	822837	0.432406	7.24676e-25	1.01171e-23	0.912647	14.5506
B3GALT4	Rods	0.0312917	0.00590227	949144	0.498781	0.742156	0.796216	3.12907	3.38573
B3GALT5	Rods	0.00246848	-0.0301948	914868	0.480769	1.24902e-07	4.84891e-07	0.260756	4.11125
B3GALT6	Rods	0.0334568	0.0120808	959288	0.504112	0.273441	0.347456	4.04172	3.22451
B3GALTL	Rods	0.0692161	0.0170316	941929	0.49499	0.341953	0.420324	6.12777	7.25514
B3GAT1	Rods	0.0529054	-0.232769	716994	0.376785	1.87879e-45	6.54487e-44	3.25945	28.3353
B3GAT2	Rods	0.016787	-0.0765624	879162	0.462005	4.58891e-12	2.72863e-11	1.82529	9.43168
B3GAT3	Rods	0.118201	0.0427728	979488	0.514727	0.0155877	0.0284334	11.734	8.9077
B3GNT1	Rods	0.187786	-0.145967	808056	0.424638	4.63048e-15	3.45465e-14	18.1226	33.0512
B3GNT2	Rods	0.00453958	-0.0693397	867318	0.455781	1.75836e-16	1.45682e-15	0.521512	9.35107
B3GNT4	Rods	0.00233169	-0.0129175	939952	0.493951	0.0185206	0.0332048	0.65189	1.85409
B3GNT5	Rods	0.00948729	-0.0552203	910665	0.47856	6.54921e-07	2.33229e-06	1.30378	5.56227
B3GNT7	Rods	0.00749169	0.00622029	958995	0.503958	0.000545028	0.00130811	0.912647	0.120919
B3GNT9	Rods	0.00452641	-0.0204527	919130	0.483009	8.1958e-07	2.88428e-06	0.260756	3.66788
B3GNTL1	Rods	0.00987715	-0.00106282	948752	0.498575	0.536812	0.610993	1.04302	1.33011
B4GALNT1	Rods	0.00254292	-0.0585503	891832	0.468664	4.3916e-12	2.61729e-11	0.260756	6.52963
B4GALNT4	Rods	0.0406539	-0.0430553	873423	0.458989	1.09025e-11	6.25419e-11	2.9987	11.3664
B4GALT1	Rods	0.238867	0.142964	1037613	0.545272	4.61564e-10	2.2926e-09	20.7301	12.3337
B4GALT2	Rods	0.0181396	-0.014912	940179	0.49407	0.137289	0.191271	2.9987	4.15155
B4GALT3	Rods	0.0217867	-0.0187694	913795	0.480205	2.22119e-05	6.578e-05	2.34681	6.32809
B4GALT4	Rods	0.0309748	-0.0368165	898884	0.472369	4.00794e-07	1.46599e-06	3.25945	8.82709
B4GALT5	Rods	0.0454345	-0.170233	786727	0.41343	2.83307e-28	4.70088e-27	4.04172	21.322
B4GALT6	Rods	0.0256946	-0.184396	796721	0.418682	6.19871e-29	1.06042e-27	1.95567	18.2588
B4GALT7	Rods	0.0188649	-0.000105833	950131	0.4993	0.838202	0.876245	2.73794	2.86175
B9D1	Rods	0.0254061	0.017028	969942	0.509711	0.000593342	0.00141475	3.38983	1.45103
B9D2	Rods	0.0101302	0.00485896	955813	0.502286	0.255236	0.327775	1.30378	0.846433
BAALC	Rods	0.0252342	-0.101781	834958	0.438776	8.81795e-21	9.59129e-20	1.82529	14.1878
BABAM1	Rods	0.0408415	-0.0548744	890721	0.468079	6.8473e-07	2.43274e-06	5.99739	12.2934
BACE1	Rods	0.237505	0.0402196	949810	0.499131	0.918086	0.94012	19.8175	20.9996
BACE2	Rods	0.0157857	-0.00504689	946738	0.497517	0.426634	0.503683	1.95567	2.45869
BACH1	Rods	0.245902	-0.0246402	872179	0.458336	6.28266e-06	1.98791e-05	18.6441	28.5369
BACH1-IT1	Rods	0.00358748	0.000495535	947440	0.497886	0.179652	0.241253	0.260756	0.685208
BACH2	Rods	0.00179568	-0.0271233	921027	0.484005	7.43495e-06	2.32865e-05	0.65189	3.8291
BAD	Rods	0.134702	0.0523328	985062	0.517656	0.00792923	0.0154044	14.2112	10.8827
BAG1	Rods	0.281796	0.101564	981062	0.515554	0.0757264	0.114857	23.9896	22.37
BAG2	Rods	0.116033	0.0578904	997673	0.524283	7.46308e-06	2.33706e-05	11.0821	6.28779
BAG3	Rods	0.0564291	-0.215748	739729	0.388732	8.39964e-38	2.17996e-36	5.08475	27.3277
BAG4	Rods	0.119626	-0.0183847	886718	0.465976	7.0038e-06	2.20194e-05	10.2999	17.4929
BAG5	Rods	0.15408	-0.0680503	851482	0.447459	7.82374e-10	3.80312e-09	12.9074	23.942
BAG6	Rods	0.271926	0.0812235	972038	0.510812	0.23133	0.300057	25.163	24.5869
BAHD1	Rods	0.0580648	0.0109858	938738	0.493313	0.211064	0.278411	6.12777	7.53728
BAI1	Rods	0.00386858	-0.0296541	909279	0.477832	1.91156e-08	8.10868e-08	0.391134	4.83676
BAI2	Rods	0.0123794	-0.00378333	943396	0.49576	0.163421	0.22259	1.56454	2.41838
BAI3	Rods	0.0141972	-0.128479	829873	0.436103	4.59544e-23	5.75424e-22	1.1734	13.946
BAIAP2	Rods	0.078134	0.0264916	958416	0.503654	0.515135	0.588971	8.47458	7.85973
BAIAP2-AS1	Rods	0.0844991	0.0439273	976825	0.513328	0.00774301	0.0150667	8.21382	5.64289
BAIAP2L1	Rods	0.00926575	-0.00115786	956396	0.502592	0.266843	0.340163	1.69492	1.16888
BAIAP2L2	Rods	0.00275043	0.00106515	951264	0.499895	0.923289	0.941796	0.260756	0.282144
BAIAP3	Rods	0.00859943	0.00135588	950574	0.499533	0.818916	0.85909	0.912647	1.00766
BAK1	Rods	0.0145421	0.00704642	955532	0.502138	0.323001	0.399617	1.43416	1.00766
BAMBI	Rods	0.0618722	-0.0678753	850891	0.447149	1.61476e-13	1.07961e-12	5.60626	16.4047
BANF1	Rods	0.0839798	0.00666811	931203	0.489353	0.0934088	0.136692	8.73533	11.0439
BANK1	Rods	0.00239416	-0.00954495	939768	0.493854	0.00631294	0.0125275	0.260756	1.49133
BANP	Rods	0.0325707	-0.0138387	924033	0.485585	0.00431504	0.00883422	4.1721	7.05361
BAP1	Rods	0.0829661	-0.0227918	911451	0.478973	0.00185783	0.00407658	8.86571	13.0996
BARD1	Rods	0.0457093	0.0037394	947650	0.497996	0.664242	0.727011	4.95437	5.36074
BARHL2	Rods	0.00306396	-0.00797521	937767	0.492802	0.00158525	0.00351445	0.130378	1.57195
BASP1	Rods	0.0861847	-0.850271	440093	0.231272	9.12057e-132	1.82602e-129	6.5189	59.4518
BATF	Rods	0	-0.00140538	947628	0.497985	0.0783274	0.117415	0	0.403063
BATF2	Rods	0.00326894	-0.00129608	947818	0.498084	0.211649	0.278816	0.260756	0.644901
BATF3	Rods	0.000315134	-0.00520436	945026	0.496617	0.0410696	0.0673733	0.130378	0.806127
BAX	Rods	0.0173917	-0.0107396	928832	0.488107	0.00344372	0.00717945	2.21643	4.59492
BAZ1A	Rods	0.0275885	-0.030707	910478	0.478462	1.83562e-05	5.49329e-05	2.9987	7.33575
BAZ1B	Rods	0.4481	-0.0985952	844513	0.443797	1.07369e-07	4.20318e-07	30.5085	43.2084
BAZ2A	Rods	0.457236	0.100498	968127	0.508757	0.380161	0.457353	32.2034	33.293
BAZ2B	Rods	0.603271	0.0850049	938149	0.493003	0.511909	0.585613	37.1578	42.8456
BBC3	Rods	0.0105605	-0.023098	924410	0.485783	0.000222632	0.000567449	1.43416	4.27247
BBIP1	Rods	0.149994	0.0131808	937732	0.492784	0.354827	0.433225	15.6454	17.372
BBOX1	Rods	0	-0.00770485	939958	0.493954	0.00222137	0.00479687	0	1.20919
BBS1	Rods	0.0205072	0.00940407	957600	0.503225	0.230551	0.299217	2.21643	1.57195
BBS10	Rods	0.0707531	-0.0146365	910910	0.478689	0.00115236	0.0026152	7.95306	12.3337
BBS12	Rods	0.217589	0.181186	1073543	0.564154	5.61115e-31	1.07159e-29	17.3403	4.83676
BBS2	Rods	0.290357	0.10236	975472	0.512617	0.148013	0.203582	23.0769	22.3297
BBS4	Rods	0.150375	0.0480429	972604	0.511109	0.115984	0.164688	14.8631	12.9786
BBS5	Rods	0.172724	0.146391	1101819	0.579013	8.83942e-48	3.37621e-46	19.4263	3.78879
BBS7	Rods	0.445617	0.273158	1.11131e+06	0.584003	1.19063e-23	1.54173e-22	31.8123	16.7271
BBS9	Rods	0.339938	0.272097	1.1405e+06	0.599341	7.09669e-45	2.40772e-43	27.7705	8.98831
BBX	Rods	0.36164	-0.21429	762960	0.40094	1.6307e-20	1.74251e-19	25.5541	46.4732
BCAM	Rods	0.0128946	-0.0130567	923808	0.485467	5.5173e-05	0.000154812	0.912647	3.8291
BCAN	Rods	0.0214656	-0.0164716	926974	0.487131	0.00161248	0.00357308	2.08605	4.67553
BCAP29	Rods	0.129914	-0.0903783	850430	0.446907	2.41838e-10	1.23108e-09	12.1252	22.8537
BCAP31	Rods	0.0968439	-0.0595205	864879	0.454499	7.33615e-09	3.24332e-08	10.2999	19.5083
BCAR1	Rods	0.0234854	-0.0323346	915502	0.481102	0.000208466	0.000533733	3.65059	7.37606
BCAR3	Rods	0.00202902	-0.00353806	945979	0.497118	0.124466	0.175053	0.391134	0.967352
BCAS1	Rods	0.00992269	0.00240832	950783	0.499642	0.83658	0.874901	0.65189	0.725514
BCAS2	Rods	0.128494	-0.0710576	857316	0.450525	6.91853e-09	3.06762e-08	13.6897	23.6598
BCAS3	Rods	0.0720618	-0.0496584	868926	0.456626	1.62419e-09	7.67005e-09	7.30117	16.0419
BCAS4	Rods	0.00174605	-0.00932231	939440	0.493682	0.0081601	0.0158293	0.391134	1.65256
BCAT1	Rods	0.051118	-0.458068	686856	0.360947	2.14584e-54	1.01283e-52	2.86832	30.7134
BCAT2	Rods	0.0251236	0.000354745	950139	0.499304	0.849018	0.884456	3.12907	3.26481
BCCIP	Rods	0.18052	-0.012078	891352	0.468411	0.000225631	0.000574692	16.1669	23.0955
BCDIN3D	Rods	0.0170224	0.00212982	944186	0.496176	0.202505	0.268654	1.56454	2.33777
BCDIN3D-AS1	Rods	0.00490648	-0.00282741	945876	0.497064	0.197616	0.262993	0.782269	1.37042
BCHE	Rods	0.00811943	-0.0578976	873934	0.459258	4.46303e-15	3.33519e-14	0.521512	8.70617
BCKDHA	Rods	0.003023	0.000370241	956594	0.502696	0.0314827	0.0531883	0.782269	0.241838
BCKDHB	Rods	0.0317671	-0.0174022	905249	0.475714	1.21743e-06	4.19288e-06	2.47718	7.41636
BCKDK	Rods	0.0241817	-0.0150055	917902	0.482363	6.59079e-05	0.000182322	2.08605	5.64289
BCL10	Rods	0.0257538	-0.00606807	932996	0.490295	0.0295524	0.0504134	3.38983	5.36074
BCL11A	Rods	0.0035178	-0.00216975	949814	0.499133	0.561051	0.633635	0.391134	0.564289
BCL11B	Rods	0	-0.00188421	949546	0.498992	0.213602	0.280153	0	0.201532
BCL2	Rods	0.0852542	-0.0281278	875704	0.460188	9.55383e-10	4.6048e-09	4.69361	13.0996
BCL2A1	Rods	0.00370431	-0.0423587	915164	0.480924	7.86979e-08	3.13604e-07	0.130378	3.95002
BCL2L1	Rods	0.257969	0.100502	1008111	0.529769	0.00026866	0.000678313	23.0769	17.7751
BCL2L11	Rods	0.156496	0.0909507	996744	0.523795	0.000102286	0.000274699	13.0378	8.66586
BCL2L12	Rods	0.00677328	0.003294	955341	0.502038	0.286106	0.361331	1.1734	0.76582
BCL2L13	Rods	0.409521	-0.496833	630890	0.331537	3.67395e-50	1.52473e-48	29.4654	60.9029
BCL2L2	Rods	0.192131	-0.128475	814725	0.428143	5.23673e-14	3.63736e-13	17.601	32.4063
BCL3	Rods	0.00323766	-0.0416823	895868	0.470784	2.20484e-10	1.12679e-09	0.782269	6.61024
BCL6	Rods	0.190328	-0.0750882	838599	0.440689	1.10788e-10	5.80514e-10	16.1669	28.9802
BCL6B	Rods	0	-0.0113439	941876	0.494962	0.00526724	0.0105897	0	1.00766
BCL7A	Rods	0.0292815	-0.0261831	915300	0.480996	0.000113261	0.000301549	3.12907	6.93269
BCL7B	Rods	0.0443303	-0.0287377	918953	0.482916	0.00341155	0.00711808	6.12777	9.51229
BCL7C	Rods	0.0298926	0.00263208	944526	0.496354	0.357276	0.435603	3.25945	3.99033
BCL9	Rods	0.0227194	-0.0462747	892336	0.468928	5.03547e-09	2.2641e-08	2.34681	8.58525
BCL9L	Rods	0.0254946	0.000789657	939411	0.493666	0.111118	0.158669	2.86832	4.15155
BCLAF1	Rods	0.503121	0.0451445	919308	0.483102	0.109069	0.155978	34.2894	41.4752
BCO2	Rods	0.338815	0.289012	1156236	0.607609	7.68648e-62	4.57647e-60	26.9883	6.08626
BCOR	Rods	0.208393	0.0616162	965576	0.507416	0.338014	0.415875	17.2099	16.4853
BCORL1	Rods	0.0175903	-0.01052	932741	0.490161	0.00684191	0.0134556	1.69492	3.66788
BCR	Rods	0.0327995	-0.00865766	931828	0.489681	0.0266303	0.0458623	3.78096	5.84442
BCS1L	Rods	0.0396063	0.0108008	953690	0.50117	0.772706	0.822491	4.1721	3.95002
BCYRN1	Rods	0.00506572	0.000679714	950206	0.499339	0.647912	0.71166	0.391134	0.523982
BDH1	Rods	0.0841168	0.012168	936660	0.492221	0.208537	0.275714	8.60495	10.3184
BDH2	Rods	0.0325718	-0.0257879	905340	0.475762	3.56078e-06	1.16405e-05	3.12907	8.02096
BDKRB2	Rods	0.00080366	-0.00191253	949252	0.498838	0.310057	0.387205	0.130378	0.362757
BDNF	Rods	0.00240116	-0.0611259	896420	0.471075	3.44254e-11	1.89142e-10	0.260756	6.04595
BDNF-AS	Rods	0.00437657	-0.00636178	943234	0.495675	0.0922637	0.13519	0.912647	1.77348
BDP1	Rods	0.445841	0.00335224	894366	0.469995	0.00341263	0.0071195	29.0743	38.1701
BEAN1	Rods	0.00250594	-0.0466845	904435	0.475286	6.84894e-10	3.35252e-09	0.130378	5.0786
BECN1	Rods	0.0941385	-0.0174669	905095	0.475633	0.000814119	0.00189479	10.5606	15.5582
BEGAIN	Rods	0	-0.0189191	929604	0.488513	2.29412e-05	6.77855e-05	0	2.29746
BEND3	Rods	0.0023108	-0.00069148	954116	0.501394	0.2233	0.291091	0.521512	0.241838
BEND4	Rods	0.00827448	-0.0400624	907586	0.476942	8.8139e-08	3.49012e-07	1.04302	5.64289
BEND5	Rods	0.0669799	-0.0194873	927316	0.48731	0.0424528	0.0693116	8.21382	10.7618
BEND6	Rods	0.0257429	-0.152142	794867	0.417708	1.07938e-29	1.92692e-28	1.69492	18.2588
BEND7	Rods	0.0880093	0.0388611	979448	0.514706	0.00645822	0.0127908	9.5176	6.69085
BEST1	Rods	0.132137	0.00990103	936156	0.491956	0.290785	0.366479	14.6023	16.445
BEST3	Rods	0.00120875	-0.00406805	942744	0.495418	0.0145837	0.0267897	0.130378	1.04796
BET1	Rods	0.0468166	0.00655458	957984	0.503427	0.497504	0.571077	6.91004	6.20717
BET1L	Rods	0.0842453	0.0525298	999532	0.525261	3.27599e-07	1.20918e-06	9.90874	4.91737
BEX1	Rods	0.113944	-0.420939	607758	0.319381	8.82054e-68	6.0414e-66	10.5606	46.0298
BEX2	Rods	0.132858	-0.212902	727936	0.382535	1.96846e-33	4.22918e-32	12.7771	36.316
BEX4	Rods	0.139905	-0.189601	735780	0.386657	3.80895e-31	7.34809e-30	13.4289	36.316
BEX5	Rods	0.0278485	-0.0791074	854398	0.448991	2.10423e-15	1.61215e-14	2.9987	13.2205
BFAR	Rods	0.130535	0.0128191	937541	0.492684	0.31479	0.391371	13.0378	14.7924
BFSP1	Rods	0.00415855	-0.00130102	948661	0.498527	0.362267	0.440803	0.391134	0.685208
BGN	Rods	0.0046078	-0.00179855	946376	0.497326	0.146501	0.201929	0.391134	0.927046
BHLHB9	Rods	0.0307982	-0.11372	826257	0.434203	4.83565e-21	5.32009e-20	2.9987	16.2031
BHLHE22	Rods	0.00478236	-0.0254302	921752	0.484387	2.52144e-06	8.37828e-06	0.260756	3.38573
BHLHE40	Rods	0.212592	-0.803763	487582	0.256227	8.16099e-106	1.18948e-103	12.6467	61.5478
BHLHE40-AS1	Rods	0.00217363	-0.00345497	945510	0.496871	0.0770316	0.116655	0.260756	0.886739
BHLHE41	Rods	0.9077	-0.285852	819083	0.430433	1.46798e-09	6.9504e-09	50.3259	61.3865
BHMT2	Rods	0.000312544	-0.00339856	946178	0.497222	0.0701751	0.10734	0.130378	0.685208
BICC1	Rods	0.00645451	-0.0288588	911672	0.479089	9.14281e-08	3.61016e-07	0.521512	4.71584
BICD1	Rods	0.0660562	-0.155764	804716	0.422883	2.79536e-21	3.12445e-20	7.1708	22.4909
BICD2	Rods	0.0567252	-0.0529813	874944	0.459789	2.44919e-09	1.1357e-08	5.86701	13.946
BID	Rods	0.0108614	-0.0223526	913588	0.480096	2.29031e-06	7.66199e-06	1.30378	5.28013
BIN1	Rods	0.658484	0.436154	1179927	0.620059	3.76008e-37	9.46201e-36	42.3729	23.3777
BIN2	Rods	0.00794962	-0.00945482	932524	0.490047	0.000275362	0.000693314	0.260756	2.25715
BIN3	Rods	0.0390149	-0.00514839	940453	0.494214	0.227184	0.2955	4.82399	5.96534
BIRC2	Rods	0.162149	-0.0399721	877176	0.460961	6.65971e-06	2.09992e-05	15.7757	24.1032
BIRC3	Rods	0.000936387	-0.0172146	936274	0.492018	0.0013658	0.00305656	0.260756	1.85409
BIRC6	Rods	0.811086	0.370897	1.08663e+06	0.571028	2.41834e-11	1.34987e-10	45.8931	39.5405
BIRC6-AS1	Rods	0.00120186	-0.000313527	954114	0.501393	0.223649	0.291505	0.521512	0.241838
BIRC7	Rods	0.00878818	-0.0176362	928112	0.487729	0.000877726	0.00203245	1.43416	3.86941
BIVM	Rods	0.0454788	0.000697737	939941	0.493945	0.199281	0.26488	4.56323	5.80411
BLCAP	Rods	0.0929663	-0.0542949	862351	0.453171	3.70595e-09	1.68839e-08	10.5606	19.9516
BLM	Rods	0.0428354	0.0363981	976783	0.513306	3.71667e-07	1.36465e-06	3.65059	1.00766
BLMH	Rods	0.068052	-0.00918215	921397	0.4842	0.00895837	0.0172183	6.91004	10.1975
BLNK	Rods	0	-0.0166917	931905	0.489722	6.29737e-05	0.000174949	0	2.05562
BLOC1S1	Rods	0.109287	-0.0294445	897430	0.471605	0.000199138	0.00051143	11.734	17.4526
BLOC1S2	Rods	0.063078	-0.068956	873901	0.45924	5.7106e-09	2.55316e-08	6.91004	15.0343
BLOC1S3	Rods	0.00831368	-0.00559889	939804	0.493873	0.0276495	0.0475188	0.912647	2.13624
BLOC1S4	Rods	0.0363668	-0.00524221	930190	0.488821	0.0218545	0.0385186	4.1721	6.44901
BLOC1S5	Rods	0.0624934	0.00700907	928150	0.487748	0.0313532	0.052998	6.25815	8.86739
BLOC1S6	Rods	0.161539	-0.107089	817177	0.429432	1.23505e-14	8.92915e-14	14.3416	29.1012
BLVRA	Rods	0.0760572	-0.0726062	865170	0.454652	6.39103e-10	3.13512e-09	7.69231	16.8077
BLVRB	Rods	0.00971312	-0.141729	798887	0.41982	1.15297e-29	2.05136e-28	1.30378	17.2914
BLZF1	Rods	0.132081	0.0411544	974962	0.512348	0.0673049	0.103348	13.8201	11.5276
BMF	Rods	0.0463588	0.0273819	970443	0.509974	0.00710264	0.0139278	4.82399	2.86175
BMI1	Rods	0.215344	0.0763595	982904	0.516522	0.0430079	0.0701424	20.8605	18.42
BMP1	Rods	0.00349109	-0.00352348	943994	0.496074	0.0398665	0.0655412	0.260756	1.04796
BMP2	Rods	0.00818583	-0.0293946	909177	0.477778	1.19448e-07	4.65105e-07	0.912647	5.36074
BMP2K	Rods	0.0483067	-0.14027	799798	0.420299	7.15822e-26	1.05174e-24	3.52021	19.6292
BMP3	Rods	0.00444077	-0.00911479	939757	0.493848	0.0062639	0.0124467	0.260756	1.49133
BMP4	Rods	0.0148317	0.0120824	966510	0.507907	9.9676e-07	3.47293e-06	1.82529	0.241838
BMP5	Rods	0.00926581	0.00810706	954898	0.501805	0.0780876	0.117415	0.521512	0.161225
BMP7	Rods	0.00467089	-0.0550318	872098	0.458293	1.72182e-15	1.32979e-14	0.521512	8.86739
BMPER	Rods	0.00929899	0.00530549	957925	0.503396	0.0227543	0.0399617	1.04302	0.362757
BMPR1A	Rods	0.132741	0.0488614	967486	0.50842	0.202277	0.268411	12.5163	11.1649
BMPR1B	Rods	0.0383918	-0.105353	839974	0.441412	4.64524e-18	4.29821e-17	3.12907	14.9133
BMPR2	Rods	0.356854	-0.287613	715980	0.376252	1.07986e-29	1.92692e-28	26.3364	51.7533
BMS1	Rods	0.112817	-0.00167985	920738	0.483854	0.0166169	0.0301808	9.38722	12.8577
BMS1P20	Rods	0.0242095	-0.00271161	942583	0.495333	0.233115	0.302028	2.9987	3.95002
BNC1	Rods	0	-0.00419139	944177	0.496171	0.0150919	0.0276064	0	0.76582
BNC2	Rods	0.0279429	-0.00210232	944699	0.496445	0.33518	0.412723	2.73794	3.46634
BNIP1	Rods	0.0307532	-0.00398499	933847	0.490742	0.0295487	0.0504118	2.9987	4.87707
BNIP2	Rods	0.310897	0.107825	974505	0.512108	0.17585	0.237445	24.5111	23.942
BNIP3	Rods	0.243901	-0.367886	651793	0.342521	2.4495e-47	9.23964e-46	21.7731	52.3176
BNIP3L	Rods	0.686665	-0.356956	718314	0.377479	5.15665e-26	7.63193e-25	43.6767	68.6014
BOC	Rods	0.0527647	-0.013284	916078	0.481405	0.000376118	0.000926638	3.91134	7.77912
BOD1	Rods	0.120293	-0.0418642	881116	0.463032	6.03785e-06	1.91477e-05	13.1682	20.8384
BOD1L1	Rods	0.402085	-0.0617635	862830	0.453423	3.86286e-06	1.25607e-05	25.4237	36.8803
BOK	Rods	0.00344436	-0.0189451	931728	0.489629	0.000193187	0.00049727	0.260756	2.33777
BOLA1	Rods	0.0355596	-0.0133091	917906	0.482365	0.000619302	0.0014703	3.91134	7.49698
BOLA3	Rods	0.0720777	0.00360121	929484	0.48845	0.0575021	0.0902663	7.69231	10.1169
BOLA3-AS1	Rods	0.00776556	-0.0310992	915792	0.481254	7.41354e-06	2.32314e-05	1.43416	5.15921
BOP1	Rods	0.0102326	0.00535737	957263	0.503048	0.0785672	0.117657	1.1734	0.564289
BORA	Rods	0.0178315	0.00915341	956417	0.502603	0.328868	0.405828	2.08605	1.57195
BPGM	Rods	0.0392901	-0.053256	882600	0.463812	1.59513e-08	6.81881e-08	5.21512	12.4143
BPHL	Rods	0.0138946	-0.017325	924971	0.486078	0.00043877	0.00106957	1.69492	4.474
BPNT1	Rods	0.045282	0.00163896	941063	0.494534	0.268064	0.341505	5.21512	6.32809
BPTF	Rods	0.827426	0.0385442	931793	0.489663	0.358218	0.436664	45.7627	53.9702
BRAF	Rods	0.200469	-0.0624056	867806	0.456037	9.53716e-07	3.33252e-06	17.2099	26.441
BRAP	Rods	0.0922499	-0.0191878	907746	0.477026	0.000887102	0.00205215	9.12647	13.8654
BRAT1	Rods	0.0533459	0.0255002	956245	0.502513	0.557394	0.630675	4.82399	4.39339
BRCA1	Rods	0.0910124	0.0558339	976044	0.512917	0.00377522	0.0078027	6.77966	4.31278
BRCA2	Rods	0.00123015	-0.0077655	940823	0.494408	0.00614262	0.0122442	0.130378	1.2495
BRCC3	Rods	0.0664362	0.00122296	943836	0.495992	0.477512	0.553739	7.43155	8.3031
BRD1	Rods	0.153954	0.0403302	958154	0.503516	0.625868	0.692878	14.3416	13.9863
BRD2	Rods	0.391924	-0.115022	823092	0.43254	2.4509e-10	1.24659e-09	29.4654	45.0222
BRD3	Rods	0.266771	0.102725	969236	0.509339	0.246738	0.318276	18.9048	18.2588
BRD4	Rods	0.272981	0.0346334	907254	0.476768	0.0128586	0.0238807	22.2947	28.6175
BRD7	Rods	0.161143	0.0446645	944870	0.496535	0.643125	0.708024	14.3416	15.6389
BRD8	Rods	0.22031	-0.0068071	893672	0.46963	0.00060415	0.00143807	17.9922	25.1108
BRD9	Rods	0.0542449	-0.0135616	918214	0.482527	0.00140738	0.00314457	4.82399	8.42402
BRE	Rods	0.0386132	-0.0323267	901756	0.473878	8.65346e-06	2.69132e-05	4.82399	10.0766
BRF1	Rods	0.0754425	0.0218313	956875	0.502844	0.591908	0.661228	7.43155	6.97299
BRF2	Rods	0.0298229	-0.00237361	941964	0.495008	0.226209	0.29442	3.38983	4.39339
BRI3	Rods	0.0771969	-0.0831248	837764	0.44025	3.09635e-13	2.01833e-12	10.1695	21.9669
BRI3BP	Rods	0.16558	0.00987273	913504	0.480052	0.0116486	0.0218407	14.0808	18.6215
BRICD5	Rods	0.0510989	0.0178746	970398	0.50995	0.0181531	0.0326068	5.86701	3.86941
BRINP1	Rods	0.00619305	-0.0557817	895136	0.4704	3.65345e-11	2.00247e-10	0.391134	6.32809
BRINP2	Rods	0.00360928	-0.00619669	947204	0.497761	0.24122	0.311666	0.521512	0.967352
BRIP1	Rods	0.00350768	0.000794311	952497	0.500543	0.635311	0.701031	0.391134	0.282144
BRIX1	Rods	0.0616849	0.00614021	944675	0.496433	0.528706	0.602521	7.56193	8.34341
BRK1	Rods	0.0899718	-0.0395762	873334	0.458943	6.02406e-08	2.42707e-07	9.38722	17.8154
BRMS1	Rods	0.0366218	0.00600845	944910	0.496556	0.43162	0.508351	4.1721	4.87707
BRMS1L	Rods	0.0660266	-0.0189001	905442	0.475815	0.000103195	0.000276771	6.25815	11.2455
BROX	Rods	0.113315	-0.0680123	849710	0.446528	1.33282e-10	6.93593e-10	11.734	22.4909
BRPF1	Rods	0.0569907	0.0316289	964044	0.506611	0.11274	0.160885	5.21512	3.95002
BRPF3	Rods	0.0701754	0.0300582	962077	0.505577	0.269459	0.343002	7.1708	6.12656
BRSK1	Rods	0.0371659	-0.0977875	845322	0.444222	8.60537e-16	6.79403e-15	4.43286	15.4373
BRSK2	Rods	0.0838947	-0.0528176	889044	0.467198	4.8771e-06	1.56629e-05	8.86571	15.4776
BRWD1	Rods	0.836786	0.362142	1.08126e+06	0.568209	2.22412e-10	1.13632e-09	46.1538	41.6767
BRWD3	Rods	0.143857	-0.0836874	837902	0.440322	2.50223e-12	1.52418e-11	11.6037	24.1435
BSCL2	Rods	0.0153989	0.000393337	952403	0.500494	0.860348	0.893959	1.95567	1.85409
BSDC1	Rods	0.114154	-0.0222949	895476	0.470578	0.000123289	0.000326579	11.4733	17.7348
BSG	Rods	0.409246	0.0598269	954584	0.50164	0.872965	0.904772	34.2894	36.6788
BSN	Rods	0.0335146	-0.0318374	909462	0.477928	1.54715e-05	4.67379e-05	3.12907	7.57759
BSN-AS2	Rods	0.0199285	0.0113865	951900	0.50023	0.928145	0.944317	1.56454	1.53164
BSPH1	Rods	0.00777688	-0.00874355	935482	0.491602	0.00320654	0.00672576	0.65189	2.33777
BSPRY	Rods	0.067205	0.0487349	998808	0.52488	4.01781e-12	2.40396e-11	6.91004	1.9347
BST1	Rods	0.0024453	-0.00206006	946958	0.497632	0.101702	0.146852	0.130378	0.604595
BST2	Rods	0.00297786	-0.0258748	918330	0.482588	9.50063e-07	3.32103e-06	0.391134	3.86941
BTAF1	Rods	0.36967	0.11981	965815	0.507542	0.413025	0.490852	25.2934	26.3603
BTBD1	Rods	0.102933	-0.123421	815779	0.428697	9.06811e-17	7.68785e-16	10.5606	24.9093
BTBD10	Rods	0.140951	-0.038974	910988	0.47873	0.00719106	0.01408	14.3416	18.5812
BTBD11	Rods	0	-0.0131886	933822	0.49073	0.000146323	0.000383798	0	1.85409
BTBD19	Rods	0.00274088	-0.00169356	950288	0.499383	0.702549	0.758998	0.521512	0.644901
BTBD2	Rods	0.0648555	-0.00198161	936746	0.492266	0.186407	0.249332	7.56193	9.14954
BTBD3	Rods	0.245707	0.107237	1.00012e+06	0.52557	0.00141893	0.00316807	21.382	17.1302
BTBD6	Rods	0.0725578	-0.0138128	912532	0.479541	0.00158439	0.0035134	7.82269	11.971
BTBD7	Rods	0.156121	0.0236978	934792	0.491239	0.246484	0.318028	13.9505	16.2838
BTBD8	Rods	0.00938544	-0.020846	924869	0.486024	0.000615283	0.00146209	1.95567	4.71584
BTBD9	Rods	0.0680853	-0.0224456	905891	0.476051	8.5998e-05	0.000233781	5.86701	10.7618
BTC	Rods	0.0200398	0.00142727	941618	0.494826	0.0997943	0.14459	1.56454	2.61991
BTD	Rods	0.0706504	0.0269677	978498	0.514207	0.00751983	0.0146591	9.25684	6.44901
BTF3	Rods	0.217988	-0.119002	806638	0.423893	3.72467e-14	2.60999e-13	21.6428	37.6058
BTF3L4	Rods	0.0676029	-0.0242859	914650	0.480654	0.00394416	0.00812329	8.99609	12.8174
BTG1	Rods	0.683479	-0.539857	676992	0.355764	1.11935e-35	2.66581e-34	42.8944	66.5861
BTG2	Rods	0.179094	-0.499321	700704	0.368224	6.15295e-41	1.78504e-39	12.1252	37.6058
BTG3	Rods	0.0163203	-0.0421191	889692	0.467538	1.27072e-09	6.04631e-09	2.21643	8.74647
BTK	Rods	0.00210086	-0.0170392	927424	0.487367	1.69601e-05	5.09727e-05	0.130378	2.66022
BTN2A1	Rods	0.013139	-0.0707407	865610	0.454883	4.63959e-14	3.23246e-13	2.34681	11.3261
BTN2A2	Rods	0.00909406	-0.0384451	900235	0.473079	1.57595e-09	7.44999e-09	0.782269	6.16687
BTN3A1	Rods	0.00331473	-0.0431037	894702	0.470171	4.97089e-11	2.68977e-10	0.521512	6.48932
BTN3A2	Rods	0.00240737	-0.0410201	908341	0.477339	7.02777e-09	3.11303e-08	0.260756	4.79645
BTN3A3	Rods	0.00175251	-0.0219249	921400	0.484201	3.60151e-06	1.17612e-05	0.391134	3.54696
BTNL9	Rods	0.000794926	-0.0211971	935431	0.491575	0.000558538	0.0013393	0.130378	1.81378
BTRC	Rods	0.151919	-0.0396377	872173	0.458332	5.2326e-07	1.88182e-06	13.0378	21.9266
BUB1	Rods	0	-0.00320894	947628	0.497985	0.0783274	0.117415	0	0.403063
BUB3	Rods	0.0969728	-0.0634841	852802	0.448153	8.71035e-11	4.6132e-10	9.90874	20.5159
BUD13	Rods	0.045157	0.0113518	942480	0.495279	0.309129	0.386776	4.56323	5.56227
BUD31	Rods	0.0890839	-0.036033	882118	0.463559	4.23683e-07	1.54474e-06	8.3442	15.8001
BVES	Rods	0.00450339	-0.00145917	951513	0.500026	0.987593	0.990856	0.65189	0.644901
BX322557.10	Rods	0.0251596	-0.0208172	924998	0.486092	0.00258919	0.00552824	3.12907	5.92503
BYSL	Rods	0.00811064	-0.000510152	944184	0.496174	0.0769715	0.116596	0.521512	1.2898
BZRAP1	Rods	0.0827781	0.0309946	971213	0.510378	0.0545951	0.0864177	8.86571	6.89238
BZRAP1-AS1	Rods	0.00969508	-0.00776176	936646	0.492213	0.0182486	0.0327719	1.43416	2.98267
BZW1	Rods	0.0775457	-0.0944258	834350	0.438456	5.33199e-14	3.69789e-13	9.77836	21.9669
BZW2	Rods	0.335654	0.207367	1085118	0.570236	1.59446e-18	1.51299e-17	27.7705	15.0343
C10orf10	Rods	0.183197	-0.24474	770134	0.40471	3.9487e-23	4.97176e-22	15.3846	33.9379
C10orf107	Rods	0.00227861	-0.000763982	950112	0.49929	0.571268	0.641751	0.260756	0.403063
C10orf11	Rods	0.000997135	-0.0146818	932828	0.490207	0.000306602	0.000766568	0.260756	2.21685
C10orf111	Rods	0.0186039	0.0156681	969952	0.509716	3.64578e-07	1.33943e-06	2.34681	0.403063
C10orf112	Rods	0	-0.00371367	948396	0.498388	0.115469	0.164046	0	0.322451
C10orf118	Rods	0.228499	-0.0399059	868392	0.456346	1.0467e-06	3.6351e-06	16.4276	26.4006
C10orf12	Rods	0.0797568	0.0149091	939686	0.493811	0.246162	0.31769	6.12777	7.49698
C10orf128	Rods	0.00753614	-0.00589628	932716	0.490148	0.00072621	0.00170566	0.521512	2.49899
C10orf129	Rods	0.00225125	0.000795732	950406	0.499444	0.562078	0.633969	0.130378	0.241838
C10orf137	Rods	0.0516848	-0.00974872	928597	0.487984	0.0202073	0.0359527	4.82399	7.29545
C10orf2	Rods	0.00192845	-0.00840878	943812	0.495979	0.0813141	0.121193	0.65189	1.45103
C10orf25	Rods	0.0109432	0.0053116	957817	0.503339	0.0911826	0.133789	1.43416	0.76582
C10orf32	Rods	0.0698565	-0.0482239	868332	0.456314	1.11371e-09	5.33544e-09	7.1708	15.9613
C10orf35	Rods	0.0170162	-0.0261083	917326	0.482061	2.47671e-05	7.2838e-05	1.69492	5.28013
C10orf54	Rods	0.0109488	-0.0430811	898130	0.471973	4.17784e-10	2.08252e-09	0.65189	6.28779
C10orf68	Rods	0.146693	0.0312968	957886	0.503375	0.647318	0.711265	15.1239	14.7521
C10orf76	Rods	0.0520297	-0.015978	908212	0.477271	0.000122882	0.000325688	5.47588	10.0766
C10orf88	Rods	0.0599418	0.0198014	963254	0.506196	0.192525	0.256817	6.5189	5.32044
C10orf90	Rods	0.00554868	0.00554868	961388	0.505215	3.53898e-07	1.30309e-06	1.04302	0
C10orf95	Rods	0.0214811	0.0185189	968248	0.508821	6.19758e-07	2.2153e-06	2.08605	0.322451
C11orf1	Rods	0.044605	-0.0178603	932376	0.489969	0.0571029	0.0897635	5.47588	7.45667
C11orf24	Rods	0.00984613	-0.016776	933318	0.490465	0.00698527	0.0137124	1.56454	3.46634
C11orf30	Rods	0.158817	0.0499678	957254	0.503043	0.674219	0.734357	14.3416	14.1475
C11orf31	Rods	0.0336473	-0.0503487	877360	0.461058	2.29563e-10	1.17089e-09	3.78096	11.6082
C11orf35	Rods	0.00273822	-0.000213733	949730	0.499089	0.485083	0.56045	0.260756	0.44337
C11orf45	Rods	0.00120038	-0.00208122	947723	0.498034	0.146474	0.201907	0.130378	0.523982
C11orf48	Rods	0.350529	0.295177	1.16205e+06	0.610666	2.032e-58	1.1051e-56	28.6832	7.57759
C11orf49	Rods	0.0523669	0.00312297	932633	0.490104	0.0689658	0.105649	5.86701	7.98065
C11orf54	Rods	0.154736	0.0454351	955484	0.502113	0.769355	0.819796	13.9505	14.0669
C11orf57	Rods	0.137417	0.0507445	979561	0.514765	0.0243198	0.0423435	13.2986	10.6812
C11orf58	Rods	0.4057	0.00218149	891150	0.468305	0.00263999	0.00562155	32.7249	41.8783
C11orf63	Rods	0.00281735	-0.0353827	910771	0.478616	9.38078e-08	3.69691e-07	0.65189	4.91737
C11orf65	Rods	0.0193549	0.00951632	949786	0.499118	0.758855	0.810361	1.82529	2.01532
C11orf68	Rods	0.017461	-0.023528	916384	0.481566	9.71116e-05	0.000261843	2.73794	6.40871
C11orf70	Rods	0.00124585	-0.00430683	943970	0.496062	0.0392594	0.0646713	0.260756	1.04796
C11orf71	Rods	0.0298496	0.0171091	961678	0.505368	0.0675944	0.103767	2.86832	1.81378
C11orf72	Rods	0.0204128	0.0198399	971411	0.510483	8.83532e-11	4.67666e-10	2.21643	0.120919
C11orf73	Rods	0.0495842	-0.0302931	897078	0.47142	9.45825e-06	2.92335e-05	6.5189	12.2531
C11orf74	Rods	0.0566661	-0.0334999	901101	0.473534	2.8983e-05	8.43381e-05	6.38853	11.6888
C11orf80	Rods	0.0393073	0.0257753	977828	0.513854	2.39676e-05	7.0635e-05	4.69361	1.9347
C11orf83	Rods	0.1045	0.039471	983719	0.51695	0.00436167	0.00891766	11.6037	8.3031
C11orf84	Rods	0.0286188	-0.000783017	945321	0.496772	0.411381	0.489602	3.25945	3.90971
C11orf87	Rods	0.00159712	-0.0109532	936995	0.492397	0.00112501	0.00255695	0.130378	1.65256
C11orf95	Rods	0.0136825	-0.0457485	888237	0.466774	1.61011e-10	8.32189e-10	1.69492	8.34341
C11orf96	Rods	0.0417195	-0.0766239	880218	0.46256	3.44066e-10	1.72655e-09	3.38983	10.923
C12orf10	Rods	0.0423892	0.00532308	951850	0.500203	0.966931	0.975012	5.99739	5.96534
C12orf23	Rods	0.130079	-0.0355887	867585	0.455921	9.25099e-08	3.6505e-07	12.5163	21.6848
C12orf29	Rods	0.0817843	0.00322475	930427	0.488945	0.0787235	0.117814	8.47458	10.8424
C12orf39	Rods	0	-0.0101514	938424	0.493148	0.00112004	0.0025463	0	1.37042
C12orf4	Rods	0.0754214	0.0104315	944346	0.496259	0.513222	0.587041	7.69231	8.54494
C12orf43	Rods	0.0386773	-0.00323439	937562	0.492695	0.119501	0.169168	4.30248	5.80411
C12orf44	Rods	0.0380108	-0.00874218	918776	0.482823	0.000811883	0.00189056	3.91134	7.41636
C12orf45	Rods	0.015466	-0.0134008	927760	0.487544	0.00121778	0.00274862	1.69492	4.19186
C12orf49	Rods	0.0312939	0.00592145	948945	0.498677	0.726762	0.782096	3.25945	3.54696
C12orf5	Rods	0.0130792	-0.0195621	926455	0.486858	0.00133239	0.00298693	2.08605	4.71584
C12orf52	Rods	0.0218111	0.00286379	945744	0.496994	0.356667	0.434977	2.08605	2.70052
C12orf54	Rods	0.00220162	-0.000240391	952586	0.50059	0.662964	0.725787	0.521512	0.403063
C12orf55	Rods	0.0498876	-0.0148506	923456	0.485282	0.00488096	0.00988838	4.56323	7.57759
C12orf56	Rods	0.00918749	-0.00686766	934397	0.491031	0.00209534	0.0045479	0.65189	2.45869
C12orf57	Rods	0.238377	-0.0389913	867127	0.455681	3.48321e-06	1.14056e-05	21.5124	31.2374
C12orf60	Rods	0.0411919	0.0261585	987371	0.51887	8.09887e-08	3.22239e-07	5.86701	2.09593
C12orf61	Rods	0.00196288	-7.35284e-05	950497	0.499492	0.672346	0.733063	0.260756	0.362757
C12orf65	Rods	0.0871504	0.0321729	963173	0.506153	0.273826	0.34792	8.86571	7.77912
C12orf66	Rods	0.00529485	-0.0173277	933340	0.490476	0.0038866	0.00801561	1.1734	3.06328
C12orf68	Rods	0.0303356	-0.0292801	925807	0.486517	0.00533764	0.0107206	3.78096	6.44901
C12orf73	Rods	0.0277935	-0.00623123	935416	0.491567	0.0571331	0.0898031	3.52021	5.23982
C12orf75	Rods	0	-0.0625459	879749	0.462314	5.02392e-15	3.74666e-14	0	7.53728
C12orf76	Rods	0.0553247	-0.0492434	893476	0.469527	2.61317e-06	8.66096e-06	6.38853	12.4547
C12orf79	Rods	0.00961559	0.003771	948869	0.498637	0.475411	0.551759	0.65189	0.927046
C14orf1	Rods	0.0982356	-0.00674063	923446	0.485277	0.0325996	0.0549327	10.2999	13.3817
C14orf119	Rods	0.0993497	0.00788031	927710	0.487517	0.0646793	0.0999408	10.0391	12.7368
C14orf132	Rods	0.0147101	-0.171088	795248	0.417908	1.27648e-30	2.39015e-29	1.1734	17.6139
C14orf142	Rods	0.0538728	0.0289179	970841	0.510183	0.0101287	0.0192664	5.3455	3.34543
C14orf159	Rods	0.0246609	-0.0455788	886558	0.465892	4.56912e-10	2.27072e-09	2.34681	9.18984
C14orf166	Rods	0.110396	-0.0209469	894889	0.47027	0.000107206	0.000286611	11.6037	17.7751
C14orf169	Rods	0.00969319	0.00141602	949785	0.499118	0.731371	0.786265	1.43416	1.61225
C14orf182	Rods	0.00502135	0.00177881	953446	0.501042	0.47149	0.548327	0.65189	0.44337
C14orf2	Rods	0.253006	-0.149271	795856	0.418228	2.30966e-15	1.76213e-14	24.1199	40.8303
C14orf28	Rods	0.0167257	-0.0124014	936034	0.491891	0.028631	0.0490391	2.08605	3.70818
C14orf37	Rods	0.00755034	-0.0857701	857534	0.45064	1.4813e-17	1.32164e-16	1.04302	10.8827
C14orf39	Rods	0.00470095	-0.0227413	924240	0.485694	2.00522e-05	5.97142e-05	0.521512	3.38573
C14orf64	Rods	0.00247002	0.000188694	950493	0.49949	0.671069	0.732678	0.260756	0.362757
C14orf79	Rods	0.0232742	0.0183681	969215	0.509329	0.000156369	0.000408442	2.86832	1.00766
C14orf80	Rods	0.00999118	0.00508302	957257	0.503045	0.0788768	0.117995	1.1734	0.564289
C14orf93	Rods	0.0163495	0.009376	957496	0.50317	0.203558	0.269934	1.95567	1.33011
C15orf27	Rods	0.0152801	0.0098384	966011	0.507645	0.000277451	0.000698285	2.21643	0.685208
C15orf38	Rods	0.0470441	0.00201909	940316	0.494142	0.255491	0.327941	5.73664	6.93269
C15orf38-AP3S2	Rods	0.00129279	-0.000670571	950874	0.49969	0.787015	0.831524	0.260756	0.322451
C15orf39	Rods	0.00678599	-0.00916382	942095	0.495077	0.121951	0.171901	1.69492	2.66022
C15orf40	Rods	0.0365021	-0.00910699	929979	0.48871	0.0193499	0.0345657	4.04172	6.32809
C15orf41	Rods	0.0700463	0.0437562	986704	0.518519	1.52854e-05	4.62138e-05	7.30117	3.62757
C15orf48	Rods	0.00193106	-0.00318502	945506	0.49687	0.0768828	0.116485	0.260756	0.886739
C15orf52	Rods	0.00183238	-0.0161994	930222	0.488837	0.000161028	0.000419829	0.391134	2.61991
C15orf57	Rods	0.0800271	0.0255387	966841	0.508081	0.152122	0.208353	9.25684	7.73881
C15orf59	Rods	0	-0.0212559	925769	0.486497	4.2717e-06	1.38014e-05	0	2.70052
C15orf61	Rods	0.0634997	-0.0213776	906770	0.476513	0.000218937	0.000558502	6.91004	11.6485
C15orf62	Rods	0.015208	0.0141778	964339	0.506766	2.13968e-07	8.06096e-07	1.43416	0.0806127
C15orf65	Rods	0.0248345	0.0176555	980529	0.515274	2.74064e-09	1.26377e-08	3.91134	0.846433
C16orf11	Rods	0	-0.00412389	944944	0.496574	0.021563	0.0380416	0	0.685208
C16orf13	Rods	0.0384268	-0.0164178	921913	0.484471	0.00388721	0.00801598	4.95437	8.02096
C16orf45	Rods	0.0900239	-0.394473	674483	0.354445	1.30141e-51	5.63192e-50	7.82269	36.3966
C16orf46	Rods	0.0182762	0.0103471	959824	0.504394	0.0719159	0.109597	2.08605	1.20919
C16orf52	Rods	0.117783	0.0178266	936153	0.491954	0.233738	0.302749	10.691	12.5353
C16orf54	Rods	0	-0.00221715	948779	0.498589	0.140979	0.195388	0	0.282144
C16orf58	Rods	0.0755406	0.00631937	952408	0.500496	0.93411	0.94869	9.38722	9.23015
C16orf59	Rods	0.000472263	-0.00228787	950100	0.499283	0.567569	0.639094	0.260756	0.403063
C16orf62	Rods	0.0450765	-0.0586714	885910	0.465551	1.48649e-07	5.71601e-07	6.12777	12.898
C16orf70	Rods	0.0309188	-0.0057913	934820	0.491254	0.0464662	0.0750836	3.38983	5.15921
C16orf71	Rods	0.0146733	0.0137484	964820	0.507019	1.22209e-06	4.20734e-06	1.56454	0.161225
C16orf72	Rods	0.12832	-0.0988678	815054	0.428316	1.59906e-15	1.23813e-14	13.2986	27.892
C16orf74	Rods	0.0963642	0.0529544	1010336	0.530938	1.4979e-09	7.08472e-09	11.3429	5.0786
C16orf80	Rods	0.107017	0.0107953	953221	0.500924	0.889951	0.918042	11.8644	11.7291
C16orf86	Rods	0.015335	0.00329745	945658	0.496949	0.280593	0.355453	1.43416	2.05562
C16orf87	Rods	0.0345778	-0.0393373	892598	0.469066	8.61901e-08	3.41889e-07	3.78096	9.99597
C16orf91	Rods	0.0521661	0.0192209	958118	0.503497	0.43023	0.506943	5.3455	4.67553
C16orf92	Rods	0.0219553	0.021121	974746	0.512235	4.69351e-12	2.78628e-11	2.60756	0.161225
C16orf93	Rods	0.0353679	0.0308447	980442	0.515228	1.12866e-10	5.90725e-10	3.65059	0.604595
C16orf95	Rods	0.00584327	0.00336597	954601	0.501649	0.206316	0.273035	0.65189	0.322451
C17orf100	Rods	0.0174329	0.00322437	951745	0.500148	0.958671	0.969957	1.95567	1.9347
C17orf103	Rods	0.0308166	-0.0100373	930549	0.489009	0.0118115	0.0221301	2.9987	5.19952
C17orf104	Rods	0.0117909	0.000596427	947665	0.498004	0.423376	0.500779	1.1734	1.57195
C17orf105	Rods	0.000613508	-0.00248059	948867	0.498636	0.255718	0.328093	0.130378	0.403063
C17orf107	Rods	0.00340315	0.00133129	953433	0.501035	0.474403	0.550905	0.65189	0.44337
C17orf49	Rods	0.0120165	0.0112041	966056	0.507668	2.69306e-07	1.00235e-06	1.69492	0.161225
C17orf51	Rods	0.088295	0.0423112	972646	0.511132	0.0300006	0.0511253	8.21382	6.08626
C17orf58	Rods	0.0515491	0.00802558	934494	0.491082	0.0781119	0.117415	4.95437	6.85208
C17orf59	Rods	0.0338154	-0.0130268	927915	0.487625	0.0113424	0.0213171	4.04172	6.52963
C17orf62	Rods	0.0618859	-0.0207339	918876	0.482875	0.00536717	0.0107763	7.1708	10.6006
C17orf67	Rods	0.0217077	-0.000221806	947208	0.497764	0.531034	0.604871	2.73794	3.1842
C17orf70	Rods	0.015494	0.0055677	957510	0.503177	0.220541	0.288362	2.08605	1.45103
C17orf72	Rods	0.000604085	-0.00133275	949635	0.499039	0.376414	0.454225	0.130378	0.322451
C17orf75	Rods	0.0595908	-0.0213032	914407	0.480527	0.00127619	0.00287191	6.38853	10.3587
C17orf76-AS1	Rods	0.426592	-0.015789	886435	0.465827	0.0014242	0.00317907	34.2894	44.6191
C17orf80	Rods	0.190334	0.0696159	982789	0.516462	0.0242204	0.0422027	16.6884	13.8251
C17orf85	Rods	0.117857	-0.00882952	910509	0.478478	0.0031061	0.0065339	10.8214	15.4776
C17orf89	Rods	0.0395221	-0.0305489	913821	0.480219	0.000800111	0.00186457	5.99739	9.83474
C17orf96	Rods	0.0229838	-0.013611	922400	0.484727	0.000330597	0.000822049	2.08605	5.15921
C17orf97	Rods	0.0328206	0.0228769	972067	0.510827	0.000619989	0.00147174	4.04172	1.8944
C18orf21	Rods	0.0392475	0.00443916	950938	0.499724	0.950524	0.963052	4.82399	4.87707
C18orf25	Rods	0.260755	0.111416	987463	0.518918	0.023556	0.0412344	21.9035	19.5889
C18orf32	Rods	0.055484	-0.000219748	951928	0.500244	0.964655	0.973849	7.69231	7.6582
C18orf42	Rods	0.00545225	-0.020666	923834	0.485481	1.07432e-05	3.30569e-05	0.391134	3.30512
C18orf54	Rods	0.00937367	-0.0188786	925506	0.486359	0.000262916	0.00066464	1.30378	4.03063
C18orf56	Rods	0.0185875	-0.00391651	943277	0.495698	0.20221	0.26838	2.08605	2.94236
C18orf8	Rods	0.123403	0.0781733	1022383	0.537269	4.30218e-11	2.34184e-10	13.6897	6.40871
C19orf10	Rods	0.0673448	-0.00248173	936563	0.49217	0.197853	0.263289	8.3442	9.91536
C19orf12	Rods	0.0323833	-0.0488534	891438	0.468456	9.83726e-08	3.86621e-07	4.1721	10.4796
C19orf18	Rods	0.00920506	0.00685545	959639	0.504296	0.00947583	0.0181352	1.30378	0.44337
C19orf24	Rods	0.0135659	-0.0135989	929780	0.488605	0.00346496	0.00722125	1.95567	4.23216
C19orf25	Rods	0.0623872	0.0171066	959009	0.503965	0.431366	0.508085	6.91004	6.16687
C19orf26	Rods	0.00483378	-0.0114293	928398	0.487879	7.5675e-05	0.000207202	0.391134	2.82144
C19orf38	Rods	0.00383085	-0.000441819	946292	0.497282	0.108775	0.155616	0.260756	0.806127
C19orf40	Rods	0.0130862	0.0113467	957859	0.503361	0.00998739	0.0190395	0.912647	0.241838
C19orf43	Rods	0.182284	-0.0794807	832342	0.437401	3.41265e-11	1.87727e-10	17.9922	31.1165
C19orf44	Rods	0.0359606	0.0189222	961672	0.505365	0.101894	0.146984	3.38983	2.33777
C19orf45	Rods	0.0173058	0.0148095	977755	0.513816	2.58863e-11	1.43963e-10	3.12907	0.362757
C19orf47	Rods	0.0294792	0.0170249	965934	0.507604	0.0182739	0.0328044	3.65059	2.13624
C19orf48	Rods	0.00620406	-0.00148981	954622	0.50166	0.430053	0.5068	1.30378	0.967352
C19orf52	Rods	0.0453919	0.0049846	956143	0.502459	0.619945	0.687449	6.5189	6.00564
C19orf53	Rods	0.103083	-0.0596086	860534	0.452216	5.91759e-09	2.64311e-08	11.8644	21.5639
C19orf54	Rods	0.00972024	-0.00044596	948372	0.498375	0.486427	0.56154	1.04302	1.37042
C19orf55	Rods	0.0342726	0.0226301	975463	0.512612	6.01896e-05	0.000167855	4.30248	1.77348
C19orf57	Rods	0.0124469	0.00711287	960797	0.504905	0.0214916	0.0380077	1.82529	0.846433
C19orf59	Rods	0.00490095	-0.000255907	949350	0.498889	0.411879	0.489883	0.260756	0.483676
C19orf60	Rods	0.117952	-0.0283589	897481	0.471632	0.000174931	0.000453351	11.2125	17.1302
C19orf66	Rods	0.0330634	-0.0434035	884821	0.464979	1.36547e-08	5.87845e-08	4.56323	11.4873
C19orf68	Rods	0.0195664	0.00224604	949715	0.499081	0.780645	0.827134	2.47718	2.66022
C19orf70	Rods	0.0425042	-0.0621469	891643	0.468564	1.00697e-06	3.50448e-06	6.12777	12.2531
C19orf73	Rods	0.00553401	-0.00260351	945315	0.496769	0.118918	0.168394	0.521512	1.16888
C19orf77	Rods	0.143035	0.131978	1059434	0.556739	4.72021e-43	1.48016e-41	12.7771	1.49133
C19orf81	Rods	0.0339154	0.00845314	961696	0.505377	0.197077	0.262351	5.08475	3.99033
C19orf82	Rods	0.0143306	-0.00608602	940183	0.494072	0.0577197	0.0905377	1.43416	2.61991
C1D	Rods	0.0615763	0.00804829	955007	0.501862	0.736954	0.791754	8.08344	7.69851
[truncated: 161,972 more rows]
