# Supplementary material for: Single-cell transcriptomic atlas of the human retina identifies cell types associated with age-related macular degeneration
Source: Nat Commun. 2019 Oct 25;10:4902. doi: 10.1038/s41467-019-12780-8 (PMC6814749; doi:10.1038/s41467-019-12780-8)
Supplement: Supplementary file 9 — Supplementary Dataset 6 [file 41467_2019_12780_MOESM9_ESM.xlsx]

## Sheet: filtered_gene_cores
Genes	FOS	COL4A3	FTL
SAMD11	-0.666963	-0.943103	0.350131
HES4	1.57558	-0.974271	-2.72191
ISG15	0.00671057	-0.938893	0.244899
SDF4	-0.763226	0.492918	-0.335591
MXRA8	0.456519	2.84467	-1.03432
AURKAIP1	-0.762948	1.1261	2.89122
ANKRD65	0.159195	0.166948	0.292473
VWA1	1.80522	0.0985813	-1.45541
ATAD3C	0.00280518	-0.139991	0.130954
ATAD3B	0.383198	0.0590753	0.177835
TMEM240	0.0199697	-0.204233	0.334005
MIB2	0.414495	-0.287464	-0.0592843
SLC35E2B	0.403827	0.292622	0.0334727
CDK11A	-0.551157	0.445282	-0.712009
SLC35E2	-0.241867	-0.119591	0.230944
TMEM52	0.0388917	-0.191775	0.296996
RER1	-2.08211	-0.0795857	-0.745517
PEX10	0.305155	0.726208	0.598626
PLCH2	0.0292168	-0.328767	0.192356
HES5	2.36781	-2.55814	-1.41109
TTC34	-0.0865366	-0.0850676	0.152618
PRDM16	-0.14757	-0.0252314	0.25855
ARHGEF16	-0.477021	2.82966	-0.620519
MEGF6	0.580795	-0.861724	-0.284915
TPRG1L	-1.00262	0.332464	0.404101
WRAP73	0.0177504	-0.156777	-0.39583
CEP104	-0.450961	-0.422899	0.00061553
RNF207	1.27555	-0.49892	-0.1645
ICMT	0.237122	0.0167177	-0.0797564
HES2	-0.00459199	-0.25128	0.318481
ESPN	3.82935	5.26483	1.0108
TNFRSF25	0.445517	0.0344402	-0.107325
PLEKHG5	0.158602	-0.215831	-0.183578
NOL9	0.0587472	0.335858	0.0190957
KLHL21	1.00576	-0.404774	-0.341483
PHF13	0.0458051	-0.141639	-0.0359912
THAP3	0.126224	-0.0327641	0.340345
DNAJC11	-0.350821	-0.0635947	-0.104913
CAMTA1	-2.16238	-0.576961	-0.320845
VAMP3	-1.25045	1.918	-0.206256
PARK7	-2.67333	0.319139	3.47978
ERRFI1	0.582119	-0.311981	-0.788575
SLC45A1	0.232252	0.071924	0.149792
SPSB1	0.113334	-0.281767	0.248921
LZIC	0.159768	0.766784	0.0112193
SRM	-0.497238	-0.121554	0.518371
EXOSC10	-0.0205659	0.0912395	0.235935
AGTRAP	0.389702	-0.108503	0.0523548
PLOD1	0.564673	-0.0796968	0.163334
VPS13D	0.237631	0.418855	-0.332191
DHRS3	0.695071	-0.483621	0.220448
PDPN	-1.51909	2.74673	-1.84636
KAZN	1.85097	0.216604	-1.4335
CASP9	0.214003	-0.166606	0.0934313
DDI2	-0.0433542	-0.206243	-0.133143
PLEKHM2	-0.317502	-0.0305969	-0.0730233
FBLIM1	0.103964	0.190539	0.167029
UQCRHL	-0.0113946	-0.0759943	0.354323
ZBTB17	0.363069	-0.0325662	0.030605
HSPB7	-0.0600533	-0.402327	0.242222
FAM131C	-0.364091	0.461383	0.315778
EPHA2	0.189168	-0.252133	-0.0348206
ARHGEF19	0.153484	-0.0756935	-0.0271492
FBXO42	0.242305	0.243319	-0.014292
SZRD1	-0.0585918	0.403777	0.24543
CROCC	0.086923	-0.362596	0.166935
MFAP2	0.381213	1.22275	-0.506964
PADI2	-1.09815	-0.664004	-0.457866
RCC2	-0.250547	0.619025	-0.198016
ALDH4A1	0.778518	-0.350855	0.248263
IFFO2	0.0316903	0.110602	0.102032
EMC1	0.46447	0.353777	0.0809659
AKR7A2	2.90959	1.50641	1.07215
PQLC2	0.0781044	-0.0947495	-0.166743
CAPZB	-0.372665	0.417926	-0.440625
NBL1	0.421042	-0.476406	0.797796
OTUD3	-0.406382	0.112654	-0.258545
PLA2G5	-0.629979	0.0847459	0.230279
CAMK2N1	-0.235788	0.970203	0.928494
MUL1	-0.0809113	-0.270488	0.0879552
PINK1	0.0778927	-0.138151	-0.40645
HP1BP3	0.704866	2.81142	-1.86711
RAP1GAP	0.446704	-0.786162	0.159961
HSPG2	-0.036487	-0.299973	0.259882
ZBTB40	0.381126	0.0117937	0.0464145
C1QA	-0.141801	-0.235056	0.276956
EPHB2	1.1563	0.0105829	-0.391873
LUZP1	0.204597	-0.179212	-0.267577
LINC01355	0.0225859	0.319691	-0.0122982
ZNF436	-0.0240278	0.422169	-0.147916
ASAP3	0.249679	-0.082036	0.17068
ID3	10.3094	-7.82425	-1.03075
PITHD1	-0.220923	1.13775	-0.0927074
LYPLA2	-0.531663	0.135776	0.154244
HMGCL	-0.0789439	0.417683	-0.00165003
IL22RA1	-0.101534	-0.0298423	0.236499
IFNLR1	-0.132327	-0.0283066	0.117033
STPG1	0.175118	-0.0745327	0.10736
NIPAL3	-0.048072	-0.0928612	-0.224341
RCAN3	0.16395	-0.0989059	0.0467265
SYF2	-0.801215	0.905111	-0.754833
TMEM50A	-1.13078	1.49155	-1.35958
TMEM57	-0.0501324	1.16304	-0.83608
MAN1C1	-0.519834	0.342129	-0.427046
SEPN1	-0.800386	0.17231	-0.105662
STMN1	0.334303	2.45588	1.9783
SLC30A2	-0.0373946	-0.260514	0.26263
PDIK1L	-0.388297	-0.0297718	-0.146785
FAM110D	-0.0844114	-0.318319	0.12462
ZNF593	-0.353108	-0.660704	-0.0695812
DHDDS	-0.16508	0.11656	0.105458
GPN2	-0.149654	-0.0950103	-0.077092
NUDC	1.39268	1.48144	0.978799
FAM46B	0.409802	-0.597929	0.0785908
SLC9A1	0.116415	0.331927	-0.029741
WDTC1	-0.153482	-0.622779	0.0245508
TMEM222	0.636269	1.46181	0.155566
GPR3	0.0911634	-0.344478	0.192755
WASF2	-0.854024	1.72905	-1.76239
IFI6	-2.76498	-0.255543	-2.00408
FAM76A	-0.687289	0.336301	-0.794588
STX12	-0.206538	0.935803	-0.813154
PPP1R8	-0.509493	0.163367	0.174711
XKR8	0.206686	0.131916	-0.0865052
EYA3	0.0979016	0.0289264	-0.0585127
DNAJC8	-0.824189	2.7689	-0.239212
ATPIF1	-2.34008	-1.85457	1.54257
SESN2	0.00390829	-0.37079	0.0564463
PHACTR4	0.00694979	-0.235251	-0.555393
SNHG12	0.399652	-0.32454	-0.115842
PTPRU	-0.0104959	0.280868	-0.138416
LAPTM5	-0.0978602	-0.236675	0.276204
SNRNP40	-0.464617	0.241352	-0.121962
ZCCHC17	-0.495898	0.343133	-0.328227
PEF1	-0.259166	0.562454	-0.10316
ADGRB2	0.369162	0.0253523	0.139681
PTP4A2	0.26215	2.36353	-0.660979
TMEM39B	-0.111599	-0.503296	0.122764
CCDC28B	0.213893	-0.375742	0.575041
ZBTB8A	0.0552137	-0.16486	0.046534
RBBP4	0.0351574	1.13103	-1.31461
SYNC	-0.317192	-0.0403582	-0.174407
YARS	0.0629827	0.0230904	0.077411
S100PBP	-0.563627	0.137396	-0.398482
FNDC5	-0.150463	0.972536	0.44462
AK2	0.737673	0.36603	0.112333
PHC2	0.53415	0.262798	0.272288
SMIM12	-0.077654	-0.430774	-0.348297
ZMYM1	0.198537	0.0170383	-0.0101375
ZMYM4	0.187571	0.421942	-0.561628
PSMB2	0.940419	0.838354	-0.0105099
C1orf216	0.027217	-0.496539	0.105576
AGO1	-0.00604734	0.174067	0.064765
ADPRHL2	0.634939	0.457097	-0.0799891
TRAPPC3	-1.06918	-0.043157	0.45231
MAP7D1	1.63359	-0.0598758	0.184851
STK40	0.0376615	-0.0114861	0.298391
OSCP1	0.206408	-0.275561	0.0972375
GRIK3	-0.210703	0.723631	-0.341198
ZC3H12A	0.0614823	-0.241695	0.251136
MEAF6	-1.1881	0.396683	-0.183313
DNALI1	-0.0639265	0.202679	-0.0162345
GNL2	-0.526695	0.477389	-0.313519
C1orf109	-0.461826	-0.237438	-0.115962
SF3A3	-0.281799	0.257764	-0.429546
UTP11L	-1.0051	0.0706217	-0.174352
POU3F1	0.273784	-0.323234	-0.616839
RRAGC	-0.954451	0.191568	-0.427166
NDUFS5	-2.94408	-1.84806	1.76723
PPIE	0.462919	0.826534	0.214591
TRIT1	-0.156935	-0.055736	-0.0125354
MFSD2A	0.521363	1.36233	-1.11966
CAP1	1.64914	3.0143	-1.50883
PPT1	-1.59784	1.82308	-2.15627
RLF	0.488716	0.527937	-0.280906
ZMPSTE24	-1.23575	0.397109	-0.51197
COL9A2	10.2817	0.0158007	-4.02478
RIMS3	-0.252529	0.146706	0.0965488
NFYC	-0.191798	-0.196994	-0.629772
KCNQ4	0.0373247	-0.453507	0.229147
FOXO6	-0.635596	0.00979251	0.150183
HIVEP3	-0.299415	0.548459	-0.0445566
FOXJ3	0.252555	0.420285	-0.0263208
CCDC30	-0.0349424	0.0591806	0.188311
YBX1	-7.13874	-4.26489	0.908412
P3H1	-0.0335667	-0.211997	0.0608961
ERMAP	0.0400007	0.0826736	0.28449
SLC2A1-AS1	-0.870581	-0.592062	-0.873132
EBNA1BP2	0.232335	0.350174	0.25644
TMEM125	0.190922	-0.208095	0.329705
ELOVL1	0.393417	0.269683	-0.100981
MED8	-0.11394	0.203567	-0.0490637
SZT2	0.0540028	-0.0397107	-0.120145
PTPRF	0.837606	0.971367	-0.515435
KDM4A	0.0232779	-0.0413548	-0.161202
ATP6V0B	0.133744	2.65716	-2.98279
B4GALT2	0.0580362	-0.383326	0.59437
CCDC24	0.574634	-0.141539	0.215134
DMAP1	-0.205571	-0.120212	0.0133583
ERI3	-0.441408	-0.267279	-0.253178
C1orf228	0.160222	-0.0905111	0.122298
PLK3	0.500515	-0.287144	-0.0015672
EIF2B3	0.11882	0.00564375	-0.149589
HECTD3	-0.237956	-0.0501213	0.0955181
UROD	1.92684	1.63577	-0.0732675
MUTYH	0.0019217	-0.184998	0.0634804
CCDC17	-0.0732736	-0.22198	0.298412
IPP	0.397993	0.275103	-0.0900312
PIK3R3	0.60068	-0.0914667	-1.52896
UQCRH	-2.28271	-1.64484	3.17409
FAAH	0.0415472	-0.330306	-0.0151074
ATPAF1	0.622062	0.438443	0.0151804
EFCAB14	-0.441627	1.4909	-0.577447
LINC00853	-0.0424679	-0.346234	0.358025
CMPK1	-1.92951	-0.700403	-0.092701
SPATA6	-0.0695418	0.487297	-0.18971
BEND5	-0.869166	-0.0741685	-0.269635
FAF1	-0.292339	-0.0353871	-0.0570201
CDKN2C	-0.412687	1.04922	0.0370584
RNF11	-0.73539	0.734381	0.669582
OSBPL9	-0.416864	0.255936	-0.0368062
RAB3B	-1.57177	3.14974	-0.544304
TXNDC12	-0.462015	0.426697	-0.692827
BTF3L4	-2.29288	-0.1522	-0.437569
ZFYVE9	-0.0263907	0.34735	-0.0421341
PRPF38A	0.298831	1.05107	-0.476582
GPX7	0.385607	-0.10624	0.0430757
ECHDC2	1.03896	-0.310125	-0.45548
SCP2	-2.13635	-0.034588	-0.588967
CPT2	-0.185018	0.178247	0.00411636
C1orf123	-0.192748	0.461925	-0.240543
MAGOH	-1.47683	0.277943	0.0807971
NDC1	0.156003	-0.29001	0.151714
YIPF1	-0.0114988	-0.11717	0.207076
HSPB11	-1.28252	0.270162	-0.630226
TMEM59	1.21867	2.30105	-2.8964
CYB5RL	-0.138446	-0.0701252	0.288593
SSBP3	-1.56591	0.549184	-0.0753981
PARS2	-0.147347	-0.184833	0.145995
DHCR24	-0.354858	-0.0480022	-0.00031206
USP24	-0.184592	-0.049626	-0.188148
PRKAA2	-0.0807597	-0.0642794	-0.0187569
OMA1	-0.281873	-0.122003	0.0457836
MYSM1	-0.292834	0.0913357	-0.0215088
JUN	14.5771	-9.24602	-21.1427
TM2D1	-1.69871	0.119026	-1.38349
USP1	-1.06745	0.794321	-0.410593
ITGB3BP	0.168315	0.507494	0.0564836
EFCAB7	-0.0403107	-0.0108549	-0.00770388
PGM1	0.269526	-0.0463011	-0.043262
ROR1	0.265419	-0.313509	0.164457
AK4	0.657524	1.1312	-0.348577
PDE4B	0.972932	2.4721	0.0154
SGIP1	0.559282	1.57586	-1.25075
GADD45A	-0.633697	-0.719015	-0.248332
WLS	-0.183736	-0.448187	0.457314
NEGR1	-0.318038	0.0122818	-0.201565
FPGT	0.324832	-0.136939	0.184527
FPGT-TNNI3K	-0.09704	-0.0204849	0.267283
CRYZ	-0.25459	0.0561269	0.275355
RABGGTB	-0.545469	0.329619	0.15484
DNAJB4	1.50342	0.011415	-0.68481
ADGRL2	0.54879	-0.0249335	-0.455814
PRKACB	0.279578	1.51006	-0.0225288
GNG5	-6.91071	0.165583	1.34233
SSX2IP	-2.32141	3.05416	-2.19874
SYDE2	-0.400087	-0.390742	0.146296
C1orf52	-0.0356949	-0.212517	-0.144637
DDAH1	0.937644	0.48944	-0.0917207
CYR61	1.45897	-9.08578	-8.77839
ZNHIT6	-0.338552	0.526289	-0.736794
COL24A1	-0.0466963	2.23147	-2.21061
ODF2L	0.502227	1.16894	-0.556335
SEP15	0.326861	1.17088	-0.576964
LMO4	0.34201	1.16103	-1.07373
GTF2B	0.114802	-0.301734	0.103631
RBMXL1	0.0827059	0.569158	-0.547483
GBP1	-0.276422	-0.281586	-0.328695
LRRC8D	-0.152133	0.104816	0.0070047
ZNF644	0.968993	0.882954	-0.621617
EPHX4	-0.473592	-0.126255	-0.142019
BTBD8	-0.181636	0.104004	0.0167564
KIAA1107	-0.456808	0.151345	0.00154889
GLMN	0.35549	-0.269432	0.0212292
EVI5	0.312899	0.646239	-0.144105
TMED5	-0.0875101	-0.224054	-0.267378
DR1	-0.37437	-0.0901252	-0.0513837
FNBP1L	0.0906593	0.115766	0.322691
GCLM	-0.0637227	-0.698041	-0.253488
ABCA4	-0.912862	-1.35396	-0.26172
SLC44A3	0.363701	0.477686	0.34491
CNN3	-4.45047	1.41532	-4.93174
TMEM56	0.600742	-0.786624	-0.129443
DPYD	-0.130722	0.0253109	0.079817
PALMD	-0.0694502	-2.09649	-0.800028
AGL	3.85275	-0.776373	-4.92225
SLC35A3	0.0514854	-0.119345	-0.328036
MFSD14A	-0.0314524	-0.155296	-0.362651
DBT	-0.386312	0.292717	-0.270846
RTCA	-0.261961	-0.120617	-0.0427121
CDC14A	0.301624	-0.210874	-0.200075
GPR88	-0.103609	-0.290627	0.199431
VCAM1	-0.167797	-0.467601	-0.021257
COL11A1	1.60441	-0.0450196	-0.985457
AMY2B	0.0124185	-0.329698	0.213968
PRMT6	-0.418244	-0.180469	0.0150742
STXBP3	-1.11911	0.475596	-0.693176
GPSM2	0.469163	-0.0567081	0.08764
CLCC1	-0.28044	0.236203	-0.239972
WDR47	-0.418856	0.045975	0.0879811
TAF13	-0.385566	-0.540162	0.173589
TMEM167B	0.148485	0.124034	0.284499
SARS	-0.264406	-0.124854	-0.213782
MYBPHL	-0.219606	-0.121933	0.288257
SORT1	-0.194857	0.656121	-0.24182
AMPD2	0.0216308	-0.304775	0.0478234
GSTM4	0.188299	0.294618	-0.0683167
GSTM1	-0.0847966	-0.0733226	0.245132
GSTM5	0.0574823	4.08288	0.55956
GSTM3	3.1651	5.45918	-0.272065
RBM15	0.148543	-0.107783	0.112317
KCNA2	0.00407031	0.749125	-0.58184
LRIF1	-0.32239	0.442429	-0.288649
DRAM2	0.0265646	-0.555514	0.0756488
CEPT1	0.0304389	-0.0212513	0.00743614
ATP5F1	0.487657	1.15919	-0.513074
DDX20	-0.218285	-0.0992263	0.152941
CTTNBP2NL	0.100195	0.505753	-0.0902051
WNT2B	0.546626	-0.064301	-0.096803
ST7L	-0.53521	0.121047	-0.265807
PPM1J	1.0874	-0.228529	0.225114
LRIG2	0.758777	1.11161	-0.6485
MAGI3	0.175021	0.63351	-0.942234
AP4B1	0.130326	-0.140648	0.2359
BCAS2	0.232399	0.248847	0.0589804
CSDE1	-1.85542	0.184922	0.0713999
VANGL1	-0.119829	0.195645	0.154804
CD58	-0.0699053	-0.148036	0.117699
IGSF3	0.284895	0.344056	0.0836501
SEC22B	-0.163292	0.10048	-0.233655
SRGAP2C	0.145559	-0.118923	-0.0710166
SRGAP2B	-0.441209	-0.240707	-0.179461
NBPF20	0.074633	-0.260448	0.223924
ANKRD35	-0.572809	0.256621	0.706065
PEX11B	0.211032	0.104725	0.151844
RBM8A	0.241603	0.792296	-0.0034076
LIX1L	-0.301687	-0.0660927	-0.0930361
POLR3GL	-1.69858	-0.465658	-0.173208
TXNIP	-0.0761365	-0.0952394	0.190914
NOTCH2NL	0.194848	0.61052	-0.0176646
CHD1L	-0.396047	0.206607	-0.053162
LINC00624	-0.0997376	-0.118639	0.26647
ACP6	0.366738	0.275293	-0.232256
GPR89B	-0.0672658	-0.0236645	0.184213
PPIAL4G	-0.09189	-0.145699	0.305704
PDE4DIP	-0.988986	1.64149	-1.13902
NBPF9	0.252733	0.173933	0.12507
NBPF19	0.0282463	1.01509	-0.626967
HIST2H2BF	0.225557	0.0514007	0.0164249
HIST2H2BE	0.351651	-0.333942	-0.245099
SF3B4	0.410913	0.618672	-0.390763
OTUD7B	0.967804	0.12774	-0.638842
ANP32E	-0.838458	2.83901	-2.21942
CA14	6.91189	8.21822	-0.681009
APH1A	-0.418469	0.61703	-0.147185
CIART	0.179765	-0.761533	-1.57715
TARS2	-0.024638	0.127723	0.230836
ECM1	-0.0130659	-0.200233	0.30382
FALEC	-0.00939911	-0.113721	0.0310409
MCL1	4.61647	-3.15074	-4.1404
ENSA	-2.09676	-0.0122651	-0.022399
CERS2	-0.75435	0.172415	-0.23331
FAM63A	-0.0329485	0.0335602	-0.129961
CDC42SE1	-0.0168635	0.0623256	-0.186795
GABPB2	0.210725	0.483226	-0.117103
SCNM1	0.104019	0.226912	0.545644
VPS72	-0.379292	-0.135814	-0.012948
PIP5K1A	0.100358	0.101336	-0.160101
ZNF687	-0.0138196	-0.192726	0.0554301
PI4KB	0.668971	0.0172004	-0.238449
SELENBP1	1.30649	0.201518	0.235024
PSMB4	1.44197	1.60033	0.263201
CGN	-0.0986626	0.886464	-0.323226
SNX27	-0.0258139	0.606474	-0.0915188
S100A4	0.0240225	0.0251254	0.34198
S100A16	0.74525	-1.21148	1.33926
S100A13	-2.17559	-4.33193	3.19545
SLC27A3	0.0877142	-0.24792	0.251307
GATAD2B	0.187604	0.303685	-0.265847
DENND4B	-0.0835233	-0.0760114	0.0654973
CRTC2	-0.0691578	-0.259492	0.0711329
JTB	-0.416192	1.15158	1.22801
TPM3	-0.321199	0.438206	0.18815
C1orf43	-1.31228	0.354228	0.901903
HAX1	0.081342	0.491894	0.648616
IL6R	0.254467	-0.0153537	0.0877441
KCNN3	0.209548	-0.229475	0.248014
SHC1	-0.013215	-0.0309139	0.00282419
ZBTB7B	-0.274646	0.121951	0.0606891
EFNA4	0.162244	-0.205243	0.138303
SLC50A1	0.29436	-0.0730368	0.164801
KRTCAP2	-0.463213	-0.177738	-0.381602
MUC1	-0.0531588	-0.371485	0.174261
FAM189B	0.315159	-0.157601	-0.0726092
SCAMP3	0.211001	0.620745	-0.240032
CLK2	-0.189059	-0.304629	0.168706
RUSC1	0.180567	-0.129669	0.240483
ASH1L-AS1	-0.0255459	-0.289758	0.211902
YY1AP1	0.0344444	0.278303	0.503892
LAMTOR2	-0.271033	0.347649	0.692813
SEMA4A	0.149832	-0.218454	0.043039
SLC25A44	0.281042	0.208333	0.17146
PAQR6	-0.477536	1.51122	-0.785902
GLMP	0.279506	-0.0158299	0.25858
C1orf61	-0.593209	-1.00076	4.45291
MEF2D	0.629625	-0.153385	-0.173176
APOA1BP	-0.0828788	0.237712	0.240278
NES	0.408258	-1.09651	0.395102
RRNAD1	0.293488	0.514671	-0.142028
HDGF	0.136583	0.372861	-0.0151325
ARHGEF11	-0.280866	0.0250347	-0.257927
KIRREL	0.0804308	0.0510437	-0.00740204
IFI16	-0.0964157	1.09001	-0.77876
CADM3	-0.59275	0.76129	-0.618451
DUSP23	-0.685515	0.699023	0.752323
C1orf204	-0.183884	-0.0118771	0.280951
TAGLN2	0.220229	1.20866	-0.249457
ATP1A2	7.78925	-2.0545	1.25925
PEA15	-0.600385	4.37895	2.63862
PEX19	0.50171	0.301536	-0.19577
VANGL2	0.0712307	-0.132995	0.120859
TSTD1	1.05928	-1.1219	1.46641
KLHDC9	0.341076	-0.135056	0.198955
PFDN2	-1.10969	-0.487587	0.097734
NIT1	0.414658	0.110539	-0.128239
PPOX	0.405645	-0.0288146	0.135575
SDHC	-0.280909	1.26125	-0.33697
HSPA6	3.62339	0.113933	0.119925
OLFML2B	-0.249545	-0.0416489	0.225446
C1orf226	0.348289	-0.0328403	0.162858
UHMK1	-0.0320765	0.522836	-0.309799
UAP1	0.0319245	0.140861	-0.0256366
DDR2	0.955596	0.208589	-0.191927
HSD17B7	0.320836	-0.169246	-0.163536
RGS4	-0.340789	-0.282033	-0.473173
ALDH9A1	1.62873	-0.0218866	-2.2892
POGK	-0.062973	0.188345	0.0670341
MAEL	-0.181915	0.529279	0.462519
DUSP27	0.1667	-0.0368465	0.0587869
CREG1	-0.559049	0.136934	-0.0999665
MPZL1	-0.156898	-0.0660937	-0.172562
MPC2	-2.22782	0.285367	0.262836
GPR161	0.105788	-0.24233	0.214141
TIPRL	0.279447	0.849952	-0.342234
SFT2D2	-0.0615956	-0.041051	-0.119933
ATP1B1	-0.608358	-0.770543	-0.301701
NME7	-0.0358799	-0.0329121	0.227756
CCDC181	-0.696523	-0.42397	-0.203671
SCYL3	0.435145	-0.0801055	0.0421177
GORAB	-0.0616039	-0.281046	0.162005
VAMP4	-0.424035	0.146227	-0.108799
METTL13	-0.373057	-0.0227481	0.0257897
KLHL20	0.215591	0.131917	0.0846034
CENPL	-0.14461	-0.274461	0.124154
ZBTB37	0.194981	0.292019	-0.088068
RABGAP1L	0.46155	0.164709	0.107416
KIAA0040	-0.581688	0.222154	0.107485
RASAL2	0.655345	-0.55534	-0.381262
RALGPS2	-0.26701	-0.425103	-0.812407
FAM20B	0.00476462	-0.0765982	-0.0614131
TOR3A	-0.0782614	-0.248724	-0.14563
ABL2	0.478404	-0.0841447	0.0718605
SOAT1	-0.377248	-0.262434	-0.00325754
QSOX1	2.61518	-1.61377	-2.05337
XPR1	-0.174999	0.0279681	0.0378288
STX6	-0.206073	-0.121145	-0.0599041
MR1	0.113823	-0.0662736	0.0903811
IER5	1.62786	0.0948481	-0.598736
GLUL	-0.421648	3.65727	-2.18038
RNASEL	-0.296686	0.181059	0.0266552
RGS16	3.25852	-7.22055	-7.98874
SMG7	0.370535	0.203983	0.216396
ARPC5	-0.0607911	0.632308	-0.0955815
TRMT1L	-0.550297	0.0336756	-0.104214
SWT1	-0.187759	-0.112219	0.175272
IVNS1ABP	0.205003	0.393031	0.297454
C1orf27	0.709307	0.10792	-0.466588
RGS2	-0.737337	-1.83903	-1.12
UCHL5	-0.727304	0.587554	-0.0964768
TROVE2	-1.11312	0.93176	-2.39203
CDC73	-0.114597	0.307363	-0.311684
ASPM	-0.0356033	-0.0442142	0.285195
DENND1B	-0.00881275	-0.0121159	-0.064348
MIR181A1HG	0.250701	0.285999	-0.123769
ZNF281	0.722124	0.50928	-0.282631
C1orf106	0.0850087	-0.192607	0.265167
PHLDA3	2.95813	-0.344461	0.615445
CSRP1	-0.443671	1.24244	0.198168
NAV1	0.317143	0.0904695	-0.195593
SHISA4	-0.483598	-1.0715	0.538949
RNPEP	0.403063	-0.296422	0.106056
GPR37L1	4.75128	-1.8108	-0.66961
ARL8A	0.252352	0.742491	-0.473291
PTPN7	0.150426	-0.0434434	0.0973708
PCAT6	-0.706944	0.0456706	-0.271882
RABIF	-0.483207	0.00331563	0.257083
TMEM183A	-0.423781	0.0983052	0.408938
PPFIA4	0.0473732	-0.175633	0.175143
ADORA1	2.85307	1.00129	0.068886
CHI3L1	2.38927	-0.318541	-0.903905
BTG2	-2.30594	-14.5675	-15.6236
FMOD	0.487815	-0.201297	0.282877
PRELP	6.66724	0.948291	-2.82354
SNRPE	-1.11509	0.522911	0.794333
SOX13	-0.152252	0.00252733	0.0640084
LRRN2	0.393314	-0.322649	0.204093
NFASC	0.735357	0.00755326	-0.0131914
TMCC2	-1.02695	-0.256328	-0.0794906
LEMD1-AS1	-0.117193	-0.254512	0.221769
CDK18	0.930729	-0.0936281	0.604431
ELK4	0.14631	-0.260905	0.145082
NUCKS1	-0.0335447	2.75822	-3.99333
RAB7B	-0.00488449	-0.207226	0.268931
SRGAP2	0.551633	0.0347434	0.087594
MAPKAPK2	0.00534464	-0.274327	0.195437
YOD1	0.0505344	0.0548896	0.174709
CD55	-0.0366808	0.0451111	0.0485538
C1orf132	0.0381111	0.223978	-0.489721
LAMB3	-0.030056	-0.212691	0.294273
G0S2	1.58523	0.0535187	0.26978
HSD11B1	-0.678451	2.28726	-0.487511
IRF6	0.00676317	0.322681	0.217539
LINC00467	0.95806	0.449682	0.132845
PPP2R5A	-0.982024	0.450696	-0.333644
NENF	-1.42205	-0.426903	2.03111
ATF3	3.11501	-1.95884	-2.39235
NSL1	-1.40414	0.208933	-0.599187
TATDN3	-0.12728	-0.184754	0.0134552
FLVCR1-AS1	-0.0348775	0.0420428	0.130861
KCTD3	-0.491921	0.209256	-0.158496
ESRRG	0.154071	-0.226086	0.0551299
SPATA17	0.23588	0.518905	0.234189
LYPLAL1	-0.265049	1.40738	-0.691936
BPNT1	0.392871	-0.310993	0.0116112
IARS2	-0.404143	0.0502215	0.112082
MARC2	0.0540449	-0.018219	-0.0422287
DUSP10	-0.111581	0.150168	-0.0782904
BROX	-0.871141	0.505691	-0.194662
CAPN2	-0.200744	-0.243423	0.13875
FBXO28	-0.106192	0.101373	0.137351
DEGS1	-0.84792	-0.345762	-0.977185
NVL	0.0756322	-0.197988	0.249343
CNIH4	-0.449137	0.137507	-0.474066
WDR26	0.268496	0.0657371	0.0342532
SRP9	-4.92805	-0.692226	2.45615
LEFTY1	-0.0490927	-0.286471	0.2361
PYCR2	1.21785	0.188608	0.149399
ACBD3	-0.657931	1.54652	-1.11013
PSEN2	-0.0256174	-0.0975425	-0.212079
ADCK3	0.0456157	0.176278	0.0163286
CDC42BPA	0.759397	0.904824	-0.450957
ZNF678	0.0960937	0.0401599	0.287644
SNAP47	-0.105175	0.261022	-0.272285
ARF1	0.265433	1.42554	-0.63606
GUK1	-2.84352	-3.82953	3.69445
IBA57	0.06515	-0.163543	0.0122589
OBSCN	0.106091	0.0662621	0.102523
TRIM11	0.644643	-0.308911	0.0018676
HIST3H2A	0.247559	0.280002	0.0664469
RNF187	0.459087	0.746079	1.03018
CCSAP	-0.00507516	-0.248116	0.0414148
ABCB10	-0.14663	-0.1857	0.0435132
GALNT2	-0.0181201	-0.172056	-0.145888
COG2	-0.018469	0.297807	-0.182619
ARV1	-0.219729	0.199204	0.0277763
FAM89A	-1.13443	-0.810221	-0.413074
C1orf131	-0.0891632	0.416415	-0.403167
GNPAT	0.204918	0.17058	0.000671882
EXOC8	0.148906	0.0606793	0.125118
EGLN1	-0.161377	0.969197	0.137797
TSNAX	0.592285	1.54079	-0.951891
SIPA1L2	-0.310001	-0.403519	-0.15197
NTPCR	-0.391857	0.145882	0.397518
KCNK1	3.32582	-3.59496	0.050731
COA6	-0.138729	-0.0982262	0.360718
TARBP1	0.0417904	0.0197085	-0.323229
LINC01354	-0.147179	-0.0323922	-0.0182439
TOMM20	-0.899914	0.98723	-1.81852
RBM34	-0.376676	-0.157495	0.0462553
GGPS1	-1.08835	0.0409774	-0.0797848
TBCE	0.0777285	0.0686429	0.160664
B3GALNT2	0.315382	-0.196468	-0.441117
LYST	-0.551434	1.33652	-0.418915
GPR137B	-4.28881	5.09099	-1.54876
ERO1B	-0.0655423	0.0121442	-0.193211
RYR2	-0.114846	-0.231262	0.272873
FH	-0.85307	-0.916996	-0.0576049
CEP170	0.33682	-0.166986	-0.179412
AKT3	-0.310219	0.33194	-0.367176
ZBTB18	0.0305126	2.12839	-0.983413
ADSS	-0.818791	1.06689	-0.751998
DESI2	-0.690952	0.25851	-0.375877
HNRNPU-AS1	0.0996945	-0.079087	-0.222942
SMYD3	0.0236736	0.169777	-0.0401381
CNST	-0.321503	0.0607498	-0.016393
SCCPDH	1.01581	-0.352551	-0.102273
AHCTF1	-0.384	-0.0190848	-0.193155
ZNF669	0.389388	-0.191992	-0.0350462
ZNF692	-0.121193	0.176389	0.0106997
FAM110C	0.137453	-0.256383	0.327697
ACP1	-1.2251	0.195539	-0.124619
TMEM18	0.180177	0.598228	0.0795762
PXDN	0.609599	-0.281262	-0.320671
TSSC1	-0.232852	-0.182876	0.0879878
RNASEH1	0.0420398	-0.0647201	0.00791944
CMPK2	-0.312015	-0.124417	0.0535296
ID2-AS1	0.101905	-0.223496	0.206446
ID2	4.98373	1.3661	-1.56911
ASAP2	-0.213293	0.333717	-0.334654
CPSF3	-0.214344	0.0858646	-0.178698
ADAM17	0.396989	-0.0519969	-0.277781
YWHAQ	0.327689	2.51607	-0.169255
TAF1B	0.315377	-0.275231	-0.223333
GRHL1	0.057263	-0.185033	0.248987
ODC1	0.203767	0.307399	-0.0722681
NOL10	0.015467	0.0796494	-0.022547
ROCK2	0.0621083	1.16224	-0.495214
LPIN1	0.276045	0.243359	-0.327955
DDX1	-0.131074	0.913469	-0.851286
FAM49A	-0.207095	0.854034	-0.217542
SMC6	-0.165506	0.281644	-0.263355
GEN1	0.106857	0.186928	0.175948
LINC00954	0.00448138	0.275632	0.0282817
TTC32	-2.40943	-0.383693	-0.272012
WDR35	0.139346	0.0947388	-0.000480743
LAPTM4A	0.896008	2.26726	-2.82124
PUM2	-0.170029	0.400586	-0.173671
HS1BP3	-0.209306	0.0993261	0.181972
LDAH	0.011602	0.0653436	-0.112657
FAM228B	0.299193	0.478634	0.120056
ITSN2	-0.456148	0.28637	-0.338714
DNAJC27	0.459136	0.0582886	0.0613035
DNAJC27-AS1	-0.0996415	-0.34628	0.0452595
EFR3B	-0.397627	-0.343845	-0.752398
POMC	-0.803991	-0.61197	0.468777
RAB10	-0.321767	2.22323	-1.18946
GAREM2	-0.227087	0.247502	-0.219645
EPT1	-0.453513	-0.272503	-0.0698715
DPYSL5	0.58034	0.0236857	-0.0140787
TMEM214	0.169073	0.0173728	0.174824
OST4	-2.36709	-2.20723	2.11195
EMILIN1	-0.100406	-0.412587	0.275533
ABHD1	0.260769	-0.000485835	0.390542
PREB	-0.519854	-0.189033	-0.217899
ATRAID	0.464402	0.352299	0.118984
CAD	0.0809393	-0.0895725	0.245062
UCN	-0.0942715	-0.177847	0.18677
GTF3C2	0.0168023	0.0867068	0.115536
PPM1G	-0.437076	1.91788	-1.34784
IFT172	0.571354	0.240331	0.148458
ZNF512	-0.0710349	0.241518	0.0801064
SUPT7L	0.448387	0.147803	-0.00809862
SLC4A1AP	-0.392196	0.36032	-0.190981
RBKS	0.197633	-0.0777108	0.188969
FOSL2	0.133672	-0.44401	0.0616775
PPP1CB	-2.66547	0.066842	-1.65687
TRMT61B	-0.434675	-0.244039	-0.389187
WDR43	-0.0984936	0.132954	-0.0643816
CLIP4	0.549115	0.648315	-0.35145
YPEL5	1.225	0.830073	-0.0600833
LBH	-0.31165	-0.31775	0.0542853
LCLAT1	-0.0350893	-0.262075	-0.0535661
EHD3	0.232238	-0.147938	0.0727435
MEMO1	0.0743688	-0.105402	0.0381178
SPAST	-0.308331	0.0176758	-0.0127541
TTC27	-0.14841	-0.258924	0.0888957
FAM98A	0.366093	0.284136	0.0478505
CRIM1	-0.275609	-0.197917	-0.450295
FEZ2	-1.16981	-0.849595	-0.735407
STRN	-0.0600058	0.160865	0.0174826
GPATCH11	-0.461205	0.457492	-0.172265
CEBPZOS	-0.693233	0.21065	0.0228878
PRKD3	0.0369729	-0.620262	-0.0935547
CDC42EP3	0.341553	-0.105016	0.309928
RMDN2	0.169063	-0.114965	0.127983
ATL2	0.0914165	-0.100263	0.0615103
GALM	2.04555	-0.146292	-0.0625871
SRSF7	10.2211	-0.839271	-6.38431
GEMIN6	-0.233633	0.0128423	0.09805
DHX57	0.266291	-0.0412444	0.119234
MAP4K3	0.162556	0.126165	-0.409828
THUMPD2	-0.49075	-0.167936	-0.0915081
SLC8A1	-0.192045	2.61262	-1.12572
PKDCC	1.04323	-0.17918	0.129608
EML4	1.63545	-0.408345	-1.36282
KCNG3	-0.0139002	-0.0365689	0.254111
THADA	-0.00572528	0.0356827	-0.00351295
PLEKHH2	-0.0874486	-0.0447667	-0.11589
C1GALT1C1L	-0.0126518	-0.318761	0.0708569
LRPPRC	0.748643	0.879844	-0.505464
PPM1B	-0.64713	-0.616364	-1.02914
CAMKMT	-0.173116	0.138371	0.133612
SIX3	0.198758	4.60409	-3.41673
EPAS1	1.56434	3.46307	0.452459
CRIPT	0.0190319	-0.109064	-0.191097
SOCS5	0.376395	0.059672	0.161388
BCYRN1	-0.741358	-0.840946	0.0401547
EPCAM	-0.45526	-0.280483	-0.0459722
MSH2	0.103617	-0.357263	-0.176095
FBXO11	0.213241	0.694421	-0.516149
FOXN2	-0.55758	0.0670267	-0.0191011
PPP1R21	0.0336732	0.246912	-0.281408
NRXN1	-0.713278	-0.175607	-0.157257
ASB3	-0.0236354	-0.296489	-0.215099
PSME4	0.265566	0.104976	-0.518542
ACYP2	-3.22821	-0.358802	0.241865
SPTBN1	-0.0395444	1.52968	-1.53911
RTN4	9.72173	9.61477	-3.34024
CLHC1	0.398259	0.243898	0.146598
CCDC88A	-0.109595	1.40298	-1.65278
CFAP36	-2.09214	0.0298633	0.48898
PPP4R3B	-0.79787	0.532524	-1.02334
EFEMP1	-4.08626	4.07158	-4.2764
VRK2	-0.162338	-0.221239	0.0359948
FANCL	0.0665426	-0.17113	-0.147893
REL	1.26984	0.147567	-0.12435
PUS10	-0.0865878	0.156359	0.301194
PEX13	-0.0779722	-0.0621916	-0.160582
FAM161A	-0.850398	-1.31829	0.01206
WDPCP	0.48785	0.261964	0.144368
LGALSL	1.66525	0.141946	0.148007
SERTAD2	0.83052	-0.272087	-0.438282
SLC1A4	0.255584	0.159697	-0.0823161
RAB1A	1.28021	0.674641	0.840417
ACTR2	-0.677943	0.984958	-0.995124
MEIS1	0.00103437	0.0961168	-0.271699
C1D	-0.885868	-0.398451	-0.150485
WDR92	0.0344351	0.0419582	-0.126304
ANTXR1	-0.208192	0.419303	-0.137758
GFPT1	-0.182058	0.0134915	-0.170013
NFU1	-0.983179	0.0774041	0.645171
AAK1	-0.090527	-0.627748	-0.771382
ANXA4	1.07212	0.667772	0.142638
SNRNP27	0.181596	0.521797	-0.204337
MXD1	3.99149	-1.18528	-2.54978
SNRPG	-0.346416	0.0739643	2.3538
TGFA	0.443233	-0.0460509	0.26071
TEX261	-0.325765	0.102829	-0.0094422
NAGK	0.808194	0.337557	0.486734
MPHOSPH10	-0.12416	0.940362	-0.225972
CYP26B1	0.736598	-0.379542	0.455114
SPR	0.200536	-0.231493	0.244701
DUSP11	-0.0346843	-0.339178	0.0152625
DGUOK	-0.145305	-0.0568587	-0.37138
MOB1A	0.374712	0.419516	0.26939
DCTN1	0.106824	0.111344	-0.193438
WDR54	0.145029	0.335909	0.639878
INO80B	0.0270373	-0.101717	0.0420877
MOGS	-0.263602	-0.208388	-0.0589387
CCDC142	0.205602	0.473587	-0.272156
PCGF1	0.104404	0.0215688	0.236406
AUP1	1.14949	0.978903	-0.258788
HTRA2	0.195056	0.383168	-0.194779
GCFC2	-0.374816	-0.0878678	-0.0134368
TMSB10	-1.7932	-1.69834	0.111243
RETSAT	-0.168369	0.0913681	0.0613474
CAPG	0.176106	0.443475	-0.0975481
TMEM150A	-0.102395	0.00968376	0.26226
USP39	0.199839	0.118861	-0.0369254
C2orf68	-0.0299765	-0.148299	-0.145519
ATOH8	2.11916	-0.599433	0.48511
ST3GAL5	0.722399	-0.0256591	-0.860493
IMMT	0.262565	0.176543	-0.27074
KDM3A	0.292957	1.66968	-0.80916
CHMP3	-0.773596	0.243535	0.563214
RMND5A	0.033646	0.0497977	0.00777859
KRCC1	-0.292262	0.858203	-0.0861354
THNSL2	-1.24642	-0.525934	-0.578145
FOXI3	0.666839	-0.575615	0.229492
MAL	-0.420656	1.75082	0.735587
ZNF514	-0.253913	-0.191479	0.0364894
LINC00342	0.00453257	0.0592982	0.0768343
ANKRD36C	0.866129	-0.0140137	-0.506139
STARD7	0.149562	0.284197	0.273915
TMEM127	0.142905	0.00178622	0.0225348
ARID5A	-0.0500733	-0.446441	0.174863
KANSL3	0.446274	0.0437298	-0.0201991
FER1L5	-0.170634	-0.175359	0.179552
LMAN2L	0.112125	0.0784411	-0.236662
CNNM4	-0.150781	-0.317561	0.155137
CNNM3	0.122268	0.0565649	-0.188437
ANKRD23	-0.185354	-0.0953829	0.205412
ANKRD39	-0.17873	-0.495896	-0.0166107
ANKRD36	0.0840971	0.360983	-0.165728
COX5B	-2.80005	-0.473132	1.97565
ACTR1B	-0.692212	0.0209917	-0.255033
LINC01125	0.0248551	0.0300126	0.187545
TMEM131	0.500318	0.349228	0.139147
INPP4A	0.108569	-0.11164	0.114218
UNC50	-1.59729	0.258031	-1.24455
C2orf15	0.374198	-0.099114	0.328803
LIPT1	-0.139127	-0.367478	0.100226
MITD1	-0.458295	-0.159745	0.115159
LYG2	-0.1096	-0.337866	0.0606737
TXNDC9	-0.164749	-0.0627343	0.0692622
AFF3	0.48203	0.0671718	0.110531
LONRF2	0.121245	0.428182	-0.130153
CHST10	0.0243425	0.254105	-0.123181
RNF149	-0.255274	0.0299501	-0.165836
IL1R1	0.483445	-0.46743	-0.0748448
TGFBRAP1	0.148015	-0.242941	0.00161436
C2orf49	-1.23768	0.646402	-0.856688
NCK2	0.346373	1.26302	-0.691224
ST6GAL2	-0.127492	-0.275121	0.249379
SULT1C4	-0.113647	-0.0516983	-0.516108
LIMS1	-0.381129	-0.834551	-0.793987
SEPT10	-0.296309	0.209313	-0.0657995
SOWAHC	0.415122	-0.179576	0.0469448
RGPD5	-0.0650975	-0.330249	-0.0373875
NPHP1	0.0787168	0.338743	0.041831
MERTK	0.156011	-0.178916	-0.0343121
TMEM87B	-0.226349	-0.329205	0.0807344
TTL	0.343001	-0.163536	0.128952
POLR1B	-0.277369	0.0635583	0.216012
SLC20A1	0.350941	-0.685739	-1.18873
FAM138B	-0.168946	-0.281384	0.242276
RABL2A	-0.0587461	-0.227554	0.0709723
ACTR3	-1.08582	0.363899	-0.29131
DBI	-5.58587	-0.268636	3.09527
TMEM37	0.106397	1.66664	-1.6029
TFCP2L1	-0.162536	-0.0601957	0.285074
NIFK	0.260078	0.522908	-0.410852
TSN	-0.726767	1.62387	-1.39341
BIN1	0.091487	-0.393811	-0.0720499
MAP3K2	0.0492174	0.971172	-0.385436
IWS1	-0.339058	0.645584	-0.847083
SFT2D3	-0.368612	-0.0757446	-0.125612
AMMECR1L	-0.143776	-0.317899	0.222236
UGGT1	-0.084555	-0.0454414	-0.201699
HS6ST1	0.264597	-0.373472	0.0582361
SMPD4	0.260426	-0.0851208	-0.0808244
MZT2B	-1.17646	-2.43199	3.71499
CCDC115	0.213052	0.422803	0.45199
IMP4	-0.372104	-0.0454754	0.449829
MGAT5	0.394459	0.606769	0.125547
RAB3GAP1	-0.0477746	0.527531	-0.227518
R3HDM1	0.0887815	-0.0356148	-0.0670634
HNMT	-0.400187	-0.162177	-0.39232
LRP1B	-0.0282277	-0.286962	0.121257
GTDC1	-0.0305455	0.298338	0.187731
ORC4	0.538313	0.634469	-0.071945
MBD5	-0.258844	0.061204	0.0251666
MMADHC	-0.0400868	0.183345	0.0207772
RND3	0.496822	-0.925054	0.0436323
NMI	-0.182213	-0.223416	0.183501
ARL5A	-0.172353	-0.182559	0.0507933
STAM2	-0.0553516	0.127066	-0.0139628
FMNL2	-0.139406	-0.077145	0.297412
ARL6IP6	-0.425979	0.152408	-0.089225
NR4A2	0.0707793	-0.340109	0.194788
PKP4	0.155665	-0.209597	0.184049
DAPL1	-1.65476	-1.73717	5.6697
CD302	-0.370256	-0.359388	0.188384
PLA2R1	4.79099	-0.63043	-0.132382
RBMS1	0.365094	-0.165804	-0.547145
IFIH1	-0.120912	0.465437	-0.0317751
GCA	0.0910917	0.0377526	0.169937
FIGN	-0.215951	0.18299	0.00196413
COBLL1	-1.43016	5.79209	-5.21506
SCN2A	-0.259582	0.118457	0.173798
CSRNP3	-0.19352	-0.254894	-0.371673
TTC21B	-0.333262	0.00566993	-0.285019
SCN1A	-0.0220167	-0.318699	0.0234683
SCN9A	-0.0253111	-0.419118	0.122407
SCN7A	0.0216292	-0.573901	0.165841
STK39	-0.776956	0.620252	-0.626033
CERS6	-0.75508	1.42542	-0.967594
DHRS9	-0.0892034	-0.0951553	0.296617
LRP2	2.60868	-1.25704	0.275891
PHOSPHO2	-0.00171574	-0.267321	0.210212
KLHL23	-0.159282	-0.0974003	-0.157497
SSB	0.869322	1.70586	-1.50968
GORASP2	0.946101	0.136475	0.110645
TLK1	-0.262004	0.0541078	-0.197961
METTL8	-0.0721793	-0.0434053	-0.16467
DCAF17	-0.267908	0.193217	0.175485
HAT1	-0.381411	0.406835	-0.317165
PDK1	0.0376856	0.384161	0.0350557
CDCA7	0.0898562	-0.216684	0.305977
SP3	0.115372	0.589273	-0.495815
OLA1	-0.138859	0.457478	0.158278
CIR1	0.0795799	0.386224	-0.793969
SCRN3	-0.716969	0.116006	-0.071172
CHN1	0.00256339	0.525591	0.503077
ATF2	-0.136012	0.10894	-0.133037
KIAA1715	-1.33576	3.8968	-2.82764
NFE2L2	0.558268	1.89598	-2.26496
AGPS	-0.00335857	0.235688	0.22057
TTC30A	-0.0502766	-0.0568479	-0.176453
PDE11A	0.0842081	-0.200177	0.0853826
RBM45	-0.0654247	-0.214716	0.0408201
OSBPL6	0.137925	-0.176331	-0.277333
PLEKHA3	-0.435848	0.201118	-0.480867
TTN-AS1	0.25449	-0.178602	0.0744324
TTN	-0.143567	-0.00886414	-0.535067
CCDC141	-0.259936	-0.396425	-0.296095
CWC22	-0.253698	0.190822	-0.117156
NEUROD1	-0.588483	-1.07052	0.39927
SSFA2	-0.0956593	0.00139116	0.215038
DNAJC10	-0.172633	0.942076	-0.339663
FRZB	4.15433	5.79361	-2.6227
FSIP2-AS1	-0.157807	-0.014141	0.116585
FAM171B	0.229897	0.157299	-0.220659
GULP1	-0.690673	0.226923	-0.629848
WDR75	-0.191818	0.0642357	0.0978919
ASNSD1	-0.675674	-0.060525	0.318559
ANKAR	0.183	0.199905	-0.0220948
PMS1	-0.0400005	0.0739899	-0.0773631
C2orf88	0.251185	0.0974111	0.34827
MFSD6	-0.190534	0.146151	0.0642759
NAB1	0.591052	-0.0550574	0.153172
GLS	0.0608531	-0.115586	-0.0683984
MYO1B	0.102464	2.48297	-1.9301
NABP1	-0.00859141	-0.23254	0.164431
SLC39A10	-0.157591	-0.106139	-0.498611
HECW2	-0.186487	0.241942	-0.213628
CCDC150	-0.173497	-0.155236	0.234429
HSPE1	6.39923	-0.268406	-1.84859
MOB4	-0.995627	-0.000588996	-0.249664
RFTN2	-0.617442	0.573837	-0.481375
C2orf69	-0.866988	-0.893883	-0.939502
C2orf47	-0.620248	0.0131953	0.141984
SPATS2L	0.117556	-0.578499	0.35698
KCTD18	0.266839	0.251388	0.167189
CLK1	2.03099	-0.568305	-2.84422
PPIL3	0.253245	-0.387675	0.0825345
NIF3L1	0.673829	0.263556	0.160613
ORC2	-0.145747	0.148374	-0.161122
NDUFB3	-2.76619	-0.416828	0.138327
TRAK2	0.042786	-0.168063	0.244573
ALS2CR11	0.0579641	-0.320265	0.29353
TMEM237	0.147822	-0.382657	-0.316086
MPP4	-0.857423	-1.28937	0.085745
FZD7	0.0145557	-0.435865	-0.131338
NOP58	-0.100635	0.375692	-0.120456
NBEAL1	-0.112394	-0.198926	-0.154264
NRP2	0.00444137	-0.560128	0.12885
EEF1B2	-1.15081	-1.93741	2.10965
ZDBF2	-0.136012	-0.0208942	-0.157503
METTL21A	-0.355355	0.0366899	-0.20435
CRYGD	-0.486127	0.948492	0.204328
PIKFYVE	-0.228582	0.221612	-0.210763
KANSL1L	0.249661	-0.0316746	-0.0942322
ERBB4	0.107376	0.484212	-0.232893
IKZF2	0.00816766	-0.221313	0.19174
SPAG16	-0.529757	0.980069	-0.168738
BARD1	0.149272	-0.509875	0.178273
ATIC	0.348562	-0.594386	0.121541
MREG	-0.0717841	-0.386195	0.259181
XRCC5	-0.563209	2.78443	-3.30959
IGFBP2	0.11741	-0.305164	0.239657
IGFBP5	7.23971	21.1881	-8.17545
DIRC3	0.0959834	0.0651361	0.214214
TNS1	0.567925	-0.173968	-0.0442774
PNKD	0.30066	1.75289	0.580484
TMBIM1	0.69092	0.0595714	0.263539
CTDSP1	0.441236	0.335788	0.013413
USP37	0.103602	0.144429	-0.187854
RQCD1	-0.394052	-0.11616	-0.258126
PLCD4	0.141327	-0.29768	0.197476
RNF25	0.0651715	-0.0762669	0.104352
CYP27A1	0.532539	-0.371478	-1.08437
CNPPD1	0.53017	0.566015	-0.0720685
ZFAND2B	0.101308	0.256518	0.128068
GLB1L	-0.113148	-0.320735	0.0292017
TUBA4A	1.79691	0.185301	0.263877
DNAJB2	0.0557714	0.914692	-0.407305
DNPEP	-0.379588	-0.356278	-0.352454
GMPPA	-0.103492	0.0243743	0.164394
ASIC4	0.21225	-0.393968	0.0187861
TMEM198	0.550931	0.286975	0.330928
STK11IP	0.273778	0.00207716	0.0896982
SLC4A3	-0.0127295	0.276236	0.184231
KCNE4	0.723451	-0.431143	0.278402
SCG2	-0.22155	0.0467203	-0.122978
AP1S3	0.0122018	-0.23952	0.218133
WDFY1	-0.421065	0.203393	-0.165492
IRS1	-0.188107	0.11529	0.0643541
COL4A4	-1.59208	4.70378	-4.20867
COL4A3	-2.75311	8.61622	-6.23782
MFF	-3.1697	1.51426	-1.71264
PID1	-0.762544	0.870142	-0.00984233
DNER	-1.86235	-1.78028	-1.4493
TRIP12	0.0354823	0.676221	-0.490202
SLC16A14	-0.177221	-0.0638517	0.204804
SP110	0.156211	-0.018958	-0.150727
CAB39	0.357584	0.894374	-0.21815
ITM2C	4.99756	-0.409098	-1.3391
ARMC9	-0.0594544	-0.292267	0.0894176
LINC00471	0.0280617	-0.241922	0.245071
PTMA	-4.49516	7.77489	1.10967
COPS7B	0.0203487	-0.110397	0.1741
NPPC	0.618965	2.17696	0.386854
PRSS56	5.34942	1.5746	0.173605
CHRND	0.128341	0.253635	0.184899
TIGD1	-0.00709914	0.0215512	-0.0586335
EIF4E2	0.0870351	-0.0439879	0.232187
EFHD1	-0.432373	0.173443	-0.134741
GIGYF2	0.507582	1.48747	-1.03213
KCNJ13	3.55152	-1.96495	0.63914
C2orf82	0.800344	1.08024	0.901346
DGKD	0.351831	0.198457	0.110512
ARL4C	0.049953	0.623856	-0.540356
AGAP1	-0.226211	0.0687541	-0.235725
COPS8	-0.164675	0.330663	-0.0218922
COL6A3	-0.107341	-0.235333	0.18158
LRRFIP1	0.377969	-0.375329	-0.530571
HES6	0.231369	-0.257975	0.283845
PER2	0.0824119	-0.110731	-0.347579
TRAF3IP1	0.0147366	0.238694	-0.266433
HDAC4	0.231446	0.00627086	-0.133431
MYEOV2	-2.10206	-1.12662	2.76825
GPC1	1.02189	0.211806	-0.261299
CAPN10-AS1	0.433235	-0.0501893	0.102621
CAPN10	-0.220307	-0.165083	-0.307349
KIF1A	0.992093	2.1422	-1.14654
SNED1	0.530181	0.112567	0.0149415
PPP1R7	0.155171	0.489324	0.440727
HDLBP	-0.522001	0.695325	-0.454542
SEPT2	0.430097	0.876928	-1.18428
FARP2	0.238475	-0.0125706	0.0574779
THAP4	0.48978	-0.0225183	0.393618
ING5	0.110822	0.0658932	-0.193604
NEU4	0.043	1.1493	-0.0907482
CNTN4	-0.0375067	0.851902	-0.709972
CRBN	-0.293004	0.940051	-0.30383
LRRN1	-0.150365	-0.253779	0.0702277
ITPR1	0.0981366	-0.171978	0.0368637
BHLHE40	2.57638	-3.85089	-4.87698
ARL8B	0.569519	0.773426	0.0194716
LMCD1	0.388134	-0.577107	-0.388351
OXTR	0.479761	-0.426791	0.0301843
BRPF1	0.0341031	-0.184967	0.0431474
OGG1	-0.330551	-0.0117477	0.0479244
CAMK1	0.208541	0.187118	-0.205616
TADA3	-0.0452929	0.0968071	0.347676
ARPC4	0.519007	0.508197	0.309487
TTLL3	0.442121	-0.178339	-0.187266
JAGN1	0.595624	0.805868	0.0781844
IL17RC	0.871586	-0.248065	0.234739
PRRT3	0.970504	-0.145138	0.108165
VHL	-0.126278	0.0126439	0.0128968
SEC13	-0.303704	0.0218832	0.119085
ATP2B2	-0.128045	1.13231	-0.258768
SLC6A11	0.846213	-0.797153	-0.767382
ATG7	0.136151	0.213883	0.0656517
TAMM41	0.215916	0.145428	0.17527
SYN2	-0.0120585	-0.188327	0.244369
TSEN2	0.411194	-0.0338705	0.0355685
MKRN2	0.375473	-0.0270425	-0.122027
IQSEC1	0.15563	-0.397528	0.000562448
FBLN2	0.173124	-0.191858	0.360135
TMEM43	-0.0536985	0.0697113	-0.0850602
SLC6A6	0.140242	-0.435068	-0.274865
NR2C2	-0.113017	0.18667	-0.0918297
RBSN	0.0192113	0.412725	0.342324
HACL1	-0.127982	-0.295025	-0.286682
GALNT15	-1.92644	0.715019	-1.67816
TBC1D5	0.0599713	0.125377	-0.21308
SATB1	-0.201401	0.0789796	-0.0862227
KCNH8	-0.357191	-0.0761292	0.0259649
RAB5A	0.523409	0.446704	0.559025
ZNF385D	-2.27123	6.26964	-2.9812
NKIRAS1	-0.0562458	0.863234	-0.676031
NR1D2	-1.82442	0.430218	-1.23575
THRB	-0.0595945	0.416913	-0.356452
TOP2B	-0.243583	0.900343	-0.719674
SLC4A7	-0.273362	-0.689986	-0.722942
AZI2	-0.36778	0.188621	0.115404
OSBPL10	0.12517	3.32	-1.95886
OSBPL10-AS1	0.284576	0.489099	-0.0621793
ZNF860	-0.278918	-0.0916311	0.282036
GPD1L	-1.1318	1.89872	-0.725669
CMTM8	-2.23481	1.68088	-0.659672
CMTM7	-0.0356592	0.00718795	0.282505
CNOT10	-0.114953	-0.078462	-0.0411622
CRTAP	-0.81918	0.0359173	-0.414184
FBXL2	-0.184798	0.0340231	0.0540085
PDCD6IP	-0.366768	0.402674	-0.749913
STAC	-1.37553	0.323559	-0.518384
MLH1	-0.374461	-0.334169	-0.143157
GOLGA4	-0.120441	1.63584	-1.77629
CTDSPL	0.156836	-0.267604	0.232167
VILL	-1.42622	0.66573	-0.265884
PLCD1	-0.100403	0.131901	-0.160388
MYD88	0.288577	-0.205592	0.378116
OXSR1	0.0131369	0.153307	0.137402
ACVR2B	-0.493005	-0.0568386	0.0513931
EXOG	0.589794	0.506088	-0.171633
WDR48	0.266934	0.803752	-0.306911
GORASP1	-0.0418912	-0.0662301	0.0827291
TTC21A	0.0477966	-0.240669	0.00577642
CSRNP1	0.464336	-0.690214	-0.0646425
SLC25A38	0.485252	-0.00249895	0.037348
ENTPD3	0.0592114	0.279872	0.18909
ZNF621	0.299957	0.0145196	-0.0170403
ULK4	0.462225	0.02196	-0.270737
CCK	-0.470959	-2.04171	-0.0894946
SEC22C	-1.4077	-0.375832	0.0540786
SS18L2	0.00432047	-0.542434	0.0934997
ZBTB47	0.148114	0.401699	0.102392
HHATL	-0.272954	1.79757	-0.671277
HIGD1A	-1.57191	-0.346448	2.13746
KRBOX1	-0.660368	-0.243623	0.175182
ZNF662	-0.350725	-0.355649	0.142235
SNRK	0.104064	0.273348	-0.0343997
ANO10	-0.214182	0.0984204	-0.300723
ABHD5	0.14927	0.19284	-0.184864
TCAIM	-0.885527	-0.151695	-0.167291
ZNF445	0.190377	0.361773	-0.229833
ZNF197	0.140629	0.0331542	0.052577
ZNF35	-0.221971	-0.179763	0.216258
KIAA1143	-0.648652	1.43887	-0.370524
TMEM42	0.0505074	0.343056	0.141811
ZDHHC3	-0.491756	0.697875	-0.0911215
EXOSC7	0.390562	0.799994	0.503396
CLEC3B	-0.0562916	-0.0695572	0.322724
TMEM158	0.524879	7.69578	-0.671564
LARS2	-0.0535003	-0.00979429	0.117581
LIMD1	-0.18884	0.198316	0.0706482
SACM1L	0.114167	0.349774	-0.14776
FYCO1	-0.583207	0.434742	0.272714
LRRC2	-0.150566	-0.178778	0.270071
PRSS45	-0.150121	0.030804	0.261574
CCDC12	-0.0360022	1.01363	-0.162763
SETD2	0.361188	0.590226	-0.0505638
KLHL18	-0.18998	-0.357704	-0.0112933
PTPN23	0.013235	-0.158677	-0.0618241
SCAP	-0.0777428	0.0173395	-0.0744517
ELP6	1.21668	0.210366	-0.367746
SMARCC1	-0.0818562	0.605744	-0.280128
DHX30	0.277902	0.304181	-0.37314
MAP4	0.444777	2.2886	-1.24059
ZNF589	0.0710195	-0.317469	0.0814642
NME6	-0.0707533	0.213105	0.167246
PLXNB1	-0.571227	-0.629161	-0.869422
TMA7	-2.7502	-2.36141	3.75393
PFKFB4	-0.0877021	-0.0638757	0.207833
COL7A1	-0.0900661	-0.0752434	0.23473
SLC26A6	-0.26797	-0.10301	0.130349
NCKIPSD	0.24213	0.117605	0.259422
IP6K2	0.419194	0.182386	-0.225577
ARIH2OS	0.301851	-0.146312	-0.1447
DALRD3	1.11993	-0.0459447	0.0815114
NDUFAF3	0.323568	1.11146	0.984964
QRICH1	-0.113827	-0.224244	-0.260409
LAMB2	-0.084069	-0.665838	-0.644145
CCDC71	-0.128137	-0.0760936	0.158481
USP4	0.0976868	-0.017798	-0.164593
TCTA	-0.0520723	0.0533074	0.359452
AMT	0.917938	-0.00722269	0.0939334
NICN1	-0.0756497	-0.0683175	0.313178
APEH	0.327555	-0.446856	0.252855
MST1	0.0340359	-0.0539062	-0.117256
RNF123	0.0328423	-0.396852	0.134835
SEMA3F	-0.0926646	-0.0290087	0.163876
SLC38A3	1.5309	3.77812	-1.43945
GNAI2	2.69353	2.88851	0.0772518
SEMA3B	1.16833	0.0122933	-0.26588
IFRD2	-0.096603	-0.108742	0.12091
TUSC2	-1.26931	-0.00387727	0.411431
RASSF1	0.41838	0.0861348	0.125419
NPRL2	0.732363	0.426279	0.256282
HEMK1	0.0531514	0.166093	0.0287601
MANF	-0.165943	0.0133909	-0.528157
RBM15B	-0.0324486	-0.0722677	-0.0934154
PCBP4	-0.0312052	-0.875653	0.417152
DUSP7	0.0368714	-0.175853	0.290787
TWF2	-0.48872	-0.00269913	-0.263944
PPM1M	-0.121975	-0.290643	0.161038
NISCH	0.0521777	-0.128693	-0.157948
GNL3	0.063685	-0.112874	-0.129126
SPCS1	-2.03285	0.431633	-0.552263
NEK4	-0.459744	0.0193223	-0.222646
RFT1	-0.0432379	-0.214675	0.0948524
PRKCD	-0.12173	-0.31174	0.23589
DCP1A	0.475912	-0.131318	-0.278698
CACNA1D	0.0350454	-0.320441	0.158557
CHDH	0.0636334	-0.518223	-0.775178
IL17RB	-0.0718038	-0.0998295	0.0809683
ACTR8	0.100817	-0.103735	0.217733
SELK	-3.7815	-1.43559	1.82958
CACNA2D3-AS1	0.0156637	-0.210767	0.302335
LRTM1	-0.201514	-0.0433122	0.266897
ARHGEF3	-0.2924	0.0354675	-0.0540521
ARF4	0.619591	1.57899	-0.319396
DENND6A	-0.0478535	-0.144816	-0.0166987
FLNB	0.618225	0.189718	0.10451
PXK	-0.208529	1.41657	-0.72807
ACOX2	-0.465607	-0.3435	0.00150016
FAM107A	-3.01892	-2.80086	-1.23463
FHIT	0.066248	0.072215	-0.223261
C3orf14	-0.589431	0.209527	0.38608
FEZF2	-0.0148639	-0.0875306	0.325159
CADPS	-0.458054	-0.405923	-0.59056
SYNPR	0.803221	-2.23906	-0.100609
ATXN7	0.31143	1.63991	-0.72372
PRICKLE2	0.250198	-0.269376	0.0062549
MAGI1	0.720842	-0.464816	-0.342718
SUCLG2	-0.624985	-0.579217	-0.206511
FRMD4B	-0.494251	-0.371449	-0.0615762
EIF4E3	0.265923	0.386971	0.086078
RYBP	-0.447223	0.194086	-0.201776
GXYLT2	-0.18534	-0.0498212	0.245354
PPP4R2	-0.469673	1.24802	-0.908362
EBLN2	-0.244466	-0.19976	0.0175777
PDZRN3	-0.0513045	1.77089	-0.616166
ZNF717	0.407597	-0.0597903	0.299766
ROBO1	-0.0962637	-0.038171	-0.110294
GBE1	-0.340672	-0.151262	0.0872325
VGLL3	-0.341494	0.255812	-0.140031
CHMP2B	-0.24265	2.42916	-1.62105
HTR1F	0.623747	-1.28614	-0.190583
CGGBP1	0.0372253	1.04853	-0.24258
ZNF654	-0.0261248	0.131414	0.0845083
C3orf38	0.0554073	0.0148087	-0.138319
EPHA3	-0.031165	0.624448	0.195225
PROS1	-0.4485	-0.206051	-0.727651
ARL13B	-0.591919	-0.797314	-0.251877
DHFRL1	-0.232991	0.380582	0.0150115
NSUN3	-0.199956	-0.098453	0.0968203
CRYBG3	-0.861375	1.88515	-1.20979
MINA	-0.154627	0.202978	0.0790481
CLDND1	-0.422556	0.356229	0.0409989
CPOX	-0.222282	-0.132486	0.0823325
DCBLD2	-0.0405551	2.73707	-1.21638
TOMM70A	-0.0793381	-0.048012	-0.0212783
TFG	0.703838	0.937149	-0.672411
IMPG2	0.358522	-0.428986	0.191611
TRMT10C	0.355138	0.274142	-0.147944
ZBTB11	0.30672	0.215915	-0.117289
NXPE3	0.60441	0.0636804	-0.245596
NFKBIZ	2.67761	-0.930632	-1.57197
CBLB	0.133576	-0.19184	-0.172958
LINC00882	-0.173253	0.192679	0.0992934
BBX	1.40001	3.98418	-3.04874
MYH15	0.08527	0.291496	0.0340777
GUCA1C	-0.0763586	-0.426928	0.291862
CD96	0.00923062	-0.259618	0.276231
CD200	-0.307661	0.357208	0.0923509
ATG3	0.025586	0.799455	-0.078264
SLC35A5	-0.0593907	0.230755	-0.173002
GTPBP8	-0.157	-0.145536	-0.0393971
C3orf17	0.170936	0.297744	0.140783
BOC	0.164351	0.791334	-0.140168
CFAP44	0.0629487	0.0571198	0.15049
SPICE1	-0.319457	0.0306813	-0.283552
USF3	0.609543	0.2846	0.160893
NAA50	-0.260276	0.577542	-0.346811
GRAMD1C	0.0772834	0.0298794	-0.0279393
ZDHHC23	0.215486	-0.384926	0.256846
ZBTB20-AS2	0.0673333	0.365896	0.0676639
TUSC7	0.0971768	0.00802422	0.341154
IGSF11	0.826368	0.781648	-0.442666
TIMMDC1	-0.453695	0.41087	0.0864505
GSK3B	-0.406853	0.582765	-0.489233
LRRC58	-0.698345	0.946883	-1.01218
NDUFB4	-3.96117	-1.37211	1.33374
HGD	-0.150967	0.5535	0.35701
IQCB1	-0.217717	-0.0704012	-0.0525097
WDR5B	-0.097332	0.0267199	0.262874
PARP9	0.0730085	0.0429787	-0.295497
DTX3L	0.0669915	0.0395391	0.247642
PARP14	0.103997	1.01858	-0.505012
SEMA5B	-0.213657	0.38308	-0.171528
HACD2	-0.220313	0.295646	0.112903
MYLK-AS1	-0.0319758	-0.402184	0.246281
UMPS	0.249955	-0.174631	0.00903886
ITGB5	0.906408	2.31124	-0.541306
ZNF148	-0.24942	0.596219	-0.249609
SNX4	0.183473	0.279142	0.1325
OSBPL11	-0.173673	-0.123374	-0.193807
SLC41A3	0.120261	0.0190373	0.0871481
ALDH1L1	-0.555954	-1.35866	-1.30184
ALDH1L1-AS2	-0.486647	-0.0662499	-0.0482988
CHCHD6	0.149898	-0.209349	0.327298
PLXNA1	0.0206251	-0.264485	0.223185
ABTB1	0.0895242	-0.0421694	-0.332696
MGLL	-0.0366024	-0.0988925	-0.357124
SEC61A1	0.718498	0.102579	-0.397634
EEFSEC	0.0616403	-0.178485	0.0745933
RAB7A	-0.137099	2.37921	-0.163362
ACAD9	0.182535	0.16142	0.00708547
ISY1	0.28523	0.511487	0.0745996
CNBP	-2.92168	2.44095	-0.418448
COPG1	0.093558	0.345488	-0.315947
HMCES	0.0510831	0.764789	-0.539949
H1FX	0.925726	2.06137	-2.21033
H1FX-AS1	-0.142411	-0.116848	0.295698
MBD4	0.320498	0.495267	-0.273961
IFT122	0.127346	-0.257894	-0.105603
PLXND1	-0.29309	-0.0592875	-0.0113251
TRH	-6.99589	13.037	-4.06777
ALG1L2	-0.107165	-0.00190415	0.0395778
ATP2C1	0.372975	0.0644574	-0.216973
ASTE1	0.136865	0.0575283	0.11774
CDV3	-0.774552	0.584502	-0.172908
TOPBP1	0.00695142	0.117703	-0.147234
TF	15.1946	-4.64203	-6.07698
SRPRB	0.672103	-0.203322	-0.10124
AMOTL2	0.174644	-0.784698	-0.19315
EPHB1	-0.798621	0.668666	-0.270584
PPP2R3A	-0.113088	0.252757	-0.061043
MSL2	-0.00627068	0.139786	0.0675075
PCCB	0.233134	0.171679	0.029933
SLC35G2	0.165452	-0.189979	0.0825552
NCK1-AS1	-0.103544	-0.0947709	0.133107
NCK1	0.125537	0.00646285	0.00333724
DZIP1L	-0.12565	-0.215256	0.10686
DBR1	0.555326	0.0495722	0.103346
ARMC8	-0.122927	0.247432	-0.419662
FAIM	0.0551022	-0.829605	0.241071
PIK3CB	-0.284693	-0.108673	-0.0977066
NMNAT3	-0.202231	-0.536769	0.250267
ZBTB38	0.257294	1.22475	-1.05602
RASA2	-0.160138	0.220196	-0.468402
TFDP2	-0.0593462	0.231274	-0.43611
GK5	-0.0772312	0.321008	-0.273801
XRN1	-0.296674	0.394068	-0.579881
TRPC1	-0.0179426	-0.23811	-0.00262651
PCOLCE2	-0.79257	1.84062	-0.435015
PAQR9-AS1	-0.307359	-0.106749	-0.046252
SLC9A9	0.0161357	-0.136536	0.133395
PLSCR4	-0.789573	0.0641687	-0.628896
PLSCR1	0.827239	-0.628065	-0.768072
ZIC4	-0.410738	-0.622449	0.228836
ZIC1	0.200954	-0.400032	0.194405
AGTR1	-0.126183	-0.330461	0.0275517
GYG1	2.89932	-1.65278	0.689122
CP	11.2107	-3.23142	-9.15675
TM4SF18	-0.042628	-0.235645	0.274332
WWTR1	0.0958065	-0.0646628	-0.0538688
PFN2	-3.47033	1.23104	0.644993
EIF2A	-0.116577	0.264355	0.10528
SELT	-2.05181	0.67734	-2.01333
SIAH2	1.71967	-0.210445	-1.50197
GPR171	-0.0423755	-0.17965	-0.0877863
P2RY14	-0.103278	-0.129284	0.304565
MBNL1	-0.23422	-0.278337	-0.135516
P2RY1	-0.171672	-0.206053	-0.549159
C3orf33	-0.333661	-0.0190196	-0.0934035
GMPS	-0.43557	0.128751	-0.198781
SSR3	0.448831	1.72569	-0.153041
TIPARP	0.606265	-0.372625	0.0106513
LEKR1	0.0531994	-0.233284	0.257153
CCNL1	4.51135	-0.918377	-4.27319
MLF1	-0.180596	-0.777888	0.251591
GFM1	-0.0802038	0.54531	-0.207561
LXN	0.390575	-0.0179893	0.265836
RARRES1	0.064715	-0.27721	0.295747
MFSD1	0.612906	0.971573	0.17051
SCHIP1	-0.0647306	0.0628373	0.0444098
IFT80	0.094338	-0.314107	0.0375611
SMC4	-0.000753069	-0.0508553	-0.0388181
PPM1L	0.077744	0.141298	0.13005
B3GALNT1	-0.00910024	-0.45847	0.170835
NMD3	-0.153408	0.155126	-0.0521191
PDCD10	-0.574331	0.365845	-0.193526
SEC62	-2.44776	0.49768	-3.29746
SKIL	0.03234	-0.265405	-0.0582261
FNDC3B	0.328247	0.247237	-0.0146873
TNFSF10	-1.1609	1.09109	-0.787708
NLGN1	0.00200816	0.425331	-1.03469
NAALADL2	0.290086	0.0317755	0.135151
ZMAT3	-0.12771	-0.281091	0.238629
PIK3CA	-0.026808	0.600523	-0.200927
ZNF639	-0.873621	-0.318316	-0.0917211
ACTL6A	-0.433679	0.250095	0.154538
NDUFB5	-1.84361	0.129179	-0.377907
USP13	-6.93658e-05	-0.226794	0.158025
FXR1	-1.25642	1.01105	-2.27463
ATP11B	-0.211355	-0.247586	0.0218826
MCCC1	0.353194	0.0742782	-0.0209916
YEATS2	-0.0138701	0.0409981	0.0891567
DVL3	-0.533261	-0.116452	-0.120478
ABCF3	0.547215	-0.0023222	-0.225112
ALG3	0.418999	0.260766	0.269666
EIF4G1	-0.47391	0.265236	-0.364468
FAM131A	0.516528	0.0496836	-0.0552082
POLR2H	0.60784	0.1992	0.209779
MAGEF1	-0.984879	-0.948615	-1.04792
VPS8	0.403835	0.209277	-0.0401076
MAP3K13	-0.117908	0.0897322	0.423767
IGF2BP2	-0.121822	0.848468	-1.2119
DGKG	-0.128095	0.198728	0.00971299
EIF4A2	-2.08536	2.2358	-0.436689
OPA1	-0.0161114	0.25256	-0.318273
HES1	3.27234	-0.953832	-11.2067
ATP13A3	-0.00746302	0.0979037	-0.0839949
LINC00884	-0.195008	-0.309094	0.227377
LSG1	0.0560844	0.2325	-0.134991
MUC20	0.0893597	-0.0706841	0.0402986
TNK2	-0.101816	0.0288114	0.0234036
TFRC	0.510311	0.0471892	-0.510846
PCYT1A	0.0905599	0.0406661	0.00832717
TCTEX1D2	-0.148357	0.397033	0.647625
RNF168	-0.268867	0.191513	-0.134293
FBXO45	-0.602293	-0.313542	0.101624
PIGX	-0.478754	-0.260257	-0.129526
PAK2	-0.688362	1.4058	-1.10572
SENP5	-0.111514	0.2118	-0.300031
NCBP2	-0.898346	0.551013	0.259978
BDH1	0.458183	0.202294	-0.14391
RUBCN	-0.16448	0.0355997	-0.246136
FYTTD1	-0.347427	1.2908	-0.56714
IQCG	0.256815	-0.0199291	0.121209
ZNF595	-0.395346	-0.0884046	0.0298901
ZNF141	-0.208463	0.22302	-0.261815
PDE6B	-0.526597	-0.533866	0.10657
ATP5I	-2.10786	-1.95107	2.99261
CPLX1	0.0307172	0.268409	0.387869
GAK	0.248408	0.060397	0.182277
DGKQ	0.167087	-0.364925	0.230569
IDUA	0.0494224	-0.0816275	0.297413
FGFRL1	0.450319	3.41598	-2.14234
RNF212	-0.165842	-0.402363	0.115922
CTBP1	-0.908281	0.161356	0.319909
CTBP1-AS2	-0.36755	0.0480596	-0.0495825
MAEA	0.217211	-0.225568	-0.270038
CRIPAK	0.0309701	-0.111367	0.0881586
TMEM129	0.0316667	0.368344	-0.326878
LETM1	0.0321017	-0.32884	0.0422305
NELFA	0.547838	0.000575635	-0.360685
NAT8L	-0.241457	0.267571	-0.527915
HAUS3	0.200246	-0.275195	-0.131361
MXD4	-0.0949347	-1.27394	-0.926009
ZFYVE28	0.0604871	-0.211736	0.290697
FAM193A	0.359882	0.0399096	-0.105815
TNIP2	-0.104158	-0.288329	-0.0517995
SH3BP2	0.402131	1.32819	-0.917837
MFSD10	0.519445	0.209627	0.15626
NOP14-AS1	-0.117054	-0.259893	0.223556
GRK4	0.104344	-0.248527	-0.00630181
HTT	0.56044	0.491644	-0.100084
RGS12	-0.784386	0.795826	-1.39911
ADRA2C	0.739725	0.15271	0.373175
TMEM128	-0.323756	0.236733	-0.232392
STX18	0.346596	-0.217641	0.0411104
MSX1	0.0978018	-0.250803	0.270721
CRMP1	1.14259	2.21027	-0.823374
JAKMIP1	-1.74932	0.73735	-1.26268
MAN2B2	-0.235591	-0.233114	-0.135293
MRFAP1	-0.691321	1.3263	0.53767
MRFAP1L1	0.0172565	0.826898	0.35377
BLOC1S4	-0.168469	0.000557855	0.00599642
KIAA0232	-0.513414	1.94305	-1.32272
CCDC96	0.0473762	-0.46798	0.23555
GRPEL1	-1.28389	0.194518	0.135861
AFAP1	-0.525005	-0.184025	-0.203677
SH3TC1	0.12018	0.492275	-0.373275
TRMT44	-0.0652112	-0.01339	0.159883
HMX1	10.6676	-2.26975	0.709477
SLC2A9	-0.167772	-0.260001	0.191172
WDR1	2.50899	-1.02368	-0.52305
ZNF518B	-0.129984	-0.150268	-0.103006
HS3ST1	-1.71232	1.84908	-1.67869
RAB28	-1.79694	-0.31049	-0.365881
CPEB2	-0.258777	-0.434465	-0.215625
CC2D2A	-0.429369	-0.830237	0.249456
FGFBP2	-0.00127632	-0.304508	0.235402
PROM1	-0.720167	-0.806953	-0.678176
LDB2	-0.846715	-0.192234	-0.0472657
QDPR	-10.5961	2.1099	-0.607744
MED28	-0.409639	0.479631	-0.593269
DCAF16	-1.07765	-0.270041	-0.844993
PACRGL	0.0581837	-0.0806491	-0.031697
KCNIP4	-1.3868	1.51701	-0.196176
KCNIP4-IT1	-0.0167613	-0.189721	0.0784222
ADGRA3	-0.118319	-0.340954	0.0779152
SOD3	0.69657	0.139803	0.054767
SEPSECS-AS1	0.0223948	0.00904505	0.254451
ZCCHC4	-0.118115	0.010648	0.172477
ANAPC4	-0.511563	0.0388037	-0.0727663
TBC1D19	0.313001	-0.166178	0.14739
ARAP2	-0.436072	-0.0732893	-0.216142
C4orf19	-0.396867	0.0042856	0.20739
RELL1	-0.0622359	0.0163104	0.0971334
TBC1D1	0.132879	-0.027371	0.000638971
FAM114A1	-0.0944992	-0.244765	0.123913
WDR19	0.215677	0.101918	0.141641
UGDH-AS1	-0.0128963	-0.222856	0.231642
SMIM14	-0.533097	0.430867	-1.04905
N4BP2	-0.0602829	0.212768	-0.109647
APBB2	0.106674	-0.127147	-0.0878002
UCHL1	-0.977601	-0.778116	-0.576591
SLC30A9	-0.961453	-0.231089	0.0402337
BEND4	-0.282502	1.16752	-0.205084
GUF1	0.0361592	0.135191	0.0504626
GNPDA2	-0.00770719	-0.225089	-0.290214
GABRG1	0.282006	0.685433	-0.197894
GABRA4	-1.23344	-0.399612	-0.195615
COMMD8	-0.875259	0.350264	-0.101767
NFXL1	-0.492105	-0.191359	-0.0573174
CNGA1	-1.64038	-3.16023	1.40688
TXK	0.199394	-0.166537	0.305389
TEC	0.244056	-0.335121	0.00306631
SLAIN2	-0.533361	0.036243	-0.150061
OCIAD1	-0.982958	1.89752	-0.536775
DCUN1D4	0.352741	-0.0395847	-0.154248
USP46-AS1	-0.143998	-0.147828	0.265909
RASL11B	0.18619	-0.190177	0.353107
CHIC2	-0.261546	-0.159298	-0.110729
PDGFRA	0.560943	-0.174932	-0.459614
KIT	0.158296	-0.276336	0.240327
SRD5A3	-0.225882	0.100289	0.0413894
NMU	-0.0167498	-0.0406768	0.286928
CEP135	-0.00773661	-0.104586	0.173137
KIAA1211	0.0814736	0.0572248	0.255959
PAICS	0.169468	-0.0120195	-0.114631
SRP72	0.061218	0.977662	-0.769879
HOPX	-0.71111	-4.18213	-0.071747
IGFBP7	-0.223053	-0.673948	0.127682
EPHA5	-0.230627	0.0814656	0.0734856
YTHDC1	-0.01713	2.19163	-1.46112
UTP3	0.0920018	0.624178	0.0636202
MOB1B	-0.138708	0.0790316	0.232027
DCK	-0.563099	0.0671965	0.214108
SLC4A4	0.243869	-0.220126	0.300538
COX18	0.169646	0.253292	-0.0122891
RASSF6	0.633163	-1.2283	0.314187
CXCL2	0.0318724	-0.222576	0.30858
BTC	-0.0381965	-0.15371	-0.165936
THAP6	-0.163624	0.113817	-0.256891
C4orf26	-0.104829	-0.149175	0.308425
CDKL2	-0.463966	0.149001	0.0545979
G3BP2	0.951651	0.256384	-0.388357
PPEF2	-0.685062	-0.809255	0.0683938
SDAD1	0.204253	0.36617	-0.0525683
SCARB2	1.6476	3.4753	-1.53156
CCDC158	-0.197529	-0.198174	0.266751
SHROOM3	0.232546	0.135262	0.0107953
CNOT6L	-0.288205	0.237638	-0.310505
PAQR3	0.177077	0.0239583	0.052625
HNRNPD	0.913054	1.78996	-0.293366
ENOPH1	-0.998935	0.220106	-0.505422
THAP9-AS1	-0.00729009	-0.241241	-0.15883
LIN54	-0.160959	0.0588555	0.226518
COPS4	-0.228038	0.702828	-0.479281
PLAC8	-0.00820835	-0.0820282	0.301956
COQ2	0.171609	0.266934	0.0222128
MAPK10	0.954047	0.109259	-0.018287
AFF1	0.518787	0.432788	-0.416275
NUDT9	0.577251	0.161688	-0.0955566
SPARCL1	9.78818	-0.480271	-1.25346
SPP1	7.18927	-1.10092	-8.5148
PKD2	-0.0532267	0.19036	-0.345365
PPM1K	1.17041	-0.0807332	-0.00896529
HERC5	-0.135653	-0.0938941	-0.085935
PYURF	-0.998093	0.246218	0.757782
HERC3	-0.423019	-0.113226	0.165412
NAP1L5	-0.586781	-0.69671	-0.436955
SNCA	-0.594926	-1.24381	0.114326
SMARCAD1	-0.00776931	0.376202	-0.0979106
RAP1GDS1	0.0895624	-0.342238	-0.11651
TSPAN5	-0.158422	-0.571595	-0.291041
EIF4E	-1.00907	0.580034	0.155487
LAMTOR3	-1.1978	-0.00763471	-0.0085451
DDIT4L	-0.378158	0.233761	0.14569
SLC39A8	-0.0843524	0.113597	0.0572829
NFKB1	0.320269	0.0265326	-0.0351475
CISD2	-0.546835	-0.0268146	0.291033
CXXC4	-0.137699	0.517296	-0.10655
TET2	-0.260499	-0.218575	0.070385
GSTCD	-0.610727	-0.0523122	-0.0906903
CYP2U1	-0.0192622	0.327697	-0.255844
HADH	0.277583	0.119411	0.322131
OSTC	0.0851744	0.13498	-0.73588
ETNPPL	-0.128788	-0.408536	0.169755
CASP6	-0.583629	-0.291852	0.0241691
PLA2G12A	1.16228	0.133648	-0.119533
CFI	1.85689	-0.556035	-4.76637
RRH	0.314542	-0.014779	-0.608941
TIFA	0.444913	0.450685	-0.100872
ALPK1	-0.184485	0.569199	0.103306
NEUROG2	-0.439238	0.0839469	-0.141449
LARP7	-1.08717	1.20786	-1.61828
ARSJ	0.216699	-0.396003	-0.274111
SNHG8	2.29542	-0.0854081	0.518568
METTL14	-0.10773	-0.225621	-0.152395
PDE5A	-0.597393	-0.216758	-1.15964
PRDM5	-0.0115459	0.0348213	0.054089
NDNF	-0.870164	1.1061	-0.412139
ANXA5	-5.26983	-1.70174	-3.82285
EXOSC9	0.143017	0.376832	0.128773
BBS7	-0.210299	-0.268424	0.0133317
FGF2	-0.30709	0.127824	-0.00812324
ANKRD50	-0.193308	-0.138442	0.308613
INTU	0.243808	-0.0465047	-0.623558
HSPA4L	0.245655	-0.133713	-0.106396
MFSD8	0.0212524	0.243552	-0.119317
ABHD18	-0.138171	0.0200532	0.0254353
LARP1B	-0.178239	-0.196271	-0.253735
PGRMC2	0.545899	0.221458	-0.64819
JADE1	0.897013	-0.166345	-0.595027
SCLT1	0.0680827	0.0201444	-0.00733215
C4orf33	-0.406849	-0.00547339	-0.0222129
PCDH10	1.43506	-0.437187	0.137277
PCDH18	-0.387163	0.141891	0.0872698
SLC7A11	-0.0549522	1.96354	-1.39795
MGARP	-2.21737	0.570047	-2.77121
NDUFC1	-4.06068	-2.22801	2.30561
NAA15	-0.50267	-0.218364	-0.324449
SETD7	-1.28316	0.313256	-0.221797
SCOC	-0.855719	1.67367	0.622651
ELMOD2	-0.0746169	0.497957	-0.604866
UCP1	-0.0325509	-0.108063	0.309392
TBC1D9	0.188398	0.619981	-0.439509
RNF150	0.142183	-0.350086	0.0312766
ZNF330	-0.460067	-0.463225	0.115491
GAB1	0.387689	0.624036	-0.136277
ANAPC10	-0.261816	0.00637189	0.0505515
OTUD4	0.250426	-0.00231696	0.177994
SMAD1	-0.0449067	-0.402647	0.196935
ZNF827	0.310294	-0.231399	0.190009
SLC10A7	0.250769	-0.0731999	0.201729
TMEM184C	-0.0257757	0.0194185	0.0265369
PRMT9	1.79523	-1.39008	-3.91301
ARHGAP10	-0.242227	-0.370829	0.10005
NR3C2	-0.1421	-0.0463932	0.120574
SH3D19	-0.362772	-0.124166	-0.461871
FAM160A1	-0.0380371	-0.0270326	0.129023
GATB	5.99904	4.53855	-1.66794
FBXW7	-0.0886199	-0.413824	-1.32513
TIGD4	-0.0361276	-0.145601	0.055343
TRIM2	-0.462901	3.92259	-1.82686
LRAT	0.456847	-0.323333	0.283817
GUCY1A3	0.700053	-0.241502	0.379961
GUCY1B3	0.277278	0.571687	-0.0631013
CTSO	0.13798	0.0984314	-0.175704
PDGFC	-0.388359	-0.0258228	-0.154107
ETFDH	0.88572	-0.231415	-0.545245
PPID	-0.0205489	0.495973	0.25196
FNIP2	0.205162	-0.277302	0.148595
RAPGEF2	0.275429	0.988487	-0.320309
FSTL5	-0.242974	0.100563	-0.314267
NAF1	-0.405152	-0.153461	-0.147625
NPY1R	-0.0759729	-0.00239669	0.315665
TMA16	-0.229533	0.116272	-0.00913047
TMEM192	-0.404941	0.822636	-0.646919
MSMO1	-0.825247	0.10259	-1.10524
CPE	-9.2646	-4.2041	-6.96684
DDX60	0.0732204	0.147439	-0.0503719
DDX60L	0.16404	-0.141397	0.301008
SH3RF1	0.073726	0.66532	-0.151874
NEK1	0.421688	0.740886	-0.258111
C4orf27	-0.464916	0.285089	-0.543687
HMGB2	0.422191	2.46536	-1.02259
SAP30	1.95864	2.65385	-0.0831663
SCRG1	8.07864	8.63167	2.73215
CEP44	-0.198362	-0.0368256	0.0765598
WDR17	-0.232	-0.0316167	0.00712512
SPCS3	-0.533257	0.642104	-0.767714
AGA	-0.103658	-0.0079387	-0.173961
TENM3	0.267661	-0.09087	-0.105775
DCTD	-0.544764	0.403501	-0.106683
WWC2	0.0863847	0.0399612	0.10738
CDKN2AIP	0.00209371	-0.15507	-1.11058
RWDD4	-0.369261	0.43139	0.12903
TRAPPC11	-0.179324	0.146737	-0.0514926
STOX2	0.498166	0.0427034	-0.442983
CASP3	0.608786	-0.0905686	-0.0107863
PRIMPOL	-0.32704	-0.0142026	0.160955
SLC25A4	-1.86098	2.03563	-3.05404
CFAP97	-1.07133	1.07137	-0.999592
SNX25	-0.0563606	0.057605	0.157436
ANKRD37	1.34539	-3.54701	-1.82034
UFSP2	-0.311707	0.170351	0.0594209
PDLIM3	0.713595	-0.917909	-0.462527
TLR3	0.0717101	-0.363863	0.0970619
KLKB1	0.200409	0.574856	-0.308226
F11	-0.137479	-0.134999	0.29874
FAT1	-0.493136	0.674765	0.0658696
CCDC127	0.165921	-0.0744673	0.0732103
SDHA	-0.354146	-0.491148	-0.283716
PDCD6	0.54316	1.20858	-0.025934
PP7080	-0.320276	-0.149516	0.177663
NKD2	0.851789	-0.447043	0.474088
LPCAT1	0.233216	0.272473	-0.150773
ICE1	-0.556533	0.325511	-0.659216
FLJ33360	-0.175766	-0.117694	0.245726
MED10	0.23472	1.21367	-0.534458
NSUN2	0.145635	0.170116	0.122046
PAPD7	0.100025	-0.0762258	0.101608
FAM173B	0.0306511	0.103194	-0.0196091
CCT5	0.407417	0.359218	-0.349307
CMBL	0.054339	-0.143037	0.0738438
CTNND2	-0.463198	0.863811	-1.38582
TRIO	0.447048	-0.176561	0.0050296
FAM105A	0.10324	-0.264368	0.286707
OTULIN	0.281959	-0.0632505	-0.0589435
ANKH	0.251799	-0.0812804	-0.135957
ZNF622	-0.100026	-0.121514	-0.336505
FAM134B	-0.142376	0.0196852	-0.1798
BASP1	-6.46687	1.72474	-3.40211
CDH12	-0.150154	-0.322825	0.237928
DROSHA	-0.509721	0.0752563	-0.126191
C5orf22	-0.105629	0.00341751	0.139489
GOLPH3	-0.094968	0.736363	-0.031445
ZFR	-0.510804	0.757725	-0.901684
TARS	-1.63213	2.25559	-1.5455
AMACR	-0.153999	-0.168944	-0.035428
C1QTNF3	1.25906	-0.584079	-2.88001
RAI14	0.335081	0.667875	0.0555215
RAD1	-0.548071	-0.252638	0.0280085
SPEF2	0.466051	0.0925095	-0.335812
LMBRD2	0.272669	0.657083	-0.0708487
SKP2	0.0706316	-0.310187	0.237485
NADK2	-0.519883	0.363528	-0.248628
C5orf42	0.513276	0.571161	-0.465533
NUP155	0.00287466	-0.154896	-0.00409466
LIFR	0.0763413	-0.372815	0.247328
TTC33	-0.750874	-0.0318116	-0.216994
PRKAA1	0.0111903	0.490613	-0.166085
C7	0.252125	-0.150606	0.121239
OXCT1	0.136731	0.0933739	0.105403
C5orf51	-0.226055	0.248151	-0.111403
CCDC152	0.520202	0.840371	0.437967
SEPP1	-3.21184	4.62908	-2.87717
ZNF131	0.602856	-0.333351	-1.40168
HMGCS1	-0.177695	-0.580549	-0.944378
CCL28	-0.417066	-0.53422	0.0271131
PAIP1	-1.11284	0.353551	-0.664186
NNT-AS1	0.171232	0.684292	-0.546892
FGF10	-0.593535	0.370866	-0.0726626
FGF10-AS1	-0.137553	-0.139981	0.297122
ITGA2	0.643171	0.775361	-0.220357
NDUFS4	0.253758	0.463036	0.545501
GPX8	-0.148306	-0.467165	0.159945
PLPP1	-0.226981	-0.398198	-0.273686
SLC38A9	-0.107298	0.208803	0.170775
MAP3K1	0.253516	-0.0493306	-0.120178
SETD9	0.0209393	-0.261418	0.260257
PLK2	0.273184	-0.0690287	0.179114
SMIM15	-0.659643	0.158248	-0.0993698
ZSWIM6	1.06355	-0.312113	-0.610024
DIMT1	0.1264	-0.275939	0.341634
IPO11	-0.192464	-0.214117	0.0735287
RNF180	-0.0199976	0.591695	-0.53881
SREK1IP1	-1.4156	-0.141107	-0.614734
CWC27	0.359353	0.142418	0.00153783
TRAPPC13	-0.40213	-0.0672318	0.179153
SGTB	-1.06004	1.35318	-1.44002
PIK3R1	-3.21265	4.50275	-4.95968
CCDC125	-0.0643944	0.0363722	0.089515
AK6	-1.67894	-0.392996	-0.42191
OCLN	-0.121817	-0.0760595	0.109888
GTF2H2C	-0.0703102	0.0313993	0.06426
NAIP	0.0474121	0.0104089	-0.0980403
GTF2H2	-0.0766109	-0.210107	-0.304869
MAP1B	-8.0427	6.60258	-7.13971
PTCD2	0.00392157	0.0786401	0.0132487
TNPO1	-0.488316	2.91804	-2.43859
FCHO2	-0.726359	0.556725	-0.583622
FOXD1	-1.78054	1.21548	-1.01481
BTF3	-3.96602	-0.845885	0.395236
ANKRA2	0.090869	0.485003	-0.149092
UTP15	-0.108742	-0.0760589	0.211876
GFM2	0.256094	-0.00169717	0.071408
FAM169A	1.07418	5.84422	-2.30295
HMGCR	-0.0637319	-0.219426	-0.480743
COL4A3BP	-0.878308	0.380817	-0.227989
POC5	0.131824	-0.238446	0.0415828
IQGAP2	-0.293	-0.735561	0.133659
AGGF1	0.454378	1.26697	-0.0482422
ZBED3	0.439635	0.314529	0.39326
WDR41	0.403577	0.172318	0.172198
SCAMP1	-0.374269	1.17828	-0.736409
LHFPL2	0.0917546	-0.316876	0.0549062
DMGDH	0.140697	-0.361657	0.141393
JMY	-0.176896	-0.139681	-0.960206
PAPD4	0.176244	0.308227	-0.434575
CMYA5	-0.0983759	0.382232	-0.244357
THBS4	0.117036	-0.190576	0.311255
SERINC5	1.21848	-1.05195	-2.51489
CKMT2-AS1	0.17647	-0.338731	0.200695
ZCCHC9	-0.578812	-0.139997	-0.0740408
ATG10	0.158082	-0.0678062	0.183685
ATP6AP1L	0.326065	0.121276	-0.046431
XRCC4	-0.145348	0.111357	0.192202
COX7C	-4.91442	-0.525519	4.41701
RASA1	-0.346604	0.274216	-0.0282435
TMEM161B	0.124142	0.425438	-0.324763
TMEM161B-AS1	-0.538597	0.966934	-0.15108
LINC00461	1.22058	3.69335	-2.0466
MEF2C	-1.59133	1.58739	-1.54109
CETN3	-1.18081	1.42516	-1.00524
LYSMD3	-0.0291989	-0.0732358	-0.102425
ADGRV1	0.187816	0.44575	0.179375
LUCAT1	0.386648	0.556858	0.102305
NR2F1-AS1	0.137899	-0.00320209	0.125287
NR2F1	0.828259	0.211222	-1.47944
FAM172A	0.407345	0.991721	-0.392538
POU5F2	0.165246	-0.0341395	0.0746586
SLF1	-0.234857	-0.343568	-0.126014
ELL2	-0.124696	-0.241583	0.29907
CAST	-1.35272	0.18559	-0.641178
ERAP1	0.0170995	-0.0891785	-0.110654
ERAP2	-0.489185	-0.0705414	-0.117228
LIX1	1.16678	-1.50187	0.432515
RIOK2	0.164392	0.199664	-0.0290873
RGMB	-0.00524026	-0.255762	0.31722
CHD1	-0.0226806	-0.320639	-0.572471
FAM174A	-0.0432323	0.935016	0.0915603
ST8SIA4	-0.378339	0.216307	0.0503671
PAM	0.18011	0.160103	-0.16039
PPIP5K2	0.141751	0.0144741	-0.234109
C5orf30	0.262504	-1.3297	-0.600495
NUDT12	-0.123827	0.144125	-0.208028
EFNA5	0.559726	-0.330423	0.169726
FBXL17	-0.240567	-0.183816	-0.489896
FER	0.311857	0.301244	0.0697913
MAN2A1	0.396257	-0.2142	-0.011913
SLC25A46	-0.554476	0.357298	-0.31895
WDR36	-0.169928	0.0296476	0.10988
STARD4	-0.399142	-0.298467	-0.1954
EPB41L4A	-0.0707852	0.139866	0.0798249
DCP2	0.6509	-0.217204	-0.795844
MCC	-0.0561775	-0.106491	-0.079488
TRIM36	-0.00641069	-0.319097	0.235335
CCDC112	-0.531934	-0.0749058	-0.0294594
TICAM2	-0.135498	-0.152678	0.290269
CDO1	0.397896	0.576431	0.540163
COMMD10	-0.0194249	0.448385	0.141519
SEMA6A	0.593597	0.221232	0.314
DTWD2	-0.139262	-0.0256856	0.176657
DMXL1	0.185286	0.439021	-0.248227
TNFAIP8	-0.353102	-0.013461	0.0582661
SNX2	-1.31094	0.927487	-0.279217
CEP120	-0.0358415	-0.0406359	0.205544
CSNK1G3	0.0213979	0.377071	-0.378734
LINC01170	1.96607	-0.130606	1.42438
GRAMD3	-0.102723	0.30805	-0.429049
PHAX	0.484631	1.88516	-0.825596
MARCH3	-0.237611	1.19366	-0.712302
PRRC1	0.162208	0.214796	0.0804808
LINC01184	-0.315208	-0.0961915	0.17882
SLC12A2	-0.450799	0.442459	-0.825719
SLC27A6	-1.36085	0.699493	-1.82695
ISOC1	-0.943945	0.65918	-0.831753
ADAMTS19	0.0479585	-0.188425	0.269476
HINT1	-2.37689	-1.36544	2.464
CDC42SE2	-0.88036	-0.0803493	0.151518
P4HA2	0.487393	0.0241979	0.189093
PDLIM4	0.0706256	-0.28703	0.0044552
SLC22A5	-0.080589	-0.0866854	-0.275245
C5orf56	0.133405	0.231599	0.309772
IRF1	1.12143	-0.194141	-0.468834
CCNI2	-0.0141572	0.0568736	0.192123
SEPT8	3.84218	3.99705	-0.833079
UQCRQ	-1.5577	-1.24694	2.57153
LEAP2	-0.0556716	-0.0157163	0.0786016
ZCCHC10	-0.298176	-0.0989574	-0.0605627
FSTL4	-0.180839	-0.0293805	0.169681
TCF7	0.610844	-0.546714	-0.623945
SKP1	-4.04952	0.218802	2.2763
PPP2CA	0.823215	1.29351	-0.227402
CDKL3	-0.197604	0.178556	-0.00014097
CAMLG	-1.35428	-0.176026	0.566776
C5orf24	-0.19221	0.432392	-0.224608
PCBD2	0.239663	-0.175046	-0.032662
PITX1	-0.138711	-0.234391	0.255122
H2AFY	-0.54445	1.08572	-0.779411
SMAD5	-0.0273468	0.833397	-0.128482
SPOCK1	5.17041	8.90913	-5.50017
NME5	0.549645	0.114479	0.0932147
FAM53C	1.7245	-0.533878	-1.02557
REEP2	0.216073	-0.78105	0.536742
EGR1	4.40506	-9.2055	-8.14371
ETF1	0.181774	-0.120572	0.243555
CTNNA1	0.112201	1.01724	-1.16874
SIL1	0.34608	-0.020626	0.0455972
MATR3	-0.124566	-0.274026	0.273708
PAIP2	-3.35283	-0.343612	-0.451781
DNAJC18	-0.246056	-0.0369127	-0.246901
CXXC5	9.44466	6.95286	1.79317
NRG2	-0.559606	-0.132584	0.136456
IGIP	-0.109203	0.00131349	0.230268
PFDN1	-0.000296593	0.277044	0.748281
HBEGF	0.474316	-0.397021	-0.148174
ANKHD1	-0.108576	-0.288977	-0.255904
SRA1	-0.213415	0.780927	0.156956
IK	0.0299465	0.963794	-1.15905
WDR55	0.14002	0.00692519	0.152886
HARS	-0.0973155	0.00814915	-0.0208817
ZMAT2	-0.613462	1.04127	0.280344
PCDHB4	0.0637249	-0.109379	0.200852
PCDHB5	-0.432229	-0.456195	0.222485
PCDHB7	0.170408	-0.073016	-0.00309416
PCDHB16	-0.484007	-0.00426032	-0.0131551
PCDHB9	0.0659402	-0.191059	0.148041
PCDHB13	0.0659021	-0.210274	0.156176
PCDHGA5	-0.0748336	0.0261076	0.165438
PCDHGB6	-0.110783	0.081549	0.101425
PCDHGB7	0.267261	-0.0393267	0.211531
DIAPH1	-0.25109	-0.0874196	-0.0545095
HDAC3	0.286067	-0.064197	0.04513
RELL2	-0.0115521	0.0269835	0.117945
ARAP3	-0.196163	0.0504228	0.220689
PCDH1	0.123774	-0.327549	0.204586
KIAA0141	0.0944024	-0.172923	0.210116
GNPDA1	-0.232487	1.68856	-0.589824
NDFIP1	-1.2469	4.27425	-2.87257
SPRY4	0.0457514	-0.149867	0.212586
SPRY4-IT1	-0.133653	-0.232295	0.194448
FGF1	-0.362397	1.53349	-0.818466
ARHGAP26	0.0769388	-0.0972889	-0.00986037
NR3C1	-0.517914	0.668319	-1.0607
YIPF5	-0.0561258	0.730928	-0.352667
PRELID2	-0.26042	-0.360135	0.0489509
PPP2R2B	0.0576966	-0.359002	0.259961
DPYSL3	-0.419554	0.113981	-0.370634
JAKMIP2	-0.953935	-0.148402	-0.326257
C5orf46	-1.31394	-0.0573448	0.0188425
FBXO38	0.117031	-0.0983746	0.173924
ADRB2	0.0858449	-0.132172	-0.109828
ABLIM3	0.00113222	0.577551	0.519819
PCYOX1L	0.381071	0.19445	0.107678
CSNK1A1	1.84162	5.11804	-2.06288
PDE6A	-1.28607	-3.97955	0.180601
SLC26A2	0.0476793	0.331048	-0.0734159
CD74	-0.404033	-0.266894	-0.0380072
NDST1	0.108203	-0.105988	-0.104413
SYNPO	0.122456	-0.279715	0.257976
DCTN4	0.554168	0.725422	0.0118708
GPX3	16.0842	-0.536147	9.9124
TNIP1	-0.00236892	0.536409	-0.186836
ANXA6	0.737948	-0.105115	-0.411281
GM2A	-0.39803	-0.109398	0.05698
SPARC	0.190068	-0.704637	0.267478
GRIA1	2.20135	0.248122	-0.956547
MFAP3	0.1265	0.582926	0.0223932
GALNT10	0.498883	0.165993	-0.248583
FAXDC2	-0.840039	2.21911	-1.29984
CNOT8	0.0775741	-0.0711884	0.0938549
GEMIN5	0.0985629	-0.0818244	-0.0453511
MED7	-0.0216165	-0.445038	-0.0813522
TTC1	-0.414972	0.28398	-0.156482
CCNJL	0.234795	-0.16512	0.0688929
PTTG1	0.214521	-0.222298	0.38127
NUDCD2	-1.47189	-0.105749	0.314467
MAT2B	-0.223768	0.0516526	-0.263203
RARS	-0.154618	0.269541	-0.0802002
PANK3	0.152668	0.413122	0.130707
SLIT3	0.369521	-0.0997939	-0.328829
RANBP17	0.138023	-0.183943	-0.0158411
FBXW11	-0.277375	0.78907	-0.691684
SH3PXD2B	0.444819	0.323578	0.219679
DUSP1	-5.12765	-16.3477	-19.4947
ERGIC1	0.327528	1.09959	0.013506
ATP6V0E1	1.33745	3.87062	1.14866
BOD1	-0.687761	0.371896	0.305075
SFXN1	0.340909	0.690001	-0.582405
SIMC1	-0.320651	-0.00812334	0.0561657
KIAA1191	-0.199616	-0.0971476	0.435704
TSPAN17	-0.248654	-0.325739	0.189596
UNC5A	-0.614703	-0.331452	-0.49924
UIMC1	0.288266	0.0365196	-0.0877595
ZNF346	-0.0987186	-0.00947992	-0.0289508
RAB24	-0.180338	-0.313208	0.218402
PRELID1	-0.700329	0.540802	1.22516
PRR7-AS1	-0.0116565	-0.25168	0.194634
PRR7	0.106179	-0.491798	0.177225
DBN1	0.410621	-0.564918	-0.035495
FAM193B	0.353328	-0.155344	-0.0911897
RMND5B	0.339292	0.239029	-0.0326851
HNRNPAB	-0.195433	0.254244	-0.570909
COL23A1	2.48836	-0.936011	-2.03656
ZNF354B	-0.175786	0.0131053	0.167663
ZNF454	0.00633558	-0.13428	0.0688205
ZNF879	0.0524468	0.0116876	0.136176
RUFY1	-0.00972755	0.135873	-0.176076
MAML1	0.316949	0.110048	0.068291
TBC1D9B	0.296867	0.820303	-0.00358031
RNF130	0.0772422	0.0692566	0.0111891
CNOT6	-0.260356	0.0820529	0.379942
MGAT1	0.2977	-0.184491	0.332149
TRIM7	-0.179411	-0.172648	0.280339
TRIM41	0.981837	-0.134795	-0.12018
GNB2L1	-0.577041	-3.19897	2.86288
EXOC2	0.0424863	0.133246	0.158819
GMDS-AS1	-0.114914	0.0722583	0.0343713
WRNIP1	-0.951427	-0.176254	-0.0623716
SERPINB9	-0.310697	-0.171033	0.0985473
SERPINB6	1.63405	1.76354	-0.0517414
LINC01011	0.168962	-0.239756	0.135817
NQO2	-0.180152	-0.379102	-0.400009
RIPK1	0.0669888	-0.0593252	-0.0078644
BPHL	0.108814	0.118005	0.123835
TUBB2B	5.20191	1.34473	-1.20911
[truncated: 4,306 more rows]
