# Supplementary material for: Single-cell transcriptomic atlas of the human retina identifies cell types associated with age-related macular degeneration
Source: Nat Commun. 2019 Oct 25;10:4902. doi: 10.1038/s41467-019-12780-8 (PMC6814749; doi:10.1038/s41467-019-12780-8)
Supplement: Supplementary file 10 — Supplementary Dataset 7 [file 41467_2019_12780_MOESM10_ESM.xlsx]

## Sheet: Wilcox_table
feature	group	avgExpr	logFC	statistic	auc	pval	padj	pct_in	pct_out
RP11-34P13.7	FOS	0	0	623043	0.5	1	1	0	0
FO538757.2	FOS	0.128084	0.0313939	654545	0.525281	0.000368628	0.00126395	15.015	9.67397
AP006222.2	FOS	0.0548254	-0.00258236	632618	0.507684	0.145256	0.225699	7.05706	5.34474
RP4-669L17.10	FOS	0.00301053	0.000683894	624180	0.500912	0.470966	0.590888	0.45045	0.267237
RP5-857K21.4	FOS	0.00117676	0.00117676	623978	0.500751	0.0938943	0.156074	0.15015	0
RP11-206L10.4	FOS	0	-0.000965228	622377	0.499466	0.399069	0.519799	0	0.106895
RP11-206L10.9	FOS	0.0410665	0.00745125	636305	0.510643	0.0134686	0.0299084	5.40541	3.20684
FAM87B	FOS	0.00350608	0.00350608	626785	0.503003	0.00079729	0.0024786	0.600601	0
LINC00115	FOS	0.0279696	0.0111719	635901	0.510319	0.002622	0.00710989	3.9039	1.81721
FAM41C	FOS	0.00730874	0.00323425	625718	0.502146	0.147795	0.229135	0.750751	0.320684
RP11-54O7.1	FOS	0	0	623043	0.5	1	1	0	0
RP11-54O7.3	FOS	0.00101333	0.000722406	623646	0.500484	0.445192	0.565617	0.15015	0.0534474
SAMD11	FOS	0.0627739	0.0140358	654107	0.524929	6.04023e-07	3.94993e-06	9.00901	3.79476
NOC2L	FOS	0.134349	0.0364221	665248	0.53387	3.21514e-06	1.80883e-05	17.1171	9.78087
KLHL17	FOS	0.0104971	0.00539746	628439	0.50433	0.0222444	0.0455916	1.35135	0.481026
PLEKHN1	FOS	0.00192924	0.00192924	624914	0.501502	0.0177786	0.0374708	0.3003	0
PERM1	FOS	0.000667387	-0.00357519	621310	0.49861	0.300193	0.415257	0.15015	0.427579
RP11-54O7.17	FOS	0.13792	0.108563	708615	0.568673	9.36905e-35	1.09318e-32	16.8168	2.88616
HES4	FOS	0.700134	0.26221	770853	0.618619	2.01137e-24	1.25513e-22	60.3604	34.4201
ISG15	FOS	0.124324	0.066201	677328	0.543564	1.36665e-13	2.7499e-12	13.964	4.9706
AGRN	FOS	0.0604766	0.0208404	643413	0.516347	0.000646684	0.00207552	7.20721	3.84821
C1orf159	FOS	0.021357	0.0102269	634980	0.50958	0.000655341	0.00210125	3.003	1.06895
TTLL10	FOS	0.000871055	0.000871055	623978	0.500751	0.0938943	0.156074	0.15015	0
TNFRSF4	FOS	0	-0.000242756	622710	0.499733	0.551357	0.658722	0	0.0534474
SDF4	FOS	0.262132	-0.025921	634804	0.509439	0.354512	0.476363	30.9309	25.7082
B3GALT6	FOS	0.0506576	0.00562159	643238	0.516207	0.000685203	0.0021835	7.20721	3.79476
FAM132A	FOS	0.00600676	0.00183474	625978	0.502355	0.158903	0.24377	0.900901	0.427579
UBE2J2	FOS	0.145134	-0.0097224	637798	0.511841	0.146734	0.227836	17.8679	14.3773
RP5-902P8.10	FOS	0.00771589	0.00641169	628588	0.50445	0.00164986	0.00472321	1.05105	0.160342
SCNN1D	FOS	0.0106252	0.00417812	628036	0.504007	0.0610336	0.111006	1.5015	0.694816
ACAP3	FOS	0.11816	0.0302158	660569	0.530115	2.14382e-05	0.00010001	15.9159	9.29984
PUSL1	FOS	0.0228155	0.00405447	632411	0.507518	0.022174	0.0454709	3.3033	1.76376
CPSF3L	FOS	0.226839	0.0451072	683278	0.54834	1.37538e-07	1.01921e-06	29.1291	17.3169
CPTP	FOS	0.0927549	0.0232311	646868	0.519119	0.00181341	0.00511568	10.961	6.94816
TAS1R3	FOS	0.00852406	-0.00018481	626080	0.502438	0.274208	0.389112	1.35135	0.855158
DVL1	FOS	0.112245	0.00886088	648376	0.52033	0.00400584	0.0102573	14.4144	9.72742
MXRA8	FOS	0.268126	-0.0272192	632446	0.507546	0.465019	0.585849	31.3814	26.9375
AURKAIP1	FOS	0.748894	-0.253033	518392	0.416016	4.97909e-11	6.86592e-10	67.8679	65.954
CCNL2	FOS	0.280094	0.111718	710362	0.570075	1.76754e-14	4.04341e-13	31.2312	16.3014
MRPL20	FOS	0.701266	-0.242716	535937	0.430096	3.56237e-08	2.97151e-07	65.4655	61.6248
RP4-758J18.13	FOS	0.00575224	0.00307361	625720	0.502149	0.147341	0.228557	0.750751	0.320684
ANKRD65	FOS	0.056946	-0.0200332	620868	0.498255	0.770216	0.865579	7.50751	7.58952
VWA1	FOS	0.438839	0.231487	780698	0.62652	9.32776e-36	1.12155e-33	46.5465	19.5617
ATAD3C	FOS	0.0244654	0.0154049	637794	0.511838	4.82489e-05	0.000206651	3.45345	1.06895
ATAD3B	FOS	0.04444	0.0104154	637937	0.511953	0.00813614	0.0191246	6.00601	3.52753
ATAD3A	FOS	0.0566474	0.00359022	634210	0.508962	0.0852557	0.148132	7.05706	5.13095
TMEM240	FOS	0.0244323	0.0104685	636850	0.51108	0.00011909	0.00046364	3.3033	1.06895
SSU72	FOS	0.47123	-0.0823174	617698	0.495711	0.717737	0.816162	51.5015	42.0631
RP5-832C2.5	FOS	0.156624	0.090843	691474	0.554916	1.68344e-17	5.49599e-16	17.2673	5.9861
C1orf233	FOS	0.00103916	-0.000482254	622978	0.499948	0.953896	1	0.15015	0.160342
RP11-345P4.9	FOS	0.224988	0.057043	681839	0.547185	9.05402e-08	6.99319e-07	26.4264	15.7135
MIB2	FOS	0.150377	0.0305626	670929	0.538429	5.90079e-07	3.87342e-06	19.8198	11.0102
MMP23B	FOS	0.00580469	0.00292955	624126	0.500869	0.574733	0.683256	0.600601	0.427579
CDK11B	FOS	0.157668	0.061397	678254	0.544308	4.09171e-09	4.03826e-08	19.5195	10.2619
RP11-345P4.10	FOS	0.00483329	-9.29741e-05	624712	0.501339	0.423132	0.547095	0.750751	0.481026
SLC35E2B	FOS	0.0633876	0.00855734	638616	0.512498	0.0224027	0.0458827	8.25826	5.55852
RP11-345P4.7	FOS	0.000911369	-0.00164133	622311	0.499413	0.59225	0.699787	0.15015	0.267237
CDK11A	FOS	0.103533	0.0204375	646478	0.518806	0.00592155	0.0144764	13.2132	9.08605
SLC35E2	FOS	0.00681672	-0.00326499	619406	0.497081	0.231551	0.335311	0.750751	1.33618
NADK	FOS	0.0263618	-0.00185106	627173	0.503314	0.394986	0.519799	3.6036	2.88616
GNB1	FOS	0.657591	0.0289383	664305	0.533113	0.00663502	0.015909	60.8108	46.4458
RP1-140A9.1	FOS	0.00416755	0.000533222	625373	0.50187	0.227258	0.330357	0.750751	0.374131
TMEM52	FOS	0.0116335	0.0085872	631663	0.506918	0.000107835	0.000426817	1.65165	0.267237
CFAP74	FOS	0.00465288	0.00327449	627054	0.503218	0.00655342	0.0157671	0.750751	0.106895
GABRD	FOS	0.00304375	0.000453449	624178	0.500911	0.471747	0.591008	0.45045	0.267237
PRKCZ	FOS	0.0787435	0.00283385	647774	0.519847	0.00129911	0.00383949	11.4114	6.94816
RP5-892K4.1	FOS	0.00697186	0.00280817	626572	0.502832	0.112931	0.182353	1.05105	0.481026
RP11-181G12.2	FOS	0.00907305	0.00486836	626599	0.502854	0.110203	0.180564	1.05105	0.481026
FAAP20	FOS	0.246013	-0.017251	654825	0.525505	0.00976381	0.0224554	31.0811	22.5013
RP11-181G12.4	FOS	0.000669665	-0.000151317	623312	0.500215	0.781525	0.868193	0.15015	0.106895
SKI	FOS	0.0666655	0.0162288	644010	0.516827	0.00163432	0.00468826	8.55856	5.02405
MORN1	FOS	0.0576256	0.0229013	644524	0.517239	0.000271648	0.000963424	7.20721	3.68787
RER1	FOS	0.362125	-0.0116643	645173	0.51776	0.106256	0.174708	39.9399	31.8546
PEX10	FOS	0.150825	-0.0467033	616214	0.49452	0.53053	0.649945	18.3183	17.9583
PLCH2	FOS	0.0596113	0.022907	651431	0.522782	2.39633e-06	1.3837e-05	8.25826	3.58097
PANK4	FOS	0.0224718	0.00637235	635811	0.510246	0.00199991	0.00557877	3.75375	1.65687
HES5	FOS	0.567566	0.332488	747463	0.599849	2.27628e-26	1.6146e-24	36.3363	16.5152
RP3-395M20.12	FOS	0.0187097	0.00955874	632617	0.507683	0.00228248	0.00627117	2.4024	0.855158
RP3-395M20.8	FOS	0.0107356	0.00319491	626110	0.502462	0.269496	0.383115	1.35135	0.855158
TNFRSF14	FOS	0.117673	0.0399852	662591	0.531738	1.33523e-06	8.14397e-06	14.2643	7.53608
FAM213B	FOS	0.0239246	-0.00926476	623210	0.500134	0.973824	1	3.45345	3.36718
MMEL1	FOS	0.00297699	0.000943057	623584	0.500434	0.692301	0.79517	0.3003	0.213789
TTC34	FOS	0.0170549	0.00550391	629575	0.505242	0.0654624	0.117345	2.4024	1.33618
LINC00982	FOS	0.00155203	-0.000105744	623578	0.500429	0.695545	0.795223	0.3003	0.213789
PRDM16	FOS	0.00224971	-0.006593	618582	0.49642	0.079975	0.140068	0.3003	1.0155
ARHGEF16	FOS	0.169224	-0.0704064	601970	0.483088	0.0673284	0.120247	19.2192	21.3789
RP11-168F9.2	FOS	0	-0.00216149	621711	0.498931	0.232672	0.335311	0	0.213789
MEGF6	FOS	0.140469	0.098826	692266	0.555552	7.62946e-22	3.84771e-20	15.3153	4.11545
RP11-46F15.2	FOS	0.0121915	0.0078981	629066	0.504834	0.0154419	0.0337251	1.5015	0.534474
TPRG1L	FOS	0.24594	-0.0612642	628182	0.504124	0.686133	0.789834	30.7808	25.8685
WRAP73	FOS	0.109733	0.0472821	670918	0.538421	2.06613e-09	2.16253e-08	14.7147	6.73437
TP73	FOS	0.00100532	0.00100532	623978	0.500751	0.0938943	0.156074	0.15015	0
RP5-1092A11.2	FOS	0.00585788	-0.00425428	622632	0.49967	0.880124	0.958373	0.900901	0.962052
TP73-AS1	FOS	0.0489665	0.0113012	642026	0.515234	0.00123516	0.00367031	6.90691	3.74131
SMIM1	FOS	0.102278	-0.069699	607917	0.487861	0.128187	0.202638	13.5135	14.8584
LRRC47	FOS	0.174322	0.0229067	661643	0.530977	0.000222866	0.000807699	21.7718	14.4308
RP1-286D6.5	FOS	0.000765447	-0.00419571	620310	0.497807	0.156676	0.240877	0.15015	0.587921
CEP104	FOS	0.0709593	0.0294725	652070	0.523295	4.28868e-06	2.34847e-05	8.85886	4.062
DFFB	FOS	0.0190744	0.00564649	630439	0.505935	0.0487127	0.0905681	2.7027	1.49653
C1orf174	FOS	0.0673554	0.0127008	644530	0.517244	0.00190092	0.00533355	9.15916	5.50508
LINC01134	FOS	0.00124928	0.00124928	623978	0.500751	0.0938943	0.156074	0.15015	0
RP1-37J18.2	FOS	0	0	623043	0.5	1	1	0	0
AJAP1	FOS	0.0107662	0.00694851	629448	0.50514	0.00297106	0.00796984	1.35135	0.320684
NPHP4	FOS	0.0384867	0.0131188	640936	0.514359	0.000321392	0.0011205	5.40541	2.45858
KCNAB2	FOS	0.0205223	0.00719013	630425	0.505924	0.058955	0.107582	2.85285	1.65687
CHD5	FOS	0.0111595	0.00560254	630896	0.506302	0.00259546	0.00704665	1.8018	0.534474
RPL22	FOS	1.38601	-0.257213	521760	0.418719	4.01877e-10	4.73394e-09	87.5375	81.8813
RP1-120G22.11	FOS	0.0089473	0.00720523	629521	0.505199	0.000454733	0.00151724	1.2012	0.160342
RNF207	FOS	0.136778	0.127256	717730	0.575987	3.03491e-52	7.04065e-50	16.3664	1.17584
ICMT	FOS	0.0890932	0.0269064	656998	0.527249	6.24912e-06	3.29218e-05	12.012	6.19989
LINC00337	FOS	0.000794851	-9.02553e-05	623312	0.500215	0.781525	0.868193	0.15015	0.106895
GPR153	FOS	0.0166597	0.00948249	632109	0.507276	0.00136885	0.0040257	2.1021	0.641368
ACOT7	FOS	0.0567354	0.0135503	641763	0.515023	0.00313482	0.00835346	7.65766	4.54303
RP1-202O8.3	FOS	0.00906488	0.000992922	627087	0.503245	0.12091	0.193023	1.35135	0.694816
HES2	FOS	0.00924288	0.00783657	630190	0.505736	1.9133e-05	9.0324e-05	1.2012	0.0534474
ESPN	FOS	0.929988	-0.106729	578492	0.464247	0.00517366	0.0128488	73.1231	64.511
RP1-202O8.2	FOS	0.00208673	0.00112717	624248	0.500967	0.280291	0.39431	0.3003	0.106895
TNFRSF25	FOS	0.0971069	0.050309	666563	0.534925	4.99551e-10	5.78769e-09	11.8619	4.75681
PLEKHG5	FOS	0.0936937	0.0554213	674840	0.541568	2.16976e-14	4.92353e-13	12.4625	3.9551
NOL9	FOS	0.0403723	-0.0154015	622196	0.49932	0.896539	0.968492	5.70571	5.66542
TAS1R1	FOS	0.00816392	0.00230185	625257	0.501777	0.373401	0.498719	1.05105	0.694816
ZBTB48	FOS	0.0617976	0.00931838	644914	0.517552	0.000877115	0.0027029	8.55856	4.81026
KLHL21	FOS	0.113121	0.0702347	676006	0.542504	1.49909e-13	2.99196e-12	13.3634	4.70337
PHF13	FOS	0.0761452	0.0268219	650863	0.522326	4.07081e-05	0.000177476	9.60961	4.9706
THAP3	FOS	0.0678117	0.0214219	651174	0.522576	9.68363e-06	4.84894e-05	8.85886	4.16889
DNAJC11	FOS	0.0707646	0.0128334	644236	0.517008	0.00273888	0.0074024	9.45946	5.82576
RP11-312B8.1	FOS	0.00603797	0.0034266	626986	0.503164	0.0328454	0.0640251	0.900901	0.267237
CAMTA1	FOS	0.308955	-0.0412289	623485	0.500355	0.973662	1	34.2342	30.5184
RP11-338N10.1	FOS	0	-0.0013202	622044	0.499198	0.301477	0.415257	0	0.160342
RP11-338N10.2	FOS	0.00351676	-0.00208471	621515	0.498774	0.492575	0.6092	0.45045	0.694816
RP11-338N10.3	FOS	0.0164358	0.00454092	627494	0.503572	0.180836	0.273626	1.95195	1.22929
VAMP3	FOS	0.242243	-0.149363	573995	0.460638	0.000253263	0.000904891	29.5796	32.496
PER3	FOS	0.540701	0.11389	702838	0.564037	2.36033e-08	2.03691e-07	51.6517	34.7408
RP3-467L1.4	FOS	0.00319729	0.00186565	623918	0.500702	0.483147	0.602581	0.3003	0.160342
UTS2	FOS	0.000819397	-0.00469399	620310	0.497807	0.156676	0.240877	0.15015	0.587921
PARK7	FOS	1.65583	-0.309094	462742	0.371357	5.05553e-23	2.74628e-21	91.1411	88.4554
ERRFI1	FOS	0.270686	0.0973948	709880	0.569687	2.1443e-14	4.87138e-13	31.5315	16.0342
RP11-431K24.1	FOS	0.00196404	-0.000330781	623244	0.500161	0.891872	0.964613	0.3003	0.267237
SLC45A1	FOS	0.0396807	0.00733337	635866	0.510291	0.0174325	0.0374708	5.40541	3.26029
RERE	FOS	0.264228	0.102225	707978	0.568162	8.1036e-14	1.6856e-12	31.0811	16.248
ENO1	FOS	3.86667	0.262617	697065	0.559404	5.12408e-06	2.75618e-05	99.8498	97.1673
ENO1-AS1	FOS	0.0311914	0.0165321	639627	0.513309	0.000104093	0.000413164	4.35435	1.65687
SLC2A5	FOS	0.00782569	0.00528419	628252	0.50418	0.00481812	0.0120554	1.05105	0.213789
GPR157	FOS	0.00943002	0.00523421	627528	0.503599	0.0505991	0.0937219	1.2012	0.481026
MIR34AHG	FOS	0.00291506	0.00291506	624914	0.501502	0.0177786	0.0374708	0.3003	0
RP3-510D11.2	FOS	0.00658689	0.000941161	625896	0.50229	0.226796	0.329927	1.05105	0.587921
H6PD	FOS	0.0873693	0.0405454	658899	0.528775	2.19588e-07	1.55311e-06	10.8108	4.91716
SPSB1	FOS	0.0218648	0.0156011	637098	0.511279	3.76794e-06	2.09001e-05	2.85285	0.587921
RP13-392I16.1	FOS	0.00429823	0.00429823	625850	0.502252	0.00368762	0.00953029	0.45045	0
SLC25A33	FOS	0.67598	-0.0432668	616024	0.494368	0.650251	0.75443	61.1111	52.8594
TMEM201	FOS	0.0307108	0.00728637	635067	0.509649	0.0126961	0.0283366	4.5045	2.51203
PIK3CD	FOS	0.0152384	0.00246376	626878	0.503078	0.235653	0.33921	1.8018	1.17584
PIK3CD-AS2	FOS	0.0145386	-0.00331589	626359	0.502661	0.361016	0.483816	2.1021	1.54997
CLSTN1	FOS	0.900207	0.304018	780948	0.62672	1.09167e-24	6.92177e-23	74.4745	45.9647
CTNNBIP1	FOS	0.592138	0.00898277	665020	0.533687	0.00495993	0.0123631	57.958	42.4372
LZIC	FOS	0.198047	-0.00818387	644953	0.517583	0.0569753	0.104385	24.7748	19.3479
NMNAT1	FOS	0.0583805	0.014639	645050	0.517661	0.000369567	0.00126651	7.80781	4.11545
RBP7	FOS	0.00723437	-0.00217853	625819	0.502228	0.287057	0.401738	1.2012	0.748263
UBE4B	FOS	0.0580186	0.00409814	635870	0.510293	0.0577581	0.105682	7.80781	5.55852
KIF1B	FOS	0.305196	0.0899153	698459	0.560522	4.83048e-10	5.60638e-09	33.7838	20.2031
PGD	FOS	0.0703478	0.0059545	639910	0.513536	0.0174234	0.0374708	9.00901	6.03955
APITD1-CORT	FOS	0.00160589	-8.405e-07	623912	0.500697	0.486154	0.602581	0.3003	0.160342
APITD1	FOS	0.0393211	-0.000546881	634502	0.509196	0.0399101	0.0761698	5.55556	3.58097
DFFA	FOS	0.137042	0.0372857	669802	0.537525	2.01716e-07	1.44065e-06	17.5676	9.35329
PEX14	FOS	0.0789285	0.00250804	642952	0.515978	0.00807279	0.0189848	10.3604	6.78781
CASZ1	FOS	0.153242	0.0480355	677863	0.543994	5.01628e-09	4.87031e-08	19.8198	10.1015
RP4-734G22.3	FOS	0.00853184	0.00445251	627245	0.503372	0.0436935	0.082734	1.05105	0.374131
TARDBP	FOS	0.236102	0.0748126	695472	0.558125	1.33031e-10	1.69023e-09	29.7297	16.1411
MASP2	FOS	0.00358178	0.00358178	625850	0.502252	0.00368762	0.00953029	0.45045	0
RP4-635E18.8	FOS	0.00305215	0.00108008	624516	0.501182	0.318282	0.434188	0.45045	0.213789
SRM	FOS	0.124188	-0.0470418	617638	0.495663	0.599727	0.70561	16.0661	15.6601
EXOSC10	FOS	0.0212591	-0.0123905	622793	0.499799	0.960225	1	3.3033	3.26029
RP4-635E18.7	FOS	0	-0.00303509	620712	0.498129	0.114096	0.183632	0	0.374131
ANGPTL7	FOS	0	0	623043	0.5	1	1	0	0
UBIAD1	FOS	0.0474376	-0.00200908	632199	0.507348	0.149904	0.231748	6.60661	4.9706
PTCHD2	FOS	0.0254016	0.00821675	637451	0.511563	0.000434727	0.00146237	3.9039	1.54997
FBXO2	FOS	0.293781	-0.0996005	606197	0.486481	0.20739	0.306783	33.1832	30.7857
FBXO44	FOS	0.0866823	0.024984	652193	0.523393	0.000109086	0.000431162	11.4114	6.46713
FBXO6	FOS	0.0400554	0.00399596	632606	0.507674	0.0747712	0.13195	4.95495	3.36718
MAD2L2	FOS	0.0454693	-0.00379391	632444	0.507544	0.132419	0.208809	6.45646	4.75681
DRAXIN	FOS	0.00141085	0.000605009	623314	0.500217	0.779936	0.868193	0.15015	0.106895
AGTRAP	FOS	0.104982	0.0304762	652428	0.523581	0.000190305	0.000703	12.1622	7.26884
C1orf167	FOS	0.0041991	0.00369128	625517	0.501985	0.026613	0.0531024	0.45045	0.0534474
CLCN6	FOS	0.0466911	0.00815391	635624	0.510097	0.0329679	0.0642004	6.15616	4.062
NPPA-AS1	FOS	0.0055007	0.00153451	625312	0.501821	0.308152	0.42268	0.900901	0.534474
NPPB	FOS	0.00201893	0.00139763	625515	0.501984	0.0267357	0.0531024	0.45045	0.0534474
KIAA2013	FOS	0.12454	0.0388361	660620	0.530156	1.4808e-05	7.15331e-05	15.3153	8.92571
PLOD1	FOS	0.071135	0.0289838	646937	0.519175	0.000162772	0.000611778	8.25826	4.32924
MFN2	FOS	0.0679348	0.00568257	639602	0.513289	0.0189305	0.0396401	8.85886	5.9861
MIIP	FOS	0.0638078	-0.0100275	632798	0.507829	0.187963	0.280642	8.85886	7.0016
TNFRSF1B	FOS	0.00191345	0.00112429	624246	0.500965	0.28109	0.39431	0.3003	0.106895
VPS13D	FOS	0.122346	0.00635763	640983	0.514397	0.052732	0.0972252	14.8649	11.3843
DHRS3	FOS	0.115127	0.0743928	684333	0.549186	6.50354e-19	2.47574e-17	13.8138	3.79476
RP11-474O21.5	FOS	0.000945075	0.000945075	623978	0.500751	0.0938943	0.156074	0.15015	0
LRRC38	FOS	0.00397372	0.00291283	627050	0.503215	0.00660735	0.0158465	0.750751	0.106895
RP4-597A16.2	FOS	0	0	623043	0.5	1	1	0	0
PDPN	FOS	0.435575	-0.0467857	625888	0.502283	0.843475	0.924437	44.8949	38.6959
PRDM2	FOS	0.139939	0.0456482	675358	0.541983	9.1062e-09	8.42238e-08	18.6186	9.40673
KAZN	FOS	0.511416	0.216919	771198	0.618896	9.38101e-28	7.48923e-26	52.7027	25.922
TMEM51	FOS	0	0	623043	0.5	1	1	0	0
FHAD1	FOS	0.0044851	0.0044851	626785	0.503003	0.00079729	0.0024786	0.600601	0
EFHD2	FOS	0.0146397	-0.00163839	624808	0.501416	0.630754	0.736447	1.95195	1.65687
CASP9	FOS	0.0588639	0.0313572	655092	0.52572	4.74178e-09	4.62887e-08	7.80781	2.56547
DNAJC16	FOS	0.086363	0.0303538	655444	0.526002	1.05499e-05	5.24136e-05	11.4114	5.93266
AGMAT	FOS	0.0091884	0.00532796	627519	0.503592	0.051064	0.0944589	1.2012	0.481026
RP4-680D5.2	FOS	0.016154	0.00855787	632115	0.50728	0.00135882	0.0040004	2.1021	0.641368
DDI2	FOS	0.0674594	0.0343972	656937	0.5272	2.59212e-08	2.21109e-07	9.00901	3.47408
PLEKHM2	FOS	0.109837	0.00440781	647484	0.519614	0.00579928	0.0142411	14.5646	9.88776
SLC25A34	FOS	0.0118187	0.00445385	626692	0.502928	0.206052	0.305063	1.5015	0.908605
FBLIM1	FOS	0.0482791	-0.00451728	630544	0.50602	0.246129	0.352925	6.60661	5.23784
UQCRHL	FOS	0.00874343	-0.00747685	619224	0.496935	0.263578	0.375463	1.05105	1.65687
FLJ37453	FOS	0.3215	0.16371	747449	0.599837	2.41681e-27	1.8471e-25	36.1862	15.1256
SPEN	FOS	0.17901	0.0506005	675838	0.542368	1.67161e-07	1.21633e-06	21.9219	12.5601
ZBTB17	FOS	0.0693647	0.0368788	655799	0.526287	4.65848e-08	3.78962e-07	8.70871	3.36718
C1orf64	FOS	0.00324588	0.00324588	625850	0.502252	0.00368762	0.00953029	0.45045	0
HSPB7	FOS	0.0211734	0.0137648	637340	0.511474	7.2171e-06	3.7451e-05	3.003	0.694816
CLCNKA	FOS	0.0137699	0.00819847	630575	0.506045	0.00471453	0.0118277	1.8018	0.587921
CLCNKB	FOS	0.0117306	0.00445402	627363	0.503467	0.119906	0.191654	1.5015	0.80171
FAM131C	FOS	0.116724	-0.0317307	623873	0.500666	0.931744	1	14.4144	13.3618
EPHA2	FOS	0.0568777	0.0347477	652911	0.523969	1.3419e-08	1.21436e-07	7.20721	2.35168
RP11-276H7.2	FOS	0.002404	0.000972043	624846	0.501447	0.186926	0.2792	0.45045	0.160342
ARHGEF19	FOS	0.0553299	0.0318567	655576	0.526108	3.90614e-09	3.88569e-08	7.95796	2.61892
RSG1	FOS	0.00440607	-0.00163993	622846	0.499842	0.918874	0.988828	0.45045	0.481026
FBXO42	FOS	0.0587441	0.0059584	639642	0.513321	0.0161371	0.0350574	8.55856	5.66542
SZRD1	FOS	0.0840237	-0.0530113	608334	0.488195	0.111218	0.180831	10.961	12.667
SPATA21	FOS	0.00101012	-0.00434584	622311	0.499413	0.59225	0.699787	0.15015	0.267237
NECAP2	FOS	0.137441	0.0315436	663193	0.532221	1.66658e-05	7.97266e-05	17.8679	10.5826
RP4-798A10.2	FOS	0.0172637	0.0130456	635574	0.510057	1.40553e-05	6.82653e-05	2.55255	0.534474
RP4-798A10.7	FOS	0.0577941	0.0127051	634898	0.509514	0.0532915	0.0981741	6.45646	4.48958
RP4-798A10.4	FOS	0.00635947	0.0051494	627657	0.503703	0.00578673	0.0142156	0.900901	0.160342
NBPF1	FOS	0.0378208	0.0165971	639337	0.513076	0.000484695	0.00160337	4.8048	2.13789
CROCC	FOS	0.064709	0.0247889	654200	0.525004	4.18964e-07	2.8361e-06	8.85886	3.68787
RP11-108M9.4	FOS	0.0554328	-0.0235771	620538	0.49799	0.72551	0.824382	6.75676	6.94816
RP11-108M9.6	FOS	0.0815898	0.0408452	657234	0.527438	9.27783e-08	7.14646e-07	9.60961	4.00855
MFAP2	FOS	0.160571	-0.00173017	641850	0.515093	0.0749001	0.132135	19.8198	15.6601
ATP13A2	FOS	0.255795	0.102491	704497	0.565368	1.03477e-13	2.12328e-12	28.6787	14.6446
SDHB	FOS	0.278575	-0.0289158	636364	0.51069	0.301089	0.415257	32.2823	26.7237
PADI2	FOS	0.154203	0.0245789	671128	0.538589	6.6536e-07	4.31729e-06	20.1201	11.2774
PADI1	FOS	0	-0.000306772	622710	0.499733	0.551357	0.658722	0	0.0534474
RCC2	FOS	0.0745456	-0.0177181	620717	0.498133	0.778653	0.868193	9.45946	9.56708
ARHGEF10L	FOS	0.0777591	0.0114004	647928	0.519971	0.000611827	0.00197425	10.3604	6.03955
IGSF21	FOS	0.0105397	-0.0100696	623906	0.500693	0.803007	0.885153	1.65165	1.49653
ALDH4A1	FOS	0.0892121	0.0451682	662482	0.53165	3.90756e-09	3.88569e-08	10.8108	4.32924
IFFO2	FOS	0.0268069	-0.000652365	629003	0.504783	0.225282	0.328548	3.9039	2.88616
UBR4	FOS	0.164825	0.0365061	663072	0.532124	7.53853e-05	0.000308599	20.4204	13.2015
RP1-43E13.2	FOS	0.0122143	-0.0188796	617119	0.495246	0.175861	0.266734	1.8018	2.72582
EMC1	FOS	0.122588	0.033911	669448	0.53724	6.54815e-08	5.20028e-07	16.3664	8.23089
MRTO4	FOS	0.114074	0.00552876	645796	0.51826	0.0111839	0.0253896	14.5646	10.3153
AKR7A3	FOS	0.029981	0.0140514	634447	0.509152	0.00621291	0.0151287	3.6036	1.76376
AKR7A2	FOS	0.534561	0.0249163	661940	0.531215	0.00829986	0.0194643	53.7538	40.4596
PQLC2	FOS	0.0787946	0.03307	652298	0.523478	8.01402e-06	4.09719e-05	9.30931	4.48958
CAPZB	FOS	0.604038	0.0285497	660462	0.530029	0.0133083	0.0295791	59.7598	45.1096
MINOS1	FOS	0.425602	-0.091568	609390	0.489044	0.34707	0.467254	45.9459	39.9252
NBL1	FOS	0.0625277	0.0195241	647869	0.519923	1.88313e-05	8.922e-05	7.50751	3.36718
TMCO4	FOS	0.01372	0.00215228	630544	0.50602	0.028093	0.0555354	2.4024	1.17584
OTUD3	FOS	0.0483185	0.00424817	635154	0.509719	0.0559781	0.102682	6.90691	4.81026
PLA2G2A	FOS	0	0	623043	0.5	1	1	0	0
PLA2G5	FOS	0.110368	-0.0285431	626975	0.503155	0.683661	0.787402	14.7147	13.0946
UBXN10-AS1	FOS	0.0053591	-0.00550212	622364	0.499455	0.790141	0.873999	0.750751	0.855158
UBXN10	FOS	0.00454951	-0.000385562	624041	0.500801	0.654067	0.757103	0.750751	0.587921
CAMK2N1	FOS	0.214632	-0.119076	595406	0.477821	0.0279931	0.0553434	25.5255	26.6168
MUL1	FOS	0.117758	0.0449919	668698	0.536639	1.53516e-08	1.37287e-07	14.7147	7.0016
FAM43B	FOS	0.0033297	0.00090391	625447	0.501929	0.12736	0.201574	0.600601	0.213789
CDA	FOS	0.000899011	0.000605597	623646	0.500484	0.445192	0.565617	0.15015	0.0534474
PINK1	FOS	0.317237	0.0784747	703909	0.564896	8.01137e-11	1.06453e-09	37.3874	21.3255
PINK1-AS	FOS	0.0124836	0.00692185	627138	0.503286	0.116292	0.186786	1.35135	0.694816
DDOST	FOS	0.352319	0.120759	720022	0.577826	1.51403e-14	3.49592e-13	40.2402	21.6996
KIF17	FOS	0	0	623043	0.5	1	1	0	0
SH2D5	FOS	0.00116669	0.00116669	623978	0.500751	0.0938943	0.156074	0.15015	0
HP1BP3	FOS	0.557538	0.0218462	661848	0.531141	0.00890914	0.0207169	55.4054	41.5286
EIF4G3	FOS	0.108097	0.0273648	657362	0.527542	3.46846e-05	0.000153972	13.964	8.0171
ECE1	FOS	0.341119	0.0965874	695894	0.558463	6.5626e-09	6.23653e-08	35.8859	22.7686
NBPF3	FOS	0.0015046	-0.00475553	619984	0.497546	0.127715	0.201957	0.15015	0.641368
ALPL	FOS	0.0168962	-0.00261494	626866	0.503068	0.323297	0.438603	2.4024	1.76376
RAP1GAP	FOS	0.102306	0.0625426	679990	0.545701	7.40406e-18	2.5043e-16	12.7628	3.42063
USP48	FOS	0.178276	0.0305064	668538	0.53651	1.46567e-05	7.09067e-05	22.973	14.217
HSPG2	FOS	0.0225356	0.0171837	639050	0.512846	5.07542e-08	4.11353e-07	3.003	0.427579
LINC00339	FOS	0.0421852	0.0201856	640324	0.513868	0.000341193	0.00118349	5.10511	2.29824
CDC42	FOS	0.406203	0.0133603	664177	0.533011	0.00289141	0.00777523	43.5435	31.7477
ZBTB40	FOS	0.0577194	0.0332917	651924	0.523178	1.14128e-07	8.62585e-07	7.35736	2.67237
EPHA8	FOS	0.0021792	0.000344018	623912	0.500697	0.486154	0.602581	0.3003	0.160342
C1QA	FOS	0.00426474	0.00426474	627720	0.503754	0.000176533	0.000656926	0.750751	0
C1QC	FOS	0	0	623043	0.5	1	1	0	0
C1QB	FOS	0.0009457	0.000281225	623312	0.500216	0.78073	0.868193	0.15015	0.106895
EPHB2	FOS	0.195541	0.125867	712576	0.571851	1.33512e-23	7.83546e-22	22.0721	7.53608
LACTBL1	FOS	0.000822589	0.000114952	623312	0.500215	0.781525	0.868193	0.15015	0.106895
KDM1A	FOS	0.115293	0.0170988	657441	0.527605	0.000113944	0.000446516	15.9159	9.62052
LUZP1	FOS	0.125941	0.0525873	673777	0.540715	1.00091e-09	1.10944e-08	15.9159	7.37573
LINC01355	FOS	0.0414651	0.00546594	628987	0.50477	0.301581	0.415356	5.10511	4.11545
HNRNPR	FOS	0.799519	0.153886	713972	0.572972	3.55655e-09	3.56723e-08	70.5706	47.5681
ZNF436	FOS	0.0669592	0.00525827	638154	0.512126	0.0369971	0.0710574	9.15916	6.41368
ZNF436-AS1	FOS	0.127003	0.0118831	649898	0.521551	0.00349785	0.00918552	15.7658	10.7964
TCEA3	FOS	0.0206396	-0.0014497	629288	0.505012	0.12047	0.192445	2.85285	1.81721
ASAP3	FOS	0.0632102	0.0249774	650038	0.521664	1.00048e-05	4.99708e-05	8.25826	3.79476
RP1-150O5.3	FOS	0.00174288	0.000577893	623912	0.500697	0.486154	0.602581	0.3003	0.160342
ID3	FOS	1.58226	0.984181	894736	0.718038	7.61464e-76	3.2642e-73	72.3724	33.9391
RPL11	FOS	2.06526	-0.22316	524234	0.420705	1.14772e-09	1.25453e-08	96.8468	91.9294
TCEB3	FOS	0.114503	0.0228129	655500	0.526048	0.000169827	0.000636658	14.7147	8.97916
TCEB3-AS1	FOS	0.0396969	0.00607029	635279	0.50982	0.0246731	0.0497278	5.40541	3.36718
PITHD1	FOS	0.447421	-0.0780048	614544	0.493179	0.560248	0.66809	46.8468	40.6734
LYPLA2	FOS	0.119744	-0.0243806	636060	0.510446	0.184782	0.277658	16.5165	13.2015
GALE	FOS	0.120587	0.0262353	654768	0.52546	0.000280053	0.000990026	14.8649	9.29984
HMGCL	FOS	0.164775	-0.00355045	643816	0.51667	0.049164	0.0913212	20.1201	15.5532
FUCA1	FOS	0.0915928	0.0175824	648676	0.52057	0.00105356	0.00318442	11.7117	7.26884
CNR2	FOS	0.0020993	0.000850582	624248	0.500967	0.280291	0.39431	0.3003	0.106895
PNRC2	FOS	0.28732	0.0128554	662138	0.531375	0.00198741	0.00555017	34.0841	24.1048
SRSF10	FOS	0.727726	0.201745	749792	0.601717	5.33584e-17	1.64146e-15	68.7688	42.1165
RP11-293P20.2	FOS	0.000766182	0.000766182	623978	0.500751	0.0938943	0.156074	0.15015	0
MYOM3	FOS	0	-0.000862401	622377	0.499466	0.399069	0.519799	0	0.106895
IL22RA1	FOS	0.00534821	-0.00623256	619706	0.497322	0.2644	0.376577	0.750751	1.28274
IFNLR1	FOS	0.0164656	-8.34944e-06	625614	0.502063	0.506646	0.623995	2.25225	1.81721
STPG1	FOS	0.0556003	0.0258159	649285	0.52106	3.12013e-06	1.75939e-05	7.35736	3.0465
NIPAL3	FOS	0.122276	0.054194	674482	0.54128	3.47458e-10	4.14239e-09	15.6156	7.1085
RCAN3	FOS	0.0721282	0.022889	648261	0.520238	0.000144653	0.000550609	9.00901	4.81026
RP4-594I10.3	FOS	0.00393807	0.00103932	625110	0.501659	0.21642	0.317339	0.600601	0.267237
NCMAP	FOS	0.022095	0.00827712	632442	0.507543	0.00729502	0.0173544	2.7027	1.17584
SRRM1	FOS	1.0122	0.285165	758437	0.608655	4.07663e-18	1.41776e-16	78.6787	50.1336
CLIC4	FOS	0.0532953	0.00649262	641244	0.514607	0.00407505	0.0104142	7.65766	4.54303
SYF2	FOS	0.337144	-0.0286647	630574	0.506044	0.576999	0.68533	36.1862	31.1064
RSRP1	FOS	0.572587	0.285588	801032	0.642839	8.85064e-39	1.1558e-36	56.4565	25.6013
RP3-465N24.6	FOS	0.00775642	-0.00427239	622799	0.499804	0.937174	1	1.2012	1.22929
RHD	FOS	0.0024053	-0.000604225	622581	0.499629	0.782508	0.868675	0.3003	0.374131
TMEM50A	FOS	0.423881	-0.0379734	633724	0.508572	0.458678	0.578822	46.5465	38.2149
RHCE	FOS	0.0328589	0.0123832	639237	0.512996	0.00073052	0.00231222	4.95495	2.29824
TMEM57	FOS	0.149152	0.0152024	653886	0.524752	0.00233848	0.00640719	19.6697	13.5756
LDLRAP1	FOS	0.0223539	0.000658388	628466	0.504352	0.215342	0.316584	3.15315	2.24479
RP11-70P17.1	FOS	0	-0.00431268	620379	0.497862	0.0911199	0.155351	0	0.427579
MAN1C1	FOS	0.111165	0.00737093	639520	0.513223	0.0633179	0.11417	13.3634	10.3688
RP1-187B23.1	FOS	0.0282728	0.00525667	631170	0.506522	0.077701	0.136583	3.75375	2.40513
SEPN1	FOS	0.125363	-0.00912265	644558	0.517266	0.0246517	0.0497012	16.5165	12.1325
RP1-317E23.3	FOS	0.0277183	0.013438	634539	0.509226	0.0029746	0.00797717	3.3033	1.44308
AUNIP	FOS	0	0	623043	0.5	1	1	0	0
PAQR7	FOS	0.0131714	0.00472616	628482	0.504364	0.0878588	0.150848	1.95195	1.06895
STMN1	FOS	0.67637	-0.22583	534538	0.428974	1.88944e-08	1.65885e-07	62.012	60.5559
PAFAH2	FOS	0.033445	0.0107287	634000	0.508793	0.0231521	0.0472898	4.35435	2.56547
EXTL1	FOS	0.00531878	0.00340988	626054	0.502416	0.0875068	0.150427	0.750751	0.267237
SLC30A2	FOS	0.0123636	0.011997	634869	0.509491	1.37011e-08	1.23648e-07	1.95195	0.0534474
PDIK1L	FOS	0.0447338	-0.00092947	633155	0.508115	0.108064	0.177458	6.60661	4.81026
FAM110D	FOS	0.0237784	0.0221964	642282	0.51544	1.09558e-11	1.67341e-10	3.3033	0.213789
RP11-96L14.8	FOS	0.00402358	0.000445044	624778	0.501392	0.324886	0.439911	0.600601	0.320684
RP11-96L14.7	FOS	0.839197	0.0458314	662082	0.53133	0.012774	0.028497	72.2222	54.7301
ZNF593	FOS	0.117632	0.0448323	672734	0.539878	5.83968e-10	6.68715e-09	15.1652	6.68092
CNKSR1	FOS	0.00919484	0.00611282	628190	0.504131	0.0169689	0.0366293	1.2012	0.374131
CEP85	FOS	0.0137686	0.00981117	630664	0.506116	0.00166856	0.00477123	1.65165	0.427579
SH3BGRL3	FOS	0.194623	-0.0872044	606852	0.487007	0.182001	0.273898	24.1742	23.7306
UBXN11	FOS	0.0776196	0.000958221	638654	0.512528	0.0373515	0.0716683	9.75976	6.94816
LIN28A	FOS	0	-0.000830639	622710	0.499733	0.551357	0.658722	0	0.0534474
DHDDS	FOS	0.0749686	0.0031225	641318	0.514666	0.0162349	0.0352573	10.3604	7.05505
RP3-476K8.3	FOS	0.00075635	0.00075635	623978	0.500751	0.0938943	0.156074	0.15015	0
HMGN2	FOS	0.965419	-0.101019	584651	0.46919	0.0163954	0.0355627	75.6757	66.9695
RPS6KA1	FOS	0.00225139	0.00165069	624249	0.500968	0.279892	0.39431	0.3003	0.106895
RP5-968P14.2	FOS	0.00104083	-0.00120265	622312	0.499413	0.592756	0.699787	0.15015	0.267237
ARID1A	FOS	0.204072	0.0633428	685420	0.550058	3.99328e-09	3.94902e-08	25.2252	13.9498
PIGV	FOS	0.0700847	0.0166938	645537	0.518052	0.00118855	0.00355054	9.30931	5.50508
ZDHHC18	FOS	0.0306857	0.00675847	632657	0.507715	0.0268264	0.0532665	3.6036	2.031
GPN2	FOS	0.0558123	0.0162811	647930	0.519972	8.10866e-05	0.000329069	8.40841	4.22234
GPATCH3	FOS	0.0287221	-0.00173046	631329	0.50665	0.0996475	0.164831	4.35435	2.9396
NUDC	FOS	0.538356	-0.0910633	601407	0.482637	0.153284	0.236454	54.6547	47.6216
NR0B2	FOS	0	-0.00259056	622044	0.499198	0.301477	0.415257	0	0.160342
KDF1	FOS	0.00385277	0.00171091	625117	0.501664	0.214867	0.316074	0.600601	0.267237
TRNP1	FOS	0.143028	-0.00397754	651816	0.523091	0.00314899	0.0083844	18.1682	12.2929
FAM46B	FOS	0.0735897	0.0613828	671914	0.539219	4.87621e-23	2.6569e-21	9.00901	1.12239
SLC9A1	FOS	0.0552639	-0.00154929	630282	0.505809	0.287093	0.401759	7.20721	5.87921
WDTC1	FOS	0.0818697	0.0231663	659642	0.529372	3.55302e-07	2.432e-06	11.5616	5.39818
TMEM222	FOS	0.227725	-0.0184774	645894	0.518338	0.0578858	0.105886	28.2282	21.6996
SYTL1	FOS	0.00553236	-0.00112774	623114	0.500057	0.973911	1	0.600601	0.587921
MAP3K6	FOS	0.0284355	-0.000174056	627552	0.503619	0.361787	0.484784	3.75375	2.99305
GPR3	FOS	0.0268186	0.0233813	641601	0.514893	2.66666e-10	3.22798e-09	3.3033	0.320684
WASF2	FOS	0.31479	0.0177732	658496	0.528452	0.00650347	0.0156794	35.7357	26.7771
AHDC1	FOS	0.0706629	0.0155601	644650	0.51734	0.00195933	0.00547561	9.30931	5.61197
FGR	FOS	0.000798306	0.000404235	623645	0.500483	0.445948	0.565617	0.15015	0.0534474
IFI6	FOS	0.392294	0.0251146	659242	0.529051	0.00828359	0.0194355	41.8919	31.2667
FAM76A	FOS	0.0954701	0.000579988	634346	0.50907	0.191164	0.284947	12.1622	9.94121
STX12	FOS	0.283042	-0.00851488	652486	0.523628	0.0231172	0.0472235	35.4354	26.2961
PPP1R8	FOS	0.0689764	-0.0230494	623933	0.500714	0.912911	0.983592	9.60961	9.0326
THEMIS2	FOS	0.000876893	0.000346429	623645	0.500483	0.445948	0.565617	0.15015	0.0534474
RPA2	FOS	0.464848	0.0154594	662396	0.531582	0.00659393	0.0158346	51.2012	37.5735
XKR8	FOS	0.0961426	0.0164644	647882	0.519933	0.00230369	0.00632153	12.4625	8.07055
EYA3	FOS	0.056842	0.0172564	649928	0.521576	1.35994e-05	6.63612e-05	8.40841	3.90166
PTAFR	FOS	0.00323599	0.00272788	625515	0.501984	0.0267357	0.0531024	0.45045	0.0534474
DNAJC8	FOS	0.54198	-0.147216	574866	0.461338	0.00163987	0.00470076	54.8048	50.775
ATPIF1	FOS	0.806062	-0.066814	612222	0.491316	0.492571	0.6092	70.4204	58.4714
RP5-1092A3.4	FOS	0.0452048	0.0388531	655679	0.526191	8.92148e-16	2.34877e-14	6.00601	0.748263
SESN2	FOS	0.0465954	0.0244549	645635	0.51813	7.13655e-06	3.70818e-05	6.00601	2.35168
MED18	FOS	0.0194722	0.0011035	625847	0.50225	0.497417	0.614303	2.55255	2.08445
PHACTR4	FOS	0.146253	0.0717458	696676	0.559091	8.8425e-18	2.9654e-16	19.5195	7.05505
RCC1	FOS	0.00501812	0.00406793	627050	0.503216	0.00659383	0.0158346	0.750751	0.106895
TRNAU1AP	FOS	0.144667	0.0285639	663233	0.532253	2.70357e-05	0.000123578	18.6186	11.3843
SNHG12	FOS	0.0984747	0.0587804	681368	0.546807	2.83082e-17	9.01792e-16	13.5135	3.90166
TAF12	FOS	0.112934	0.000280563	644014	0.51683	0.0210549	0.0434244	14.8649	10.6895
RAB42	FOS	0.0014628	-0.00508587	619651	0.497278	0.103491	0.170615	0.15015	0.694816
RP11-442N24__B.1	FOS	0.00360645	0.00214576	626115	0.502465	0.0245225	0.0494639	0.600601	0.106895
RNU11	FOS	0.00918589	0.00621859	629446	0.505139	0.00297555	0.00797863	1.35135	0.320684
GMEB1	FOS	0.108834	0.0315132	659434	0.529205	1.17509e-05	5.78711e-05	14.2643	7.96366
YTHDF2	FOS	0.412511	0.134067	731007	0.586642	4.25691e-16	1.18062e-14	45.7958	25.4944
OPRD1	FOS	0.00186765	0.00155141	624581	0.501234	0.1116	0.180831	0.3003	0.0534474
EPB41	FOS	0.0488437	-0.00206753	639064	0.512857	0.0132399	0.0294405	7.65766	4.86371
TMEM200B	FOS	0.00211195	0.0016373	624581	0.501234	0.1116	0.180831	0.3003	0.0534474
SRSF4	FOS	0.423113	0.0842512	699345	0.561233	2.41289e-08	2.07229e-07	45.6456	29.5564
MECR	FOS	0.0637426	0.00548545	641848	0.515091	0.00582799	0.0142898	8.70871	5.39818
PTPRU	FOS	0.0918129	0.0146239	648914	0.520762	0.0012028	0.00358496	12.1622	7.64297
MATN1	FOS	0.00157016	0.000429633	623312	0.500216	0.78073	0.868193	0.15015	0.106895
MATN1-AS1	FOS	0.0195402	0.00984985	634479	0.509178	0.000405103	0.00137681	2.7027	0.855158
LAPTM5	FOS	0.00446213	0.00446213	627720	0.503754	0.000176533	0.000656926	0.750751	0
RP5-1125N11.2	FOS	0.00253817	-0.00134824	622248	0.499362	0.652031	0.755607	0.3003	0.427579
SDC3	FOS	0.00253329	-0.00322571	621844	0.499037	0.578076	0.686237	0.45045	0.641368
PUM1	FOS	0.245175	0.0557818	677423	0.543641	2.51146e-06	1.44342e-05	28.3784	18.3324
NKAIN1	FOS	0	0	623043	0.5	1	1	0	0
SNRNP40	FOS	0.111599	-0.00376143	642172	0.515352	0.0372386	0.0714793	14.8649	11.0636
ZCCHC17	FOS	0.270526	-0.00549363	658034	0.528081	0.00552418	0.0136317	33.4835	24.0513
FABP3	FOS	0.00727335	0.00200162	626508	0.502781	0.163563	0.249636	1.2012	0.641368
SERINC2	FOS	0.00265068	-0.000416429	622918	0.4999	0.937054	1	0.3003	0.320684
TINAGL1	FOS	0.00218539	0.00118523	623916	0.500701	0.484148	0.602581	0.3003	0.160342
PEF1	FOS	0.266678	-0.01452	647110	0.519314	0.0576273	0.105472	32.1321	25.0668
RP11-73M7.9	FOS	0.00991327	0.00358852	626856	0.50306	0.1158	0.186101	1.2012	0.587921
COL16A1	FOS	0.258511	0.0916067	697837	0.560023	4.64438e-11	6.43135e-10	29.8799	16.6221
ADGRB2	FOS	0.0743209	0.0276837	652612	0.52373	9.50655e-06	4.77361e-05	9.60961	4.70337
RP11-84A19.2	FOS	0	-0.00112923	622710	0.499733	0.551357	0.658722	0	0.0534474
RP11-84A19.4	FOS	0.00137172	-0.000251477	623578	0.500429	0.695545	0.795223	0.3003	0.213789
PTP4A2	FOS	0.501961	-0.0942247	600087	0.481578	0.125317	0.199365	51.6517	45.3234
RP4-534N18.2	FOS	0	-0.000526438	622710	0.499733	0.551357	0.658722	0	0.0534474
KHDRBS1	FOS	0.733959	0.110424	697182	0.559497	1.32963e-06	8.11984e-06	67.8679	46.8733
RP11-277A4.4	FOS	0.0112637	0.0034554	626986	0.503164	0.194616	0.289699	1.65165	1.0155
TMEM39B	FOS	0.0368346	0.0152561	644180	0.516962	3.82575e-06	2.11791e-05	5.25526	1.81721
KPNA6	FOS	0.192516	0.0714892	689246	0.553129	7.09839e-11	9.53496e-10	23.7237	12.2394
TXLNA	FOS	0.0973354	0.0367593	652715	0.523812	0.000110017	0.000434319	11.7117	6.78781
CCDC28B	FOS	0.0949608	0.0141638	656178	0.526591	1.9431e-05	9.15994e-05	12.6126	6.73437
RP4-622L5.7	FOS	0.0043075	0.00123718	624781	0.501395	0.32405	0.439171	0.600601	0.320684
IQCC	FOS	0.0195148	0.00271366	630764	0.506196	0.0375215	0.0719593	2.7027	1.44308
DCDC2B	FOS	0	-0.00156427	622044	0.499198	0.301477	0.415257	0	0.160342
TMEM234	FOS	0.039861	-0.000957657	631528	0.50681	0.138558	0.217412	5.40541	3.9551
EIF3I	FOS	0.292002	0.0217728	670908	0.538412	0.000152055	0.000576054	34.8348	23.7841
FAM167B	FOS	0	-0.000594507	622710	0.499733	0.551357	0.658722	0	0.0534474
HDAC1	FOS	0.176187	0.0254833	661604	0.530946	0.000219685	0.000797785	21.7718	14.3239
MARCKSL1	FOS	1.28773	-0.139768	558130	0.447906	5.82932e-05	0.000244623	83.9339	76.0556
TSSK3	FOS	0.00747948	0.00439107	626322	0.502631	0.102468	0.16917	0.900901	0.374131
FAM229A	FOS	0.0354348	-0.00758922	626126	0.502474	0.585635	0.693707	4.65465	4.062
BSDC1	FOS	0.19925	0.0542453	669344	0.537157	1.18407e-05	5.82842e-05	22.8228	14.6446
ZBTB8B	FOS	0.0147038	0.00934565	631852	0.50707	0.000948908	0.00290101	1.95195	0.534474
ZBTB8A	FOS	0.0421986	0.0288247	646967	0.519199	7.27451e-08	5.73325e-07	5.40541	1.54997
ZBTB8OS	FOS	0.113278	-0.0128451	636152	0.51052	0.159816	0.24477	14.7147	11.705
RBBP4	FOS	0.393788	0.0221699	667723	0.535856	0.00117951	0.00352725	43.3934	31.427
SYNC	FOS	0.0938485	0.00903025	645690	0.518175	0.00563333	0.0138768	12.3123	8.23089
KIAA1522	FOS	0.00711284	0.00460996	626384	0.502682	0.0456663	0.0858841	0.750751	0.213789
YARS	FOS	0.0708571	0.024548	649345	0.521108	9.04946e-05	0.000363361	9.30931	4.91716
S100PBP	FOS	0.0791007	0.0106382	636726	0.51098	0.0732384	0.129524	9.75976	7.37573
FNDC5	FOS	0.126655	-0.0738343	595973	0.478276	0.012504	0.0279522	15.6156	18.6531
HPCA	FOS	0.0281457	0.00155046	631534	0.506814	0.063433	0.114272	3.75375	2.35168
TMEM54	FOS	0.0932625	0.0015326	641606	0.514897	0.0204074	0.0422493	11.4114	7.96366
RNF19B	FOS	0.013257	0.00454282	627659	0.503704	0.116153	0.186623	1.65165	0.908605
RP1-117O3.2	FOS	0	0	623043	0.5	1	1	0	0
AK2	FOS	0.0928394	-0.00425778	637329	0.511465	0.0922692	0.156074	12.1622	9.35329
AZIN2	FOS	0.0586375	0.00186484	637904	0.511926	0.0269762	0.0535425	7.95796	5.39818
TRIM62	FOS	0.00766649	0.004272	629446	0.505138	0.00298004	0.00798743	1.35135	0.320684
ZNF362	FOS	0.0384347	-0.00392764	626502	0.502775	0.55289	0.660433	4.95495	4.32924
RP11-415J8.3	FOS	0.00161088	0.00161088	624914	0.501502	0.0177786	0.0374708	0.3003	0
PHC2	FOS	0.281253	0.0279774	675638	0.542208	1.87904e-05	8.90562e-05	33.1832	21.6996
ZSCAN20	FOS	0.0107462	0.00742551	629718	0.505357	0.00468246	0.0117547	1.5015	0.427579
CSMD2	FOS	0.00101809	0.000604267	623645	0.500483	0.445948	0.565617	0.15015	0.0534474
SMIM12	FOS	0.128223	0.04218	668714	0.536652	2.03081e-07	1.4483e-06	16.6667	8.87226
GJA4	FOS	0	-0.000302842	622710	0.499733	0.551357	0.658722	0	0.0534474
DLGAP3	FOS	0.0089038	0.00060547	624651	0.50129	0.495792	0.61257	0.900901	0.641368
RP11-244H3.4	FOS	0.00375562	0.00375562	626785	0.503003	0.00079729	0.0024786	0.600601	0
ZMYM6	FOS	0.0421136	0.000373347	633832	0.508658	0.0685695	0.122331	6.00601	4.16889
ZMYM1	FOS	0.0477389	0.0175659	646386	0.518733	2.60984e-05	0.00011971	6.90691	3.0465
SFPQ	FOS	0.95032	0.33421	785469	0.630349	4.68661e-26	3.24264e-24	75.5255	45.3768
ZMYM4	FOS	0.119233	0.0298358	650141	0.521746	0.00163374	0.00468728	13.8138	9.19294
ZMYM4-AS1	FOS	0.000853246	-0.000260094	623645	0.500483	0.445948	0.565617	0.15015	0.0534474
KIAA0319L	FOS	0.196953	0.07041	681842	0.547187	4.09811e-09	4.04255e-08	22.2222	12.0257
NCDN	FOS	0.00708579	-0.0050524	621554	0.498805	0.629809	0.735866	1.05105	1.28274
RP4-728D4.2	FOS	0.000917596	0.000917596	623978	0.500751	0.0938943	0.156074	0.15015	0
TFAP2E	FOS	0	-0.00045593	622710	0.499733	0.551357	0.658722	0	0.0534474
PSMB2	FOS	0.276617	-0.00932523	651364	0.522728	0.0263103	0.0527356	33.3333	25.2272
C1orf216	FOS	0.108454	0.031061	666497	0.534872	9.15463e-08	7.0626e-07	14.7147	7.21539
CLSPN	FOS	0.0285238	0.0113521	637270	0.511417	0.000356259	0.00122859	3.75375	1.44308
RP11-435D7.3	FOS	0	-0.00158256	622044	0.499198	0.301477	0.415257	0	0.160342
AGO4	FOS	0.0417401	0.01385	640702	0.514172	0.000887494	0.00273146	5.85586	2.9396
AGO1	FOS	0.0748954	0.0137478	644218	0.516994	0.00283566	0.00763988	9.45946	5.87921
RP4-789D17.5	FOS	0.00543421	0.00441991	627054	0.503219	0.00654	0.0157507	0.750751	0.106895
AGO3	FOS	0.268694	0.102015	715204	0.57396	3.69863e-16	1.03452e-14	32.1321	15.4997
TEKT2	FOS	0.00527766	0.00129277	625983	0.502359	0.158195	0.242909	0.900901	0.427579
ADPRHL2	FOS	0.130523	0.0186969	650898	0.522354	0.00266907	0.00722561	16.0661	11.0102
COL8A2	FOS	0.00077703	-0.00136681	621978	0.499145	0.470261	0.590528	0.15015	0.320684
TRAPPC3	FOS	0.228985	-0.0704536	617012	0.49516	0.632312	0.737392	28.5285	25.7616
MAP7D1	FOS	0.194582	0.0428347	681205	0.546676	2.05234e-08	1.79309e-07	23.8739	13.2549
THRAP3	FOS	0.763092	0.194045	736710	0.591219	8.27888e-14	1.71843e-12	69.0691	44.0406
SH3D21	FOS	0.00585217	0.00145488	625979	0.502356	0.158761	0.243609	0.900901	0.427579
EVA1B	FOS	0.060002	0.00243988	638298	0.512242	0.0266027	0.0531024	8.40841	5.66542
RP11-268J15.5	FOS	0.00766937	0.00401115	625665	0.502104	0.223957	0.326933	0.900901	0.481026
STK40	FOS	0.0185704	-0.0105141	617964	0.495924	0.276861	0.392538	2.25225	3.0465
LSM10	FOS	0.138033	-0.00576489	642110	0.515301	0.0534766	0.098469	17.4174	13.148
OSCP1	FOS	0.0771282	0.0253906	651535	0.522865	3.45273e-05	0.000153309	9.90991	5.13095
MRPS15	FOS	0.0868385	-0.0296083	631295	0.506622	0.335015	0.452074	11.7117	9.78087
CSF3R	FOS	0.00112231	0.00112231	623978	0.500751	0.0938943	0.156074	0.15015	0
GRIK3	FOS	0.0764706	-0.0145371	618306	0.496198	0.567715	0.675931	9.15916	9.72742
LINC01137	FOS	0.0149967	0.00108114	627796	0.503815	0.147302	0.228532	1.95195	1.17584
ZC3H12A	FOS	0.0134441	0.0119998	632944	0.507946	8.67824e-06	4.4014e-05	1.8018	0.213789
MEAF6	FOS	0.238272	-0.0879075	604435	0.485067	0.147004	0.228105	28.2282	27.7392
SNIP1	FOS	0.0785757	0.028735	651664	0.522969	3.90461e-05	0.000171252	10.0601	5.29129
DNALI1	FOS	0.0641307	-0.0205862	621712	0.498932	0.865313	0.944435	8.55856	8.44468
GNL2	FOS	0.0926395	-0.0135143	634007	0.508799	0.211504	0.312127	12.6126	10.2619
C1orf109	FOS	0.0607109	0.0100849	637142	0.511315	0.0353029	0.0682354	7.80781	5.39818
CDCA8	FOS	0.000977399	8.50721e-05	623312	0.500215	0.781525	0.868193	0.15015	0.106895
EPHA10	FOS	0.0012587	0.000528694	623314	0.500217	0.779936	0.868193	0.15015	0.106895
MANEAL	FOS	0.0144349	-0.00901209	621326	0.498622	0.682982	0.786712	2.1021	2.35168
YRDC	FOS	0.0659352	0.0141764	647094	0.519301	0.000421049	0.00142249	9.30931	5.18439
C1orf122	FOS	0.590013	-0.172646	565088	0.45349	0.000176977	0.000658204	57.5075	53.5542
INPP5B	FOS	0.0343618	0.013771	638576	0.512465	0.000571981	0.00185783	4.5045	1.97755
RP11-109P14.10	FOS	0.00202593	0.00125887	624580	0.501233	0.111833	0.180831	0.3003	0.0534474
SF3A3	FOS	0.211647	0.0218973	663052	0.532107	0.000439187	0.0014726	26.4264	17.9583
FHL3	FOS	0.0105475	-0.00334739	622484	0.499551	0.858741	0.937953	1.2012	1.28274
UTP11L	FOS	0.0641156	-0.0201104	625918	0.502307	0.718495	0.816882	9.45946	8.55158
POU3F1	FOS	0.136406	0.0790824	681840	0.547185	9.2575e-14	1.9115e-12	15.6156	6.093
RRAGC	FOS	0.196793	-0.00995097	644072	0.516876	0.0666835	0.119225	24.6246	19.1342
RP5-864K19.4	FOS	0.00947671	-0.00578173	622393	0.499478	0.845163	0.925752	1.35135	1.44308
MYCBP	FOS	0.0210833	0.000180051	632320	0.507445	0.0235032	0.0479326	3.3033	1.76376
RP5-864K19.6	FOS	0.00228235	-0.00133376	622247	0.499361	0.651622	0.755355	0.3003	0.427579
RHBDL2	FOS	0.0126757	0.00723364	631188	0.506536	0.00336659	0.00889055	1.95195	0.641368
AKIRIN1	FOS	0.256497	0.031857	670881	0.538391	6.80136e-05	0.000281107	30.7808	20.5238
NDUFS5	FOS	0.715469	-0.138408	578130	0.463957	0.00428744	0.0108878	67.1171	58.0973
MACF1	FOS	0.545996	0.116623	707326	0.567638	4.76503e-09	4.64927e-08	53.6036	35.4356
RP11-420K8.1	FOS	0	0	623043	0.5	1	1	0	0
RP11-69E11.4	FOS	0.0175055	0.00551831	629385	0.50509	0.0633603	0.114184	2.25225	1.22929
PABPC4	FOS	0.148888	0.0253485	659570	0.529313	0.000184489	0.000683438	18.9189	12.1325
HEYL	FOS	0.00329503	0.00299183	626452	0.502736	0.00627158	0.0152321	0.600601	0.0534474
HPCAL4	FOS	0.0251891	-0.00291296	628039	0.504009	0.271389	0.385612	3.3033	2.45858
PPIE	FOS	0.132188	-0.0251203	627860	0.503866	0.634918	0.739731	16.5165	14.7515
BMP8B	FOS	0	-0.000453589	622710	0.499733	0.551357	0.658722	0	0.0534474
OXCT2	FOS	0.00359155	0.00359155	626785	0.503003	0.00079729	0.0024786	0.600601	0
TRIT1	FOS	0.0323464	0.00121853	629456	0.505147	0.217722	0.318964	4.35435	3.26029
MYCL	FOS	0.00386879	-0.00252612	622771	0.499782	0.902923	0.974481	0.600601	0.641368
MFSD2A	FOS	0.233233	0.00997371	660266	0.529872	0.00175043	0.00496072	28.979	20.3634
CAP1	FOS	0.74573	0.0379258	656628	0.526953	0.0306534	0.0601927	68.7688	51.737
PPT1	FOS	0.578979	0.00816439	655569	0.526103	0.0308713	0.0605782	59.7598	44.1475
RLF	FOS	0.103758	0.0309886	650266	0.521847	0.000816628	0.00253208	12.6126	7.96366
RP1-39G22.7	FOS	0.113779	-0.00329877	644296	0.517056	0.0185052	0.0388609	14.7147	10.4757
ZMPSTE24	FOS	0.142128	0.00254393	645775	0.518243	0.0220835	0.0453185	17.8679	13.2549
COL9A2	FOS	1.6757	0.779142	914001	0.733498	3.13672e-74	1.18948e-71	93.3934	58.7921
SMAP2	FOS	0.0754708	0.012756	648556	0.520475	0.000473969	0.00157053	10.5105	6.093
ZFP69B	FOS	0.00617571	0.00342926	626650	0.502895	0.0615723	0.111851	0.900901	0.320684
ZFP69	FOS	0.002983	-0.00243886	623508	0.500373	0.792057	0.874794	0.45045	0.374131
RP11-656D10.3	FOS	0.0020072	0.000457276	623912	0.500697	0.486154	0.602581	0.3003	0.160342
EXO5	FOS	0.0240935	0.00379014	629252	0.504983	0.136287	0.21419	3.003	1.97755
ZNF684	FOS	0.0140774	-0.00261898	621731	0.498947	0.714718	0.813386	1.5015	1.71032
RIMS3	FOS	0.0485274	-0.0169852	618932	0.496701	0.545508	0.658722	5.85586	6.36024
NFYC-AS1	FOS	0.018868	0.00900152	630992	0.506379	0.0183776	0.0386176	2.4024	1.12239
NFYC	FOS	0.163047	0.0340642	664852	0.533553	2.34152e-05	0.000108564	19.8198	12.3463
KCNQ4	FOS	0.0370638	0.0266613	643492	0.516411	3.60466e-08	3.00043e-07	4.2042	0.908605
CITED4	FOS	0.247063	0.0522467	680032	0.545734	7.10545e-07	4.57734e-06	28.8288	17.798
CTPS1	FOS	0.0291301	0.0150997	636653	0.510922	0.00079895	0.00248337	3.75375	1.54997
SLFNL1-AS1	FOS	0.00104903	0.000524907	623645	0.500483	0.445948	0.565617	0.15015	0.0534474
SLFNL1	FOS	0	-0.00068339	622710	0.499733	0.551357	0.658722	0	0.0534474
SCMH1	FOS	0.0446074	0.0168893	640465	0.513981	0.000535881	0.00175503	5.40541	2.56547
RP11-399E6.1	FOS	0	-0.000938842	622377	0.499466	0.399069	0.519799	0	0.106895
FOXO6	FOS	0.0332207	-0.0144457	621228	0.498543	0.759367	0.855215	4.5045	4.70337
EDN2	FOS	0.010145	0.00456659	625987	0.502363	0.157629	0.242192	0.900901	0.427579
HIVEP3	FOS	0.0556009	-0.0295863	615830	0.494212	0.355652	0.477699	7.80781	8.60502
FOXJ3	FOS	0.0875661	0.0156289	641920	0.515149	0.0167497	0.0362356	10.961	7.74987
RIMKLA	FOS	0.0239179	0.00460975	630518	0.505999	0.0728668	0.129133	3.15315	1.9241
ZMYND12	FOS	0.0129307	-0.00289415	625655	0.502096	0.481691	0.601511	2.1021	1.65687
PPCS	FOS	0.228794	-0.0389399	640276	0.513829	0.16143	0.246883	29.5796	23.0893
CCDC30	FOS	0.0364081	0.00431314	631912	0.507117	0.0950446	0.157813	4.8048	3.31374
PPIH	FOS	0.0889078	-0.00978969	641715	0.514985	0.0242868	0.0492579	12.3123	8.60502
RP5-994D16.3	FOS	0.000768886	-0.0018157	622311	0.499413	0.59225	0.699787	0.15015	0.267237
YBX1	FOS	0.904513	-0.165119	562233	0.451199	0.000142842	0.000544816	75.0751	66.7557
CLDN19	FOS	0	-0.00129968	622044	0.499198	0.301477	0.415257	0	0.160342
P3H1	FOS	0.0331149	0.023049	647359	0.519514	3.97275e-09	3.93457e-08	5.10511	1.17584
C1orf50	FOS	0.0262634	-0.0230707	617126	0.495251	0.303741	0.417851	3.75375	4.59647
SVBP	FOS	0.0685433	-0.0486159	613560	0.49239	0.258702	0.369128	9.15916	10.1015
ERMAP	FOS	0.0171075	-0.00649722	624004	0.500772	0.823469	0.905027	2.55255	2.35168
RP11-342M1.3	FOS	0.00117682	-0.00306345	622312	0.499413	0.592756	0.699787	0.15015	0.267237
ZNF691	FOS	0.0332532	0.0100445	636086	0.510467	0.00585121	0.0143294	4.5045	2.35168
SLC2A1	FOS	1.72787	0.376725	735038	0.589877	3.30721e-12	5.47564e-11	93.8438	66.2213
SLC2A1-AS1	FOS	0.181965	0.0876942	701944	0.563319	5.24615e-17	1.61892e-15	22.6727	9.24639
FAM183A	FOS	0.00276725	0.000715249	623253	0.500169	0.88705	0.963732	0.3003	0.267237
EBNA1BP2	FOS	0.203719	-0.0336804	639342	0.513081	0.171133	0.260163	26.8769	21.2186
CFAP57	FOS	0.00240534	0.000402836	624246	0.500965	0.28109	0.39431	0.3003	0.106895
TMEM125	FOS	0.0174039	0.0138579	634716	0.509368	7.56204e-06	3.8954e-05	2.25225	0.374131
TIE1	FOS	0.000802098	-0.000110376	623312	0.500215	0.781525	0.868193	0.15015	0.106895
RP1-92O14.3	FOS	0.0049464	0.00307773	624192	0.500922	0.466295	0.587232	0.45045	0.267237
CDC20	FOS	0.000656079	-0.000153775	623312	0.500215	0.781525	0.868193	0.15015	0.106895
ELOVL1	FOS	0.1069	0.0520223	674949	0.541655	9.67537e-12	1.48821e-10	14.4144	5.66542
MED8	FOS	0.138472	0.00704306	647536	0.519656	0.0129019	0.0287569	17.7177	12.9343
SZT2	FOS	0.0594964	0.0328335	653875	0.524743	9.50384e-08	7.29596e-07	8.10811	3.09995
SZT2-AS1	FOS	0	0	623043	0.5	1	1	0	0
HYI	FOS	0.168137	-0.0120722	647162	0.519355	0.0236765	0.0482161	21.3213	15.6601
HYI-AS1	FOS	0.00482197	0.00269963	626716	0.502948	0.0198299	0.0412213	0.750751	0.160342
PTPRF	FOS	0.132476	-0.0160359	630275	0.505804	0.470069	0.590528	16.2162	14.217
KDM4A	FOS	0.0742741	0.0245897	642255	0.515418	0.00390177	0.0100077	8.25826	5.13095
KDM4A-AS1	FOS	0.00295549	0.000569195	624512	0.501178	0.319598	0.434436	0.45045	0.213789
ST3GAL3	FOS	0.0194104	0.000178175	628989	0.504772	0.142955	0.223429	2.85285	1.87066
RP11-184I16.4	FOS	0.0782407	0.0291469	660518	0.530074	1.06986e-08	9.81688e-08	10.3604	4.11545
ARTN	FOS	0.00191239	0.00157254	624581	0.501234	0.1116	0.180831	0.3003	0.0534474
RP11-7O11.3	FOS	0.00307681	0.00307681	624914	0.501502	0.0177786	0.0374708	0.3003	0
IPO13	FOS	0.0690743	0.0086048	642738	0.515805	0.00537249	0.013299	9.30931	5.87921
DPH2	FOS	0.0246749	0.00616083	634206	0.508958	0.00956608	0.0220676	3.75375	1.9241
ATP6V0B	FOS	0.976731	0.121647	679205	0.545071	0.000397276	0.00135207	79.2793	58.7921
B4GALT2	FOS	0.0686677	0.0158461	647327	0.519488	0.000191262	0.000706008	8.70871	4.59647
CCDC24	FOS	0.0654455	0.0168367	647366	0.51952	0.000225665	0.000816944	8.85886	4.75681
SLC6A9	FOS	0.00528883	-0.00057255	624705	0.501334	0.42508	0.549074	0.750751	0.481026
RP5-1198O20.4	FOS	0.00387077	-0.000583977	624111	0.500857	0.580045	0.687994	0.600601	0.427579
DMAP1	FOS	0.222558	0.0361081	671787	0.539118	1.66127e-05	7.95111e-05	26.8769	17.4238
ERI3	FOS	0.196821	0.0265884	669287	0.537111	2.62558e-05	0.000120348	25.3754	16.0877
RNF220	FOS	0.0740859	-0.0061493	634536	0.509223	0.129789	0.204974	9.45946	7.32229
TMEM53	FOS	0.0787583	0.00720311	643150	0.516136	0.0069167	0.0165362	10.2102	6.62747
C1orf228	FOS	0.0470426	0.0263606	649308	0.521078	1.79306e-07	1.29609e-06	6.45646	2.19134
KIF2C	FOS	0	-0.00360139	621711	0.498931	0.232672	0.335311	0	0.213789
RPS8	FOS	1.69541	-0.167557	549661	0.44111	6.00553e-06	3.1817e-05	91.7417	84.1796
BEST4	FOS	0.00475995	-0.00229962	623370	0.500262	0.889969	0.964613	0.750751	0.694816
PLK3	FOS	0.0763081	0.0594359	666292	0.534708	2.01228e-15	5.12002e-14	9.00901	2.08445
BTBD19	FOS	0.00994268	0.00392629	626527	0.502796	0.161265	0.246663	1.2012	0.641368
PTCH2	FOS	0.0180193	0.00513559	629548	0.505221	0.0796765	0.139731	2.55255	1.49653
EIF2B3	FOS	0.101556	0.0253225	659293	0.529091	9.36769e-06	4.71108e-05	13.964	7.64297
HECTD3	FOS	0.019741	0.00104348	625853	0.502255	0.496497	0.613282	2.55255	2.08445
UROD	FOS	0.411148	0.0347985	671526	0.538909	0.00047698	0.00157971	45.045	32.015
ZSWIM5	FOS	0.0142144	0.00348732	626962	0.503145	0.197347	0.293166	1.65165	1.0155
LINC01144	FOS	0.00856311	-0.000279434	623265	0.500178	0.937658	1	1.05105	1.0155
HPDL	FOS	0	0	623043	0.5	1	1	0	0
MUTYH	FOS	0.0836413	0.0277097	651371	0.522734	6.81642e-05	0.000281611	10.3604	5.61197
TOE1	FOS	0.0640277	0.00550708	640561	0.514058	0.0104351	0.0238217	8.55856	5.50508
TESK2	FOS	0.00493403	-0.00237025	623702	0.500529	0.773907	0.868193	0.750751	0.641368
CCDC163P	FOS	0.0163365	0.0056652	627050	0.503216	0.187471	0.279959	1.65165	1.0155
MMACHC	FOS	0.00300853	-0.00244072	623176	0.500107	0.94261	1	0.45045	0.427579
PRDX1	FOS	1.16294	-0.136152	547596	0.439452	2.93106e-06	1.66372e-05	84.985	74.2918
AKR1A1	FOS	0.161289	0.0290076	667645	0.535794	1.10052e-05	5.44846e-05	21.4715	12.9877
NASP	FOS	0.358663	0.0896807	697220	0.559528	1.08142e-08	9.91381e-08	39.1892	25.0668
CCDC17	FOS	0.00687115	0.00687115	628656	0.504505	3.96909e-05	0.000173424	0.900901	0
GPBP1L1	FOS	0.0955622	0.0107376	644656	0.517344	0.0075196	0.0178306	11.8619	8.07055
TMEM69	FOS	0.0584302	-0.0150889	628681	0.504525	0.43527	0.560363	7.95796	6.78781
IPP	FOS	0.11304	0.0108595	647766	0.51984	0.00518859	0.0128797	14.4144	9.88776
MAST2	FOS	0.0221817	0.00854347	631430	0.506731	0.0269743	0.0535425	2.85285	1.49653
PIK3R3	FOS	0.265535	0.143695	734343	0.58932	1.85048e-26	1.31731e-24	30.1802	11.4377
RP4-533D7.5	FOS	0.00237055	-0.00274903	621912	0.499092	0.540598	0.658722	0.3003	0.481026
POMGNT1	FOS	0.137332	0.0476081	669848	0.537562	1.58357e-07	1.15695e-06	17.2673	9.19294
LURAP1	FOS	0.00813868	0.00211994	629018	0.504795	0.0162815	0.0353469	1.5015	0.534474
LRRC41	FOS	0.196737	0.0800652	688508	0.552537	7.15465e-11	9.59745e-10	22.973	11.9722
UQCRH	FOS	0.817382	-0.201041	548767	0.440393	3.08465e-06	1.74053e-05	68.6186	65.5265
NSUN4	FOS	0.0309277	0.00765044	635415	0.509929	0.00986241	0.0226584	4.5045	2.45858
FAAH	FOS	0.056533	0.0304428	652585	0.523708	6.74557e-08	5.33986e-07	7.50751	2.67237
DMBX1	FOS	0	-0.000451581	622710	0.499733	0.551357	0.658722	0	0.0534474
MKNK1	FOS	0.0468467	0.0193902	640970	0.514387	0.000739752	0.00233769	5.85586	2.9396
MOB3C	FOS	0.0130315	0.00559374	627728	0.50376	0.0852475	0.148131	1.5015	0.748263
ATPAF1	FOS	0.17227	0.0121655	656626	0.52695	0.00156668	0.00451329	22.0721	15.179
TEX38	FOS	0	0	623043	0.5	1	1	0	0
EFCAB14	FOS	0.203842	-0.0458732	617351	0.495432	0.636643	0.741478	24.1742	23.1427
CYP4B1	FOS	0	0	623043	0.5	1	1	0	0
CYP4X1	FOS	0.000929478	0.000593292	623645	0.500483	0.445948	0.565617	0.15015	0.0534474
LINC00853	FOS	0.0229811	0.0117183	636546	0.510836	9.50632e-05	0.000380465	3.15315	0.962052
PDZK1IP1	FOS	0.00350868	0.00144499	624512	0.501179	0.319269	0.434363	0.45045	0.213789
TAL1	FOS	0	0	623043	0.5	1	1	0	0
STIL	FOS	0.00634076	0.00394581	626055	0.502417	0.0874016	0.150298	0.750751	0.267237
CMPK1	FOS	0.215453	-0.0434407	627371	0.503473	0.718088	0.816466	25.0751	22.3944
FOXD2-AS1	FOS	0.0031293	-0.00116267	622185	0.499311	0.680588	0.784536	0.45045	0.587921
FOXD2	FOS	0.0252208	0.00861709	633664	0.508523	0.012215	0.0273869	3.6036	1.87066
SPATA6	FOS	0.124049	0.00663023	645616	0.518115	0.0156382	0.0341042	15.7658	11.3843
AGBL4	FOS	0.0182481	0.00760877	629973	0.505561	0.0479037	0.089342	2.4024	1.28274
BEND5	FOS	0.0940645	0.00315064	639744	0.513403	0.046679	0.0873802	12.1622	9.0326
RP11-141A19.1	FOS	0	0	623043	0.5	1	1	0	0
ELAVL4	FOS	0.00303414	0.00253123	626119	0.502469	0.0243367	0.0493213	0.600601	0.106895
RP11-567C20.2	FOS	0	0	623043	0.5	1	1	0	0
FAF1	FOS	0.0950719	0.000117615	639687	0.513357	0.0510289	0.0944293	12.6126	9.35329
CDKN2C	FOS	0.0798781	-0.0651929	597830	0.479766	0.0084619	0.0197983	10.8108	14.1635
LINC01562	FOS	0.00190203	0.00190203	624914	0.501502	0.0177786	0.0374708	0.3003	0
RNF11	FOS	0.191596	-0.116815	588288	0.472108	0.0051343	0.0127591	23.5736	26.0823
RP11-296A18.6	FOS	0.00074422	0.00041149	623645	0.500483	0.445948	0.565617	0.15015	0.0534474
TTC39A	FOS	0.00348468	-0.0039732	620852	0.498242	0.353328	0.474966	0.45045	0.80171
EPS15	FOS	0.232278	0.0620963	679942	0.545663	4.31756e-07	2.9117e-06	27.3273	16.8894
RP11-253A20.1	FOS	0.00197883	0.00107575	624246	0.500965	0.28109	0.39431	0.3003	0.106895
OSBPL9	FOS	0.224118	0.0118309	660898	0.530379	0.00112263	0.00337149	27.4775	19.0807
NRDC	FOS	0.285053	0.0725699	691458	0.554904	1.24985e-08	1.13575e-07	32.7327	19.8824
RP4-657D16.3	FOS	0.00202256	-0.0016709	622244	0.499359	0.650396	0.75451	0.3003	0.427579
RP4-657D16.6	FOS	0.00507753	0.00220754	626640	0.502887	0.0622965	0.112844	0.900901	0.320684
RAB3B	FOS	0.0527611	-0.197227	535409	0.429673	4.231e-17	1.32641e-15	6.30631	19.7755
TXNDC12	FOS	0.198854	0.0183035	657606	0.527738	0.00215618	0.00597278	24.9249	17.798
KTI12	FOS	0.0502886	0.0142658	638768	0.512619	0.00720512	0.0171633	6.45646	3.84821
BTF3L4	FOS	0.220878	-0.0203211	644008	0.516824	0.0826229	0.144244	28.0781	21.9669
ZFYVE9	FOS	0.0574762	0.000205592	631960	0.507156	0.188418	0.281194	7.35736	5.77231
CC2D1B	FOS	0.0364548	0.00504521	633817	0.508646	0.0404559	0.0771818	4.95495	3.15339
RP11-155O18.6	FOS	0	-0.000388614	622710	0.499733	0.551357	0.658722	0	0.0534474
ORC1	FOS	0.00234329	0.00157759	625515	0.501984	0.0267357	0.0531024	0.45045	0.0534474
PRPF38A	FOS	0.2454	-0.00154161	652586	0.523709	0.0154336	0.0337176	30.03	22.1272
ZCCHC11	FOS	0.271861	0.0717115	693994	0.556939	1.81642e-09	1.91847e-08	31.982	18.6531
GPX7	FOS	0.0595289	0.0246807	646494	0.51882	9.75817e-05	0.000389359	7.65766	3.79476
COA7	FOS	0.0380875	0.0034403	637289	0.511433	0.00674011	0.0161394	5.40541	2.99305
ZYG11B	FOS	0.154321	0.065406	680054	0.545752	3.17224e-10	3.80495e-09	18.7688	9.19294
ZYG11A	FOS	0	-0.00110913	622377	0.499466	0.399069	0.519799	0	0.106895
ECHDC2	FOS	0.349051	0.130613	738648	0.592775	9.61561e-21	4.43014e-19	41.2913	19.4548
SCP2	FOS	0.505961	-0.0074312	656458	0.526816	0.0230404	0.0470763	53.6036	39.9786
PODN	FOS	0.0036228	0.0036228	626785	0.503003	0.00079729	0.0024786	0.600601	0
SLC1A7	FOS	0.0234907	0.00460591	632860	0.507878	0.0120214	0.027002	3.15315	1.54997
RP11-334A14.8	FOS	0.000876893	0.000876893	623978	0.500751	0.0938943	0.156074	0.15015	0
CPT2	FOS	0.0636446	0.00824729	640298	0.513847	0.0128969	0.0287491	8.70871	5.71887
RP5-1024G6.2	FOS	0.00825605	0.00553398	628509	0.504387	0.00869472	0.0202733	1.2012	0.320684
C1orf123	FOS	0.213205	-0.0113486	642509	0.515622	0.101488	0.167678	26.7267	21.1117
RP5-1024G6.7	FOS	0.0615925	0.0332026	648448	0.520388	6.36085e-06	3.34532e-05	7.20721	3.09995
MAGOH	FOS	0.231791	-0.0514474	627914	0.503909	0.69751	0.7971	29.1291	24.9599
RP5-1024G6.5	FOS	0.00839396	0.00191191	627089	0.503247	0.120726	0.192777	1.35135	0.694816
LRP8	FOS	0.0066384	0.000456783	623451	0.500327	0.844901	0.925589	0.600601	0.534474
RP4-784A16.1	FOS	0	0	623043	0.5	1	1	0	0
RP4-784A16.5	FOS	0.00147037	0.00147037	623978	0.500751	0.0938943	0.156074	0.15015	0
GLIS1	FOS	0	0	623043	0.5	1	1	0	0
NDC1	FOS	0.0451499	0.025387	647450	0.519587	6.21102e-08	4.94649e-07	5.55556	1.60342
YIPF1	FOS	0.0922852	0.0133217	655714	0.526219	3.60249e-05	0.000159358	12.9129	7.1085
HSPB11	FOS	0.320406	-0.0534568	632384	0.507496	0.489547	0.606232	37.5375	30.7857
LRRC42	FOS	0.12001	-0.0148743	636655	0.510924	0.151989	0.234659	15.3153	12.2394
TMEM59	FOS	1.68251	0.157596	660562	0.53011	0.0205314	0.0424558	94.1441	79.4762
TCEANC2	FOS	0.0174516	0.000319516	626918	0.50311	0.316758	0.432979	2.4024	1.76376
CYB5RL	FOS	0.00185533	-0.00797114	618573	0.496413	0.0793682	0.139253	0.3003	1.0155
MRPL37	FOS	0.0579661	0.0168877	642852	0.515897	0.00134945	0.00397576	7.50751	4.22234
SSBP3	FOS	0.224012	-0.0719067	617288	0.495382	0.647976	0.752765	28.5285	25.7616
SSBP3-AS1	FOS	0	-0.00102003	622377	0.499466	0.399069	0.519799	0	0.106895
ACOT11	FOS	0.345477	0.0879228	690990	0.554529	9.11292e-08	7.0334e-07	36.6366	23.7841
FAM151A	FOS	0.000669665	-0.00122296	622311	0.499413	0.59225	0.699787	0.15015	0.267237
MROH7	FOS	0.0290879	0.0133419	636242	0.510592	0.0018448	0.00519236	3.9039	1.76376
MROH7-TTC4	FOS	0.00158896	1.79537e-05	623578	0.500429	0.695545	0.795223	0.3003	0.213789
TTC4	FOS	0.0279564	0.015626	636482	0.510785	0.00039374	0.00134119	3.45345	1.28274
PARS2	FOS	0.0293327	0.0168079	638001	0.512004	0.000129809	0.000499748	3.75375	1.33618
DHCR24	FOS	0.0229477	0.00495147	631610	0.506875	0.0538566	0.0990763	3.6036	2.19134
TMEM61	FOS	0.000730544	0.000730544	623978	0.500751	0.0938943	0.156074	0.15015	0
USP24	FOS	0.0527108	0.0194476	640565	0.514062	0.00263922	0.00714971	6.60661	3.74131
PLPP3	FOS	0.885953	0.264787	761177	0.610854	3.04417e-19	1.22256e-17	74.1742	46.3389
PRKAA2	FOS	0.10112	0.0325712	665068	0.533726	4.3134e-08	3.53516e-07	13.3634	6.19989
DAB1	FOS	0.00508905	-0.000852427	624372	0.501067	0.537563	0.656969	0.750751	0.534474
DAB1-AS1	FOS	0.00233319	0.00233319	624914	0.501502	0.0177786	0.0374708	0.3003	0
OMA1	FOS	0.0551868	0.00550532	639334	0.513074	0.0126204	0.0281835	7.80781	4.9706
MYSM1	FOS	0.062303	0.00476354	636894	0.511115	0.0459373	0.0861963	8.25826	5.87921
JUN	FOS	3.96969	2.46649	1157473	0.928887	4.13742e-241	4.07929e-237	99.6997	67.1299
RP4-794H19.1	FOS	0.00529235	-0.00549547	620125	0.497658	0.283788	0.397756	0.600601	1.06895
LINC01358	FOS	0.00111119	0.000491222	623645	0.500483	0.445948	0.565617	0.15015	0.0534474
RP11-467C18.1	FOS	0.0069565	0.00615519	627991	0.503971	0.00169923	0.00484768	0.900901	0.106895
FGGY	FOS	0.0620993	0.0103708	637878	0.511905	0.0272449	0.0539995	7.95796	5.39818
HOOK1	FOS	0.48182	0.0196475	670538	0.538115	0.000842424	0.00260413	48.6486	34.9546
CYP2J2	FOS	0.0954708	0.0258701	656784	0.527077	1.686e-05	8.0529e-05	12.7628	6.94816
RP11-776H12.1	FOS	0.0170713	-0.0174544	611526	0.490758	0.0276762	0.0547775	2.25225	4.062
RP11-436K8.1	FOS	0.0731967	0.0269953	654895	0.525562	5.98908e-06	3.1747e-05	10.6607	5.29129
NFIA	FOS	0.799751	0.125921	698669	0.560691	9.33366e-07	5.88396e-06	68.6186	48.6371
TM2D1	FOS	0.414575	0.0199265	657100	0.527331	0.0151703	0.0332987	43.8438	34.1529
RP11-430G17.3	FOS	0.089866	0.0381345	654077	0.524905	1.92891e-05	9.09739e-05	10.961	5.82576
INADL	FOS	0.0734585	0.0192493	653160	0.52417	2.41148e-05	0.000111337	10.6607	5.55852
L1TD1	FOS	0.0031526	0.00239963	624249	0.500968	0.279892	0.39431	0.3003	0.106895
KANK4	FOS	0.00207366	0.00207366	624914	0.501502	0.0177786	0.0374708	0.3003	0
USP1	FOS	0.221079	-0.01624	643520	0.516433	0.0867805	0.149426	27.027	21.4858
DOCK7	FOS	0.156855	0.0388451	666145	0.53459	9.9673e-06	4.98087e-05	19.5195	11.8653
ANGPTL3	FOS	0.00112772	0.000471953	623645	0.500483	0.445948	0.565617	0.15015	0.0534474
RP11-230B22.1	FOS	0.00604566	0.00132085	625306	0.501816	0.309433	0.424083	0.900901	0.534474
ATG4C	FOS	0.0537422	0.00717313	642368	0.515509	0.0017664	0.00499879	7.50751	4.22234
ALG6	FOS	0.0380046	0.010538	634979	0.509579	0.0183539	0.0385719	4.8048	2.83271
ITGB3BP	FOS	0.0882746	-0.00408509	634552	0.509236	0.170443	0.259194	11.5616	9.24639
EFCAB7	FOS	0.041781	0.0175268	643708	0.516584	4.43989e-05	0.00019145	5.85586	2.45858
PGM1	FOS	0.338247	0.0466493	682389	0.547626	4.306e-06	2.35665e-05	37.8378	25.0134
ROR1	FOS	0.060208	0.0396025	660468	0.530034	1.09549e-12	1.94964e-11	8.10811	2.031
ROR1-AS1	FOS	0.0017736	0.0017736	623978	0.500751	0.0938943	0.156074	0.15015	0
CACHD1	FOS	0.0472539	0.0149737	641827	0.515074	0.000674693	0.00215489	6.30631	3.20684
RAVER2	FOS	0.161529	0.0420371	673609	0.54058	2.11147e-07	1.49951e-06	20.5706	11.4377
JAK1	FOS	0.312032	0.0534083	680945	0.546467	5.27438e-06	2.83085e-05	36.1862	23.9444
RP4-535B20.4	FOS	0	-0.00093883	622377	0.499466	0.399069	0.519799	0	0.106895
AK4	FOS	0.163127	-0.0101522	638270	0.51222	0.155885	0.239979	20.2703	16.4083
DNAJC6	FOS	0.0166252	0.00433262	630662	0.506114	0.0184617	0.0387736	2.25225	1.0155
LEPROT	FOS	0.474469	0.092228	700340	0.562031	3.59505e-08	2.9937e-07	48.6486	32.496
LEPR	FOS	0	0	623043	0.5	1	1	0	0
PDE4B	FOS	0.0777005	-0.0862825	577494	0.463446	3.56695e-06	1.98916e-05	9.00901	15.9273
SGIP1	FOS	0.253845	0.0300401	660158	0.529785	0.00189519	0.00531823	28.3784	20.9514
RP4-598P13.1	FOS	0.0114174	0.00126604	624444	0.501124	0.644978	0.749901	1.35135	1.12239
TCTEX1D1	FOS	0.0437901	0.0104258	638418	0.512338	0.0051779	0.0128577	5.85586	3.31374
WDR78	FOS	0.0223436	0.00214185	629589	0.505253	0.113132	0.182631	3.003	1.9241
MIER1	FOS	0.349486	0.0560851	679630	0.545411	1.59028e-05	7.64474e-05	38.7387	26.4564
SLC35D1	FOS	0.16736	0.0866748	690954	0.554499	3.07829e-14	6.81266e-13	19.6697	8.39123
C1orf141	FOS	0.167415	-0.0492626	630998	0.506384	0.472649	0.591376	21.3213	17.9583
SERBP1	FOS	0.674707	0.0824443	684170	0.549055	5.60122e-05	0.000235904	63.5135	44.8958
GADD45A	FOS	0.114597	0.0156964	654748	0.525444	0.00018669	0.000691203	14.2643	8.60502
GNG12	FOS	0.00394455	-7.76453e-05	624778	0.501392	0.324886	0.439911	0.600601	0.320684
GNG12-AS1	FOS	0	-0.000705276	622710	0.499733	0.551357	0.658722	0	0.0534474
DIRAS3	FOS	0.00245015	0.000812984	625180	0.501715	0.086596	0.14916	0.45045	0.106895
WLS	FOS	0.0290147	0.00867016	638671	0.512542	0.000226684	0.000819731	4.2042	1.65687
RPE65	FOS	0.00553791	0.000164451	625382	0.501877	0.225467	0.328748	0.750751	0.374131
DEPDC1	FOS	0	-0.000695964	622710	0.499733	0.551357	0.658722	0	0.0534474
LRRC7	FOS	0.00880677	0.00290763	626580	0.502838	0.112117	0.181187	1.05105	0.481026
LRRC40	FOS	0.0336251	-0.000583363	630000	0.505583	0.185806	0.278793	4.5045	3.31374
SRSF11	FOS	0.630126	0.16287	729404	0.585356	4.03013e-13	7.58302e-12	59.7598	37.1459
ANKRD13C	FOS	0.0782698	0.0289101	650802	0.522277	6.63432e-05	0.00027485	9.90991	5.34474
HHLA3	FOS	0.0852749	-0.0207386	627616	0.50367	0.591271	0.699787	11.1111	9.83431
CTH	FOS	0.0246694	0.00877951	634643	0.509309	0.0049921	0.0124355	3.6036	1.71032
RP11-42O15.3	FOS	0.000878937	0.000468619	623645	0.500483	0.445948	0.565617	0.15015	0.0534474
PTGER3	FOS	0	-0.000709854	622377	0.499466	0.399069	0.519799	0	0.106895
ZRANB2-AS1	FOS	0	-0.00195761	621711	0.498931	0.232672	0.335311	0	0.213789
ZRANB2	FOS	0.760793	0.257288	768697	0.616889	2.16991e-22	1.13197e-20	67.7177	39.3907
NEGR1	FOS	0.0619378	0.0144731	642962	0.515985	0.00244389	0.00667836	8.25826	4.91716
LRRIQ3	FOS	0.00634324	0.00196005	625638	0.502083	0.228764	0.332106	0.900901	0.481026
FPGT	FOS	0.0644446	0.0210381	648734	0.520617	4.17954e-05	0.000181534	8.40841	4.11545
FPGT-TNNI3K	FOS	0.00560667	-0.00316921	619204	0.496919	0.149742	0.231517	0.45045	1.06895
TNNI3K	FOS	0.00906001	0.00516001	628508	0.504386	0.00870698	0.0202971	1.2012	0.320684
RP11-439H8.4	FOS	0.00237599	0.00136671	623915	0.5007	0.484649	0.602581	0.3003	0.160342
RP4-650F12.2	FOS	0	0	623043	0.5	1	1	0	0
LRRC53	FOS	0	-0.000397711	622710	0.499733	0.551357	0.658722	0	0.0534474
ERICH3	FOS	0.00077594	0.00032505	623645	0.500483	0.445948	0.565617	0.15015	0.0534474
RP11-17E13.2	FOS	0.000972992	0.000323491	623314	0.500217	0.779936	0.868193	0.15015	0.106895
CRYZ	FOS	0.0393712	-0.00354033	629169	0.504916	0.299144	0.415257	5.40541	4.32924
TYW3	FOS	0.0891349	-0.0182122	631440	0.506739	0.332301	0.448842	12.012	10.0481
SLC44A5	FOS	0.000917596	0.000917596	623978	0.500751	0.0938943	0.156074	0.15015	0
ACADM	FOS	0.250457	0.0168425	668185	0.536227	0.000201865	0.000740573	31.3814	21.272
RABGGTB	FOS	0.128628	-0.0112554	637318	0.511455	0.14296	0.223429	16.2162	12.9877
MSH4	FOS	0.00120315	0.00120315	623978	0.500751	0.0938943	0.156074	0.15015	0
ST6GALNAC3	FOS	0.0746407	0.012297	641156	0.514536	0.0108821	0.0247616	9.15916	6.03955
ST6GALNAC5	FOS	0.00177308	0.000113576	624246	0.500965	0.28109	0.39431	0.3003	0.106895
PIGK	FOS	0.122783	0.035551	659103	0.528939	3.63611e-05	0.000160596	15.3153	9.1395
AK5	FOS	0.000640132	0.000640132	623978	0.500751	0.0938943	0.156074	0.15015	0
ZZZ3	FOS	0.0902056	0.02524	654360	0.525132	3.22318e-05	0.000144647	11.7117	6.36024
USP33	FOS	0.191199	0.0269156	662556	0.53171	0.000250088	0.000895008	23.2733	15.6601
FAM73A	FOS	0.137739	0.0465563	670609	0.538172	7.54065e-08	5.93352e-07	17.1171	8.92571
NEXN-AS1	FOS	0	0	623043	0.5	1	1	0	0
NEXN	FOS	0.00721915	0.00532906	629516	0.505195	0.000459379	0.00152834	1.2012	0.160342
FUBP1	FOS	0.207074	0.034757	670048	0.537722	2.52471e-05	0.000116103	25.976	16.7825
DNAJB4	FOS	0.288785	0.150364	730986	0.586626	3.90053e-23	2.17888e-21	31.6817	13.2549
GIPC2	FOS	0	-0.000303201	622710	0.499733	0.551357	0.658722	0	0.0534474
RP11-386I14.4	FOS	0.0586088	0.0506651	658873	0.528754	4.23952e-18	1.46665e-16	6.45646	0.694816
PTGFR	FOS	0	0	623043	0.5	1	1	0	0
IFI44L	FOS	0.0118213	0.00888442	629135	0.504889	0.00620846	0.0151197	1.35135	0.374131
IFI44	FOS	0.00503498	0.000583317	623793	0.500602	0.708909	0.807799	0.600601	0.481026
ADGRL4	FOS	0.00103916	0.00103916	623978	0.500751	0.0938943	0.156074	0.15015	0
ADGRL2	FOS	0.149851	0.0666596	686634	0.551033	5.49899e-13	1.01341e-11	18.9189	8.17745
RP11-147G16.1	FOS	0.002068	-0.00440253	624177	0.50091	0.472138	0.591008	0.45045	0.267237
RP11-475O6.1	FOS	0.0104066	0.00291806	626714	0.502946	0.20333	0.301418	1.5015	0.908605
TTLL7	FOS	0.126622	0.0422777	671072	0.538544	1.12682e-08	1.02943e-07	15.9159	7.74987
RP11-486G15.2	FOS	0.0688689	0.0324767	651952	0.5232	2.66455e-06	1.52341e-05	8.55856	3.79476
PRKACB	FOS	0.132084	-0.0338825	624403	0.501091	0.894747	0.967086	16.6667	15.3394
SAMD13	FOS	0.00876982	-0.00337734	623150	0.500086	0.97205	1	1.2012	1.17584
RPF1	FOS	0.109581	-0.026971	630376	0.505885	0.434198	0.559166	14.1141	12.1325
GNG5	FOS	0.882267	-0.386631	458264	0.367763	1.24183e-24	7.84861e-23	72.973	73.7573
CTBS	FOS	0.11909	0.0278446	667075	0.535336	5.67521e-07	3.73281e-06	16.6667	8.92571
SSX2IP	FOS	0.699903	-0.10894	587069	0.47113	0.0209676	0.0432717	62.1622	55.3715
WDR63	FOS	0.00334215	0.000850555	624182	0.500914	0.470186	0.590528	0.45045	0.267237
SYDE2	FOS	0.0305856	0.013839	640658	0.514136	2.37281e-05	0.000109835	4.35435	1.49653
C1orf52	FOS	0.161486	0.044712	678688	0.544656	8.41031e-09	7.80804e-08	20.8709	10.9567
BCL10	FOS	0.0510611	0.00333215	639348	0.513085	0.00956505	0.0220676	7.35736	4.54303
RP11-131L23.1	FOS	0.00880507	0.00349288	627500	0.503577	0.0520574	0.0961341	1.2012	0.481026
DDAH1	FOS	0.305657	0.0149149	661840	0.531135	0.00258439	0.00701854	35.2853	25.6013
RP4-621F18.2	FOS	0.0121034	0.00782647	628792	0.504613	0.0122229	0.0273952	1.35135	0.427579
CYR61	FOS	1.30875	1.01871	949012	0.761594	8.56956e-130	1.29987e-126	68.7688	18.9738
ZNHIT6	FOS	0.117112	0.0251285	648974	0.52081	0.00327087	0.00866563	14.4144	9.78087
COL24A1	FOS	0.243144	0.00795681	646588	0.518895	0.0527057	0.0971856	28.2282	22.4479
ODF2L	FOS	0.162198	0.01844	647752	0.51983	0.0167532	0.0362393	19.2192	14.698
RP4-612B15.3	FOS	0.00468612	-0.000938059	623370	0.500262	0.889969	0.964613	0.750751	0.694816
SH3GLB1	FOS	0.345223	0.0331657	673117	0.540185	0.000160414	0.000604243	39.6396	27.5788
SEP15	FOS	0.456662	0.000771615	646551	0.518865	0.103094	0.170047	48.1982	37.7338
HS2ST1	FOS	0.13833	0.017371	658711	0.528624	0.000181059	0.000671867	18.018	11.3843
RP4-604K5.3	FOS	0	0	623043	0.5	1	1	0	0
LMO4	FOS	0.378735	0.0241121	664551	0.533311	0.00218607	0.00604334	40.5405	30.0374
PKN2	FOS	0.367672	0.130894	717988	0.576195	6.49675e-14	1.36723e-12	39.4895	22.341
GTF2B	FOS	0.133498	-0.00945031	645686	0.518171	0.0212163	0.0437163	17.7177	12.8274
CCBL2	FOS	0.168253	0.017823	658066	0.528106	0.000662473	0.00211998	20.7207	13.9498
RBMXL1	FOS	0.140357	0.014941	648278	0.520252	0.00960533	0.0221452	17.2673	12.6136
GBP3	FOS	0.00885992	0.00625715	627594	0.503653	0.0234005	0.047733	1.05105	0.320684
GBP1	FOS	0.082806	0.0403624	660660	0.530188	2.3796e-08	2.04905e-07	10.6607	4.48958
GBP2	FOS	0.0074543	0.00662818	628924	0.50472	0.000435141	0.00146251	1.05105	0.106895
GBP7	FOS	0.0262994	0.0100122	635248	0.509795	0.00368719	0.00953029	3.75375	1.76376
GBP4	FOS	0.121617	0.0479784	666988	0.535267	9.22127e-08	7.11123e-07	14.8649	7.48263
GBP5	FOS	0.01589	0.00821432	632032	0.507214	0.00310521	0.00828687	2.25225	0.80171
GBP6	FOS	0.00236596	-0.000505526	623508	0.500373	0.792057	0.874794	0.45045	0.374131
LRRC8B	FOS	0.0292454	0.00744449	634311	0.509043	0.01583	0.0344766	4.2042	2.35168
FLJ27354	FOS	0.00242677	0.000729755	624846	0.501447	0.186926	0.2792	0.45045	0.160342
LRRC8C	FOS	0.00175049	0.000833422	622981	0.49995	0.956038	1	0.15015	0.160342
RP5-943J3.2	FOS	0.0069233	0.00388828	625995	0.502369	0.156503	0.240743	0.900901	0.427579
LRRC8D	FOS	0.0296774	-0.00754675	622114	0.499254	0.863242	0.942436	3.75375	3.84821
ZNF326	FOS	0.255447	0.0853942	698116	0.560247	2.39931e-11	3.48652e-10	29.5796	15.9808
BARHL2	FOS	0.0020709	0.0020709	624914	0.501502	0.0177786	0.0374708	0.3003	0
RP4-665J23.1	FOS	0.00249843	-0.00452852	622246	0.49936	0.651213	0.755058	0.3003	0.427579
RP4-665J23.2	FOS	0	0	623043	0.5	1	1	0	0
ZNF644	FOS	0.227827	0.0328424	664180	0.533013	0.0003552	0.00122537	26.7267	18.7066
HFM1	FOS	0.0235508	0.0105927	633954	0.508757	0.0040079	0.0102612	3.15315	1.38963
CDC7	FOS	0.0142487	0.0105442	631597	0.506865	0.000582482	0.00188883	1.8018	0.427579
TGFBR3	FOS	0.0163818	0.00897189	630458	0.505951	0.0163904	0.0355558	2.1021	0.908605
EPHX4	FOS	0.0510219	0.0184741	646357	0.51871	8.29764e-05	0.000335633	7.50751	3.63442
BTBD8	FOS	0.0344532	0.00070712	631216	0.506559	0.133461	0.210251	4.95495	3.52753
KIAA1107	FOS	0.0509022	-0.0158915	624864	0.501462	0.795238	0.877326	7.05706	6.52058
RP4-621B10.8	FOS	0.00155182	-0.00279151	621908	0.499089	0.539166	0.658298	0.3003	0.481026
GLMN	FOS	0.0836223	0.0327738	660354	0.529942	5.85582e-08	4.69013e-07	10.961	4.75681
RPAP2	FOS	0.219656	0.0417284	668390	0.536391	5.17626e-05	0.000220217	25.6757	17.1566
EVI5	FOS	0.143469	0.0123729	652172	0.523377	0.00313956	0.00836495	18.3183	12.7739
RPL5	FOS	1.34889	-0.308579	488102	0.391708	7.99331e-17	2.4212e-15	87.0871	82.0417
FAM69A	FOS	0.00136233	-0.000907135	622979	0.499949	0.95461	1	0.15015	0.160342
TMED5	FOS	0.113748	0.0680504	685906	0.550448	2.57529e-17	8.25725e-16	15.1652	4.81026
CCDC18	FOS	0.00911644	0.00533814	626926	0.503117	0.0716613	0.127432	1.05105	0.427579
DR1	FOS	0.0849756	0.0237741	653208	0.524208	4.10273e-05	0.000178645	11.1111	6.03955
FNBP1L	FOS	0.0710347	-0.0201444	627142	0.50329	0.607944	0.712896	9.60961	8.55158
BCAR3	FOS	0.0267885	0.00702786	632720	0.507766	0.0258443	0.0519041	3.6036	2.031
RP4-561L24.3	FOS	0.00572757	0.00354399	626721	0.502952	0.0196627	0.0409991	0.750751	0.160342
DNTTIP2	FOS	0.188966	0.044066	676822	0.543159	2.22223e-07	1.57107e-06	23.2733	13.5222
GCLM	FOS	0.132969	0.0433908	674868	0.54159	4.91246e-09	4.77892e-08	17.7177	8.76537
ABCA4	FOS	0.124638	0.0503116	671241	0.53868	1.4925e-09	1.60384e-08	14.7147	6.68092
RP11-78O9.1	FOS	0	0	623043	0.5	1	1	0	0
ARHGAP29	FOS	0.604784	0.222918	760530	0.610335	6.58563e-22	3.34696e-20	57.5075	32.6563
ABCD3	FOS	0.501729	0.132137	721846	0.579291	2.3512e-12	3.9979e-11	52.1021	32.015
F3	FOS	1.73531	0.611607	844050	0.677361	3.51625e-43	5.77808e-41	92.7928	63.7092
RP11-86H7.6	FOS	0.0110394	-0.00444034	622316	0.499417	0.835698	0.917001	1.5015	1.60342
SLC44A3	FOS	0.0953815	-0.00502802	635352	0.509879	0.146179	0.22704	11.8619	9.40673
CNN3	FOS	1.3931	0.0133377	609523	0.48915	0.402357	0.523528	86.7868	74.5056
RP4-639F20.1	FOS	0.0509288	-0.00475092	628947	0.504738	0.358103	0.480435	6.30631	5.23784
ALG14	FOS	0.1559	0.0416035	672208	0.539456	4.6715e-07	3.13113e-06	20.4204	11.5446
TMEM56	FOS	0.273805	0.113263	716849	0.575281	2.45794e-17	7.89383e-16	31.0811	14.4842
TMEM56-RWDD3	FOS	0.00421086	0.00275548	625783	0.502199	0.0632624	0.114091	0.600601	0.160342
RP11-57H12.3	FOS	0.00734101	-0.00295798	624816	0.501423	0.523369	0.64205	1.2012	0.908605
RWDD3	FOS	0.0274437	-0.00411778	627918	0.503913	0.340833	0.459328	4.05405	3.20684
PTBP2	FOS	0.288945	0.0710849	689102	0.553013	5.88234e-08	4.70946e-07	33.4835	20.791
DPYD	FOS	0.0290075	-0.00104521	627034	0.503203	0.433003	0.557737	3.9039	3.20684
MIR137HG	FOS	0	0	623043	0.5	1	1	0	0
SNX7	FOS	0.0461176	-0.0169182	628508	0.504386	0.405796	0.52762	6.60661	5.50508
PLPPR5	FOS	0.00221716	0.000216515	623581	0.500432	0.693922	0.795223	0.3003	0.213789
PLPPR4	FOS	0.166797	0.042249	671558	0.538934	1.6461e-06	9.82134e-06	21.6216	12.8274
PALMD	FOS	0.346513	0.169312	752178	0.603633	5.21483e-29	4.41336e-27	37.5375	15.0722
FRRS1	FOS	0.00947152	0.00594771	627519	0.503592	0.051064	0.0944589	1.2012	0.481026
AGL	FOS	1.13928	0.60377	894444	0.717803	7.42925e-71	2.71291e-68	81.6817	40.0855
RP5-884G6.2	FOS	0.00468666	-0.0085012	619451	0.497117	0.204725	0.303396	0.600601	1.17584
SLC35A3	FOS	0.124246	0.0453127	662752	0.531867	2.54493e-06	1.46052e-05	14.8649	8.23089
MFSD14A	FOS	0.12974	0.0289722	653890	0.524755	0.000754908	0.00237986	16.0661	10.5291
SASS6	FOS	0.0703081	0.0154609	647754	0.519831	0.000413402	0.00140163	9.75976	5.50508
TRMT13	FOS	0.120053	0.0357753	657517	0.527666	5.63246e-05	0.000237169	14.5646	8.76537
LRRC39	FOS	0.020402	0.0044651	633508	0.508398	0.00630607	0.0152726	3.15315	1.44308
DBT	FOS	0.0862321	0.0127315	641868	0.515107	0.0165925	0.0359429	10.961	7.64297
RTCA-AS1	FOS	0.00527661	0.00202997	624454	0.501132	0.445186	0.565617	0.600601	0.374131
RTCA	FOS	0.129993	0.0251031	659310	0.529104	5.54589e-05	0.000233824	16.2162	9.83431
CDC14A	FOS	0.0924886	0.0553214	674964	0.541667	1.57453e-14	3.62288e-13	12.4625	3.90166
GPR88	FOS	0.0139901	0.0139901	636140	0.510511	3.2313e-10	3.86404e-09	2.1021	0
VCAM1	FOS	0.0482501	0.0378957	659484	0.529244	2.37705e-16	6.84277e-15	6.90691	1.0155
EXTL2	FOS	0.138183	0.0598312	679864	0.545599	3.69157e-11	5.19751e-10	17.4174	7.85676
RP4-549L20.3	FOS	0.0179179	0.0107555	632700	0.50775	0.00101227	0.00307234	2.25225	0.694816
SLC30A7	FOS	0.0586342	0.026309	645248	0.517819	0.000237813	0.000856496	7.50751	3.90166
DPH5	FOS	0.0821835	0.0115266	648668	0.520565	0.00083794	0.00259149	11.4114	6.89471
RP11-421L21.3	FOS	0.0324725	0.00179767	633172	0.508129	0.0553041	0.10155	4.95495	3.20684
RP4-575N6.4	FOS	0.0424779	0.00472319	628454	0.504342	0.351119	0.472275	5.10511	4.22234
S1PR1	FOS	0.250282	0.0837497	692960	0.556109	7.17227e-10	8.08172e-09	29.2793	16.729
OLFM3	FOS	0.00259366	-0.000963493	623844	0.500643	0.631847	0.737024	0.45045	0.320684
COL11A1	FOS	0.278509	0.182074	752754	0.604094	5.67618e-37	6.99553e-35	31.2312	9.83431
RNPC3	FOS	0.357684	0.195356	759234	0.609295	1.26051e-30	1.18928e-28	39.1892	16.3549
AMY2B	FOS	0.0284722	0.0166249	638996	0.512803	2.58489e-05	0.000118648	3.75375	1.17584
RP5-947P14.1	FOS	0.00254199	0.000816426	624514	0.50118	0.318939	0.434275	0.45045	0.213789
PRMT6	FOS	0.03377	-0.00973138	626104	0.502456	0.605398	0.710713	5.10511	4.48958
NTNG1	FOS	0.00387909	0.00188449	625447	0.501929	0.12736	0.201574	0.600601	0.213789
VAV3	FOS	0.0107671	0.00459202	629304	0.505024	0.0188323	0.0394637	1.65165	0.641368
SLC25A24	FOS	0.048524	-0.00647058	634331	0.509059	0.0728372	0.129094	6.75676	4.75681
RP11-483I13.5	FOS	0.0368429	0.0133541	634340	0.509066	0.0155623	0.0339574	4.2042	2.35168
FAM102B	FOS	0.00444126	-0.00116983	624038	0.500799	0.65504	0.758024	0.750751	0.587921
HENMT1	FOS	0	-0.0124735	615717	0.494121	0.00495657	0.0123594	0	1.17584
PRPF38B	FOS	0.360958	0.131403	719410	0.577335	2.07458e-14	4.72386e-13	39.3393	21.9134
FNDC7	FOS	0.00472732	-0.00210141	624034	0.500795	0.656338	0.759125	0.750751	0.587921
STXBP3	FOS	0.175578	-0.0381557	627566	0.503629	0.693335	0.795223	22.6727	19.829
AKNAD1	FOS	0.00648681	0.00569765	627988	0.503968	0.0017103	0.00487079	0.900901	0.106895
RP11-475E11.9	FOS	0	-0.00280756	620712	0.498129	0.114096	0.183632	0	0.374131
GPSM2	FOS	0.0642391	0.0333257	649952	0.521595	2.38262e-06	1.37706e-05	7.50751	3.15339
CLCC1	FOS	0.0859271	0.0239938	650235	0.521822	0.000337692	0.00117276	11.2613	6.68092
WDR47	FOS	0.0561743	-0.0051594	634714	0.509367	0.09626	0.159723	8.25826	6.093
TAF13	FOS	0.0713195	0.0225304	649936	0.521582	3.01685e-05	0.000136443	8.85886	4.38268
RP5-1065J22.8	FOS	0.109789	0.0317633	657543	0.527687	1.63569e-05	7.84009e-05	13.2132	7.32229
TMEM167B	FOS	0.142845	-0.019067	636362	0.510689	0.193044	0.287598	18.018	14.6446
SCARNA2	FOS	0.00872484	0.00526594	627267	0.50339	0.042603	0.080949	1.05105	0.374131
C1orf194	FOS	0	0	623043	0.5	1	1	0	0
KIAA1324	FOS	0.00993546	0.00490113	629366	0.505074	0.0091068	0.0211093	1.5015	0.481026
SARS	FOS	0.297908	-0.0116812	650730	0.52222	0.0325078	0.063436	34.6847	26.4564
CELSR2	FOS	0.184734	0.0383194	671837	0.539158	3.50233e-06	1.9549e-05	23.2733	14.217
PSRC1	FOS	0.0333993	6.88936e-05	633212	0.508161	0.0457241	0.0859732	4.65465	2.9396
MYBPHL	FOS	0	-0.00824421	617382	0.495457	0.013606	0.0301761	0	0.908605
SORT1	FOS	0.10055	-0.0113185	629068	0.504836	0.501077	0.618087	12.4625	11.0102
PSMA5	FOS	0.237646	0.0231991	666508	0.534881	0.000227519	0.000822598	28.8288	19.7221
SYPL2	FOS	0.0135213	0.00926242	629070	0.504837	0.0153737	0.0336315	1.5015	0.534474
ATXN7L2	FOS	0.0106587	0.00544104	629960	0.505551	0.00663436	0.015909	1.65165	0.534474
CYB561D1	FOS	0.00824594	-0.00494498	621154	0.498484	0.570145	0.678251	1.2012	1.49653
AMIGO1	FOS	0.0448237	0.0153752	641304	0.514655	0.00066738	0.00213464	6.00601	2.99305
GPR61	FOS	0.00503125	0.00214647	623523	0.500385	0.785503	0.870873	0.45045	0.374131
GNAI3	FOS	0.265422	0.0437099	677618	0.543797	6.31635e-06	3.32493e-05	31.8318	20.6841
GNAT2	FOS	0.00678671	0.00533133	627984	0.503965	0.00172515	0.0048953	0.900901	0.106895
AMPD2	FOS	0.0701201	0.0243409	653670	0.524578	1.86536e-06	1.09899e-05	9.30931	4.16889
GSTM4	FOS	0.113445	-0.00256458	636764	0.511011	0.134031	0.211048	13.964	11.2774
GSTM2	FOS	0.062312	0.0236998	647518	0.519642	0.000118568	0.000462342	8.40841	4.32924
GSTM1	FOS	0.00778174	-0.00343661	621245	0.498557	0.566775	0.675003	1.05105	1.33618
AC000032.2	FOS	0.00120315	-0.00021267	622979	0.499949	0.95461	1	0.15015	0.160342
GSTM5	FOS	0.626216	-0.202947	558651	0.448325	3.25649e-05	0.00014581	57.958	54.5163
GSTM3	FOS	0.876907	-0.0561162	606608	0.486811	0.298136	0.415257	70.2703	59.5404
CSF1	FOS	0.0143724	0.00492536	630659	0.506112	0.0185078	0.0388623	2.25225	1.0155
AHCYL1	FOS	0.518807	0.0965501	705968	0.566548	7.55757e-09	7.09656e-08	53.6036	34.8477
STRIP1	FOS	0.0430558	0.0174443	640599	0.514089	0.000789099	0.00247617	5.70571	2.83271
RP4-773N10.4	FOS	0.0102785	0.00575597	629964	0.505555	0.00659515	0.0158346	1.65165	0.534474
ALX3	FOS	0.00115099	0.000732482	624580	0.501233	0.111833	0.180831	0.3003	0.0534474
SLC6A17	FOS	0.00494929	0.00429605	627986	0.503967	0.00171771	0.00488133	0.900901	0.106895
KCNC4-AS1	FOS	0	-0.00163914	622044	0.499198	0.301477	0.415257	0	0.160342
KCNC4	FOS	0.0231685	0.00728318	629164	0.504912	0.131557	0.207484	2.85285	1.87066
RP5-1074L1.1	FOS	0.00438878	0.00325691	627050	0.503215	0.00660735	0.0158465	0.750751	0.106895
RBM15	FOS	0.0395994	0.0239625	641017	0.514424	7.58136e-05	0.00031016	4.8048	1.9241
SLC16A4	FOS	0.0215258	0.0118902	632226	0.507369	0.00960452	0.0221452	2.7027	1.22929
RP5-1074L1.4	FOS	0.0147086	0.010971	634374	0.509094	2.12305e-05	9.9111e-05	2.25225	0.427579
LAMTOR5	FOS	0.730116	-0.199826	540403	0.43368	1.8246e-07	1.31744e-06	68.6186	61.9989
KCNA2	FOS	0.136587	0.0293006	656166	0.526582	0.000449793	0.00150305	17.1171	11.3308
RP11-284N8.3	FOS	0.00123459	0.000902355	623646	0.500484	0.445192	0.565617	0.15015	0.0534474
KCNA3	FOS	0.00599804	0.00599804	626785	0.503003	0.00079729	0.0024786	0.600601	0
CD53	FOS	0	0	623043	0.5	1	1	0	0
RP11-96K19.2	FOS	0.00622131	0.00412452	627314	0.503428	0.015357	0.0336098	0.900901	0.213789
LRIF1	FOS	0.13849	-0.00111185	638628	0.512507	0.114465	0.184166	16.6667	13.4153
RP11-96K19.5	FOS	0.0248493	0.015158	636255	0.510603	0.000319532	0.0011146	3.3033	1.17584
DRAM2	FOS	0.121691	0.0151653	657552	0.527694	0.000125093	0.000483291	16.2162	9.83431
CEPT1	FOS	0.0683618	0.0207087	642265	0.515426	0.0037732	0.00971964	8.25826	5.0775
RP5-1180E21.5	FOS	0.00644908	0.00483201	626719	0.50295	0.0197294	0.0410991	0.750751	0.160342
DENND2D	FOS	0	0	623043	0.5	1	1	0	0
CHI3L2	FOS	0	0	623043	0.5	1	1	0	0
PIFO	FOS	0.0608653	0.00528197	642170	0.51535	0.00453593	0.011451	8.55856	5.23784
OVGP1	FOS	0.00307297	2.39577e-05	623516	0.50038	0.78856	0.872936	0.45045	0.374131
WDR77	FOS	0.0493831	0.00464858	637834	0.51187	0.0147439	0.0324952	6.75676	4.22234
ATP5F1	FOS	0.664923	0.0114935	646829	0.519089	0.120158	0.191994	61.7117	48.4233
C1orf162	FOS	0	-0.00138549	622044	0.499198	0.301477	0.415257	0	0.160342
TMIGD3	FOS	0	-0.00244057	621045	0.498397	0.143605	0.223429	0	0.320684
ADORA3	FOS	0	-0.000880691	622710	0.499733	0.551357	0.658722	0	0.0534474
RAP1A	FOS	0.150373	-0.108561	587553	0.471519	0.00223913	0.00617272	18.6186	22.1807
FAM212B	FOS	0.013522	0.00887456	630000	0.505583	0.00631895	0.0152996	1.65165	0.534474
FAM212B-AS1	FOS	0.000730544	-0.00282227	622646	0.499681	0.75022	0.847673	0.15015	0.213789
DDX20	FOS	0.0304453	-0.00343521	628287	0.504208	0.330945	0.447163	4.5045	3.58097
KCND3	FOS	0.0255934	0.00909706	636220	0.510575	0.00129274	0.00382297	3.75375	1.60342
RP11-88H9.2	FOS	0.0126407	0.00504761	631492	0.50678	0.00191015	0.00535641	1.95195	0.587921
CTTNBP2NL	FOS	0.0651166	-0.00836783	632508	0.507596	0.202499	0.300277	8.85886	7.05505
WNT2B	FOS	0.0785448	0.0471188	661252	0.530663	2.98236e-10	3.59469e-09	9.45946	3.26029
RP4-671G15.2	FOS	0.00326179	0.00259164	625516	0.501985	0.0266742	0.0531024	0.45045	0.0534474
ST7L	FOS	0.105726	0.0202376	652018	0.523253	0.000624743	0.00200967	13.8138	8.71192
CAPZA1	FOS	0.162976	0.0264717	664168	0.533004	4.49305e-05	0.000193573	20.7207	12.9343
MOV10	FOS	0.135075	0.0557953	681225	0.546692	8.32447e-12	1.30072e-10	17.4174	7.58952
RP11-426L16.3	FOS	0.013844	0.00736541	629576	0.505243	0.0210712	0.0434501	1.8018	0.748263
RHOC	FOS	1.26472	-0.169731	548780	0.440403	4.29971e-06	2.35386e-05	84.0841	76.9642
PPM1J	FOS	0.137391	0.0412559	676067	0.542552	2.70916e-09	2.7795e-08	18.1682	8.81881
FAM19A3	FOS	0.0855632	0.00670345	640560	0.514058	0.0233327	0.0476291	10.5105	7.37573
LINC01356	FOS	0.00108574	0.000380174	623645	0.500483	0.445948	0.565617	0.15015	0.0534474
RP3-522D1.1	FOS	0.00372495	-0.00349705	625036	0.5016	0.320854	0.435859	0.750751	0.427579
SLC16A1	FOS	0.98801	0.130822	688198	0.552287	3.10019e-05	0.000139892	73.7237	52.9663
SLC16A1-AS1	FOS	0.109722	0.035332	654875	0.525546	0.000109255	0.000431656	13.3634	8.0171
RP11-31F15.2	FOS	0.0446575	-0.0249307	619226	0.496937	0.580211	0.688083	6.15616	6.52058
LRIG2	FOS	0.147761	0.0229789	656233	0.526635	0.000659108	0.00211092	18.3183	12.2394
MAGI3	FOS	0.190451	0.0161436	653870	0.524739	0.00481318	0.0120446	22.973	16.5687
PHTF1	FOS	0.028127	0.00493804	630248	0.505783	0.125381	0.199435	3.75375	2.56547
RSBN1	FOS	0.359873	0.0967954	711129	0.57069	9.40702e-12	1.45374e-10	41.5916	23.7841
PTPN22	FOS	0	0	623043	0.5	1	1	0	0
AP4B1-AS1	FOS	0.0050198	0.00200348	625714	0.502143	0.148402	0.229914	0.750751	0.320684
BCL2L15	FOS	0.00277581	0.00162867	623917	0.500701	0.483647	0.602581	0.3003	0.160342
AP4B1	FOS	0.0319817	0.0159551	641192	0.514565	1.85156e-05	8.78932e-05	4.5045	1.54997
DCLRE1B	FOS	0.010179	0.00794941	630120	0.50568	0.000423451	0.00142882	1.35135	0.213789
HIPK1-AS1	FOS	0.0494268	0.0182055	639681	0.513352	0.00138358	0.00406537	5.55556	2.83271
HIPK1	FOS	0.156251	0.026801	660842	0.530334	0.000148854	0.000565122	19.8198	12.7205
OLFML3	FOS	0	0	623043	0.5	1	1	0	0
SYT6	FOS	0.000678317	-0.00147443	622978	0.499948	0.953896	1	0.15015	0.160342
TRIM33	FOS	0.206325	0.0501904	672908	0.540018	3.58194e-06	1.99696e-05	24.3243	15.1256
BCAS2	FOS	0.40371	0.0323822	675706	0.542263	0.000121793	0.000472761	43.8438	30.5184
DENND2C	FOS	0.00732988	-0.00562078	621886	0.499071	0.703591	0.802993	1.05105	1.22929
NRAS	FOS	0.0308957	-0.00549275	627156	0.503301	0.452391	0.571656	4.5045	3.74131
CSDE1	FOS	0.596316	-0.10417	598216	0.480076	0.105456	0.173478	57.5075	50.6146
SIKE1	FOS	0.102759	0.0374677	653756	0.524647	8.37322e-05	0.000338551	12.1622	7.05505
TSPAN2	FOS	0.00120315	0.00120315	623978	0.500751	0.0938943	0.156074	0.15015	0
VANGL1	FOS	0.0279108	-0.00510901	625360	0.501859	0.664478	0.767459	4.05405	3.63442
CASQ2	FOS	0.0012721	0.000765153	623645	0.500483	0.445948	0.565617	0.15015	0.0534474
NHLH2	FOS	0.00211481	0.00144225	624580	0.501233	0.111833	0.180831	0.3003	0.0534474
SLC22A15	FOS	0.00430625	-0.00220644	622110	0.499251	0.692757	0.795223	0.600601	0.748263
MAB21L3	FOS	0	-0.00251893	622044	0.499198	0.301477	0.415257	0	0.160342
ATP1A1	FOS	1.97879	0.325841	726503	0.583028	1.70643e-10	2.14189e-09	95.4955	80.1176
CD58	FOS	0.0315352	0.0165777	639056	0.512851	0.000226242	0.00081858	4.35435	1.76376
IGSF3	FOS	0.0898129	0.0186322	644916	0.517553	0.00410214	0.0104739	10.6607	7.0016
PTGFRN	FOS	0.00853003	0.00564085	629440	0.505134	0.00300262	0.00804029	1.35135	0.320684
TTF2	FOS	0.0284697	0.00834813	632344	0.507464	0.0335613	0.0651693	3.6036	2.08445
TRIM45	FOS	0.0127483	0.00622496	628920	0.504716	0.0454599	0.0856335	1.8018	0.855158
RP11-188D8.1	FOS	0.0125891	0.00848351	630058	0.50563	0.00223019	0.0061498	1.5015	0.374131
MAN1A2	FOS	0.202589	0.0313081	667036	0.535305	4.92718e-05	0.00021062	24.1742	15.6066
FAM46C	FOS	0.0091427	0.00687925	628855	0.504664	0.00379545	0.00976928	1.2012	0.267237
GDAP2	FOS	0.0663719	0.0191674	644456	0.517184	0.000966841	0.00295218	8.25826	4.70337
WDR3	FOS	0.0454718	0.0119957	640717	0.514184	0.00160706	0.00462014	6.30631	3.36718
SPAG17	FOS	0.0103971	0.00537219	627592	0.503651	0.0234615	0.0478524	1.05105	0.320684
TBX15	FOS	0	0	623043	0.5	1	1	0	0
WARS2	FOS	0.0307058	0.00748594	637786	0.511831	0.00126891	0.00376038	4.5045	2.08445
WARS2-IT1	FOS	0	-0.00219495	621711	0.498931	0.232672	0.335311	0	0.213789
RP11-418J17.1	FOS	0.00441107	-0.00273806	621114	0.498452	0.449066	0.568039	0.600601	0.908605
ZNF697	FOS	0.0113364	0.00351012	627641	0.50369	0.117583	0.188475	1.65165	0.908605
PHGDH	FOS	0.434073	0.079833	704132	0.565075	5.57687e-09	5.36964e-08	49.3994	30.8391
NOTCH2	FOS	0.305135	0.0853812	697302	0.559593	8.63645e-10	9.65979e-09	33.9339	20.0962
RP11-114O18.1	FOS	0.000860473	-0.00213523	621978	0.499146	0.470677	0.590638	0.15015	0.320684
SEC22B	FOS	0.288168	-0.00367371	656256	0.526654	0.00971108	0.0223471	34.5345	25.6013
AC253572.1	FOS	0.036417	0.0162248	636621	0.510897	0.0038762	0.0099494	4.5045	2.29824
NBPF26	FOS	0.013064	0.00972196	629736	0.505371	0.0045721	0.0115291	1.5015	0.427579
LINC00623	FOS	0.00228101	0.000248003	623913	0.500698	0.485652	0.602581	0.3003	0.160342
FCGR1B	FOS	0	0	623043	0.5	1	1	0	0
RP11-439A17.9	FOS	0	0	623043	0.5	1	1	0	0
SRGAP2C	FOS	0.0586942	0.0226145	646084	0.51849	0.000137064	0.000525421	7.65766	3.84821
RP11-344P13.6	FOS	0.00631971	-0.00771419	620538	0.49799	0.438585	0.564116	1.05105	1.44308
RP11-403I13.5	FOS	0.00114647	0.000461188	623645	0.500483	0.445948	0.565617	0.15015	0.0534474
RP11-14N7.2	FOS	0.0399996	0.00885847	641330	0.514675	0.000786855	0.00246952	6.15616	3.09995
RP11-763B22.4	FOS	0.00435377	-0.00152661	623364	0.500258	0.891978	0.964675	0.750751	0.694816
NBPF15	FOS	0.0193723	0.011309	635087	0.509665	0.000293165	0.00103102	2.85285	0.908605
CH17-125A10.2	FOS	0.0240477	-0.00402741	625706	0.502137	0.576189	0.684698	3.3033	2.83271
SRGAP2B	FOS	0.0595395	0.0262248	651736	0.523026	1.70093e-06	1.01148e-05	8.25826	3.52753
CH17-373J23.1	FOS	0.0305556	0.0222657	643184	0.516163	7.96236e-08	6.2256e-07	4.2042	0.962052
NBPF20	FOS	0.0225556	0.0187941	637212	0.511371	5.64237e-07	3.71244e-06	2.7027	0.427579
GPR89A	FOS	0.0531754	0.0202919	642864	0.515906	0.000571172	0.00185581	6.75676	3.52753
PDZK1	FOS	0	0	623043	0.5	1	1	0	0
CD160	FOS	0.00412421	-0.000207857	624450	0.501129	0.446478	0.566133	0.600601	0.374131
RNF115	FOS	0.447044	0.179546	754392	0.605409	4.13803e-23	2.29207e-21	48.9489	24.2651
POLR3C	FOS	0.017234	-0.00419686	625432	0.501918	0.566474	0.674698	2.55255	2.13789
NUDT17	FOS	0.0461153	0.0116513	641459	0.514779	0.0013058	0.00385812	6.60661	3.52753
PIAS3	FOS	0.0181258	-0.000362679	627044	0.503211	0.332904	0.449502	2.7027	2.031
ANKRD35	FOS	0.191124	-0.0489051	632166	0.507322	0.437201	0.562556	24.9249	20.791
ITGA10	FOS	0.00487642	0.00173928	624451	0.50113	0.446155	0.565843	0.600601	0.374131
PEX11B	FOS	0.0771001	0.0231394	652130	0.523343	3.56689e-05	0.000158093	10.3604	5.39818
RBM8A	FOS	0.48274	0.0151264	659420	0.529193	0.0119229	0.0268143	49.6997	37.8407
RP11-315I20.1	FOS	0.00793894	-0.00706165	622548	0.499603	0.866325	0.945382	1.05105	1.12239
LIX1L	FOS	0.147125	0.0336389	672546	0.539727	1.69062e-07	1.22817e-06	19.5195	10.5826
ANKRD34A	FOS	0.00316168	-0.00243235	622772	0.499783	0.903279	0.974758	0.600601	0.641368
POLR3GL	FOS	0.272075	-0.0756663	619846	0.497434	0.808769	0.891006	33.9339	29.0754
TXNIP	FOS	0.0322089	0.0132846	638940	0.512758	0.000251194	0.00089815	4.35435	1.76376
RP11-458D21.1	FOS	0.000981819	-1.9504e-05	623312	0.500215	0.781525	0.868193	0.15015	0.106895
NBPF10	FOS	0.00742342	-0.005156	620977	0.498342	0.48956	0.606232	0.900901	1.22929
NOTCH2NL	FOS	0.0431205	-0.00931668	623909	0.500695	0.895246	0.967467	6.00601	5.71887
CH17-353B19.1	FOS	0.0290511	0.00588096	631818	0.507042	0.0672044	0.120047	4.05405	2.61892
CH17-408M7.1	FOS	0.0030015	-0.00133415	622913	0.499896	0.934532	1	0.3003	0.320684
NBPF12	FOS	0.0729095	0.0282131	652868	0.523935	9.61082e-06	4.81493e-05	9.75976	4.81026
PRKAB2	FOS	0.0338929	0.00375592	632550	0.507629	0.070593	0.125645	4.8048	3.20684
RP11-337C18.8	FOS	0.0162053	0.00419767	626828	0.503038	0.291529	0.407389	2.1021	1.49653
FMO5	FOS	0.00307717	0.00201027	625180	0.501715	0.086596	0.14916	0.45045	0.106895
CHD1L	FOS	0.0510576	-0.0249961	615033	0.493572	0.285419	0.399757	6.90691	7.96366
LINC00624	FOS	0.00386709	-0.00262847	621848	0.499041	0.579662	0.687712	0.45045	0.641368
BCL9	FOS	0.0262707	0.00161469	631816	0.50704	0.0534263	0.0983856	3.75375	2.29824
ACP6	FOS	0.0691603	0.0206707	642677	0.515757	0.00409916	0.0104677	8.70871	5.45163
GPR89B	FOS	0.0180828	-0.0012166	624386	0.501077	0.738617	0.838	2.25225	2.031
XXyac-YX155B6.7	FOS	0.00260505	0.00260505	625850	0.502252	0.00368762	0.00953029	0.45045	0
NBPF11	FOS	0.0227309	0.00649028	632210	0.507357	0.0214151	0.0440752	3.15315	1.65687
RP4-565E6.1	FOS	0.00996233	-0.00299285	622838	0.499835	0.947221	1	1.2012	1.22929
XXyac-YX155B6.5	FOS	0.00609155	0.00529553	627058	0.503222	0.00649989	0.0156746	0.750751	0.106895
RP11-495P10.6	FOS	0	0	623043	0.5	1	1	0	0
LINC01138	FOS	0.00908771	-0.00134092	624426	0.50111	0.649233	0.753914	1.35135	1.12239
RP11-495P10.1	FOS	0.010181	0.00826394	628861	0.504669	0.00375947	0.00968933	1.2012	0.267237
AC245100.1	FOS	0.0113312	0.00118228	628781	0.504605	0.0674948	0.120523	1.95195	1.0155
PPIAL4G	FOS	0	-0.00310253	620712	0.498129	0.114096	0.183632	0	0.374131
NBPF14	FOS	0.116465	0.0557439	676128	0.542602	3.03923e-11	4.33966e-10	15.3153	6.52058
PDE4DIP	FOS	0.156057	-0.0438489	616622	0.494847	0.56817	0.676391	19.97	19.4548
RP4-791M13.4	FOS	0	-0.00111745	622377	0.499466	0.399069	0.519799	0	0.106895
RP4-791M13.3	FOS	0	0	623043	0.5	1	1	0	0
NBPF9	FOS	0.039989	0.0166513	636280	0.510623	0.00778408	0.0183881	4.8048	2.67237
CH17-189H20.1	FOS	0.139402	0.000491942	644118	0.516913	0.0332183	0.0646115	17.5676	13.2015
RP11-326G21.1	FOS	0.01114	0.00222324	626273	0.502592	0.303413	0.417428	1.65165	1.12239
NBPF19	FOS	0.104877	-0.00030438	632655	0.507714	0.284604	0.398871	12.9129	10.9567
LINC00869	FOS	0.0228045	0.000183067	630237	0.505773	0.0763347	0.134445	3.003	1.81721
FAM231D	FOS	0	-0.000415159	622710	0.499733	0.551357	0.658722	0	0.0534474
FCGR1A	FOS	0.00267617	0.0012613	623916	0.500701	0.484148	0.602581	0.3003	0.160342
HIST2H2BF	FOS	0.0499806	0.0258135	645119	0.517716	2.95583e-05	0.000134052	6.30631	2.72582
RP11-196G18.3	FOS	0	0	623043	0.5	1	1	0	0
HIST2H2BE	FOS	0.130649	0.0818685	686992	0.55132	5.03322e-18	1.7291e-16	15.1652	4.70337
RP11-196G18.24	FOS	0.0278807	0.0151992	638551	0.512445	9.94078e-05	0.000395924	3.9039	1.38963
RP11-196G18.23	FOS	0.010984	0.00388936	626462	0.502744	0.209149	0.30893	1.35135	0.80171
HIST2H2AC	FOS	0.0957821	0.016959	649596	0.521309	0.000636829	0.00204588	11.7117	7.1085
HIST2H2AB	FOS	0.0160451	-0.0052346	624930	0.501515	0.632565	0.737581	2.25225	1.9241
BOLA1	FOS	0.0974007	0.00177272	640918	0.514345	0.0377339	0.0723246	12.9129	9.51363
SV2A	FOS	0.170643	0.0645841	687988	0.552119	8.19568e-12	1.28466e-10	21.3213	10.1015
SF3B4	FOS	0.16534	0.0164929	657173	0.52739	0.00109821	0.00330671	21.4715	14.5377
OTUD7B	FOS	0.22688	0.134688	728002	0.584231	3.53308e-27	2.62901e-25	26.5766	9.19294
VPS45	FOS	0.12427	0.0288982	661701	0.531024	9.55611e-06	4.78874e-05	15.7658	8.97916
PLEKHO1	FOS	0.170293	0.0348214	666344	0.53475	1.2997e-05	6.36108e-05	20.2703	12.3998
ANP32E	FOS	0.492888	-0.0414779	630016	0.505596	0.63464	0.739451	49.2492	41.0476
RP4-790G17.7	FOS	0.00484031	0.00373419	626115	0.502465	0.0245225	0.0494639	0.600601	0.106895
CA14	FOS	0.792008	0.00701785	645036	0.51765	0.15518	0.239118	66.5165	50.775
APH1A	FOS	0.244605	-0.0332223	638246	0.5122	0.222986	0.32578	30.1802	24.1582
C1orf54	FOS	0.0827678	0.0108249	649064	0.520882	0.00037705	0.00128857	10.6607	6.093
CIART	FOS	0.26233	0.175709	732496	0.587837	4.11719e-30	3.77613e-28	26.4264	8.71192
MRPS21	FOS	0.466638	-0.00247619	655054	0.525689	0.0255956	0.0514442	48.9489	36.3442
PRPF3	FOS	0.19008	0.0655833	679692	0.545462	1.58239e-08	1.41127e-07	21.9219	12.2394
RPRD2	FOS	0.147924	0.0400851	669790	0.537515	8.38361e-07	5.33623e-06	19.2192	10.7964
TARS2	FOS	0.0326486	-0.016717	621655	0.498886	0.816257	0.898202	4.65465	4.75681
ECM1	FOS	0.0112871	0.00996243	630462	0.505954	0.000120433	0.000467967	1.35135	0.160342
FALEC	FOS	0.0393075	0.0209265	642270	0.51543	5.43087e-05	0.000229662	5.25526	2.13789
ADAMTSL4	FOS	0.0187015	0.0126447	631520	0.506803	0.00184479	0.00519236	1.95195	0.587921
MCL1	FOS	0.914254	0.657767	923154	0.740843	2.52749e-105	2.62313e-102	67.7177	22.7151
ENSA	FOS	0.268759	-0.0716624	614060	0.492791	0.494464	0.611153	31.5315	29.3426
GOLPH3L	FOS	0.0653002	0.00257619	640210	0.513777	0.0180967	0.0380922	9.45946	6.36024
CTSS	FOS	0	0	623043	0.5	1	1	0	0
CTSK	FOS	0.016791	0.00268784	629238	0.504972	0.0842645	0.14676	2.4024	1.38963
ARNT	FOS	0.0468775	0.00946675	638148	0.512122	0.0101492	0.0232388	6.45646	3.90166
SETDB1	FOS	0.039665	0.0143427	639563	0.513258	0.00149644	0.00433116	5.55556	2.83271
CERS2	FOS	0.144167	0.0101764	650300	0.521874	0.00559871	0.0138001	18.018	12.7739
FAM63A	FOS	0.054746	0.00783875	633454	0.508355	0.112095	0.181187	7.05706	5.29129
PRUNE	FOS	0.0250772	-0.00658099	624032	0.500794	0.840594	0.921794	3.3033	3.09995
BNIPL	FOS	0.00944831	0.00783876	627655	0.503701	0.00580796	0.0142535	0.900901	0.160342
C1orf56	FOS	0.14848	0.0614924	677376	0.543603	8.10437e-10	9.08528e-09	17.7177	8.71192
CDC42SE1	FOS	0.106165	0.0124575	652319	0.523494	0.000680662	0.00217254	14.4144	9.0326
MLLT11	FOS	0.0574969	-0.0113825	635140	0.509708	0.0855964	0.148698	8.40841	6.093
GABPB2	FOS	0.0772686	0.0191131	642042	0.515247	0.00756197	0.0179181	9.15916	6.03955
SEMA6C	FOS	0.013006	0.00706749	631502	0.506788	0.00188657	0.00529932	1.95195	0.587921
TNFAIP8L2	FOS	0	-0.000464567	622710	0.499733	0.551357	0.658722	0	0.0534474
SCNM1	FOS	0.105129	-0.00995721	631917	0.507121	0.315743	0.431961	12.4625	10.5826
LYSMD1	FOS	0.0171068	0.000555501	628962	0.50475	0.144779	0.225044	2.85285	1.87066
VPS72	FOS	0.123021	0.0018322	644958	0.517587	0.0232985	0.0475692	16.8168	12.3998
PIP5K1A	FOS	0.0938689	0.0361325	657765	0.527865	3.27384e-06	1.83766e-05	11.8619	6.093
PSMD4	FOS	0.315401	-0.0297302	649564	0.521283	0.0464338	0.086979	38.1381	28.5943
RP11-126K1.2	FOS	0.0103003	0.00533755	628446	0.504336	0.0220715	0.0453032	1.35135	0.481026
ZNF687	FOS	0.0444782	0.0209123	643240	0.516209	7.93784e-05	0.000323335	5.85586	2.56547
PI4KB	FOS	0.129674	0.0429573	671114	0.538578	4.74041e-08	3.8531e-07	17.1171	8.76537
RP11-126K1.9	FOS	0.00215872	0.000593993	623912	0.500697	0.486154	0.602581	0.3003	0.160342
RFX5	FOS	0.0279082	-0.00508985	625994	0.502368	0.553034	0.660566	3.6036	3.09995
RP11-126K1.6	FOS	0.0161546	-0.01745	620361	0.497848	0.554928	0.662668	2.4024	2.77926
SELENBP1	FOS	0.244404	0.0937875	705486	0.566161	1.47001e-14	3.40582e-13	28.0781	13.5756
PSMB4	FOS	0.370321	0.00677266	651838	0.523109	0.0348374	0.0673952	39.9399	31.2667
POGZ	FOS	0.281877	0.0871627	697680	0.559897	1.79182e-10	2.24052e-09	31.8318	18.0652
CGN	FOS	0.0934849	-0.00674143	634025	0.508813	0.196387	0.291894	11.7117	9.56708
TUFT1	FOS	0.00779123	-0.00270802	623150	0.500086	0.97205	1	1.2012	1.17584
RP11-404E16.1	FOS	0.00154213	0.00154213	623978	0.500751	0.0938943	0.156074	0.15015	0
SNX27	FOS	0.103501	-0.0319734	623403	0.500289	0.970166	1	14.1141	13.148
RP11-98D18.1	FOS	0	0	623043	0.5	1	1	0	0
CELF3	FOS	0.00862029	0.00395629	628446	0.504336	0.0220715	0.0453032	1.35135	0.481026
RIIAD1	FOS	0.000748557	-0.00222047	621978	0.499145	0.470261	0.590528	0.15015	0.320684
RP11-98D18.15	FOS	0	0	623043	0.5	1	1	0	0
MRPL9	FOS	0.146386	-0.00601403	644296	0.517056	0.0380105	0.0728192	19.0691	14.3239
OAZ3	FOS	0.00500036	-0.00320801	623038	0.499996	0.998683	1	0.750751	0.748263
RP11-98D18.16	FOS	0.00123876	0.00123876	623978	0.500751	0.0938943	0.156074	0.15015	0
TDRKH	FOS	0.0086105	0.000560815	625751	0.502173	0.339046	0.457076	1.35135	0.908605
RP11-98D18.9	FOS	0.00739826	0.000705867	624639	0.501281	0.499014	0.616005	0.900901	0.641368
RP11-98D18.17	FOS	0.000731583	-0.00215609	623312	0.500215	0.781525	0.868193	0.15015	0.106895
C2CD4D	FOS	0.00643995	-0.000339631	625304	0.501814	0.309861	0.42464	0.900901	0.534474
THEM4	FOS	0.158631	0.04484	670044	0.537719	1.37027e-06	8.33962e-06	19.97	11.5981
S100A10	FOS	0.0671801	9.96201e-06	642658	0.515741	0.00413628	0.0105488	8.85886	5.39818
S100A11	FOS	0.00299803	0.00268179	624582	0.501235	0.111367	0.180831	0.3003	0.0534474
TCHH	FOS	0	0	623043	0.5	1	1	0	0
FLG-AS1	FOS	0.00235194	-0.00120168	623513	0.500377	0.789871	0.873749	0.45045	0.374131
HRNR	FOS	0.0073877	0.00511146	628250	0.504178	0.00483439	0.0120838	1.05105	0.213789
FLG	FOS	0	-0.00152223	622044	0.499198	0.301477	0.415257	0	0.160342
FLG2	FOS	0.00139964	0.00105548	623646	0.500484	0.445192	0.565617	0.15015	0.0534474
LOR	FOS	0	0	623043	0.5	1	1	0	0
S100A9	FOS	0.000987521	0.000987521	623978	0.500751	0.0938943	0.156074	0.15015	0
S100A6	FOS	0.436342	-0.0969205	603716	0.48449	0.182145	0.274072	43.994	40.139
S100A4	FOS	0.00545959	-0.0149462	614450	0.493104	0.015378	0.0336362	0.600601	1.97755
S100A2	FOS	0.00344339	-0.00263566	622178	0.499306	0.678126	0.782124	0.45045	0.587921
S100A16	FOS	0.268164	0.0226932	673349	0.540371	2.55121e-05	0.000117239	30.9309	20.0428
S100A13	FOS	0.620074	-0.125194	604030	0.484742	0.212131	0.312865	54.955	49.3319
S100A1	FOS	0.355247	-0.0884244	619382	0.497062	0.786346	0.871497	35.2853	31.4805
RP1-178F15.4	FOS	0.029274	0.00407645	634662	0.509324	0.00998163	0.0229083	4.05405	2.13789
CHTOP	FOS	0.240241	0.0467411	675314	0.541949	7.04904e-06	3.66626e-05	28.979	18.6531
SNAPIN	FOS	0.308287	-0.0166742	655066	0.525699	0.0150794	0.0331495	37.5375	27.4719
ILF2	FOS	0.406889	0.0503312	686082	0.55059	5.09679e-06	2.74415e-05	46.3964	30.8926
NPR1	FOS	0	0	623043	0.5	1	1	0	0
INTS3	FOS	0.124236	0.0530686	672479	0.539673	4.43078e-09	4.34463e-08	16.0661	7.74987
SLC27A3	FOS	0.0175606	0.0130572	636827	0.511062	1.77853e-06	1.05286e-05	2.7027	0.481026
GATAD2B	FOS	0.0932179	0.00441742	640752	0.514212	0.0345952	0.0669725	12.3123	8.92571
DENND4B	FOS	0.0358175	0.00423605	628686	0.504528	0.285743	0.400154	4.35435	3.42063
CRTC2	FOS	0.0343622	0.0209333	642236	0.515403	7.07553e-06	3.67842e-05	4.65465	1.54997
SLC39A1	FOS	0.243136	0.0681357	682407	0.54764	1.86774e-07	1.34367e-06	27.9279	17.4773
RP11-422P24.12	FOS	0.0219321	0.0153402	634862	0.509485	0.000207732	0.000759692	2.7027	0.80171
RP11-422P24.10	FOS	0.00149598	0.000244412	624246	0.500965	0.28109	0.39431	0.3003	0.106895
CREB3L4	FOS	0.039172	0.00711835	634521	0.509211	0.030736	0.0603488	5.10511	3.20684
JTB	FOS	0.373262	-0.157768	576038	0.462278	0.00112694	0.00338287	40.5405	40.62
RP11-422P24.11	FOS	0.00113971	-0.00119448	622646	0.499682	0.750828	0.84768	0.15015	0.213789
RAB13	FOS	0.123184	-0.020047	641516	0.514825	0.0454658	0.0856335	15.015	11.2239
RPS27	FOS	2.362	-0.0483766	604522	0.485137	0.253846	0.36275	96.8468	91.2346
TPM3	FOS	0.181758	-0.0536187	624994	0.501566	0.866688	0.945674	23.2733	20.5772
C1orf43	FOS	0.272886	-0.154381	572192	0.459191	0.000219233	0.000796583	32.5826	35.1149
UBAP2L	FOS	0.112745	0.0492872	671296	0.538723	1.66519e-09	1.77013e-08	14.8649	6.73437
HAX1	FOS	0.32387	-0.0637	618272	0.496172	0.726076	0.82493	36.1862	32.2822
ATP8B2	FOS	0.0179727	0.00041994	629142	0.504895	0.104075	0.171363	2.55255	1.54997
RP11-350G8.5	FOS	0.0174612	0.00651542	629696	0.505339	0.0484597	0.0902254	2.25225	1.17584
IL6R	FOS	0.040466	0.021226	643076	0.516076	2.93376e-05	0.000133082	5.40541	2.13789
SHE	FOS	0.00215872	0.00151348	624250	0.500969	0.279493	0.39431	0.3003	0.106895
UBE2Q1	FOS	0.149695	-0.039368	620496	0.497956	0.811554	0.893675	17.7177	17.0497
CHRNB2	FOS	0.00661403	0.00538177	627986	0.503967	0.00171771	0.00488133	0.900901	0.106895
ADAR	FOS	0.302877	0.123986	719739	0.5776	3.00089e-16	8.51434e-15	34.8348	17.8514
KCNN3	FOS	0.0303447	0.0233335	643530	0.516441	7.57324e-09	7.10789e-08	4.05405	0.748263
PMVK	FOS	0.37014	-0.0664814	625941	0.502326	0.8357	0.917001	40.8408	34.5804
RP11-307C12.13	FOS	0.103455	0.0713332	679871	0.545605	1.38039e-17	4.56711e-16	12.7628	3.52753
PBXIP1	FOS	1.1345	0.27486	744816	0.597725	1.60163e-14	3.67905e-13	83.6336	57.2956
PYGO2	FOS	0.05214	0.0026064	636736	0.510988	0.0342434	0.0663633	7.35736	4.9706
RP11-307C12.12	FOS	0.0563426	0.0118832	646332	0.51869	0.000155392	0.000587683	7.95796	4.00855
SHC1	FOS	0.0658797	0.0225276	651379	0.52274	1.62751e-05	7.80659e-05	9.30931	4.54303
CKS1B	FOS	0.0592774	-0.0231224	624751	0.501371	0.819437	0.901349	8.10811	7.48263
FLAD1	FOS	0.115149	0.0239878	656866	0.527144	8.9147e-05	0.000358387	14.8649	8.92571
LENEP	FOS	0.00654232	0.00398385	627322	0.503434	0.015166	0.0332954	0.900901	0.213789
ZBTB7B	FOS	0.0264406	-0.00879023	622317	0.499417	0.892463	0.964987	3.75375	3.79476
DCST2	FOS	0.000721463	0.000721463	623978	0.500751	0.0938943	0.156074	0.15015	0
DCST1	FOS	0.00202537	0.00079279	623913	0.500698	0.485652	0.602581	0.3003	0.160342
RP11-307C12.11	FOS	0.000972992	-0.000996022	622312	0.499413	0.592756	0.699787	0.15015	0.267237
ADAM15	FOS	0.0607446	0.0176475	645313	0.517872	0.000624124	0.00200834	8.40841	4.70337
EFNA4	FOS	0.0506467	0.0246825	643048	0.516054	0.000141947	0.000541769	6.00601	2.77926
EFNA3	FOS	0.0584891	0.0136946	639346	0.513084	0.0090691	0.0210368	7.20721	4.48958
EFNA1	FOS	0.0430445	0.0165569	637705	0.511766	0.00376695	0.00970607	5.10511	2.72582
SLC50A1	FOS	0.0488472	0.0272602	644764	0.517431	1.4155e-05	6.86988e-05	5.85586	2.35168
DPM3	FOS	0.404481	-0.0309059	642962	0.515985	0.159518	0.244417	45.1952	35.3287
KRTCAP2	FOS	0.177996	0.00576287	657223	0.52743	0.00153573	0.00443252	22.973	15.767
TRIM46	FOS	0.00340841	0.00118509	624514	0.50118	0.318939	0.434275	0.45045	0.213789
MUC1	FOS	0.0288779	0.0270498	645100	0.517701	1.59737e-13	3.17205e-12	3.75375	0.213789
RP11-263K19.4	FOS	0.0262569	0.0102467	632034	0.507215	0.020175	0.0418285	3.003	1.54997
THBS3	FOS	0.00452788	-0.00232616	622117	0.499257	0.694947	0.795223	0.600601	0.748263
GBA	FOS	0.0799467	0.0204645	651810	0.523086	9.93065e-05	0.000395681	11.1111	6.14645
FAM189B	FOS	0.067262	0.0368804	658598	0.528534	3.98546e-09	3.94327e-08	9.15916	3.31374
SCAMP3	FOS	0.116037	0.0157565	653107	0.524127	0.000975148	0.00297191	15.9159	10.4222
CLK2	FOS	0.0476676	0.0234093	647106	0.519311	4.20838e-06	2.30963e-05	6.45646	2.56547
HCN3	FOS	0.0114316	0.00743182	629721	0.505359	0.0046639	0.0117171	1.5015	0.427579
FDPS	FOS	0.405512	0.057834	685276	0.549942	5.30639e-06	2.84571e-05	44.4444	29.9305
RUSC1-AS1	FOS	0.0333435	0.0157702	638008	0.512009	0.000757655	0.00238799	4.35435	1.9241
RUSC1	FOS	0.0928391	0.0318157	655874	0.526348	9.36142e-06	4.70913e-05	11.5616	6.03955
ASH1L	FOS	0.402379	0.0896191	702901	0.564087	2.63988e-09	2.71123e-08	44.1441	27.4185
ASH1L-AS1	FOS	0.0216355	0.0127196	638211	0.512173	8.96591e-06	4.53447e-05	3.3033	0.855158
MSTO1	FOS	0.016273	-0.00140394	626872	0.503073	0.322538	0.437814	2.4024	1.76376
YY1AP1	FOS	0.0847478	-0.0186007	632907	0.507916	0.239211	0.34398	11.4114	9.24639
DAP3	FOS	0.0770797	0.0107023	644736	0.517409	0.00303313	0.00811317	10.0601	6.30679
GON4L	FOS	0.324082	0.155908	746324	0.598935	1.48711e-25	9.90687e-24	37.6877	16.6221
SYT11	FOS	0.81629	0.157205	715032	0.573822	1.97999e-09	2.08231e-08	70.5706	45.9113
RIT1	FOS	0.138366	0.0205074	661410	0.53079	5.1553e-05	0.00021942	18.3183	11.0636
KIAA0907	FOS	0.181865	0.0820266	686571	0.550982	2.03504e-11	2.97914e-10	20.8709	10.155
ARHGEF2	FOS	0.111759	0.0537192	668909	0.536808	3.11544e-09	3.15853e-08	13.8138	6.25334
RP11-336K24.12	FOS	0.000878937	-0.0011962	622311	0.499413	0.59225	0.699787	0.15015	0.267237
SSR2	FOS	0.422023	-0.0116853	651200	0.522596	0.0481847	0.0897935	47.1471	35.8097
UBQLN4	FOS	0.0399318	0.0155994	639196	0.512963	0.001014	0.00307712	5.10511	2.45858
LAMTOR2	FOS	0.263254	-0.0913705	606822	0.486983	0.217687	0.318937	31.5315	29.4495
MEX3A	FOS	0.0106817	0.0059257	627799	0.503817	0.0558323	0.102443	1.35135	0.587921
LMNA	FOS	0.312836	0.164173	746232	0.59886	2.89904e-27	2.18191e-25	35.7357	14.698
SEMA4A	FOS	0.059316	0.0348835	650794	0.52227	2.02519e-07	1.44534e-06	7.05706	2.56547
SLC25A44	FOS	0.0507114	0.00959584	639682	0.513353	0.00647836	0.0156348	7.05706	4.22234
PMF1	FOS	0.282716	-0.0114684	652149	0.523358	0.0221501	0.0454314	33.4835	24.9599
BGLAP	FOS	0.00211138	-0.00192662	622912	0.499895	0.934027	1	0.3003	0.320684
PAQR6	FOS	0.2587	-0.0714631	605356	0.485806	0.168493	0.256485	27.7778	28.0064
SMG5	FOS	0.050043	0.00527199	636251	0.5106	0.028199	0.0557393	6.45646	4.22234
TMEM79	FOS	0.0184403	0.010907	632382	0.507495	0.00178203	0.00503941	2.25225	0.748263
GLMP	FOS	0.119335	0.0232035	656600	0.52693	0.000104	0.000412879	14.8649	8.97916
CCT3	FOS	0.726044	0.189918	742930	0.596211	2.29835e-15	5.80297e-14	66.967	42.8113
TSACC	FOS	0.00237428	0.00237428	624914	0.501502	0.0177786	0.0374708	0.3003	0
RHBG	FOS	0.0038907	-0.000288635	623182	0.500112	0.940026	1	0.45045	0.427579
RP11-139I14.2	FOS	0.00490196	0.0041823	626120	0.502469	0.0242905	0.0492579	0.600601	0.106895
C1orf61	FOS	2.28141	-0.238827	498088	0.399722	1.38051e-14	3.20263e-13	96.3964	92.1967
RP11-98G7.1	FOS	0.0245219	0.0140391	635945	0.510354	0.000509141	0.00167608	3.3033	1.22929
MEF2D	FOS	0.125658	0.0643652	683863	0.548809	2.10741e-14	4.79307e-13	16.2162	6.093
RP11-284F21.8	FOS	0.00755053	0.00181002	625316	0.501824	0.3073	0.421834	0.900901	0.534474
APOA1BP	FOS	0.174545	-0.00610185	642501	0.515615	0.0733785	0.129748	21.3213	16.7825
GPATCH4	FOS	0.0209248	-0.00723409	625985	0.502361	0.523102	0.641842	3.15315	2.61892
AL365181.2	FOS	0.0176282	0.00825437	632856	0.507875	0.00277563	0.00749353	2.55255	0.962052
RP11-284F21.11	FOS	0	0	623043	0.5	1	1	0	0
HAPLN2	FOS	0	0	623043	0.5	1	1	0	0
RP11-284F21.9	FOS	0	-0.000760962	622377	0.499466	0.399069	0.519799	0	0.106895
BCAN	FOS	0.00460886	-0.00414274	621113	0.498451	0.448831	0.567813	0.600601	0.908605
NES	FOS	0.0956973	0.051993	671122	0.538584	1.81959e-13	3.59165e-12	11.5616	3.63442
RP11-66D17.3	FOS	0.00103194	-0.000505031	622646	0.499682	0.750828	0.84768	0.15015	0.213789
CRABP2	FOS	0.00450408	0.000595883	623517	0.50038	0.788123	0.872704	0.45045	0.374131
ISG20L2	FOS	0.140191	0.0449692	670289	0.537916	1.93915e-07	1.392e-06	17.8679	9.56708
RRNAD1	FOS	0.116223	0.00440473	644063	0.516869	0.0215104	0.0442437	14.8649	10.9033
MRPL24	FOS	0.0937661	0.000368741	642415	0.515546	0.0214989	0.0442338	12.6126	8.97916
HDGF	FOS	0.292598	0.00243033	659108	0.528943	0.00466896	0.0117273	34.2342	24.9065
PRCC	FOS	0.113129	0.0282966	656592	0.526924	7.04696e-05	0.000290412	14.2643	8.44468
SH2D2A	FOS	0	-0.00664257	620379	0.497862	0.0911199	0.155351	0	0.427579
NTRK1	FOS	0.000736903	0.000231128	623645	0.500483	0.445948	0.565617	0.15015	0.0534474
INSRR	FOS	0.00212492	0.00212492	624914	0.501502	0.0177786	0.0374708	0.3003	0
PEAR1	FOS	0	-0.00135947	622044	0.499198	0.301477	0.415257	0	0.160342
LRRC71	FOS	0	0	623043	0.5	1	1	0	0
ARHGEF11	FOS	0.0751303	0.0199668	642802	0.515856	0.00510436	0.0126879	9.15916	5.87921
ETV3	FOS	0.0188834	0.00335469	629158	0.504907	0.10317	0.170158	2.55255	1.54997
KIRREL	FOS	0.0445182	0.0194739	641451	0.514773	0.000603509	0.00194964	6.00601	2.99305
CD1D	FOS	0.00779826	0.00580169	628850	0.50466	0.00382567	0.00983936	1.2012	0.267237
MNDA	FOS	0.693526	0.14824	714382	0.5733	1.02032e-09	1.12842e-08	60.961	41.6889
PYHIN1	FOS	0.00308994	0.00212823	625182	0.501716	0.0864487	0.14916	0.45045	0.106895
IFI16	FOS	0.160947	-0.00760862	643432	0.516363	0.0548828	0.100879	20.4204	15.767
AIM2	FOS	0	-0.00245001	622377	0.499466	0.399069	0.519799	0	0.106895
CADM3	FOS	0.191945	0.00596073	654182	0.524989	0.00525965	0.0130361	24.3243	17.3704
CADM3-AS1	FOS	0.00892338	0.00578546	627264	0.503387	0.0427503	0.0811976	1.05105	0.374131
ACKR1	FOS	0.0409594	0.00910526	634246	0.508991	0.0359051	0.0693383	5.10511	3.26029
DUSP23	FOS	0.240125	-0.0935144	600798	0.482148	0.085228	0.148111	28.0781	28.5943
SLAMF8	FOS	0	-0.00119644	622377	0.499466	0.399069	0.519799	0	0.106895
C1orf204	FOS	0.00592095	-0.0109244	618260	0.496162	0.155978	0.240104	0.900901	1.65687
VSIG8	FOS	0.0122231	0.00365661	627288	0.503406	0.15566	0.239707	1.65165	0.962052
RP11-190A12.8	FOS	0.00174483	-0.00204931	622576	0.499625	0.780212	0.868193	0.3003	0.374131
CFAP45	FOS	0	-0.00237794	622044	0.499198	0.301477	0.415257	0	0.160342
TAGLN2	FOS	0.279889	-0.0262728	639946	0.513565	0.186409	0.279105	32.4324	25.922
IGSF9	FOS	0.00951696	-0.00423954	623663	0.500498	0.852231	0.931794	1.5015	1.38963
PIGM	FOS	0.261399	0.121143	711066	0.57064	8.75726e-16	2.31171e-14	28.979	14.4842
KCNJ10	FOS	0.524054	0.130102	720513	0.578221	6.82351e-12	1.0851e-10	53.4535	32.977
KCNJ9	FOS	0.0062587	-0.000466366	623384	0.500274	0.885283	0.962501	0.750751	0.694816
IGSF8	FOS	0.568341	0.19655	753764	0.604906	2.52031e-20	1.1295e-18	55.7057	31.4805
ATP1A2	FOS	0.598565	0.480317	855844	0.686826	5.50719e-102	5.17125e-99	46.0961	7.91021
ATP1A4	FOS	0.00189655	0.00189655	623978	0.500751	0.0938943	0.156074	0.15015	0
CASQ1	FOS	0.0176971	0.00773466	633745	0.508588	0.001292	0.00382193	2.7027	0.962052
RP11-536C5.7	FOS	0.00402979	0.00233945	624520	0.501186	0.31664	0.432878	0.45045	0.213789
PEA15	FOS	0.688901	-0.422557	451442	0.362288	4.55887e-27	3.3669e-25	62.7628	67.8781
DCAF8	FOS	0.212453	0.0591279	688406	0.552454	1.12013e-09	1.22778e-08	26.2763	14.2704
RP11-574F21.3	FOS	0	-0.00296838	621045	0.498397	0.143605	0.223429	0	0.320684
RP11-574F21.2	FOS	0	-0.00102474	622710	0.499733	0.551357	0.658722	0	0.0534474
PEX19	FOS	0.182386	0.0228048	660264	0.52987	0.00049251	0.0016265	22.5225	15.3394
COPA	FOS	0.231052	0.0729899	692640	0.555853	1.95313e-10	2.42835e-09	27.3273	15.0187
NCSTN	FOS	0.241604	0.076044	695121	0.557844	1.92091e-10	2.38981e-09	29.7297	16.4083
NHLH1	FOS	0.0015046	-0.00148473	621982	0.499149	0.472347	0.591116	0.15015	0.320684
VANGL2	FOS	0.0458563	0.0211457	642808	0.515862	6.39999e-05	0.000266135	5.55556	2.35168
CD84	FOS	0.0011623	0.0011623	623978	0.500751	0.0938943	0.156074	0.15015	0
F11R	FOS	0.0123369	0.00498384	627460	0.503544	0.083031	0.14488	1.35135	0.641368
TSTD1	FOS	0.231409	0.0311459	678776	0.544727	5.64218e-07	3.71244e-06	27.1772	16.248
USF1	FOS	0.00614162	-0.00181389	623891	0.500681	0.755527	0.851572	1.05105	0.908605
ARHGAP30	FOS	0	-0.000469096	622710	0.499733	0.551357	0.658722	0	0.0534474
KLHDC9	FOS	0.168117	0.0281996	662155	0.531388	0.000123729	0.000479013	20.7207	13.4687
PFDN2	FOS	0.272029	-0.0576834	623100	0.500045	0.996589	1	32.8829	28.434
NIT1	FOS	0.127842	0.0229969	658362	0.528344	0.000102204	0.000406324	16.5165	10.1015
DEDD	FOS	0.0202719	-0.00173547	626697	0.502932	0.380663	0.506802	2.7027	2.08445
UFC1	FOS	0.477785	-0.0343499	637013	0.511211	0.338956	0.457069	50.1502	39.7648
USP21	FOS	0.0196286	0.00530449	633804	0.508636	0.00454	0.0114569	3.15315	1.38963
PPOX	FOS	0.066806	0.0249812	651470	0.522813	9.64336e-06	4.83001e-05	9.00901	4.27579
B4GALT3	FOS	0.0426956	-9.89925e-05	631077	0.506447	0.162619	0.248427	5.40541	4.00855
ADAMTS4	FOS	0.00472969	0.00398575	626119	0.502469	0.0243367	0.0493213	0.600601	0.106895
NDUFS2	FOS	0.315889	0.0746778	690002	0.553735	8.80175e-08	6.81971e-07	35.4354	22.6082
FCER1G	FOS	0.00158306	0.00158306	624914	0.501502	0.0177786	0.0374708	0.3003	0
TOMM40L	FOS	0.015981	0.00566708	629442	0.505135	0.0478437	0.0892639	2.1021	1.06895
NR1I3	FOS	0.00532393	0.00487953	627386	0.503485	0.00147568	0.00428242	0.750751	0.0534474
PCP4L1	FOS	0.0108724	-0.000757376	625089	0.501642	0.486246	0.602657	1.35135	1.0155
MPZ	FOS	0.00226184	-0.00188246	622248	0.499362	0.652031	0.755607	0.3003	0.427579
SDHC	FOS	0.423673	-0.0178947	644514	0.517231	0.133339	0.210127	46.5465	36.7183
CFAP126	FOS	0.00234797	-0.00207758	623508	0.500373	0.792057	0.874794	0.45045	0.374131
FCGR2A	FOS	0.00208943	0.000366324	624580	0.501233	0.111833	0.180831	0.3003	0.0534474
HSPA6	FOS	0.22846	0.158257	673124	0.540191	1.91016e-12	3.28677e-11	12.7628	4.75681
FCGR3A	FOS	0	0	623043	0.5	1	1	0	0
FCGR2B	FOS	0	0	623043	0.5	1	1	0	0
FCRLB	FOS	0.0175799	0.00448516	630584	0.506051	0.0272757	0.0540443	2.4024	1.17584
DUSP12	FOS	0.0629249	-0.0049749	633570	0.508448	0.149284	0.230913	8.70871	6.73437
RP11-474I16.8	FOS	0.027313	0.0239855	642481	0.515599	1.0556e-09	1.16222e-08	3.6036	0.481026
ATF6	FOS	0.235067	0.0589905	678212	0.544273	8.99843e-07	5.69448e-06	27.027	16.8359
OLFML2B	FOS	0.00076439	-0.00863973	617644	0.495667	0.0299377	0.0588634	0.15015	1.0155
NOS1AP	FOS	0.129086	0.0519305	665824	0.534332	4.20504e-07	2.84359e-06	15.3153	8.124
C1orf226	FOS	0.0497612	0.0254795	646861	0.519114	8.17561e-06	4.16899e-05	6.60661	2.72582
UHMK1	FOS	0.0784931	-0.00465774	637149	0.51132	0.0810669	0.141779	11.1111	8.33779
RP11-359K18.3	FOS	0.0022662	0.00185518	624581	0.501234	0.1116	0.180831	0.3003	0.0534474
UAP1	FOS	0.0808159	0.0136529	648201	0.52019	0.000911875	0.00279864	11.1111	6.73437
DDR2	FOS	0.144539	0.0839572	689301	0.553173	4.26453e-16	1.18107e-14	17.2673	6.36024
HSD17B7	FOS	0.134392	0.0751383	690453	0.554097	2.40922e-17	7.74999e-16	16.967	5.82576
RGS4	FOS	0.0968684	0.027689	656208	0.526615	1.61046e-05	7.7361e-05	12.3123	6.62747
RGS5	FOS	0.0135795	0.00186758	628392	0.504293	0.112596	0.181871	2.1021	1.22929
RGS5	FOS	0.0111441	-0.00190972	623024	0.499985	0.995678	1	1.5015	1.49653
NUF2	FOS	0.016455	0.0061171	629104	0.504864	0.0646359	0.11607	2.1021	1.12239
PBX1	FOS	0.244059	0.114997	708532	0.568606	6.88102e-16	1.84608e-14	27.4775	13.0946
RP11-506O24.1	FOS	0.000919773	0.000228157	623312	0.500215	0.781525	0.868193	0.15015	0.106895
RXRG	FOS	0.0589014	0.000308898	638581	0.512469	0.0155764	0.0339845	7.50751	4.81026
RP11-280O1.2	FOS	0	0	623043	0.5	1	1	0	0
RP11-306I1.2	FOS	0.0119414	0.00440648	625547	0.502009	0.347553	0.467841	1.2012	0.80171
MGST3	FOS	0.83996	0.0541245	659364	0.529148	0.0207962	0.0429494	71.7718	56.0128
ALDH9A1	FOS	1.41345	0.31201	750402	0.602208	2.32847e-15	5.86882e-14	90.5405	66.9161
TMCO1	FOS	1.12972	0.219466	715550	0.574238	5.98467e-09	5.72039e-08	83.9339	59.1662
RP11-466F5.8	FOS	0.00721346	-0.000887596	623320	0.500222	0.915537	0.986151	0.900901	0.855158
UCK2	FOS	0.0252944	0.00554961	630810	0.506233	0.0691397	0.123248	3.3033	2.031
RP11-525G13.2	FOS	0.00127733	0.00127733	623978	0.500751	0.0938943	0.156074	0.15015	0
FAM78B	FOS	0.0143327	0.00673009	630835	0.506253	0.00593638	0.0145073	1.95195	0.694816
RP11-375H19.2	FOS	0	0	623043	0.5	1	1	0	0
RP11-479J7.2	FOS	0	0	623043	0.5	1	1	0	0
POGK	FOS	0.0902274	-0.000100117	642898	0.515933	0.0160105	0.0348237	12.1622	8.49813
TADA1	FOS	0.0235181	-0.00740652	624494	0.501164	0.770567	0.86585	3.45345	3.15339
ILDR2	FOS	0.534625	0.0492412	678986	0.544895	0.000126566	0.00048831	54.6547	37.9476
MAEL	FOS	0.164702	-0.0478921	619206	0.49692	0.730087	0.829153	19.6697	18.8135
GPA33	FOS	0.00381746	0.000890515	624780	0.501394	0.324328	0.439458	0.600601	0.320684
DUSP27	FOS	0.0627056	0.0162739	639378	0.513109	0.0109981	0.0250111	7.50751	4.81026
RP11-277B15.3	FOS	0.00313295	0.00225509	625182	0.501717	0.0863017	0.14916	0.45045	0.106895
POU2F1	FOS	0.326884	0.132586	726710	0.583194	7.32147e-18	2.48062e-16	36.7868	18.5997
CD247	FOS	0	0	623043	0.5	1	1	0	0
CREG1	FOS	0.133552	0.00820711	647252	0.519428	0.012104	0.0271658	16.967	12.2929
RCSD1	FOS	0.00303261	0.00303261	625850	0.502252	0.00368762	0.00953029	0.45045	0
MPZL1	FOS	0.0694267	0.0235237	649396	0.521149	7.15387e-05	0.000294504	9.15916	4.75681
MPC2	FOS	0.346459	-0.108125	597210	0.479269	0.0683438	0.121983	40.3904	37.1994
DCAF6	FOS	0.0880756	0.016802	646891	0.519138	0.00220703	0.00609531	11.4114	7.26884
GPR161	FOS	0.025019	0.0176728	639866	0.513501	6.02106e-07	3.93926e-06	3.45345	0.748263
TIPRL	FOS	0.19256	-0.0132549	642632	0.51572	0.0878469	0.150841	24.3243	19.2945
SFT2D2	FOS	0.0927114	0.044101	668348	0.536358	2.11773e-10	2.60834e-09	12.4625	4.91716
TBX19	FOS	0.00208286	-0.00206656	622578	0.499627	0.78113	0.868193	0.3003	0.374131
ATP1B1	FOS	0.0828669	0.0261645	658400	0.528375	3.22335e-07	2.22242e-06	10.8108	4.91716
NME7	FOS	0.0887552	-0.00217548	640189	0.51376	0.0389571	0.0744952	12.012	8.76537
BLZF1	FOS	0.0826345	-0.00303989	641336	0.514681	0.0242233	0.0491672	11.7117	8.23089
CCDC181	FOS	0.0827284	0.0174316	654742	0.525439	2.36177e-05	0.0001094	11.7117	6.25334
SLC19A2	FOS	0.0228888	0.0125561	634728	0.509377	0.000982838	0.00299176	3.003	1.12239
RP1-206D15.6	FOS	0.00442244	0.00185268	625382	0.501877	0.225566	0.328795	0.750751	0.374131
F5	FOS	0	0	623043	0.5	1	1	0	0
C1orf112	FOS	0.0176545	0.00824318	632453	0.507552	0.00722681	0.0172087	2.7027	1.17584
SELL	FOS	0.0199402	0.011504	633542	0.508426	0.00184333	0.00519043	2.7027	1.0155
METTL18	FOS	0.0540544	-0.000335819	637823	0.511861	0.0240931	0.0489332	7.65766	5.0775
SCYL3	FOS	0.0796365	0.0459018	662950	0.532025	1.95896e-10	2.43407e-09	10.0601	3.52753
KIFAP3	FOS	0.269183	0.0941242	707579	0.567841	2.33149e-13	4.51618e-12	32.2823	16.8359
GORAB	FOS	0.035354	0.0248373	645879	0.518326	1.36281e-08	1.23046e-07	4.8048	1.12239
PRRX1	FOS	0.00184256	0.00184256	624914	0.501502	0.0177786	0.0374708	0.3003	0
FMO3	FOS	0	-0.00128462	622377	0.499466	0.399069	0.519799	0	0.106895
FMO2	FOS	0.00108574	0.00108574	623978	0.500751	0.0938943	0.156074	0.15015	0
FMO4	FOS	0.0117321	-0.000631701	624118	0.500862	0.728097	0.826988	1.35135	1.17584
PRRC2C	FOS	0.615275	0.0995177	701401	0.562883	1.24968e-07	9.37333e-07	58.8589	40.0855
VAMP4	FOS	0.0631216	-0.00510103	636237	0.510588	0.0749426	0.132182	9.30931	6.84126
METTL13	FOS	0.0404458	-0.000520059	636514	0.510811	0.0240783	0.0489132	6.45646	4.11545
DNM3	FOS	0.015385	-0.00127539	628525	0.504399	0.135383	0.212956	2.4024	1.49653
DNM3OS	FOS	0.00196576	0.000547977	624246	0.500965	0.28109	0.39431	0.3003	0.106895
PIGC	FOS	0.103911	-0.00309951	636248	0.510598	0.139116	0.218201	13.2132	10.636
SUCO	FOS	0.362296	0.061936	687632	0.551834	8.67284e-07	5.50965e-06	39.7898	26.2427
TNFSF4	FOS	0.00835386	0.00257022	629360	0.505069	0.00917286	0.0212376	1.5015	0.481026
RP11-296O14.3	FOS	0.0210995	-0.00071432	624460	0.501137	0.748046	0.847645	2.7027	2.45858
PRDX6	FOS	1.36764	-0.065621	579740	0.465248	0.00738357	0.0175502	87.5375	76.5901
SLC9C2	FOS	0.00846614	0.0046038	626920	0.503111	0.0721744	0.128113	1.05105	0.427579
ANKRD45	FOS	0.0194889	0.00902835	630348	0.505862	0.034736	0.0672187	2.4024	1.22929
KLHL20	FOS	0.108482	0.0337758	662538	0.531695	1.37941e-06	8.39262e-06	14.2643	7.53608
CENPL	FOS	0.0335153	0.0250577	640746	0.514207	8.06281e-07	5.14866e-06	3.75375	0.908605
DARS2	FOS	0.0166314	0.00100851	627574	0.503636	0.232157	0.335311	2.4024	1.65687
GAS5-AS1	FOS	0.000736903	-0.000291004	623312	0.500215	0.781525	0.868193	0.15015	0.106895
ZBTB37	FOS	0.0601294	0.0133022	637938	0.511954	0.0270859	0.0537331	7.95796	5.45163
RC3H1	FOS	0.137766	0.0301148	660146	0.529775	7.93456e-05	0.000323268	17.5676	11.0102
RP11-160H22.3	FOS	0.00816616	0.0078127	628325	0.504239	0.000342565	0.00118756	0.900901	0.0534474
RP11-160H22.5	FOS	0	-0.000798439	622377	0.499466	0.399069	0.519799	0	0.106895
RABGAP1L	FOS	0.0886587	0.0133984	647162	0.519356	0.0024354	0.00665885	11.8619	7.64297
GPR52	FOS	0	0	623043	0.5	1	1	0	0
RP1-102G20.5	FOS	0	-0.000600937	622377	0.499466	0.399069	0.519799	0	0.106895
CACYBP	FOS	0.310596	0.0229133	668522	0.536498	0.000383076	0.00130735	35.7357	24.853
MRPS14	FOS	0.161765	-0.0180624	643552	0.516458	0.0537094	0.0988608	20.5706	15.767
KIAA0040	FOS	0.0162969	-0.0254649	609338	0.489002	0.00988933	0.0227149	2.1021	4.27579
TNR	FOS	0.00312891	-0.0062014	620502	0.497961	0.294756	0.411344	0.45045	0.855158
RP11-318C24.2	FOS	0	-0.00161705	622044	0.499198	0.301477	0.415257	0	0.160342
RFWD2	FOS	0.0681364	-0.00199732	638572	0.512462	0.0329509	0.0641738	9.30931	6.46713
RP11-492I21.1	FOS	0	-0.00111137	622377	0.499466	0.399069	0.519799	0	0.106895
PAPPA2	FOS	0.270476	0.0604251	683298	0.548355	2.61609e-07	1.82867e-06	30.1802	18.6531
ASTN1	FOS	0.00342741	0.00122431	625114	0.501662	0.215532	0.316649	0.600601	0.267237
BRINP2	FOS	0	-0.0014539	622044	0.499198	0.301477	0.415257	0	0.160342
SEC16B	FOS	0.00957985	0.00396915	628381	0.504284	0.0406281	0.0774877	1.5015	0.641368
RASAL2-AS1	FOS	0.00165597	-0.00582851	621240	0.498553	0.369283	0.493889	0.3003	0.587921
RASAL2	FOS	0.177718	0.103919	705933	0.56652	1.4409e-21	7.1211e-20	20.7207	7.05505
RP4-593C16.4	FOS	0.00169858	0.00051022	624246	0.500965	0.28109	0.39431	0.3003	0.106895
C1orf220	FOS	0.00631275	-0.000136869	623389	0.500278	0.88361	0.961107	0.750751	0.694816
RP5-1098D14.1	FOS	0.00211772	-0.000535359	623247	0.500164	0.890264	0.964613	0.3003	0.267237
RP11-428K3.1	FOS	0.00208933	-0.00243227	623246	0.500163	0.8908	0.964613	0.3003	0.267237
RALGPS2	FOS	0.16537	0.0681522	690072	0.553792	7.07545e-13	1.29186e-11	21.021	9.51363
ANGPTL1	FOS	0.256755	0.122371	712328	0.571652	1.54833e-16	4.57743e-15	28.6787	13.8963
FAM20B	FOS	0.0616482	0.0268472	650882	0.522342	4.43238e-06	2.41576e-05	8.25826	3.68787
TOR3A	FOS	0.101323	0.0278489	656086	0.526518	3.28287e-05	0.000146791	12.9129	7.26884
ABL2	FOS	0.0793748	0.0385876	659775	0.529478	1.3486e-08	1.21987e-07	10.0601	4.00855
SOAT1	FOS	0.0526414	0.0191172	646256	0.518629	5.46947e-05	0.000231146	7.20721	3.36718
AXDND1	FOS	0.00270325	0.0022923	624581	0.501234	0.1116	0.180831	0.3003	0.0534474
TOR1AIP2	FOS	0.282601	0.0741653	697508	0.559759	6.07944e-10	6.94557e-09	33.7838	19.6152
RP11-533E19.7	FOS	0.0210376	0.0116632	633498	0.50839	0.00192656	0.00539476	2.7027	1.0155
TOR1AIP1	FOS	0.234713	0.044453	679302	0.545149	1.3093e-06	8.00313e-06	29.4294	18.4393
RP11-533E19.5	FOS	0.0180578	0.000916266	625278	0.501794	0.581946	0.689793	2.4024	2.031
CEP350	FOS	0.2217	0.0557494	673193	0.540246	7.09502e-06	3.68758e-05	25.6757	16.9428
QSOX1	FOS	0.563206	0.403446	862264	0.691978	1.3338e-83	6.74387e-81	53.4535	14.9118
LHX4	FOS	0.0119584	0.00271179	627045	0.503212	0.157662	0.242204	1.5015	0.855158
ACBD6	FOS	0.186449	0.0211559	661886	0.531172	0.000279809	0.000989518	22.973	15.2325
XPR1	FOS	0.0518828	-0.00303264	632088	0.507259	0.166101	0.253079	6.90691	5.29129
KIAA1614	FOS	0.0274815	0.0021328	638772	0.512623	0.000291941	0.00102763	4.35435	1.76376
RP11-46A10.5	FOS	0.00286458	0.00215397	625182	0.501717	0.0863017	0.14916	0.45045	0.106895
KIAA1614-AS1	FOS	0	-0.000253259	622710	0.499733	0.551357	0.658722	0	0.0534474
STX6	FOS	0.0390811	0.0172117	639751	0.513408	0.00102807	0.00311502	5.40541	2.67237
MR1	FOS	0.0339487	0.0179063	638974	0.512785	0.000243625	0.000874417	4.35435	1.76376
IER5	FOS	0.198777	0.138447	724864	0.581713	2.53925e-31	2.48646e-29	22.973	6.46713
CACNA1E	FOS	0.00491818	0.00491818	626785	0.503003	0.00079729	0.0024786	0.600601	0
GLUL	FOS	5.00517	-0.0684939	545004	0.437373	1.53165e-06	9.2137e-06	100	99.8931
RNASEL	FOS	0.0512024	-0.000292329	633444	0.508347	0.101892	0.168275	6.75676	4.91716
RGS16	FOS	1.5008	1.09921	946006	0.759182	3.94578e-113	4.86293e-110	72.6727	27.2047
RP11-317P15.4	FOS	0.0139376	0.00978573	632190	0.507341	0.000450939	0.00150636	1.95195	0.481026
RGS8	FOS	0.00117365	-0.00369388	622910	0.499893	0.933018	1	0.3003	0.320684
NPL	FOS	0.00810678	-0.005714	621476	0.498742	0.632931	0.737721	1.2012	1.44308
DHX9	FOS	0.262457	0.0779595	696526	0.558971	2.13107e-10	2.62313e-09	30.9309	17.5307
LAMC1	FOS	0.0100339	-0.00146874	624671	0.501306	0.609479	0.714526	1.5015	1.22929
NMNAT2	FOS	0.00132103	8.17593e-05	623912	0.500697	0.486154	0.602581	0.3003	0.160342
SMG7	FOS	0.0682858	0.0170903	642194	0.515369	0.00473094	0.0118618	8.55856	5.34474
NCF2	FOS	0	0	623043	0.5	1	1	0	0
ARPC5	FOS	0.233037	-0.00174617	655557	0.526093	0.00654022	0.0157507	28.6787	20.8979
RGL1	FOS	0.160907	0.0394995	668696	0.536637	3.29903e-06	1.85021e-05	20.1201	11.9188
COLGALT2	FOS	0.0452336	0.0187112	637110	0.511289	0.00493044	0.0123021	4.95495	2.67237
TSEN15	FOS	0.0767874	-0.00368049	636141	0.510511	0.0835297	0.14565	9.60961	7.21539
RP11-382D12.2	FOS	0.0190014	0.0112467	634814	0.509446	0.000220443	0.000800095	2.7027	0.80171
C1orf21	FOS	0.196144	0.0304612	661784	0.53109	0.000329953	0.00114892	23.2733	15.6601
EDEM3	FOS	0.0480577	0.00942179	639197	0.512964	0.00618119	0.0150645	6.60661	3.90166
FAM129A	FOS	0	0	623043	0.5	1	1	0	0
RNF2	FOS	0.0565492	0.00814632	642757	0.515821	0.00160323	0.00460981	7.65766	4.32924
TRMT1L	FOS	0.0442229	-0.000689839	630529	0.506008	0.224091	0.327056	6.00601	4.70337
SWT1	FOS	0.00729022	-0.00332897	622465	0.499536	0.853989	0.933419	1.2012	1.28274
IVNS1ABP	FOS	0.0528536	-0.00257465	631744	0.506983	0.184222	0.276902	6.90691	5.34474
GS1-279B7.2	FOS	0.00289583	0.00138288	623916	0.500701	0.484148	0.602581	0.3003	0.160342
HMCN1	FOS	0.00136978	0.00136978	624914	0.501502	0.0177786	0.0374708	0.3003	0
TPR	FOS	0.496641	0.107808	712797	0.572029	1.49595e-10	1.88851e-09	50.6006	31.5874
C1orf27	FOS	0.200911	0.0843369	689604	0.553416	1.48558e-11	2.2159e-10	22.5225	11.2774
OCLM	FOS	0.00100088	0.000493939	623645	0.500483	0.445948	0.565617	0.15015	0.0534474
RP11-295K2.3	FOS	0.00130374	0.00130374	623978	0.500751	0.0938943	0.156074	0.15015	0
PDC	FOS	0.351087	0.0230224	672026	0.539309	0.000121856	0.000472779	35.5856	24.4254
GS1-304P7.3	FOS	0.00256876	0.00256876	624914	0.501502	0.0177786	0.0374708	0.3003	0
PTGS2	FOS	0	-0.00116252	622710	0.499733	0.551357	0.658722	0	0.0534474
PLA2G4A	FOS	0	0	623043	0.5	1	1	0	0
BRINP3	FOS	0	0	623043	0.5	1	1	0	0
LINC01351	FOS	0	0	623043	0.5	1	1	0	0
RGS18	FOS	0	0	623043	0.5	1	1	0	0
RGS1	FOS	0.00219907	0.00187675	625515	0.501984	0.0267357	0.0531024	0.45045	0.0534474
RGS2	FOS	0.250842	0.12188	711469	0.570963	4.07152e-19	1.60252e-17	25.3754	10.4222
LINC01032	FOS	0.00507302	0.00466201	625517	0.501985	0.026613	0.0531024	0.45045	0.0534474
UCHL5	FOS	0.106628	-0.015188	634923	0.509534	0.195779	0.291181	13.964	11.3843
TROVE2	FOS	0.791226	0.0748091	676578	0.542962	0.000582602	0.00188891	69.5195	52.2181
RP11-101E13.5	FOS	0.00282189	-0.00132084	624775	0.50139	0.325723	0.440682	0.600601	0.320684
GLRX2	FOS	0.0352318	-0.00768245	629919	0.505518	0.230053	0.333757	5.25526	4.00855
CDC73	FOS	0.177008	0.00668966	653652	0.524565	0.00437308	0.0110811	22.0721	15.8204
B3GALT2	FOS	0.00582863	-0.00111413	623973	0.500746	0.708566	0.807549	0.900901	0.748263
CFH	FOS	0.000911369	-0.00204247	622979	0.499949	0.95461	1	0.15015	0.160342
CFHR1	FOS	0	0	623043	0.5	1	1	0	0
ASPM	FOS	0.00501359	-0.00333785	620792	0.498194	0.388014	0.515479	0.600601	0.962052
ZBTB41	FOS	0.17158	0.0442898	674640	0.541408	2.6286e-07	1.83676e-06	21.6216	12.3463
CRB1	FOS	0.635712	0.2782	791592	0.635262	1.23457e-32	1.29492e-30	59.4595	30.3581
RP11-75C23.1	FOS	0.00221572	0.000988617	622981	0.49995	0.956038	1	0.15015	0.160342
DENND1B	FOS	0.0608035	0.0281377	654366	0.525137	1.10137e-07	8.33061e-07	8.40841	3.26029
C1orf53	FOS	0.0349554	0.000219185	631340	0.506658	0.106934	0.175749	4.5045	3.09995
LHX9	FOS	0.0265717	0.011973	634629	0.509298	0.00108512	0.0032728	3.003	1.12239
NEK7	FOS	0.0652738	0.0174402	644941	0.517573	0.000898039	0.00276176	8.55856	4.86371
PTPRC	FOS	0.000802098	0.000554395	623646	0.500484	0.445192	0.565617	0.15015	0.0534474
MIR181A1HG	FOS	0.0523034	0.0111139	629159	0.504908	0.32416	0.43929	5.85586	4.86371
NR5A2	FOS	0	0	623043	0.5	1	1	0	0
ZNF281	FOS	0.106123	0.0203767	649138	0.520942	0.00199129	0.00555847	13.3634	8.76537
RP11-469A15.2	FOS	0.00106734	-0.00340417	621645	0.498878	0.375366	0.500971	0.15015	0.374131
KIF14	FOS	0.00594664	0.00312396	625716	0.502146	0.147947	0.229352	0.750751	0.320684
DDX59	FOS	0.0603219	0.0153496	643567	0.516471	0.00110759	0.00333291	7.80781	4.38268
RP11-92G12.3	FOS	0.00810583	-0.00287585	621342	0.498635	0.562688	0.670715	0.900901	1.17584
CAMSAP2	FOS	0.311468	0.0330774	669771	0.5375	0.000257754	0.000919105	35.2853	24.853
C1orf106	FOS	0.0269075	0.0150823	638737	0.512595	1.91098e-05	9.03009e-05	3.6036	1.06895
KIF21B	FOS	0.133668	0.0378397	668463	0.53645	4.6248e-07	3.10403e-06	17.4174	9.46018
RP11-168O16.1	FOS	0.0397186	0.01406	635734	0.510184	0.00938074	0.0216781	4.65465	2.56547
CACNA1S	FOS	0	0	623043	0.5	1	1	0	0
ASCL5	FOS	0	-0.00359121	620379	0.497862	0.0911199	0.155351	0	0.427579
TMEM9	FOS	0.492914	0.0442658	676495	0.542896	0.000212694	0.000775826	51.3514	36.7718
IGFN1	FOS	0	0	623043	0.5	1	1	0	0
PKP1	FOS	0.00998246	-0.000715791	627867	0.503871	0.118432	0.189652	1.8018	1.0155
TNNT2	FOS	0	0	623043	0.5	1	1	0	0
PHLDA3	FOS	0.436935	0.0817084	690351	0.554016	6.37319e-07	4.15036e-06	43.2432	28.7547
CSRP1	FOS	0.441614	-0.125176	589852	0.473364	0.0250265	0.0503878	47.8979	43.7734
RP11-134G8.7	FOS	0.0127583	-0.00359948	624500	0.501169	0.681235	0.784975	1.8018	1.54997
RP11-134G8.5	FOS	0.0269827	0.0141454	632696	0.507747	0.0184249	0.0387047	3.3033	1.76376
NAV1	FOS	0.0746872	0.0166619	646108	0.51851	0.00118415	0.00353989	9.75976	5.82576
IPO9-AS1	FOS	0.0193505	0.00776883	631611	0.506876	0.00899827	0.0208921	2.4024	1.0155
RP11-90L20.2	FOS	0	0	623043	0.5	1	1	0	0
IPO9	FOS	0.224807	0.0549098	674456	0.54126	3.99873e-06	2.20206e-05	25.976	16.729
SHISA4	FOS	0.133951	0.00555396	660796	0.530297	5.66514e-05	0.000238444	18.018	10.7429
RP11-307B6.3	FOS	0.0232492	0.0119143	636098	0.510477	0.000655693	0.00210169	3.45345	1.33618
LMOD1	FOS	0.0169269	-0.00650799	625829	0.502236	0.484491	0.602581	2.4024	1.9241
TIMM17A	FOS	0.176909	-0.0330624	637192	0.511355	0.205532	0.304476	22.3724	18.1721
RNPEP	FOS	0.0819155	0.0355411	653574	0.524502	4.21073e-06	2.31028e-05	9.60961	4.59647
RP11-465N4.5	FOS	0	0	623043	0.5	1	1	0	0
RP11-465N4.4	FOS	0.00110343	0.00110343	623978	0.500751	0.0938943	0.156074	0.15015	0
ELF3	FOS	0.00936838	0.00162633	627694	0.503732	0.0875386	0.150468	1.5015	0.748263
GPR37L1	FOS	0.591065	0.43554	881742	0.707609	6.91093e-98	5.92507e-95	56.1562	13.736
ARL8A	FOS	0.228383	0.0343734	663594	0.532543	0.000434991	0.00146251	26.8769	18.7066
PTPN7	FOS	0.0376569	0.0253241	643908	0.516744	8.53182e-07	5.42357e-06	4.8048	1.44308
UBE2T	FOS	0.00286405	-0.00575363	621508	0.498768	0.490595	0.60717	0.45045	0.694816
PPP1R12B	FOS	0.0751413	0.0360777	656308	0.526696	3.83817e-07	2.61433e-06	9.75976	4.32924
SYT2	FOS	0.00598565	0.00229029	626906	0.503101	0.0731352	0.129376	1.05105	0.427579
RP11-569A11.1	FOS	0.00206558	0.00206558	624914	0.501502	0.0177786	0.0374708	0.3003	0
KDM5B	FOS	0.427273	0.132133	723586	0.580687	3.40779e-14	7.47477e-13	45.045	25.6013
RP11-480I12.10	FOS	0.00659076	0.00012585	623981	0.500753	0.706174	0.805288	0.900901	0.748263
PCAT6	FOS	0.207808	-0.00235131	656756	0.527055	0.00335396	0.00885957	26.5766	18.5997
RABIF	FOS	0.0408783	-0.0262558	620629	0.498063	0.72573	0.824585	6.30631	6.41368
KLHL12	FOS	0.0653578	0.0227916	645902	0.518344	0.000356546	0.00122936	8.25826	4.48958
ADIPOR1	FOS	0.13835	-0.00252649	650624	0.522134	0.00485187	0.0121214	18.1682	12.5067
CYB5R1	FOS	0.346528	0.0730746	703100	0.564247	6.5534e-10	7.44392e-09	40.991	24.3185
TMEM183A	FOS	0.0894339	-0.0201756	629629	0.505285	0.445507	0.565617	11.7117	10.0481
PPFIA4	FOS	0.0213266	0.0145674	636709	0.510967	3.09401e-05	0.000139677	3.003	0.80171
ADORA1	FOS	0.306391	0.110065	713836	0.572862	1.47328e-14	3.40582e-13	34.3844	17.8514
CHI3L1	FOS	0.314203	0.201437	723640	0.58073	2.22914e-24	1.38664e-22	26.2763	9.99466
LINC01136	FOS	0.00497826	0.00189592	623521	0.500384	0.786376	0.871497	0.45045	0.374131
BTG2	FOS	2.19341	1.65671	1.01589e+06	0.815268	1.00401e-157	2.19979e-154	81.3814	29.7702
FMOD	FOS	0.0616239	0.0227401	645405	0.517946	0.000124288	0.000480652	7.20721	3.52753
PRELP	FOS	1.01431	0.482005	859324	0.689619	5.36119e-54	1.28924e-51	79.4294	41.3683
ATP2B4	FOS	0.78293	0.181792	727888	0.584139	5.23842e-12	8.43236e-11	67.2673	44.0941
ZC3H11A	FOS	0.235286	0.0448929	679196	0.545064	1.01147e-06	6.33985e-06	28.6787	17.798
ZBED6	FOS	0.109969	0.0432501	666402	0.534796	1.43925e-07	1.06135e-06	14.8649	7.53608
SNRPE	FOS	0.395493	-0.123117	588518	0.472293	0.0177497	0.0374708	43.6937	41.3683
SOX13	FOS	0.0329339	-0.000628469	631119	0.506481	0.124559	0.198206	4.65465	3.26029
ETNK2	FOS	0.0121545	-0.0038397	625740	0.502165	0.446873	0.566499	1.95195	1.49653
REN	FOS	0	-0.000660826	622710	0.499733	0.551357	0.658722	0	0.0534474
KISS1	FOS	0	0	623043	0.5	1	1	0	0
GOLT1A	FOS	0	0	623043	0.5	1	1	0	0
PLEKHA6	FOS	0.00594698	0.00466407	627984	0.503965	0.00172515	0.0048953	0.900901	0.106895
PPP1R15B	FOS	0.125058	0.0546664	673206	0.540256	1.08008e-09	1.18587e-08	15.6156	7.21539
PIK3C2B	FOS	0.0137587	-0.000113932	625890	0.502285	0.398438	0.519799	1.8018	1.33618
MDM4	FOS	0.279438	0.105377	710504	0.570189	3.70942e-14	8.09138e-13	32.5826	16.8359
LRRN2	FOS	0.0495144	0.0377529	655700	0.526208	1.9846e-13	3.88378e-12	6.45646	1.17584
NFASC	FOS	0.0961091	0.0472144	665964	0.534445	6.19392e-10	7.06408e-09	11.7117	4.64992
CNTN2	FOS	0.000927516	-0.000841943	622644	0.49968	0.749612	0.847673	0.15015	0.213789
TMEM81	FOS	0.00694987	-1.40354e-05	623396	0.500283	0.881269	0.959407	0.750751	0.694816
RBBP5	FOS	0.0975618	0.0298662	652858	0.523927	0.000173493	0.000649044	12.4625	7.37573
DSTYK	FOS	0.34118	0.136153	721645	0.579129	2.8661e-16	8.15537e-15	36.1862	18.9204
TMCC2	FOS	0.0489241	-0.0149385	626546	0.502811	0.612722	0.718071	7.05706	6.25334
NUAK2	FOS	0.0084773	-0.000412307	623917	0.500701	0.748278	0.847673	1.05105	0.908605
KLHDC8A	FOS	0.10512	0.0183785	654145	0.52496	0.000223127	0.00080835	13.964	8.49813
LEMD1-AS1	FOS	0.00880383	0.00771321	630461	0.505953	0.000120688	0.000468755	1.35135	0.160342
LEMD1	FOS	0.000645286	-0.00473195	620644	0.498074	0.194111	0.289077	0.15015	0.534474
BLACAT1	FOS	0	-0.000942988	622377	0.499466	0.399069	0.519799	0	0.106895
RP11-576D8.4	FOS	0.00156614	-0.00229167	621647	0.49888	0.37605	0.501646	0.15015	0.374131
CDK18	FOS	0.135515	0.0273727	659326	0.529118	5.36167e-05	0.000227076	16.2162	9.78087
MFSD4	FOS	0.0228147	0.0102168	633054	0.508034	0.00527058	0.0130615	2.85285	1.22929
ELK4	FOS	0.0710649	0.0235145	650447	0.521992	3.06076e-05	0.000138271	9.15916	4.59647
SLC45A3	FOS	0.00125856	0.00125856	623978	0.500751	0.0938943	0.156074	0.15015	0
NUCKS1	FOS	1.80063	0.184063	670944	0.538441	0.00310081	0.00827623	92.9429	79.7969
RAB29	FOS	0.142854	0.024478	654714	0.525416	0.000730997	0.00231316	16.8168	11.1705
SLC41A1	FOS	0.123697	0.047924	671719	0.539063	6.31479e-09	6.01262e-08	15.9159	7.64297
PM20D1	FOS	0	0	623043	0.5	1	1	0	0
RAB7B	FOS	0.0236617	0.0137105	637819	0.511858	1.94621e-05	9.16584e-05	3.3033	0.908605
C1orf186	FOS	0.00110397	-0.000193673	622979	0.499949	0.95461	1	0.15015	0.160342
FAM72A	FOS	0.0024593	-0.000423986	622586	0.499633	0.784806	0.87054	0.3003	0.374131
SRGAP2	FOS	0.0605419	0.0247902	647306	0.519471	3.63797e-05	0.000160629	7.50751	3.52753
RASSF5	FOS	0	0	623043	0.5	1	1	0	0
EIF2D	FOS	0.0627141	0.0168966	641181	0.514556	0.00447368	0.0113127	7.65766	4.64992
RP11-343H5.6	FOS	0.0430099	0.0320761	648407	0.520355	3.91253e-09	3.88671e-08	5.40541	1.33618
DYRK3	FOS	0.0313719	0.0163954	637326	0.511462	0.000337614	0.0011727	3.75375	1.44308
MAPKAPK2	FOS	0.0833225	-0.0183473	635804	0.510241	0.131268	0.207095	12.012	9.29984
IL10	FOS	0.00149115	0.00149115	624914	0.501502	0.0177786	0.0374708	0.3003	0
PFKFB2	FOS	0.0374657	0.0153413	639367	0.5131	0.000473176	0.00156863	4.8048	2.13789
YOD1	FOS	0.0228028	-0.00900618	620034	0.497586	0.542935	0.658722	2.85285	3.31374
CD55	FOS	0.0242749	-0.00357611	626142	0.502487	0.530866	0.650236	3.6036	3.0465
CD46	FOS	0.1656	0.0580349	687400	0.551647	4.6884e-11	6.48321e-10	22.3724	10.9567
C1orf132	FOS	0.0849868	0.0255666	649480	0.521216	0.000422055	0.00142484	10.961	6.52058
CD34	FOS	0.00227164	0.000882609	623914	0.500699	0.48515	0.602581	0.3003	0.160342
PLXNA2	FOS	0	0	623043	0.5	1	1	0	0
CAMK1G	FOS	0	-0.00313856	621378	0.498664	0.181961	0.273858	0	0.267237
LAMB3	FOS	0.00779625	0.00683685	629854	0.505466	0.000110861	0.000436341	1.2012	0.106895
RP1-28O10.1	FOS	0	-0.00151735	622044	0.499198	0.301477	0.415257	0	0.160342
G0S2	FOS	0.139462	0.0692725	659620	0.529354	3.61083e-07	2.46801e-06	11.4114	5.45163
HSD11B1	FOS	0.0426327	-0.113721	572454	0.459402	8.15347e-09	7.59821e-08	5.10511	12.9343
TRAF3IP3	FOS	0.00947064	0.00947064	626785	0.503003	0.00079729	0.0024786	0.600601	0
C1orf74	FOS	0.0124038	-0.0023253	623310	0.500215	0.939974	1	1.65165	1.60342
IRF6	FOS	0.0203483	-0.0252568	608426	0.48827	0.0100525	0.0230415	2.55255	4.86371
DIEXF	FOS	0.0169288	-0.00352798	625116	0.501664	0.621943	0.727839	2.55255	2.19134
SYT14	FOS	0.00887003	0.0070994	629798	0.505421	0.00118427	0.00353989	1.35135	0.267237
SERTAD4-AS1	FOS	0	0	623043	0.5	1	1	0	0
SERTAD4	FOS	0	-0.000707856	622377	0.499466	0.399069	0.519799	0	0.106895
HHAT	FOS	0.148931	0.0722819	683552	0.54856	2.38425e-12	4.04953e-11	17.8679	7.85676
RCOR3	FOS	0.143006	0.0262723	662828	0.531928	3.65033e-05	0.000161103	18.9189	11.5446
TRAF5	FOS	0.00849541	0.00544566	627916	0.503911	0.0115511	0.0260791	1.05105	0.267237
LINC00467	FOS	0.146685	0.0212028	651266	0.52265	0.00336267	0.00888141	17.2673	12.0791
RD3	FOS	0.0151131	-0.00127494	628944	0.504736	0.0880583	0.151125	2.25225	1.28274
RP11-359E8.3	FOS	0	0	623043	0.5	1	1	0	0
SLC30A1	FOS	0.199232	0.0753544	693794	0.556779	2.76369e-12	4.64993e-11	24.1742	11.9188
NEK2	FOS	0.00164804	-0.000712546	623244	0.500161	0.891872	0.964613	0.3003	0.267237
RP11-122M14.1	FOS	0	0	623043	0.5	1	1	0	0
LPGAT1	FOS	0.178506	0.0447062	668480	0.536464	6.37955e-06	3.35271e-05	20.8709	12.8274
INTS7	FOS	0.0186852	-0.000187077	624025	0.500788	0.808915	0.891101	2.25225	2.08445
PPP2R5A	FOS	0.166402	-0.037414	624736	0.501359	0.879204	0.957582	20.4204	18.6531
RP11-384C4.7	FOS	0.00155203	0.00155203	624914	0.501502	0.0177786	0.0374708	0.3003	0
TMEM206	FOS	0.177135	0.0554659	684078	0.548981	2.0141e-09	2.11455e-08	23.2733	12.5067
NENF	FOS	0.701359	-0.228686	543376	0.436066	4.15036e-07	2.8124e-06	62.1622	60.3421
RP11-61J19.3	FOS	0	-0.00146541	622044	0.499198	0.301477	0.415257	0	0.160342
RP11-61J19.5	FOS	0.0882029	0.0477145	667026	0.535297	9.91562e-11	1.29145e-09	11.5616	4.32924
ATF3	FOS	0.403488	0.337993	780012	0.62597	4.63375e-66	1.40574e-63	30.4805	5.34474
FAM71A	FOS	0.00237962	-0.000568654	624177	0.50091	0.472138	0.591008	0.45045	0.267237
BATF3	FOS	0.00158896	0.00126214	624580	0.501233	0.111833	0.180831	0.3003	0.0534474
NSL1	FOS	0.158349	0.00881677	648638	0.52054	0.0130319	0.0290269	19.5195	14.4842
TATDN3	FOS	0.0925289	0.0234784	656522	0.526867	2.04039e-05	9.55686e-05	12.7628	7.0016
FLVCR1-AS1	FOS	0.0380172	-0.0113997	623843	0.500642	0.895525	0.967714	5.10511	4.86371
FLVCR1	FOS	0.0369351	0.0131546	638800	0.512645	0.00184999	0.00520474	5.25526	2.67237
VASH2	FOS	0.0083954	0.00578953	625126	0.501672	0.212884	0.313835	0.600601	0.267237
ANGEL2	FOS	0.0776119	0.0200302	651512	0.522847	9.61633e-05	0.000384597	10.8108	5.9861
RPS6KC1	FOS	0.0373927	0.00932897	636174	0.510537	0.0111654	0.0253519	5.10511	2.9396
LINC00538	FOS	0	-0.000389245	622710	0.499733	0.551357	0.658722	0	0.0534474
PROX1	FOS	0.221882	0.0479848	680528	0.546132	1.73612e-07	1.25677e-06	26.4264	15.7135
RP11-478J18.2	FOS	0.00156614	0.000790539	623314	0.500217	0.779936	0.868193	0.15015	0.106895
PROX1-AS1	FOS	0.00115099	0.00115099	624914	0.501502	0.0177786	0.0374708	0.3003	0
SMYD2	FOS	0.0817376	-0.0248314	632725	0.50777	0.257998	0.36823	12.012	9.67397
PTPN14	FOS	0.0247354	0.010571	635794	0.510233	0.000592076	0.00191679	3.3033	1.22929
CENPF	FOS	0.0065013	0.00147332	625647	0.50209	0.227154	0.330255	0.900901	0.481026
KCTD3	FOS	0.0907458	-0.0100412	635260	0.509804	0.151387	0.233803	12.012	9.51363
USH2A	FOS	0.0209018	0.008139	633717	0.508566	0.00231097	0.00633975	2.85285	1.12239
RP5-1111A8.3	FOS	0	-0.00114279	622710	0.499733	0.551357	0.658722	0	0.0534474
ESRRG	FOS	0.0795394	0.0381179	655714	0.526219	5.20364e-07	3.45607e-06	9.60961	4.27579
GPATCH2	FOS	0.221312	0.0877092	697964	0.560125	1.16906e-12	2.07495e-11	26.1261	13.3084
SPATA17	FOS	0.0283512	-0.0103513	619574	0.497216	0.528208	0.647422	3.6036	4.11545
RP11-152L7.2	FOS	0.0050337	-0.00478495	620121	0.497655	0.283129	0.396972	0.600601	1.06895
RRP15	FOS	0.124782	0.0246029	657785	0.527881	0.000107245	0.000424735	15.9159	9.83431
TGFB2-AS1	FOS	0.034271	0.00692378	637379	0.511505	0.00461669	0.0116202	5.10511	2.72582
TGFB2	FOS	0.485623	0.0806945	690228	0.553917	2.13076e-06	1.24089e-05	49.3994	33.9925
LYPLAL1-AS1	FOS	0.00554916	0.00312396	625120	0.501667	0.214205	0.315405	0.600601	0.267237
LYPLAL1	FOS	0.418834	-0.0269811	639233	0.512993	0.252884	0.361585	44.2943	35.6494
RP11-392O17.2	FOS	0.00731719	0.00212843	625908	0.502299	0.224847	0.328014	1.05105	0.587921
SLC30A10	FOS	0.0262271	0.00922542	631790	0.50702	0.042304	0.0804196	3.45345	2.031
EPRS	FOS	0.267977	0.0631747	686304	0.550768	9.29264e-08	7.15508e-07	31.5315	19.1342
BPNT1	FOS	0.0881287	0.0431666	663737	0.532657	2.69108e-09	2.76238e-08	11.2613	4.54303
IARS2	FOS	0.137551	-0.0288122	626570	0.50283	0.731227	0.830256	16.8168	15.2325
RAB3GAP2	FOS	0.267025	0.0570967	680232	0.545895	1.67289e-06	9.96707e-06	31.0811	19.9359
MARK1	FOS	0.0953018	0.033139	660552	0.530101	1.01433e-06	6.35578e-06	12.7628	6.41368
C1orf115	FOS	0.0380406	0.0105452	637721	0.511779	0.003536	0.00927089	5.10511	2.67237
MARC2	FOS	0.0769858	0.0231941	650060	0.521681	0.000108118	0.000427764	9.90991	5.39818
MARC1	FOS	0.0764517	0.0129278	646336	0.518693	0.00137911	0.00405287	10.2102	6.14645
HLX	FOS	0	-0.000391528	622710	0.499733	0.551357	0.658722	0	0.0534474
C1orf140	FOS	0.0150203	0.00450366	627856	0.503862	0.142344	0.222645	1.95195	1.17584
DUSP10	FOS	0.0730954	0.00770737	637872	0.511901	0.0422064	0.0802601	9.15916	6.57402
RP11-400N13.3	FOS	0	-0.000965587	622044	0.499198	0.301477	0.415257	0	0.160342
RP11-378J18.9	FOS	0.00318627	0.00048407	624181	0.500913	0.470576	0.590638	0.45045	0.267237
TAF1A	FOS	0.0200287	0.00963375	633072	0.508048	0.00518949	0.01288	2.85285	1.22929
TAF1A-AS1	FOS	0.0128161	0.00414357	628824	0.504639	0.0654653	0.117345	1.95195	1.0155
MIA3	FOS	0.253314	0.0813926	698668	0.56069	2.21128e-11	3.22279e-10	29.8799	16.248
RP11-378J18.8	FOS	0.00580181	-0.000431323	624968	0.501545	0.401514	0.52257	0.900901	0.587921
AIDA	FOS	0.0898787	-0.0474647	615548	0.493985	0.415081	0.538061	11.7117	12.2394
BROX	FOS	0.133978	-0.00946574	633175	0.508131	0.308757	0.423305	16.3664	13.8963
RP11-452F19.3	FOS	0.0295083	-7.77948e-05	630261	0.505793	0.141949	0.222185	4.05405	2.83271
DISP1	FOS	0.00823294	0.00408829	628106	0.504063	0.036792	0.0707806	1.35135	0.534474
TLR5	FOS	0.0151633	0.0104957	630933	0.506332	0.00247668	0.00675485	1.8018	0.534474
SUSD4	FOS	0.0107249	0.00467291	629367	0.505075	0.00909583	0.0210888	1.5015	0.481026
CAPN2	FOS	0.107786	0.0231977	660814	0.530312	6.32807e-06	3.32999e-05	14.7147	8.0171
TP53BP2	FOS	0.035401	-0.0036597	631110	0.506474	0.140506	0.220171	4.95495	3.58097
RP11-504P24.9	FOS	0.00262146	0.00120697	623314	0.500217	0.779936	0.868193	0.15015	0.106895
FBXO28	FOS	0.037289	-0.0164876	618048	0.495992	0.435367	0.560415	4.95495	5.66542
DEGS1	FOS	0.197183	0.0725797	697348	0.559631	2.70248e-13	5.19905e-12	24.7748	11.9188
RP11-365O16.6	FOS	0.0017957	0.000925318	623314	0.500217	0.779936	0.868193	0.15015	0.106895
NVL	FOS	0.0472311	-0.00409392	627476	0.503558	0.4748	0.593658	5.70571	4.91716
CNIH4	FOS	0.215658	0.00228009	648967	0.520804	0.0271602	0.0538642	26.4264	20.2031
WDR26	FOS	0.0975314	0.0243847	651247	0.522634	0.000393113	0.00133952	12.3123	7.48263
CNIH3	FOS	0.0321322	-0.0285934	615844	0.494223	0.262468	0.374068	4.8048	5.77231
DNAH14	FOS	0.0678353	0.0278559	648860	0.520718	7.72187e-05	0.000315319	8.85886	4.59647
LBR	FOS	0.0780285	0.019191	651248	0.522635	9.48575e-05	0.000379796	10.6607	5.82576
ENAH	FOS	0.193978	0.0652339	683574	0.548577	1.67938e-09	1.78335e-08	22.6727	12.0791
SRP9	FOS	1.23804	-0.302551	475884	0.381903	1.00897e-19	4.25126e-18	85.8859	81.6676
EPHX1	FOS	0.541858	0.0899822	695666	0.55828	5.75239e-07	3.77853e-06	54.6547	36.9321
RP11-285F7.2	FOS	0.0129028	-0.00718373	622729	0.499748	0.936072	1	1.95195	1.97755
TMEM63A	FOS	0.135262	0.0687493	675124	0.541796	1.78535e-10	2.23537e-09	15.6156	7.0016
LEFTY1	FOS	0.0147509	0.0112994	631921	0.507125	0.000250302	0.000895446	1.8018	0.374131
PYCR2	FOS	0.252446	0.0641681	689693	0.553487	5.27085e-09	5.09739e-08	29.5796	17.0497
LEFTY2	FOS	0.00544789	0.0048638	628320	0.504235	0.000347037	0.00119909	0.900901	0.0534474
SDE2	FOS	0.0658639	0.0176096	644800	0.517461	0.00112093	0.00336688	8.70871	5.02405
H3F3A	FOS	2.29477	-0.174442	474142	0.380505	4.59614e-20	2.01403e-18	98.6486	92.3036
RP11-396C23.2	FOS	0.00464597	-0.0020113	622846	0.499842	0.918874	0.988828	0.45045	0.481026
ACBD3	FOS	0.256582	0.0096172	651797	0.523075	0.0197474	0.0411279	30.1802	23.0893
MIXL1	FOS	0	0	623043	0.5	1	1	0	0
LIN9	FOS	0.00894307	-0.00173758	626321	0.502631	0.264564	0.376756	1.5015	0.962052
PARP1	FOS	0.42835	0.0716434	686734	0.551113	3.97432e-06	2.18971e-05	45.7958	30.946
C1orf95	FOS	0.0367673	0.0144685	639544	0.513243	0.000531841	0.00174354	4.95495	2.24479
ITPKB	FOS	0.00725118	0.000827393	624315	0.501021	0.599937	0.705772	0.900901	0.694816
PSEN2	FOS	0.132009	0.0451381	673263	0.540302	4.99275e-09	4.85124e-08	16.8168	8.07055
ADCK3	FOS	0.0689197	0.0136126	640490	0.514001	0.0121694	0.0273033	8.70871	5.77231
CDC42BPA	FOS	0.176439	0.0227373	651977	0.52322	0.0063421	0.0153485	21.021	15.4463
ZNF678	FOS	0.0176494	-0.00803688	625164	0.501702	0.633269	0.738028	2.85285	2.45858
SNAP47	FOS	0.147701	0.0199988	653756	0.524647	0.00179856	0.00508105	18.3183	12.667
JMJD4	FOS	0.0810584	0.0177297	646632	0.51893	0.00109639	0.00330172	10.0601	6.03955
ARF1	FOS	0.654485	-0.00120465	645143	0.517736	0.149002	0.230626	62.3123	48.4233
C1orf35	FOS	0.223205	0.0509882	671796	0.539125	1.05486e-05	5.24136e-05	25.2252	16.5152
MRPL55	FOS	0.226708	-0.040013	629936	0.505531	0.574103	0.682589	27.4775	23.5168
GUK1	FOS	0.78147	-0.203675	558760	0.448412	5.03325e-05	0.000214921	69.5195	62.2662
GJC2	FOS	0.0025311	0.00180241	624248	0.500967	0.280291	0.39431	0.3003	0.106895
IBA57-AS1	FOS	0.00958131	0.00712079	628536	0.504408	0.00836942	0.0195982	1.2012	0.320684
IBA57	FOS	0.0462675	0.0272112	648385	0.520337	4.07724e-07	2.76666e-06	6.30631	2.19134
C1orf145	FOS	0.0174883	0.00256497	627590	0.503649	0.230512	0.334398	2.4024	1.65687
OBSCN	FOS	0.0396373	-0.00790252	624326	0.50103	0.829941	0.911631	4.95495	4.64992
RP5-1139B12.2	FOS	0	0	623043	0.5	1	1	0	0
RP5-1139B12.4	FOS	0.000798306	-0.00167099	622311	0.499413	0.59225	0.699787	0.15015	0.267237
TRIM11	FOS	0.0796311	0.0417054	657285	0.52748	1.31119e-07	9.77887e-07	9.75976	4.16889
TRIM17	FOS	0.00262169	0.00024995	622922	0.499903	0.939072	1	0.3003	0.320684
HIST3H2A	FOS	0.123978	0.014839	644328	0.517081	0.018158	0.0382009	14.4144	10.5291
HIST3H2BB	FOS	0.0179081	0.00801784	630940	0.506338	0.0259339	0.0520605	2.55255	1.28274
RNF187	FOS	0.490468	-0.0682686	624766	0.501382	0.907792	0.978611	53.1532	42.8648
RHOU	FOS	0.0509234	0.0221908	642798	0.515854	0.000286733	0.00101038	6.30631	3.0465
RAB4A	FOS	0.0825036	-0.0274167	628407	0.504305	0.518366	0.636864	10.6607	9.24639
RP4-803J11.2	FOS	0.00186887	0.00186887	624914	0.501502	0.0177786	0.0374708	0.3003	0
CCSAP	FOS	0.0750153	0.0399584	663464	0.532438	8.41882e-11	1.11186e-09	10.0601	3.42063
ACTA1	FOS	0.00311119	0.00262501	625515	0.501984	0.0267357	0.0531024	0.45045	0.0534474
NUP133	FOS	0.0678732	0.0131563	645656	0.518148	0.00119292	0.0035609	9.45946	5.55852
ABCB10	FOS	0.0367377	0.0215603	648026	0.520049	1.88232e-08	1.65334e-07	5.55556	1.49653
TAF5L	FOS	0.0179836	0.00228787	627044	0.503211	0.281059	0.39431	2.25225	1.60342
URB2	FOS	0.0108344	-0.00198405	622772	0.499783	0.934393	1	1.35135	1.38963
RP11-552D4.1	FOS	0	0	623043	0.5	1	1	0	0
GALNT2	FOS	0.0668522	0.0242433	647567	0.519681	0.000141961	0.000541769	8.55856	4.48958
RP5-956O18.3	FOS	0.0030433	-0.001893	621588	0.498832	0.450901	0.569957	0.3003	0.534474
PGBD5	FOS	0.0101513	0.0041156	630044	0.505618	0.00227604	0.00625521	1.5015	0.374131
COG2	FOS	0.11098	0.00739017	649488	0.521222	0.00314773	0.00838217	15.015	10.1015
AGT	FOS	0.474709	0.121187	711865	0.571281	1.19847e-10	1.53462e-09	47.8979	30.0374
RP11-99J16__A.2	FOS	0.00371902	-0.00190652	624105	0.500852	0.582176	0.6899	0.600601	0.427579
CAPN9	FOS	0.00352233	0.00298384	625186	0.50172	0.0857155	0.148761	0.45045	0.106895
C1orf198	FOS	0.0539199	-0.0052602	635523	0.510015	0.0648535	0.116412	7.80781	5.55852
TTC13	FOS	0.0317789	0.0148287	637738	0.511793	0.000713826	0.0022652	4.2042	1.81721
ARV1	FOS	0.13409	-0.0217154	632986	0.507979	0.333772	0.450631	17.7177	15.0187
FAM89A	FOS	0.0925486	0.0420225	665696	0.53423	1.82412e-09	1.92558e-08	12.012	4.9706
TRIM67	FOS	0	-0.0026531	622044	0.499198	0.301477	0.415257	0	0.160342
C1orf131	FOS	0.102664	-0.00276253	635764	0.510209	0.156731	0.240942	13.3634	10.7964
GNPAT	FOS	0.117735	0.00771362	647253	0.519429	0.00801041	0.0188583	15.3153	10.6895
EXOC8	FOS	0.0355519	0.0117023	634251	0.508995	0.022582	0.0462115	4.5045	2.67237
SPRTN	FOS	0.087409	0.0275559	655839	0.526319	1.83444e-05	8.71856e-05	12.1622	6.57402
EGLN1	FOS	0.207884	-0.0693459	614406	0.493069	0.483308	0.602581	26.2763	24.372
RP11-295G20.2	FOS	0.00907233	-0.00119555	625499	0.501971	0.356875	0.479146	1.2012	0.80171
TSNAX	FOS	0.376944	0.0289111	669626	0.537383	0.000620015	0.00199674	42.1922	30.0909
DISC1	FOS	0.00666779	0.00364191	628511	0.504388	0.00867024	0.0202282	1.2012	0.320684
SIPA1L2	FOS	0.0855072	0.0377131	668769	0.536696	7.1991e-11	9.65051e-10	12.3123	4.64992
MAP10	FOS	0.0131525	-0.00240071	625112	0.501661	0.568666	0.676778	1.95195	1.60342
NTPCR	FOS	0.147552	-0.0336799	627858	0.503864	0.650313	0.754458	18.6186	16.4083
PCNXL2	FOS	0.067035	0.0263829	648116	0.520121	0.000136621	0.000523826	8.85886	4.70337
RP5-862P8.2	FOS	0.014774	0.0140016	634534	0.509221	9.81947e-08	7.50504e-07	1.95195	0.106895
KCNK1	FOS	0.554612	0.411186	859088	0.689429	1.84413e-93	1.25395e-90	50.1502	10.3153
SLC35F3	FOS	0.00101962	0.00101962	623978	0.500751	0.0938943	0.156074	0.15015	0
RP5-827C21.6	FOS	0.00300941	0.00174583	625781	0.502197	0.0634554	0.114272	0.600601	0.160342
RP5-827C21.4	FOS	0.100239	-0.00857975	636228	0.510582	0.13727	0.215683	13.2132	10.4222
COA6	FOS	0.0852302	-0.0251836	625371	0.501868	0.788129	0.872704	11.2613	10.3153
TARBP1	FOS	0.0775351	0.0470661	661249	0.530661	5.47099e-10	6.29787e-09	9.60961	3.42063
LINC01354	FOS	0.0362115	0.0154208	639832	0.513473	0.000196877	0.000724431	4.65465	1.9241
IRF2BP2	FOS	0.604253	0.219642	749659	0.601611	3.81729e-19	1.51455e-17	54.6547	31.9615
RP4-781K5.2	FOS	0.00439477	-0.000457866	624702	0.501331	0.425917	0.549866	0.750751	0.481026
RP4-781K5.4	FOS	0.00101809	-0.000495975	622648	0.499683	0.751437	0.847785	0.15015	0.213789
RP4-781K5.6	FOS	0.00735598	0.00591524	626723	0.502953	0.0195962	0.0408907	0.750751	0.160342
RP4-597N16.4	FOS	0.00275937	0.00157009	625182	0.501716	0.0864487	0.14916	0.45045	0.106895
TOMM20	FOS	0.575451	0.0108405	657704	0.527816	0.0205453	0.0424802	58.2583	42.7579
RBM34	FOS	0.0243652	0.00107248	629747	0.50538	0.156625	0.240877	3.75375	2.61892
ARID4B	FOS	0.438236	0.138816	724594	0.581496	2.81234e-14	6.26265e-13	45.1952	26.403
GGPS1	FOS	0.197984	-0.0205449	639524	0.513226	0.156982	0.241273	24.7748	20.2031
TBCE	FOS	0.0393779	0.00203267	630451	0.505945	0.188104	0.280789	5.10511	3.84821
B3GALNT2	FOS	0.105983	0.06582	679718	0.545482	1.7533e-16	5.12198e-15	13.2132	3.9551
GNG4	FOS	0.0031425	-0.000119392	624775	0.50139	0.325723	0.440682	0.600601	0.320684
LYST	FOS	0.0725366	-0.0716721	594467	0.477067	0.00260078	0.00705721	10.2102	14.0032
NID1	FOS	0.0194391	0.00711856	629937	0.505533	0.0604018	0.110059	2.55255	1.44308
GPR137B	FOS	0.588694	-0.375074	469103	0.376461	1.26997e-22	6.75002e-21	55.8559	62.2127
ERO1B	FOS	0.0877233	0.033305	661810	0.531111	5.91215e-08	4.72756e-07	11.7117	5.23784
EDARADD	FOS	0.00401027	0.00281107	626450	0.502734	0.00630219	0.0152651	0.600601	0.0534474
LGALS8	FOS	0.0402097	0.0105109	635720	0.510174	0.0132512	0.0294623	4.95495	2.88616
LGALS8-AS1	FOS	0.000821272	-0.00368401	621978	0.499145	0.470261	0.590528	0.15015	0.320684
RP11-385F5.5	FOS	0.000916816	-0.000867185	622644	0.49968	0.749612	0.847673	0.15015	0.213789
RP11-385F5.4	FOS	0	-0.0023598	621711	0.498931	0.232672	0.335311	0	0.213789
HEATR1	FOS	0.0316958	0.0170319	637548	0.51164	0.000621233	0.00200001	4.05405	1.71032
ACTN2	FOS	0	0	623043	0.5	1	1	0	0
RYR2	FOS	0.00613157	0.00588387	629260	0.504989	8.03783e-05	0.000326531	1.05105	0.0534474
RP11-177F15.1	FOS	0	-0.00210976	621378	0.498664	0.181961	0.273858	0	0.267237
RP11-544D21.2	FOS	0	-0.000393753	622710	0.499733	0.551357	0.658722	0	0.0534474
CHRM3	FOS	0.00443256	0.00443256	626785	0.503003	0.00079729	0.0024786	0.600601	0
FMN2	FOS	0.0113776	0.00426522	628964	0.504752	0.0296221	0.0583265	1.65165	0.694816
GREM2	FOS	0.00353306	0.0025721	625184	0.501718	0.0861548	0.14916	0.45045	0.106895
RGS7	FOS	0.00463552	-0.00216241	621787	0.498992	0.604534	0.709952	0.600601	0.80171
RP11-527D7.1	FOS	0	-0.000430702	622710	0.499733	0.551357	0.658722	0	0.0534474
FH	FOS	0.14763	0.0203845	663252	0.532268	3.15361e-05	0.000141977	19.0691	11.5981
OPN3	FOS	0.0150968	0.00474432	629478	0.505164	0.0342696	0.0664074	1.95195	0.908605
CHML	FOS	0.0152379	0.00419138	630657	0.50611	0.0185387	0.0389229	2.25225	1.0155
PLD5	FOS	0	-0.00285615	622377	0.499466	0.399069	0.519799	0	0.106895
CEP170	FOS	0.0900118	0.0400254	665063	0.533722	2.34559e-09	2.43949e-08	11.8619	4.86371
SDCCAG8	FOS	0.389385	0.129807	721784	0.579241	2.05659e-14	4.68832e-13	42.042	23.5168
AKT3	FOS	0.101724	0.012751	646071	0.51848	0.00743471	0.0176569	13.5135	9.29984
RP11-269F20.1	FOS	0	-0.000760572	622377	0.499466	0.399069	0.519799	0	0.106895
RP11-278H7.1	FOS	0.00617799	-0.00499591	622286	0.499392	0.785341	0.87079	0.900901	1.0155
ZBTB18	FOS	0.247497	-0.0259359	635656	0.510122	0.31119	0.426254	29.1291	24.372
ADSS	FOS	0.180617	-0.0317188	630218	0.505758	0.530597	0.649987	22.8228	19.6152
C1orf101	FOS	0.00930709	0.00505098	626922	0.503113	0.0720275	0.127921	1.05105	0.427579
DESI2	FOS	0.114557	-0.00118939	641734	0.515	0.0453349	0.0854575	15.3153	11.5446
COX20	FOS	0.466235	-0.112216	598772	0.480523	0.100908	0.166818	48.6486	43.2389
HNRNPU-AS1	FOS	0.0934465	0.0468672	666172	0.534612	1.47167e-09	1.58319e-08	12.1622	5.02405
HNRNPU	FOS	0.843173	0.284485	773438	0.620694	3.47504e-23	1.94671e-21	70.7207	42.17
RP11-11N7.4	FOS	0.00884718	0.00346102	625919	0.502308	0.223072	0.325844	1.05105	0.587921
RP11-156E8.1	FOS	0.0121589	-0.00256292	624849	0.501449	0.606252	0.711292	1.8018	1.49653
EFCAB2	FOS	0.0784395	0.0068929	642831	0.51588	0.00816159	0.0191776	10.2102	6.73437
KIF26B	FOS	0.00146376	-0.000504928	623912	0.500697	0.486154	0.602581	0.3003	0.160342
SMYD3	FOS	0.0540122	0.0152419	645006	0.517625	0.000460614	0.00153194	7.95796	4.27579
TFB2M	FOS	0.0296538	0.00254017	636615	0.510892	0.00365861	0.00953029	4.5045	2.24479
CNST	FOS	0.0608602	-0.00116484	635160	0.509724	0.0841996	0.146659	8.25826	6.093
RP11-439E19.7	FOS	0.0024789	-0.000346409	621984	0.49915	0.472765	0.591376	0.15015	0.320684
SCCPDH	FOS	0.323643	0.0522873	686815	0.551178	6.04137e-07	3.94993e-06	37.988	23.8375
RP11-439E19.10	FOS	0.00273759	0.00230751	624582	0.501235	0.111367	0.180831	0.3003	0.0534474
AHCTF1	FOS	0.0626835	0.0232938	649342	0.521105	3.11764e-05	0.000140583	8.55856	4.16889
ZNF670	FOS	0.00734084	-0.00366862	622565	0.499616	0.870879	0.949511	1.05105	1.12239
ZNF669	FOS	0.0875077	0.054022	665944	0.534429	2.41835e-11	3.50901e-10	10.6607	3.68787
C1orf229	FOS	0.00608992	-0.00631702	619389	0.497068	0.229377	0.332897	0.750751	1.33618
ZNF124	FOS	0.0133227	0.000813111	628796	0.504617	0.0667811	0.119356	1.95195	1.0155
RP11-488L18.10	FOS	0.0154089	0.0112169	634054	0.508836	5.23008e-05	0.000222267	2.25225	0.481026
RP11-488L18.8	FOS	0.00395757	0.00395757	624914	0.501502	0.0177786	0.0374708	0.3003	0
ZNF496	FOS	0.00894314	0.00474453	626922	0.503113	0.0720275	0.127921	1.05105	0.427579
NLRP3	FOS	0.0111834	0.00814057	628857	0.504666	0.00378342	0.00974214	1.2012	0.267237
RP11-634B7.4	FOS	0	-0.00130953	622044	0.499198	0.301477	0.415257	0	0.160342
TRIM58	FOS	0.0204384	0.00901152	629084	0.504848	0.0807765	0.141309	2.25225	1.28274
OR2L13	FOS	0.00886018	0.00556168	628187	0.504128	0.0170332	0.0367481	1.2012	0.374131
OR2L8	FOS	0	-0.000341555	622710	0.499733	0.551357	0.658722	0	0.0534474
SH3BP5L	FOS	0.023541	0.00631042	630873	0.506284	0.0669143	0.119573	3.3033	2.031
ZNF672	FOS	0.11872	0.0358274	663730	0.532652	2.25118e-06	1.30562e-05	15.6156	8.55158
ZNF692	FOS	0.0383318	-0.0153754	617924	0.495892	0.423963	0.548025	4.95495	5.66542
PGBD2	FOS	0.0156592	0.00145265	627642	0.50369	0.205239	0.304089	2.25225	1.49653
FAM110C	FOS	0.0201786	0.0126584	635161	0.509725	0.000112705	0.000442362	2.7027	0.748263
SH3YL1	FOS	0.0460856	0.00524162	632641	0.507703	0.100963	0.166882	5.70571	4.11545
ACP1	FOS	0.313077	-0.0357249	627534	0.503604	0.738642	0.838	35.2853	30.9995
FAM150B	FOS	0.00166672	0.00166672	623978	0.500751	0.0938943	0.156074	0.15015	0
TMEM18	FOS	0.211116	-0.00247436	649119	0.520926	0.0243076	0.0492876	25.8258	19.4014
RP13-539J13.1	FOS	0.0010995	-0.000581246	622978	0.499948	0.953896	1	0.15015	0.160342
AC116609.2	FOS	0.00811338	0.00811338	626785	0.503003	0.00079729	0.0024786	0.600601	0
AC116614.1	FOS	0	-0.00125251	622710	0.499733	0.551357	0.658722	0	0.0534474
SNTG2	FOS	0.000678317	0.000678317	623978	0.500751	0.0938943	0.156074	0.15015	0
AC144450.2	FOS	0.00343217	0.00193256	625180	0.501715	0.086596	0.14916	0.45045	0.106895
PXDN	FOS	0.120522	0.0748199	681935	0.547262	5.11647e-16	1.40322e-14	14.2643	4.64992
MYT1L	FOS	0.0101695	0.00749494	630981	0.50637	0.00077028	0.00242251	1.65165	0.374131
AC093390.1	FOS	0	0	623043	0.5	1	1	0	0
TSSC1	FOS	0.141665	0.00502017	652994	0.524036	0.00256269	0.00696345	18.9189	12.8808
TRAPPC12	FOS	0.252652	0.0599107	690134	0.553842	6.83682e-09	6.46907e-08	30.4805	17.7445
TRAPPC12-AS1	FOS	0	-0.0014635	622377	0.499466	0.399069	0.519799	0	0.106895
ADI1	FOS	0.656638	-0.0155298	643262	0.516226	0.187477	0.279959	62.1622	49.0647
AC142528.1	FOS	0.0810016	0.0212889	645823	0.518281	0.00285951	0.00769679	10.8108	7.0016
AC108488.4	FOS	0	-0.00139708	622044	0.499198	0.301477	0.415257	0	0.160342
RNASEH1	FOS	0.0802012	-0.00409836	623799	0.500607	0.923566	0.992739	8.70871	8.49813
RNASEH1-AS1	FOS	0.0586943	-0.0254356	625462	0.501942	0.746982	0.846585	8.25826	7.48263
RPS7	FOS	1.83065	-0.224716	520836	0.417977	3.00525e-10	3.62006e-09	95.045	88.883
COLEC11	FOS	0.00208599	-0.00340953	622910	0.499893	0.933018	1	0.3003	0.320684
SOX11	FOS	0.0098054	0.00885385	628926	0.504722	0.000433183	0.00145817	1.05105	0.106895
CMPK2	FOS	0.0219528	-0.00103197	624428	0.501111	0.760497	0.856292	2.85285	2.61892
RSAD2	FOS	0.0390446	0.00222536	634061	0.508842	0.0390791	0.074685	5.10511	3.26029
RNF144A	FOS	0.0369082	0.0027044	635495	0.509993	0.0190876	0.0399393	5.25526	3.15339
RP11-557L19.1	FOS	0	-0.00060555	622710	0.499733	0.551357	0.658722	0	0.0534474
LINC00299	FOS	0.00707229	0.00474272	626989	0.503167	0.0327127	0.0637917	0.900901	0.267237
AC011747.4	FOS	0.00372872	-0.0002933	623184	0.500114	0.939165	1	0.45045	0.427579
ID2-AS1	FOS	0.0271769	0.022067	639950	0.513568	1.11828e-07	8.45527e-07	3.3033	0.587921
ID2	FOS	1.82315	0.359918	734711	0.589615	4.80482e-12	7.8238e-11	91.5916	74.3453
RP11-434B12.1	FOS	0.00302084	-4.22075e-05	623512	0.500376	0.790308	0.874086	0.45045	0.374131
KIDINS220	FOS	0.382428	0.0671512	685575	0.550183	3.50305e-06	1.9549e-05	42.3423	28.7012
MBOAT2	FOS	0.57939	0.157465	736597	0.591129	3.21372e-15	7.93463e-14	57.958	34.046
ASAP2	FOS	0.0998049	-0.00501419	638386	0.512313	0.0798832	0.139986	13.0631	10.0481
ITGB1BP1	FOS	0.17217	-0.0595537	619366	0.497049	0.748296	0.847673	21.7718	20.0962
CPSF3	FOS	0.0900097	-0.00125013	632997	0.507988	0.234951	0.338373	11.2613	9.29984
IAH1	FOS	0.175421	0.0187498	664100	0.532949	0.000109052	0.000431112	22.973	14.8049
ADAM17	FOS	0.103759	0.0488918	666637	0.534985	5.16594e-09	5.00084e-08	12.9129	5.71887
RP11-214N9.1	FOS	0.021503	-0.00273325	623919	0.500703	0.852267	0.931794	3.003	2.83271
YWHAQ	FOS	0.783972	-0.084061	593850	0.476573	0.0647449	0.116233	70.2703	59.9145
TAF1B	FOS	0.139024	0.0333468	663700	0.532628	8.21419e-06	4.18542e-05	17.1171	9.99466
RP11-95D17.1	FOS	0.0156417	0.00326675	629730	0.505366	0.0358465	0.0692387	2.1021	1.0155
GRHL1	FOS	0.0172424	0.0116524	633382	0.508297	0.000261575	0.000930544	2.25225	0.587921
RP11-254F7.2	FOS	0.0199234	0.00164853	629179	0.504924	0.140955	0.22084	3.003	1.97755
KLF11	FOS	0.0244663	0.0142559	635294	0.509832	0.00073764	0.00233251	3.15315	1.17584
RP11-254F7.3	FOS	0	-0.00470113	620379	0.497862	0.0911199	0.155351	0	0.427579
CYS1	FOS	0.183159	0.0117377	660038	0.529689	0.000495256	0.00163447	22.6727	14.9653
HPCAL1	FOS	0.181082	-0.0146143	646223	0.518602	0.0371398	0.0713036	23.4234	17.4773
ODC1	FOS	0.452407	0.00212	654470	0.52522	0.028282	0.0558866	47.5976	36.6649
RP11-320M2.1	FOS	0.0146412	0.0106765	631593	0.506861	0.000585954	0.00189821	1.8018	0.427579
NOL10	FOS	0.0584399	-0.00398277	631022	0.506404	0.260678	0.371732	7.95796	6.41368
RN7SL832P	FOS	0.0363737	0.0201915	638770	0.512621	0.000326106	0.00113613	4.35435	1.81721
RP11-791G15.2	FOS	0.00186579	0.000434255	623913	0.500698	0.485652	0.602581	0.3003	0.160342
[truncated: 57,158 more rows]
