# Supplementary material for: Single-cell transcriptomic atlas of the human retina identifies cell types associated with age-related macular degeneration
Source: Nat Commun. 2019 Oct 25;10:4902. doi: 10.1038/s41467-019-12780-8 (PMC6814749; doi:10.1038/s41467-019-12780-8)
Supplement: Supplementary file 11 — Supplementary Dataset 8 [file 41467_2019_12780_MOESM11_ESM.xlsx]

## Sheet: Full_AMD_genes_10X_logPval
Gene	Rods	Cones	RGCs	BPs	ACs	HCs	Macroglia	Microglia	Endo
AARS2	0	0	0	0	0	0	0	0	0
AATK	0	0	0	124.346	26.2764	0	0	0	0
ABCA1	0	24.2486	0	77.3661	0	0	0	0	21.4941
ABCA7	66.735	20.2681	0	20.0698	0	0	0	0	0
ABCC10	0	0	0	0	0	0	0	0	0
ABCF1	10.4463	0	0	0	0	0	0	0	0
ABHD16A	0	0	0	0	0	0	0	0	0
ACAD10	0	0	0	0	0	0	0	0	0
ACHE	0	0	0	0	62.6545	35.3063	21.8073	0	0
ACOT8	0	0	0	0	0	0	0	0	0
ACTG1	0	0	0	0	0	0	300	0	0
ACTL6B	0	0	0	16.102	31.7943	0	0	0	0
ACTN1	0	68.1759	0	86.4564	0	0	0	0	25.0852
ADAM10	21.7405	0	0	0	0	0	0	13.4535	28.4542
ADAMTS9	0	0	0	0	0	0	0	0	300
ADAMTS9-AS2	0	0	0	0	0	0	0	0	277.502
ADAMTSL5	0	0	0	0	0	0	15.7031	0	0
ADAT1	0	0	0	0	0	0	0	0	0
AGER	0	0	0	0	0	0	15.7581	0	0
AGFG1	0	0	0	0	0	0	50.8839	0	20.4318
AGFG2	0	0	0	0	0	0	0	0	47.0876
AGPAT1	0	0	0	0	0	0	66.7449	0	0
AIF1	0	0	0	0	0	0	0	300	0
ALDH1A2	0	0	0	0	0	0	93.0558	0	0
ALDH2	0	0	12.102	26.4985	0	0	211.454	12.2923	13.5379
ALDOC	16.8654	0	27.4689	0	0	10.5892	0	0	0
ALG2	0	0	0	0	0	0	40.4507	0	0
ALKBH7	0	0	0	0	0	0	85.0089	0	0
ALOX5AP	0	0	0	0	0	0	0	300	0
ALYREF	0	0	0	0	0	0	69.3694	0	0
ANAPC11	0	0	0	0	0	0	300	0	0
ANKRD52	0	0	0	0	0	0	0	0	0
ANKRD54	11.3561	0	0	0	0	0	0	0	0
ANKS6	0	0	0	59.3167	0	0	0	0	0
AP4M1	11.4286	0	0	0	0	0	0	0	0
APC2	0	0	0	24.89	140.588	0	23.0337	0	0
APOC1	0	0	0	0	0	0	300	37.1255	0
APOE	0	0	0	0	0	0	300	0	0
APOM	0	0	0	0	0	0	83.523	0	0
ARHGAP21	0	0	0	64.0837	0	0	300	0	0
ARHGDIA	0	0	0	0	0	0	300	0	18.9393
ARID3A	0	0	0	0	12.8982	0	0	18.5707	50.5424
ARL16	0	0	0	0	0	0	0	0	0
ARL2BP	0	0	0	11.5129	0	0	79.7901	0	0
ASPSCR1	0	0	0	0	0	0	128.564	0	0
ATAT1	0	0	0	0	0	0	22.7872	0	0
ATF6B	0	0	0	32.5591	23.3344	0	0	0	0
ATP5D	0	0	0	0	0	0	271.562	0	0
ATP6V1G2	0	0	0	224.217	0	0	0	0	0
ATXN2	0	0	0	60.5325	20.1554	0	0	0	0
ATXN7L1	0	0	0	20.2678	0	0	0	0	0
AZGP1	0	0	0	0	0	0	207.48	0	0
BAG6	11.4465	0	0	0	0	0	0	0	0
BAIAP2	0	15.9959	0	39.0712	0	0	0	0	0
BAIAP2L2	0	0	0	0	0	0	0	0	0
BBS2	0	0	0	0	0	0	0	0	11.0192
BCAM	0	0	0	0	0	0	189.713	0	133.38
BCAR1	0	0	0	35.6027	0	0	0	0	0
BCL3	0	0	0	0	0	0	0	0	252.016
BLOC1S1	0	0	0	0	0	0	282.874	0	0
BLOC1S3	0	0	0	0	0	0	0	0	0
BRAP	0	0	0	0	0	0	0	0	0
BRD2	0	0	0	20.573	10.1219	0	0	0	21.3914
BRIX1	0	0	0	0	0	0	0	0	0
BSG	0	0	0	0	0	0	260.702	0	0
C10orf88	0	0	0	0	0	0	0	0	0
C17orf89	32.3364	0	0	0	0	0	99.7409	0	0
C19orf24	0	0	0	0	0	0	76.5723	14.1054	0
C19orf25	0	0	0	11.6918	0	13.7667	0	0	0
C19orf70	0	0	0	0	0	0	52.1044	0	11.2712
C2	0	0	0	0	0	0	0	0	0
C22orf23	0	0	0	0	0	0	0	0	0
C2orf83	0	0	0	56.911	0	0	0	0	0
C3	0	0	0	0	0	0	0	300	0
C6orf136	0	0	0	0	0	0	0	0	0
C6orf47	0	0	0	0	0	0	0	0	0
C6orf48	0	0	0	0	0	0	34.8254	0	0
C7orf43	0	0	0	0	0	0	0	0	0
C7orf61	0	0	0	0	0	0	59.738	0	0
CAPS	0	0	0	0	0	0	27.7491	0	0
CARD10	0	0	0	0	0	0	0	0	300
CASP6	0	0	0	0	0	0	78.9199	0	0
CCDC109B	0	0	0	229.538	0	0	0	0	0
CCDC137	0	0	0	0	0	0	29.3631	0	0
CCDC57	36.0034	0	0	0	0	0	0	0	0
CCHCR1	0	0	0	0	0	0	0	0	0
CD3EAP	0	0	0	0	0	0	0	0	0
CD40	0	0	0	0	0	0	52.2261	26.1657	122.036
CD63	0	0	0	0	0	0	300	0	0
CDC34	0	0	0	0	0	0	122.454	0	0
CDC42EP1	0	0	0	0	0	0	86.7508	0	45.5848
CDH22	0	0	0	29.6219	18.1502	0	0	0	0
CDK2	0	0	0	0	0	0	13.509	0	43.8758
CEACAM19	0	0	0	15.3763	0	0	0	0	17.169
CFD	0	0	0	0	0	0	0	90.44	0
CFDP1	0	0	0	20.2678	0	0	0	0	0
CFH	0	0	0	0	0	0	0	0	300
CFHR1	0	0	0	0	0	0	0	0	0
CFI	0	0	0	0	0	0	300	0	0
CHMP7	0	0	0	0	0	0	52.2606	0	0
CIAPIN1	0	0	0	15.4226	0	0	28.5725	0	0
CIRBP	0	0	0	32.6701	0	0	90.3921	0	0
CLASRP	13.9152	0	0	0	0	0	0	0	0
CLIC1	0	0	0	0	0	0	300	45.5254	65.9573
CLPP	0	0	0	0	0	0	65.1133	0	17.5447
CLPTM1	0	0	0	0	0	0	83.7842	0	0
CMSS1	0	0	0	16.66	0	54.8872	0	0	0
CNN2	0	0	0	0	0	0	0	0	50.4374
CNPY2	33.7222	0	0	0	0	0	0	0	10.2877
CNPY4	0	0	0	0	0	0	84.5044	0	0
COL11A2	0	0	0	0	0	0	36.4088	0	0
COL25A1	158.875	0	0	0	0	0	0	0	0
COL4A3	0	92.7058	0	14.5126	0	0	300	0	0
COL4A4	0	0	0	0	0	0	300	0	0
COL8A1	0	0	0	0	0	0	0	0	35.7813
COPS6	0	0	0	0	0	0	73.1938	0	0
COQ10A	0	0	0	0	0	0	0	0	0
COQ9	0	0	0	0	0	0	39.5348	0	0
CPNE2	0	0	0	0	0	0	23.6393	11.1371	109.702
CRB1	17.0262	0	0	0	0	0	0	0	0
CS	0	0	0	0	0	0	0	0	0
CSNK1E	0	0	0	87.4813	11.557	0	104.833	0	0
CSNK2B	0	0	0	0	0	0	300	0	0
CTSA	0	0	0	0	10.874	0	164.098	0	0
CUX2	0	0	0	17.3688	23.4205	74.8759	0	0	0
CUZD1	0	0	0	0	0	13.4956	0	0	0
CX3CL1	0	0	0	0	92.8768	0	0	0	33.4221
CYP21A2	0	0	0	0	0	0	0	0	0
DAB2	0	0	0	0	0	0	300	10.2985	27.0293
DAZAP1	0	0	0	36.4173	0	0	0	0	0
DCAF5	13.5865	0	0	0	0	0	0	0	21.1602
DCBLD2	0	0	0	0	0	0	63.9144	0	0
DCXR	0	0	0	0	0	0	300	0	0
DDAH2	0	0	0	0	0	0	300	0	22.4916
DDR1	0	0	0	0	0	0	300	0	0
DDX17	68.4632	0	0	62.4318	11.0296	0	0	0	0
DDX39B	0	0	0	0	0	0	0	0	11.3517
DENND1B	0	0	0	15.1028	0	0	0	0	0
DGKA	0	0	0	0	0	0	24.6375	15.5839	0
DHRS13	0	0	0	0	0	0	21.0505	0	0
DHX16	16.8287	0	0	0	0	0	0	0	0
DLK2	0	0	0	0	10.0521	30.9164	0	0	0
DMC1	0	0	0	0	0	0	27.2335	0	0
DMPK	0	0	0	0	0	0	0	0	0
DMWD	10.2725	0	0	0	13.5519	0	0	0	0
DNAJC14	0	0	0	0	0	0	13.6716	0	0
DNAJC21	0	0	0	11.2591	0	0	0	0	0
DNTTIP1	0	0	0	0	0	0	110.304	0	0
DOK4	0	0	0	100.407	0	0	0	0	0
DTX1	0	0	0	0	14.5989	300	34.1403	0	0
DUS1L	0	0	0	0	0	0	0	0	0
DUS3L	0	0	0	0	0	0	0	0	0
DXO	0	0	0	0	0	0	0	0	0
EGF	0	0	0	0	0	0	297.352	0	0
EGFL8	0	0	0	0	0	0	0	0	0
EHMT2	21.4758	0	0	44.0562	13.1504	0	0	0	0
EIF3L	0	0	10.4805	0	0	0	239.932	0	0
ELFN2	0	0	0	300	0	0	0	0	0
ELMO2	0	0	0	0	0	0	43.0331	0	0
ELOVL6	0	0	0	33.8397	10.3334	0	0	0	0
EML2	155.384	0	0	0	0	0	0	0	0
ENKUR	0	0	0	0	0	0	153.885	0	0
ENTHD2	0	0	0	0	0	0	0	0	0
ENTPD4	0	0	0	12.1807	0	0	0	0	0
EPHB4	0	0	0	0	0	0	15.5006	0	10.8287
ERAL1	0	0	0	0	0	0	42.9993	0	0
ERBB3	0	0	0	0	0	0	75.8047	0	0
ERP29	28.8404	0	0	0	0	0	0	0	0
ESYT1	0	0	0	0	0	0	12.0384	0	15.6445
FAM109A	0	0	0	0	0	0	0	0	32.0537
FAM192A	0	0	0	0	0	0	107.354	0	0
FAM195B	0	0	0	0	0	0	269.412	0	0
FAM216A	0	0	0	11.398	12.2687	0	0	0	0
FAM222B	0	0	0	18.9901	0	10.0145	0	0	0
FAM227A	0	0	0	0	0	0	0	0	0
FAM24B	0	0	0	0	0	0	0	0	0
FAM63B	22.9494	0	0	0	0	0	0	0	0
FASN	0	0	0	0	71.8398	0	0	0	0
FBXO24	0	0	0	0	0	0	0	0	0
FBXO46	0	0	0	0	0	0	0	0	0
FBXO7	0	0	0	0	0	0	71.547	0	0
FILIP1L	0	0	0	0	38.5886	233.395	0	58.6618	178.633
FKBPL	0	0	0	0	0	0	14.562	0	0
FLOT1	0	0	0	0	0	0	210.918	11.5392	28.0817
FLOT2	0	0	0	0	0	0	0	0	0
FOSB	32.5201	0	0	0	0	0	0	18.9033	26.4197
FSCN2	17.1787	0	0	0	0	0	0	0	0
FSTL3	0	0	0	0	0	0	53.0676	0	0
FUT3	57.2438	0	0	0	0	0	0	0	0
FUT6	21.6991	0	0	0	0	0	0	0	0
FYB	0	0	0	0	0	0	0	300	0
GABARAPL2	0	0	0	19.1998	0	10.8233	255.01	0	0
GABBR2	0	0	0	300	39.3853	0	0	0	0
GALNT12	0	28.5947	0	0	0	0	0	0	0
GAMT	13.2659	0	0	0	0	0	0	0	0
GAR1	0	0	0	0	0	0	139.157	0	0
GATS	0	0	0	0	24.0733	29.8909	39.5684	0	0
GCAT	0	0	0	0	0	0	115.127	0	0
GCGR	0	0	0	0	0	0	77.3781	0	0
GDF11	0	0	0	81.476	0	0	0	0	0
GEMIN7	0	0	0	0	0	0	14.5778	0	0
GGA1	0	0	0	0	0	0	0	0	0
GIGYF1	0	0	0	0	11.1402	16.0553	0	0	0
GIPR	43.2005	0	0	0	0	0	0	0	0
GNB2	0	0	0	0	0	11.1262	300	10.8382	34.6939
GNL1	0	0	0	23.5234	0	0	0	0	0
GPANK1	0	0	0	0	0	0	0	0	0
GPC2	0	0	0	0	0	0	0	0	0
GPR108	19.0596	0	0	0	0	0	39.5452	0	0
GPR158	0	0	0	0	39.7507	132.574	148.851	0	0
GPR4	0	0	0	0	0	0	0	0	300
GPS1	0	0	0	0	0	0	65.2956	0	0
GPSM3	0	0	0	0	0	0	0	300	149.382
GPX4	0	0	0	55.9749	0	0	168.371	0	0
GTF2F1	0	0	0	0	0	0	0	0	0
GTPBP2	0	0	0	0	0	0	0	0	16.6915
H1F0	0	0	0	29.7063	0	0	149.402	0	0
HCG23	0	0	0	0	0	0	16.2449	0	0
HCG25	0	0	0	0	0	0	0	0	0
HCG27	0	0	0	0	0	0	0	0	0
HCN2	0	0	0	300	0	11.3168	0	0	0
HECTD4	0	17.9096	0	21.2397	24.4346	18.8418	0	0	0
HERPUD1	0	21.0115	0	42.4877	0	0	0	22.9362	35.3392
HGS	0	0	0	0	0	0	0	0	0
HLA-B	0	0	0	0	0	0	300	65.9736	84.7053
HLA-C	0	0	0	0	0	0	300	23.892	69.7611
HLA-DMA	0	0	0	0	0	0	0	300	35.8005
HLA-DMB	0	0	0	0	0	0	0	300	0
HLA-DOA	0	0	0	0	0	0	0	300	0
HLA-DPA1	0	0	0	0	0	0	0	300	229.674
HLA-DPB1	0	0	0	0	0	0	48.7196	135.18	24.5618
HLA-DQA1	0	0	0	0	0	0	0	300	25.5082
HLA-DQB1	0	0	0	0	0	0	0	300	129.91
HLA-DRA	0	0	0	0	0	0	0	300	104.787
HLA-DRB1	0	0	0	0	0	0	0	300	214.465
HLA-DRB5	0	0	0	0	0	0	0	300	300
HMHA1	20.4304	0	0	0	0	0	0	35.5854	0
HSD11B1L	0	0	0	0	0	0	67.3863	0	0
HSD17B8	0	0	0	0	0	0	87.9453	0	0
HSP90AB1	0	0	0	27.446	0	10.5847	46.2542	0	0
HSPA1A	0	0	21.615	0	0	0	0	0	0
HSPA1B	0	0	0	0	0	0	84.3821	0	0
HSPA1L	0	0	0	0	0	0	0	0	0
HSPH1	0	101.449	0	0	0	0	0	0	0
HTRA1	0	0	0	0	0	82.8992	300	0	0
HVCN1	0	0	0	0	0	0	91.5767	36.1973	56.2049
IER3	0	0	0	0	0	0	67.4287	167.72	63.9139
IFT20	0	0	0	17.5786	0	0	0	0	0
IKZF4	0	0	0	0	0	0	33.5925	0	0
INSR	0	0	0	0	17.3237	0	0	0	51.6229
IRS1	0	0	0	38.3417	17.599	0	0	0	0
ITGA7	0	0	0	0	15.4127	0	10.1426	0	258.445
KARS	0	0	0	0	0	0	0	0	13.1294
KCNJ4	0	0	0	0	0	0	41.4828	0	0
KDELR3	0	0	0	0	0	0	30.2576	0	32.6824
KHSRP	0	0	0	0	0	0	0	0	10.0752
KIAA0100	0	0	0	20.152	19.4955	0	0	0	0
KIAA1217	0	0	0	0	0	0	300	0	0
KISS1R	0	0	0	0	0	0	0	0	0
KLC3	0	0	0	0	0	0	0	0	0
KLF9	0	0	0	0	0	0	300	0	21.7269
KMT2E	17.1343	0	0	67.1981	0	0	0	0	0
KMT2E-AS1	0	0	0	0	0	0	0	10.3433	12.2141
LAMTOR4	0	0	12.8873	0	0	0	300	0	0
LDHD	0	0	0	0	0	0	89.0578	0	0
LGALS1	0	0	11.8104	0	0	0	300	17.7805	30.403
LHFPL3	0	0	0	0	0	0	0	0	0
LINC01004	0	0	0	0	0	0	0	0	0
LMBRD2	0	0	0	0	0	0	31.7815	0	0
LNP1	0	0	0	15.9806	0	123.793	0	0	0
LONP1	0	0	0	0	0	0	0	0	0
LOXL2	0	0	0	0	0	0	0	0	27.075
LRCH4	0	0	0	0	0	0	0	0	12.4253
LRIT3	0	0	0	0	0	0	54.056	0	0
LRRC45	0	0	0	0	0	0	0	0	0
LRRC73	0	0	0	0	0	11.0409	12.7099	0	0
LSM2	0	0	0	0	0	0	72.7334	0	0
LST1	0	0	0	0	0	0	0	300	0
LTB	0	0	0	0	0	0	0	45.2612	0
LY6G5B	0	0	0	0	0	0	0	0	0
LY6G5C	0	0	0	0	0	0	17.7883	0	12.3469
LYRM9	0	0	0	0	0	0	68.9103	0	0
MAD2L1BP	0	0	0	0	0	0	0	0	0
MAFF	0	0	0	0	0	0	186.117	63.7792	114.619
MAFG	0	0	0	0	0	0	0	0	18.6814
MAFG-AS1	0	0	0	0	0	0	0	0	0
MAPKAPK5	15.6178	0	0	37.3636	0	0	0	0	0
MAPKAPK5-AS1	0	0	0	0	0	0	29.3109	0	0
MARK4	0	0	0	0	0	93.7131	0	0	10.0242
MBLAC1	0	0	0	0	0	0	0	0	0
MCM7	0	0	0	0	0	0	0	0	14.3777
MDC1	0	0	0	0	0	0	0	0	0
MED16	0	0	0	0	0	0	0	0	0
MEPCE	0	0	0	0	0	0	46.5094	0	15.7452
METTL7B	0	0	0	0	0	0	0	73.3183	0
MFF	0	0	0	0	0	0	300	0	0
MFNG	0	0	0	20.2208	0	0	0	300	37.222
MICA	0	0	0	0	0	0	80.6235	0	35.8792
MICALL1	0	0	0	0	0	0	0	0	31.7741
MIDN	0	0	0	13.1897	0	0	109.026	16.0194	35.9098
MLKL	0	0	0	0	0	0	0	12.405	85.7163
MLLT1	0	0	0	0	0	17.5724	66.1996	0	10.2783
MMP19	0	0	0	0	0	0	0	0	0
MMP9	0	0	0	0	0	0	0	0	0
MOSPD3	0	0	0	0	0	0	60.4768	0	0
MRPL12	0	0	0	0	0	0	47.1834	0	0
MRPL14	12.3539	0	0	0	0	0	50.8809	0	12.5498
MRPS18A	0	0	0	0	0	0	38.609	0	29.0349
MRPS18B	12.1141	0	0	0	0	0	0	0	0
MSH5	10.7517	11.3385	0	0	0	0	0	0	0
MUM1	0	0	0	158.63	75.5779	20.2662	0	0	0
MYADML2	0	0	0	0	22.5703	0	0	0	0
MYL6	0	0	11.7669	0	0	0	44.9798	0	0
MYL6B	0	0	0	0	0	0	223.238	0	0
NAA25	0	33.7647	0	0	0	0	0	0	0
NABP2	0	0	0	0	0	0	78.8964	0	0
NADK2	0	0	0	0	0	0	75.2767	0	0
NCOA5	0	0	0	15.7671	0	0	0	0	0
NDUFA11	0	0	0	0	0	0	285.085	0	0
NDUFS7	0	0	11.0773	0	0	0	98.2252	0	0
NEK8	0	0	0	0	0	0	0	0	0
NELFE	0	0	0	0	0	0	184.496	0	20.6413
NEU1	0	0	0	0	0	0	97.6078	0	0
NEURL2	0	0	0	0	0	0	0	0	0
NFKBIE	0	0	0	0	0	0	0	0	0
NFKBIL1	0	0	0	0	0	0	47.3849	0	0
NIPSNAP3A	0	0	0	0	0	0	0	28.4301	13.1487
NIPSNAP3B	0	0	0	12.0268	0	0	0	0	0
NIT2	0	0	0	0	0	0	0	0	0
NKX3-1	0	0	0	0	0	0	0	15.6921	0
NLK	0	19.4227	0	129.579	0	0	0	0	0
NLRC5	0	0	0	0	0	0	0	14.0257	97.7786
NOL12	0	0	0	0	0	11.6995	16.0623	0	0
NOTCH4	0	0	0	0	0	0	116.05	0	95.0127
NPLOC4	0	0	0	0	0	0	0	0	0
NRM	0	0	0	0	0	0	0	0	16.1391
NRTN	68.8335	0	0	0	0	0	0	0	0
NSMCE4A	12.1043	0	0	0	0	0	0	0	0
NUP93	0	0	0	142.392	0	0	0	0	0
NYAP1	0	0	0	0	0	0	0	0	0
OAS1	0	0	0	0	0	0	97.9234	21.3039	23.0949
OAS2	0	0	0	0	0	0	0	10.274	300
OAS3	0	0	0	0	0	0	20.1226	23.7545	99.095
OGFOD1	0	0	0	0	0	0	0	0	0
OPA3	0	0	0	0	0	0	0	0	0
ORMDL2	0	0	0	0	0	0	44.753	0	36.6605
OSMR	0	0	0	0	0	0	0	0	300
OXLD1	0	0	0	0	0	0	56.3745	0	11.536
P4HB	0	0	0	0	0	0	233.114	0	13.4206
PA2G4	0	0	0	0	0	0	200.678	0	0
PALM	0	0	0	0	0	0	300	0	0
PAN2	0	0	0	28.7259	0	0	0	0	0
PBX2	0	0	0	12.0269	0	0	62.98	0	0
PCIF1	0	0	0	0	0	0	0	0	0
PCK1	0	0	0	0	0	0	53.1394	0	0
PCOLCE	0	0	0	0	0	0	47.1897	0	86.9806
PCSK4	0	0	0	0	0	0	0	0	0
PCYT2	0	0	0	0	0	0	61.3463	0	0
PDE6G	300	0	248.715	0	0	0	0	0	0
PEBP4	0	0	0	0	0	0	300	0	0
PHF12	0	0	0	15.5732	0	0	0	0	0
PICK1	0	0	0	0	0	0	0	0	0
PIGS	0	0	0	0	0	0	0	0	0
PILRA	0	0	0	0	0	0	0	200.38	0
PILRB	0	0	0	0	28.4471	14.1087	0	0	0
PLA2G12A	0	0	0	24.7949	0	0	0	0	0
PLA2G6	0	0	0	0	0	0	0	0	0
PLEKHA1	0	0	0	0	22.4268	0	0	0	17.6403
PLK5	0	0	0	0	0	0	74.2866	0	0
PLTP	0	0	0	0	0	0	96.2664	51.7257	35.3407
PMEL	0	0	0	0	0	0	0	0	0
PMEPA1	0	0	0	0	0	0	300	0	0
POLDIP2	0	0	0	0	0	0	68.5053	0	10.8153
POLH	0	0	0	0	0	0	0	0	0
POLR1C	0	0	0	0	0	0	0	0	0
POLR2C	0	0	0	12.018	0	0	0	0	0
POLR2E	0	0	0	11.3404	0	0	67.3202	0	12.5301
POLR2F	0	0	0	0	0	0	234.88	0	10.9319
POLRMT	0	0	0	10.242	0	0	0	0	16.0964
POP7	0	0	0	0	0	0	70.4672	0	20.3945
PPM1N	87.1267	0	0	0	0	0	0	0	0
PPP1CC	0	0	0	187.59	0	0	0	0	0
PPP1R10	0	0	0	0	0	0	0	0	0
PPP1R13L	39.5238	0	0	0	0	0	0	0	0
PPP1R18	0	0	0	0	0	0	0	254.955	64.1217
PPP1R35	0	0	0	12.5529	0	0	0	0	0
PPP1R37	12.5887	0	0	45.1445	0	13.181	0	0	0
PPT2	0	0	0	0	0	0	15.1853	0	0
PPT2-EGFL8	0	0	0	0	0	0	0	0	0
PPTC7	0	0	0	0	0	0	0	0	0
PRICKLE2	0	26.5235	0	41.9055	12.9606	0	0	0	18.5079
PROCA1	0	0	0	0	0	0	23.8167	0	0
PRR22	0	0	0	0	0	0	0	0	0
PRR3	0	0	0	0	0	0	0	0	0
PRRC2A	12.8574	0	0	14.9276	0	0	0	0	0
PRRT1	0	0	0	248.676	0	0	0	0	0
PRTFDC1	0	0	0	0	0	0	151.389	0	0
PSMB8	0	0	0	0	0	0	254.74	0	83.1448
PSMB9	0	0	0	0	0	0	141.327	26.6811	96.2982
PSPN	0	0	0	0	0	0	0	0	0
PTBP1	0	0	0	0	0	0	60.8991	0	37.3177
PTPN11	0	0	0	0	0	0	164.012	0	0
PTPRS	0	0	0	0	151.291	0	122.942	0	0
PUS7	0	0	0	0	0	0	0	0	0
PVR	0	0	0	0	0	0	0	0	74.3574
PVRL2	0	0	0	0	0	0	192.816	0	52.2973
PYCR1	0	0	0	0	0	0	0	0	0
QPCTL	0	0	0	0	0	0	0	0	0
R3HCC1	0	0	0	0	0	0	0	0	0
R3HDM4	0	0	0	20.8698	0	10.2094	0	0	0
RAB22A	0	0	0	0	0	0	62.7627	0	0
RAB34	0	0	0	0	0	0	154.876	22.4954	65.1191
RAB5B	0	0	0	0	0	0	47.696	0	0
RAC3	0	0	0	0	0	0	0	0	0
RAD1	0	0	0	0	0	0	0	0	0
RAD51B	0	0	0	0	0	0	0	0	0
RAD9B	0	0	0	0	0	0	0	10.7829	0
RAI14	0	28.1814	0	0	0	0	98.7138	0	30.6352
RANBP3	0	0	0	0	0	0	0	0	0
RANBP3L	0	0	0	0	0	0	126.578	0	0
RDH5	32.2641	0	0	0	0	0	0	0	0
REEP6	199.363	0	0	0	0	0	0	0	0
RELB	0	0	0	0	0	0	0	39.856	16.0835
RFNG	0	0	0	0	0	0	38.2341	0	0
RFPL3S	0	0	0	0	0	0	0	0	0
RFX2	0	0	0	0	0	0	12.9015	0	0
RHBDD1	0	0	0	0	0	0	0	0	15.12
RHOBTB2	0	0	0	93.7264	12.9987	0	0	0	0
RICTOR	64.5556	16.4408	0	0	0	0	0	0	0
RING1	0	0	0	0	0	0	85.6906	0	0
RINT1	0	0	0	0	0	0	0	0	0
RNF126	0	0	0	14.0755	0	0	0	0	0
RNF41	0	0	0	23.3647	0	0	0	0	0
RNF5	0	0	0	0	0	0	258.385	0	0
RORB	0	0	0	0	10.5634	111.262	249.183	0	0
RPH3A	0	0	0	133.638	46.2793	0	0	0	0
RPL23A	0	0	0	0	0	0	300	0	0
RPL36	0	0	0	0	0	0	300	0	0
RPL41	0	0	51.5229	0	0	0	300	0	0
RPL6	0	0	0	0	0	0	262.585	0	0
RPS15	0	0	0	0	0	0	300	0	0
RPS26	0	0	0	0	0	0	300	0	0
RRH	0	0	0	0	0	0	300	0	0
RSPH9	0	0	0	0	0	0	37.1249	0	0
RSPRY1	0	0	0	0	0	0	28.8913	0	0
RTCB	0	0	0	0	0	0	75.3759	0	0
RTN2	0	0	0	0	10.1596	0	0	0	0
RXRB	0	0	0	14.1757	0	0	0	0	0
SAFB	0	0	0	12.0982	0	0	0	0	0
SAFB2	34.5249	0	0	0	0	0	52.786	0	0
SARM1	0	0	0	55.8793	0	0	0	0	0
SARNP	0	0	0	0	0	0	0	0	0
SBNO2	0	0	0	0	0	0	0	0	59.3775
SDF2	0	0	0	0	0	0	115.67	0	18.2701
SEC24B	0	0	0	12.9887	0	0	0	0	0
SEC24B-AS1	0	0	0	0	0	0	14.6063	0	0
SEC61B	0	0	0	0	0	0	300	10.2512	0
SH2B3	0	0	0	0	0	0	0	71.4594	34.6621
SH2D3A	0	0	0	0	0	0	0	0	19.6619
SH3BP1	0	0	0	0	0	0	17.7185	55.9263	0
SIRT7	0	0	0	0	0	0	0	0	0
SIX5	0	0	0	0	0	0	22.1858	0	0
SKIV2L	0	0	0	0	0	0	0	0	0
SKP2	0	0	0	0	0	0	0	0	0
SLC12A5	0	31.5737	0	300	13.1767	0	0	0	0
SLC12A9	0	0	0	0	0	0	92.742	0	0
SLC16A3	0	0	0	0	10.2419	106.404	34.7337	44.4657	16.9644
SLC16A8	0	0	0	0	0	0	0	0	0
SLC19A3	0	0	0	30.3269	0	0	0	0	175.218
SLC25A23	10.1166	0	0	0	0	0	27.8512	0	0
SLC25A37	0	0	0	0	0	0	0	24.4356	16.3287
SLC25A41	0	0	0	0	11.7261	0	0	0	0
SLC29A1	0	0	0	0	0	0	0	0	29.2499
SLC35B2	0	0	0	0	0	0	211.655	0	0
SLC35C2	0	0	0	29.6852	0	0	0	0	0
SLC38A10	0	0	0	0	0	0	130.718	0	12.8086
SLC39A5	0	300	0	0	0	0	0	0	0
SLC39A7	0	0	0	0	0	0	104.952	0	0
SLC44A1	28.3734	119.176	0	0	0	0	0	0	14.9255
SLC46A1	0	0	0	122.396	0	0	0	0	0
SLTM	0	0	0	20.2433	0	0	0	0	0
SMARCC2	14.9782	0	0	11.2593	0	0	0	0	0
SMC5	0	0	0	0	0	0	0	0	0
SNRPD2	0	0	0	0	0	0	273.064	0	0
SNX21	0	0	0	0	0	0	0	0	25.5216
SPAG5	0	0	0	0	0	0	0	0	0
SPATA25	0	0	0	0	0	0	0	0	0
SPEF2	0	0	0	0	0	0	0	0	0
SRPK2	0	0	0	13.4354	11.6503	22.3958	0	0	0
SRRT	0	0	0	0	0	0	0	0	0
STAG3	0	0	0	0	0	13.7122	0	0	0
STK11	0	0	0	0	0	0	0	0	0
STK19	0	0	0	0	0	0	56.6641	0	0
STRA13	0	0	0	0	0	0	92.2897	0	0
SUOX	0	0	0	0	0	0	22.5429	0	0
SUPT6H	0	0	0	0	0	0	0	0	12.9422
SYN3	0	0	0	0	68.7195	0	0	0	0
TACC2	0	0	0	78.5656	19.5954	53.7139	0	0	11.7287
TAF6	0	0	0	0	0	0	38.4444	0	10.3385
TAP1	0	0	0	0	0	0	194.673	0	27.7767
TBC1D23	0	0	0	0	0	0	0	0	15.4405
TCF19	0	0	0	0	0	0	12.1251	0	15.439
TCTN1	0	0	0	0	0	0	38.9268	0	0
TERF2IP	0	0	0	201.005	0	0	86.8239	0	0
TFR2	0	0	0	0	84.2416	29.8246	0	0	0
TGFBR1	0	0	0	0	13.7672	0	0	292.426	0
THNSL1	0	0	0	0	0	0	17.4373	0	0
TIMP3	0	0	0	0	0	0	300	0	66.7471
TINCR	0	0	0	0	22.0246	0	0	0	0
TJAP1	0	0	0	0	0	0	0	0	0
TLCD1	0	0	0	0	0	0	31.3658	0	0
TMEM116	0	0	0	0	0	0	0	0	0
TMEM151B	0	0	0	0	39.3604	0	0	0	0
TMEM170A	20.201	0	0	0	0	0	53.359	0	0
TMEM184B	0	0	0	0	0	0	207.418	0	0
TMEM199	0	0	0	0	0	0	29.6483	0	0
TMEM231	0	0	0	0	0	0	0	0	0
TMEM259	0	0	0	16.2092	17.1218	0	0	0	0
TMEM45A	0	0	0	0	0	0	0	0	12.9061
TMEM63B	0	0	0	0	0	0	0	0	0
TMEM97	0	0	0	0	0	0	0	0	0
TNF	0	0	0	0	0	0	0	300	0
TNFAIP1	0	0	0	52.5604	0	0	0	0	43.4529
TNFRSF10A	0	0	0	0	0	0	0	0	300
TNFRSF10B	0	0	0	0	0	0	16.5397	32.1667	144.869
TNFRSF10C	0	0	0	0	0	0	0	17.7655	216.385
TNFRSF10D	0	0	0	0	0	0	0	0	300
TNFSF9	0	0	0	0	0	0	0	118.605	85.6298
TNNC2	0	0	0	0	0	0	0	0	0
TNXB	0	0	0	0	0	0	0	0	232.922
TOMM40	0	0	0	33.6471	0	0	0	0	0
TOMM70A	0	0	0	15.2885	0	0	0	0	0
TRAF4	0	0	0	0	0	0	109.571	0	0
TRAFD1	0	0	0	0	0	0	0	0	0
TRAPPC6A	0	0	0	0	0	0	187.755	0	0
TRIM4	0	0	0	0	0	0	97.7957	0	0
TRIOBP	0	0	0	14.5998	0	0	85.0106	0	37.5266
TRIP10	0	0	0	0	0	0	0	0	0
TRIP6	0	0	0	0	0	0	300	0	13.8661
TRPM3	0	0	0	0	0	0	300	0	0
TSC22D4	0	0	0	0	0	0	300	0	0
TTC23L	0	17.3977	0	0	0	0	0	0	0
TUBB	0	0	0	0	0	0	300	0	0
TUBB4A	0	0	0	0	0	0	246.609	0	0
UFSP1	0	0	0	0	0	0	0	0	0
UGT3A1	0	0	0	50.1287	0	0	0	0	0
UNC119	300	0	0	0	0	0	0	0	0
VAPB	0	0	0	0	0	0	0	0	0
VARS	0	0	0	0	0	0	0	0	0
VARS2	0	0	0	0	0	0	0	0	0
VASP	0	0	0	0	0	0	0	33.0605	73.1664
VAV1	0	0	0	0	0	0	0	300	0
VEGFA	0	0	0	0	0	17.6768	300	0	0
VMAC	0	0	0	0	0	0	13.6604	26.0273	0
VPS29	10.8106	0	0	0	0	0	62.5671	0	12.8608
VPS52	0	0	0	0	0	0	0	0	0
VTN	0	14.0017	0	0	0	0	0	0	0
VWA7	0	0	0	0	0	0	0	0	0
WDR18	0	0	0	0	0	0	41.667	0	0
WDR59	0	0	0	11.8318	0	0	0	0	0
WFDC10B	21.2232	0	0	0	0	0	0	0	0
WFDC3	58.5906	0	0	0	0	0	0	0	0
XPO5	0	0	0	0	0	0	0	0	0
YIPF3	0	0	12.3258	0	0	0	202.53	0	10.348
ZBTB12	0	0	0	0	0	0	0	0	0
ZBTB41	0	0	0	0	0	0	113.657	0	0
ZC3H10	0	0	0	0	0	0	0	0	0
ZCWPW1	0	0	0	0	0	0	38.9822	0	0
ZFP1	0	0	0	0	0	0	0	0	11.1688
ZFP36L1	0	0	0	0	0	0	300	22.0044	34.3126
ZFYVE26	209.038	0	0	0	0	0	0	0	0
ZKSCAN1	0	0	0	38.6112	11.9022	0	0	0	14.1347
ZNF180	0	0	0	0	0	0	0	0	0
ZNF229	0	0	0	0	0	0	0	0	0
ZNF285	0	0	0	0	0	0	0	0	0
ZNF296	0	0	0	0	0	0	0	0	0
ZNF3	0	0	0	0	0	0	0	0	0
ZNF318	0	0	0	0	15.6102	0	0	0	0
ZNF334	0	0	0	0	0	0	0	0	0
ZNF335	0	0	0	19.8773	0	0	0	0	12.6802
ZNF557	0	0	0	0	0	0	0	0	0
ZNRF1	0	15.7436	0	0	0	0	23.9391	0	41.2533
ZSCAN21	0	0	0	0	0	0	74.409	0	0
ZSWIM1	0	0	0	0	0	0	0	0	0
ZSWIM3	0	0	0	0	0	0	0	0	0
