# Supplementary material for: Single-cell transcriptomic atlas of the human retina identifies cell types associated with age-related macular degeneration
Source: Nat Commun. 2019 Oct 25;10:4902. doi: 10.1038/s41467-019-12780-8 (PMC6814749; doi:10.1038/s41467-019-12780-8)
Supplement: Supplementary file 12 — Supplementary Dataset 9 [file 41467_2019_12780_MOESM12_ESM.xlsx]

## Sheet: Full_AMD_genes_Seqwell_logPval
Gene	Rods	Cones	RGCs	BPs	ACs	HCs	Macroglia	Microglia	Endo
AARS2	0	0	0	0	0	0	0	0	0
AATK	0	0	0	30.6575	0	0	0	0	0
ABCA1	0	0	0	0	0	0	0	46.3285	0
ABCA7	104.874	0	0	0	0	0	0	0	0
ABCC10	0	0	0	0	0	0	0	0	0
ABCF1	0	0	0	0	0	0	0	0	0
ABHD16A	0	0	0	0	0	0	0	0	0
ACAD10	11.6266	0	0	0	0	0	0	0	0
ACHE	0	0	89.9353	0	0	0	0	0	0
ACOT8	0	0	0	0	0	0	0	0	0
ACTG1	0	0	0	0	0	0	163.331	0	0
ACTL6B	0	0	25.9234	0	0	0	0	0	0
ACTN1	0	0	0	62.002	0	0	0	0	10.6416
ADAM10	0	0	0	0	0	0	21.9453	27.4689	0
ADAMTS9	0	0	0	0	0	0	0	0	213.477
ADAMTS9-AS2	0	0	0	0	0	0	0	0	21.2104
ADAMTSL5	0	0	0	0	0	0	0	0	0
ADAT1	0	0	0	0	0	0	0	0	0
AGER	0	0	0	0	0	0	0	0	0
AGFG1	0	0	0	0	0	0	28.9902	0	0
AGFG2	0	0	0	0	0	0	0	0	0
AGPAT1	0	0	0	0	0	0	0	0	0
AIF1	0	0	0	0	0	0	0	300	0
ALDH1A2	0	0	0	0	0	0	99.1895	0	0
ALDH2	0	0	0	0	0	0	0	11.5258	0
ALDOC	0	0	264.743	0	0	0	0	0	0
ALG2	0	0	0	0	0	0	0	0	0
ALKBH7	0	0	0	0	0	0	0	0	0
ALOX5AP	0	0	0	0	0	0	0	300	0
ALYREF	0	0	0	0	0	0	0	0	0
ANAPC11	0	0	0	0	0	0	0	0	0
ANKRD52	0	0	28.6254	0	0	0	0	0	0
ANKRD54	0	0	0	0	0	0	0	0	0
ANKS6	0	0	0	0	0	0	0	0	0
AP4M1	0	0	0	0	0	0	0	0	0
APC2	0	0	0	0	0	0	20.04	0	0
APOC1	0	0	0	0	0	0	0	90.2955	0
APOE	0	0	0	0	0	0	226.773	23.7019	0
APOM	0	0	0	0	0	0	0	0	0
ARHGAP21	0	0	0	18.4316	0	0	96.7314	0	0
ARHGDIA	0	0	0	0	0	0	19.4456	10.1529	0
ARID3A	0	0	0	0	0	0	0	13.4433	0
ARL16	0	0	0	0	0	0	0	0	0
ARL2BP	0	0	0	0	0	0	0	0	0
ASPSCR1	0	0	0	0	0	0	0	0	0
ATAT1	0	0	0	0	0	0	0	0	0
ATF6B	0	0	0	0	0	0	0	0	0
ATP5D	0	0	0	0	0	0	0	0	0
ATP6V1G2	0	0	28.1291	25.5111	23.7745	0	0	0	0
ATXN2	0	0	0	20.2192	0	0	0	0	0
ATXN7L1	0	0	0	0	0	0	0	0	0
AZGP1	0	0	0	0	0	0	32.2011	0	0
BAG6	0	0	0	0	0	0	0	0	0
BAIAP2	0	0	0	0	0	0	0	0	0
BAIAP2L2	0	0	0	0	0	0	0	0	0
BBS2	0	0	0	0	0	0	11.0304	0	0
BCAM	0	0	0	0	0	0	21.041	0	13.2266
BCAR1	0	0	0	0	0	0	0	0	0
BCL3	0	0	0	0	0	0	0	0	0
BLOC1S1	0	0	0	0	0	0	0	0	0
BLOC1S3	0	0	0	0	0	0	0	0	0
BRAP	0	0	0	0	0	0	10.8034	0	0
BRD2	0	0	0	13.4497	0	0	0	0	0
BRIX1	0	0	0	0	0	0	0	0	0
BSG	0	0	0	0	0	0	0	0	0
C10orf88	0	0	0	0	0	0	0	0	0
C17orf89	0	0	0	0	0	0	12.5718	0	0
C19orf24	0	0	0	0	0	0	0	0	0
C19orf25	0	0	0	0	0	0	0	0	0
C19orf70	0	0	26.8222	0	0	0	0	0	0
C2	0	0	0	0	0	0	0	31.0706	0
C22orf23	0	0	0	0	0	0	0	0	0
C2orf83	0	0	0	46.1328	0	0	0	0	0
C3	0	0	0	0	0	0	0	175.558	0
C6orf136	0	0	0	0	0	0	0	0	0
C6orf47	0	0	0	0	0	0	0	0	0
C6orf48	0	0	0	0	0	0	0	17.9986	0
C7orf43	0	0	0	0	0	0	0	0	0
C7orf61	0	0	0	0	0	0	20.6313	0	0
CAPS	0	0	0	0	0	0	0	0	0
CARD10	0	0	0	0	0	0	0	0	34.7408
CASP6	0	0	0	0	0	0	0	0	0
CCDC109B	0	0	0	89.5074	0	0	0	0	0
CCDC137	0	0	0	0	0	0	0	0	0
CCDC57	0	0	0	0	0	0	0	0	0
CCHCR1	0	0	0	0	0	0	0	0	0
CD3EAP	0	0	0	0	0	0	0	0	0
CD40	0	0	0	0	0	0	0	20.2876	0
CD63	0	0	0	0	0	0	44.0125	14.3718	0
CDC34	0	0	0	0	0	0	0	0	0
CDC42EP1	0	0	0	0	0	0	23.9731	0	0
CDH22	0	0	0	0	0	0	0	0	0
CDK2	0	0	0	0	0	0	11.3656	0	0
CEACAM19	0	0	0	0	0	0	0	0	0
CFD	0	0	0	0	0	0	0	156.557	0
CFDP1	0	0	0	17.8967	0	0	0	0	0
CFH	0	0	0	0	0	0	0	0	171.413
CFHR1	0	0	0	0	0	0	0	0	0
CFI	0	0	0	0	0	0	284.867	0	0
CHMP7	0	0	0	0	0	0	0	0	0
CIAPIN1	0	0	26.5627	0	0	0	0	0	0
CIRBP	0	0	0	0	0	0	0	0	0
CLASRP	0	0	0	0	0	0	0	0	0
CLIC1	0	0	0	0	0	0	0	71.8749	21.0786
CLPP	0	0	0	0	0	0	0	0	0
CLPTM1	0	0	0	0	0	0	0	0	0
CMSS1	0	0	0	14.6022	0	0	0	0	0
CNN2	0	0	0	0	0	0	0	19.0772	0
CNPY2	0	0	0	0	0	0	0	0	0
CNPY4	0	0	0	0	0	0	0	0	0
COL11A2	0	0	0	0	0	0	0	0	0
COL25A1	88.9342	0	0	0	0	0	0	0	0
COL4A3	0	0	0	14.1643	0	0	23.328	0	0
COL4A4	0	0	0	0	0	0	26.8021	0	0
COL8A1	0	0	0	0	0	0	0	0	40.471
COPS6	0	0	0	12.1243	0	0	0	0	0
COQ10A	0	0	0	0	0	0	0	0	0
COQ9	0	0	0	0	0	0	0	0	0
CPNE2	0	0	0	0	0	0	15.4955	0	0
CRB1	14.4665	0	0	0	0	0	95.125	0	0
CS	0	0	0	0	0	0	0	0	0
CSNK1E	0	0	0	45.7786	0	0	12.049	0	0
CSNK2B	0	0	0	0	0	0	0	0	0
CTSA	0	0	0	0	0	0	0	0	0
CUX2	0	0	0	17.7942	0	16.2678	0	0	0
CUZD1	0	0	0	0	0	0	0	0	0
CX3CL1	0	0	15.304	0	0	0	0	0	0
CYP21A2	0	0	0	0	0	0	0	0	0
DAB2	0	0	0	0	0	0	57.0968	20.2092	0
DAZAP1	0	0	0	0	0	0	0	0	0
DCAF5	0	0	0	0	0	0	0	0	0
DCBLD2	0	0	0	0	0	0	17.6993	0	0
DCXR	0	0	0	0	0	0	15.0723	0	0
DDAH2	0	0	0	0	0	0	70.9515	10.6916	0
DDR1	0	0	0	0	0	0	260.121	0	0
DDX17	0	0	0	22.8086	0	0	14.6593	0	0
DDX39B	0	0	0	10.7647	0	0	0	0	0
DENND1B	0	0	0	32.7295	0	0	0	0	0
DGKA	0	0	0	0	0	0	0	17.1923	0
DHRS13	0	0	0	0	0	0	0	0	0
DHX16	0	0	0	0	0	0	0	0	0
DLK2	0	0	0	0	0	0	0	0	0
DMC1	0	0	0	0	0	0	0	0	0
DMPK	0	0	0	0	0	0	0	0	0
DMWD	0	0	0	0	0	0	0	0	0
DNAJC14	0	0	0	0	0	0	0	0	0
DNAJC21	0	0	0	0	0	0	0	0	0
DNTTIP1	0	0	0	0	0	0	0	0	0
DOK4	0	0	0	24.8444	0	0	0	0	0
DTX1	0	0	0	0	23.6823	96.5779	0	0	0
DUS1L	0	0	0	0	0	0	0	0	0
DUS3L	0	0	0	0	0	0	0	0	0
DXO	0	0	0	0	0	0	0	0	0
EGF	0	0	0	0	0	0	262.915	0	0
EGFL8	0	0	0	0	0	0	0	0	0
EHMT2	0	0	0	23.0557	0	0	0	0	0
EIF3L	0	0	0	0	0	0	0	13.6546	0
ELFN2	0	0	0	166.378	0	0	0	0	0
ELMO2	0	0	0	0	0	0	0	0	0
ELOVL6	0	0	129.683	0	0	0	0	0	0
EML2	0	0	25.0125	0	0	0	0	0	0
ENKUR	0	0	0	0	0	0	25.1816	0	0
ENTHD2	0	0	0	0	0	0	0	0	0
ENTPD4	0	0	0	0	0	0	0	0	0
EPHB4	0	0	0	0	0	0	0	0	15.5096
ERAL1	0	0	0	0	0	0	0	0	0
ERBB3	0	0	0	0	0	0	17.1291	0	0
ERP29	0	0	0	0	0	0	0	0	0
ESYT1	0	0	55.9149	0	0	0	0	0	0
FAM109A	0	0	0	0	0	0	0	0	0
FAM192A	0	0	0	0	0	0	0	0	0
FAM195B	0	0	0	0	0	0	0	0	0
FAM216A	0	0	0	0	22.2341	0	0	0	0
FAM222B	0	0	0	19.515	0	0	0	0	0
FAM227A	0	0	0	0	0	0	0	0	0
FAM24B	0	0	0	0	0	0	0	0	0
FAM63B	0	0	0	0	0	0	0	0	0
FASN	0	0	107.224	0	0	0	0	0	0
FBXO24	0	0	0	0	0	0	0	0	0
FBXO46	0	0	0	0	0	0	0	0	0
FBXO7	0	0	0	0	0	0	0	0	0
FILIP1L	0	0	0	0	0	0	0	69.9663	29.1029
FKBPL	0	0	0	0	0	0	0	0	0
FLOT1	0	0	25.3057	0	0	0	0	0	0
FLOT2	0	0	0	0	0	0	0	0	0
FOSB	0	0	0	0	0	0	22.3377	121.67	44.1243
FSCN2	43.6177	0	0	0	0	0	0	0	0
FSTL3	0	0	0	0	0	0	0	0	0
FUT3	93.6392	0	0	0	0	0	0	0	0
FUT6	10.1547	0	0	0	0	0	0	0	0
FYB	0	0	0	0	0	0	0	300	0
GABARAPL2	0	0	0	13.5345	0	0	0	0	0
GABBR2	0	0	0	68.7193	0	0	0	0	0
GALNT12	0	0	0	0	0	0	0	0	0
GAMT	0	0	0	0	0	0	0	0	0
GAR1	0	0	0	0	0	0	15.3624	0	0
GATS	0	0	0	0	12.0542	0	0	0	0
GCAT	0	0	0	0	0	0	0	0	0
GCGR	0	0	0	0	0	0	24.9456	0	0
GDF11	0	0	0	64.2972	0	0	0	0	0
GEMIN7	0	0	0	0	0	0	0	0	0
GGA1	0	0	0	0	0	0	0	0	0
GIGYF1	0	0	0	0	0	0	0	0	0
GIPR	21.9655	0	0	0	0	0	0	0	0
GNB2	0	0	0	0	0	0	0	11.217	0
GNL1	0	0	0	31.7351	11.47	0	0	0	0
GPANK1	0	0	0	0	0	0	0	0	0
GPC2	0	0	0	0	0	0	0	0	0
GPR108	0	0	0	0	0	0	0	0	0
GPR158	0	0	50.7553	0	0	0	15.2822	0	0
GPR4	0	0	0	0	0	0	0	0	82.1614
GPS1	0	0	0	0	0	0	0	0	0
GPSM3	0	0	0	0	0	0	0	135.188	0
GPX4	0	0	0	0	0	0	0	0	0
GTF2F1	0	0	0	0	0	0	0	0	0
GTPBP2	0	0	0	0	0	0	0	0	0
H1F0	0	0	0	28.9707	0	0	0	10.7471	0
HCG23	0	0	0	0	0	0	0	0	0
HCG25	0	0	0	0	0	0	0	0	0
HCG27	0	0	0	0	0	0	0	0	0
HCN2	0	0	23.3003	0	0	0	0	0	0
HECTD4	0	0	0	21.8001	0	0	0	0	0
HERPUD1	0	0	0	0	0	0	11.3864	61.7918	0
HGS	0	0	0	0	0	0	0	0	0
HLA-B	0	0	20.5406	0	0	0	0	94.7862	18.234
HLA-C	0	0	20.0811	0	0	0	0	49.9832	17.3499
HLA-DMA	0	0	0	0	0	0	0	226.032	0
HLA-DMB	0	0	0	0	0	0	0	300	0
HLA-DOA	0	0	0	0	0	0	0	295.96	0
HLA-DPA1	0	0	22.2051	0	0	0	0	171.757	0
HLA-DPB1	0	0	0	0	0	0	0	182.014	0
HLA-DQA1	0	0	0	0	0	0	0	300	0
HLA-DQB1	0	0	0	0	0	0	0	263.433	0
HLA-DRA	0	0	0	0	0	0	0	229.04	0
HLA-DRB1	0	0	0	0	0	0	0	253.882	0
HLA-DRB5	0	0	0	0	0	0	0	258.958	0
HMHA1	19.5088	0	0	20.3611	0	0	0	14.7656	0
HSD11B1L	0	0	0	0	0	0	0	0	0
HSD17B8	0	0	0	0	0	0	0	0	0
HSP90AB1	0	0	119.929	0	0	0	0	0	0
HSPA1A	0	0	0	0	0	0	20.833	12.3889	0
HSPA1B	0	0	0	0	0	0	30.5897	18.8535	0
HSPA1L	0	0	0	0	0	0	0	0	0
HSPH1	0	0	0	12.6905	0	0	0	15.5343	0
HTRA1	0	0	0	0	0	16.8104	30.9872	0	0
HVCN1	0	0	0	0	0	0	14.0036	12.8774	0
IER3	0	0	0	0	0	0	14.0647	131.248	0
IFT20	0	0	0	11.289	0	0	0	0	0
IKZF4	0	0	0	0	0	0	0	0	0
INSR	0	0	0	0	0	0	24.5531	0	14.4901
IRS1	0	0	0	22.5108	0	0	0	0	0
ITGA7	0	0	0	0	0	0	0	0	0
KARS	0	0	0	0	0	0	0	0	0
KCNJ4	0	0	0	0	0	0	0	0	0
KDELR3	0	0	0	0	0	0	23.1207	0	0
KHSRP	0	0	0	10.3811	0	0	0	0	0
KIAA0100	0	0	0	0	0	0	0	0	0
KIAA1217	0	0	0	0	0	0	193.805	0	0
KISS1R	0	0	18.4655	0	0	0	0	0	0
KLC3	0	0	0	0	0	0	0	0	0
KLF9	0	0	0	0	0	0	51.1072	0	0
KMT2E	0	0	0	63.8991	0	0	0	0	0
KMT2E-AS1	0	0	0	0	0	0	0	0	0
LAMTOR4	0	0	0	0	0	0	0	0	0
LDHD	0	0	0	0	0	0	0	0	0
LGALS1	0	0	99.418	0	0	0	0	0	0
LHFPL3	0	0	0	0	0	0	0	0	0
LINC01004	0	0	0	0	0	0	0	0	0
LMBRD2	0	0	0	0	0	0	0	0	0
LNP1	0	0	0	0	55.5623	41.6505	0	0	0
LONP1	0	0	0	0	0	0	0	0	0
LOXL2	0	0	0	0	0	0	0	0	0
LRCH4	0	0	0	0	0	0	0	0	0
LRIT3	0	0	0	0	0	0	15.6112	0	0
LRRC45	0	0	0	0	0	0	0	0	0
LRRC73	0	0	0	0	0	0	0	0	0
LSM2	0	0	0	0	0	0	10.0753	0	0
LST1	0	0	0	0	0	0	0	242.407	0
LTB	0	0	0	0	0	0	0	11.9201	0
LY6G5B	0	0	0	0	0	0	0	0	0
LY6G5C	0	0	0	0	0	0	0	0	0
LYRM9	0	0	0	0	0	0	0	0	0
MAD2L1BP	0	0	0	0	0	0	0	0	0
MAFF	0	0	0	0	0	0	194.024	24.5969	0
MAFG	0	0	0	0	0	0	24.4412	0	0
MAFG-AS1	0	0	0	0	0	0	0	0	0
MAPKAPK5	0	0	0	12.7684	0	0	0	0	0
MAPKAPK5-AS1	0	0	0	0	0	0	0	0	0
MARK4	0	0	0	0	0	0	0	0	0
MBLAC1	0	0	0	0	0	0	0	0	0
MCM7	0	0	0	0	0	0	0	0	0
MDC1	0	0	0	0	0	0	0	0	0
MED16	0	0	0	0	0	0	0	0	0
MEPCE	0	0	0	0	0	0	0	0	0
METTL7B	0	0	0	0	0	0	0	0	0
MFF	0	0	0	0	0	0	35.4464	0	0
MFNG	0	0	0	0	0	0	0	34.2929	11.3907
MICA	0	0	18.5676	0	0	0	0	0	0
MICALL1	0	0	0	0	0	0	0	0	0
MIDN	0	0	0	0	0	0	64.2302	0	0
MLKL	0	0	0	0	0	0	0	78.1839	10.3047
MLLT1	0	0	0	0	0	0	0	0	0
MMP19	0	0	0	0	0	0	0	0	0
MMP9	0	0	0	0	0	0	0	0	0
MOSPD3	0	0	0	0	0	0	0	0	0
MRPL12	0	0	0	0	0	0	0	0	0
MRPL14	0	0	0	0	0	0	0	0	0
MRPS18A	0	0	0	0	0	0	0	0	0
MRPS18B	0	0	0	0	0	0	0	0	0
MSH5	0	0	0	0	0	0	0	0	0
MUM1	0	0	0	41.0022	0	0	0	0	0
MYADML2	0	0	0	0	0	0	0	0	0
MYL6	11.9594	0	0	0	0	0	0	0	0
MYL6B	0	0	0	0	0	0	0	0	0
NAA25	0	0	0	0	0	0	0	0	0
NABP2	0	0	0	0	0	0	0	0	0
NADK2	0	0	0	0	0	0	53.9425	0	0
NCOA5	0	0	0	0	0	0	0	0	0
NDUFA11	0	0	0	0	0	0	0	0	0
NDUFS7	0	0	14.1415	0	0	0	0	0	0
NEK8	0	0	0	0	0	0	0	0	0
NELFE	0	0	0	0	0	0	14.5322	0	0
NEU1	0	0	0	0	0	0	22.9238	0	0
NEURL2	0	0	0	0	0	0	0	0	0
NFKBIE	0	0	0	0	35.0408	0	0	28.3131	0
NFKBIL1	0	0	0	0	0	0	0	0	0
NIPSNAP3A	0	0	0	0	0	0	0	0	0
NIPSNAP3B	0	0	0	0	0	0	0	0	0
NIT2	0	0	0	0	0	0	0	0	0
NKX3-1	0	0	0	0	0	0	0	0	0
NLK	0	0	0	112.764	0	0	0	0	0
NLRC5	0	0	0	0	0	0	0	0	0
NOL12	0	0	0	0	0	0	0	0	0
NOTCH4	0	0	23.4544	0	0	0	0	0	0
NPLOC4	0	0	0	0	0	0	0	0	0
NRM	0	0	0	0	0	0	0	0	0
NRTN	44.7452	0	0	0	0	0	0	0	0
NSMCE4A	0	0	0	0	0	0	0	0	0
NUP93	0	0	0	26.6757	0	0	0	0	0
NYAP1	0	0	10.9475	0	0	0	0	0	0
OAS1	0	0	0	0	0	0	0	32.8614	0
OAS2	0	0	0	0	0	0	0	81.0257	0
OAS3	0	0	0	0	0	0	0	0	0
OGFOD1	0	0	0	0	0	0	0	0	0
OPA3	0	0	0	0	0	0	0	0	0
ORMDL2	0	0	0	0	0	0	0	10.5078	0
OSMR	0	0	0	0	0	0	16.8307	0	64.8362
OXLD1	0	0	0	0	0	0	0	0	0
P4HB	0	0	0	0	0	0	0	0	0
PA2G4	0	0	0	0	0	0	0	0	0
PALM	0	0	0	0	0	0	13.5176	0	0
PAN2	0	0	0	16.2706	0	0	0	0	0
PBX2	0	0	0	0	0	0	0	0	0
PCIF1	0	0	0	0	0	0	0	0	0
PCK1	0	0	0	0	0	0	41.6547	0	0
PCOLCE	0	0	0	0	0	0	0	0	0
PCSK4	0	0	0	0	0	0	0	0	0
PCYT2	0	0	63.8666	0	0	0	0	0	0
PDE6G	300	0	0	0	0	0	0	0	0
PEBP4	0	0	0	0	0	0	50.8402	0	0
PHF12	0	0	0	0	0	0	0	0	0
PICK1	0	0	0	0	0	0	0	0	0
PIGS	0	0	0	0	0	0	0	0	0
PILRA	0	0	0	0	0	0	0	202.158	0
PILRB	0	0	0	0	0	0	0	0	0
PLA2G12A	0	0	0	19.9738	0	0	16.7253	0	0
PLA2G6	0	0	0	0	0	0	0	0	0
PLEKHA1	0	0	0	0	0	0	0	0	0
PLK5	0	0	0	0	0	0	0	0	0
PLTP	0	0	0	0	0	0	0	105.791	0
PMEL	0	0	0	0	0	0	0	0	0
PMEPA1	0	0	0	0	0	0	185.086	0	0
POLDIP2	0	0	0	0	0	0	0	0	0
POLH	0	0	0	0	0	0	0	0	0
POLR1C	0	0	0	0	0	0	0	0	0
POLR2C	0	0	0	0	0	0	17.0046	0	0
POLR2E	0	0	0	0	0	0	0	0	0
POLR2F	0	0	0	0	0	0	20.2044	0	0
POLRMT	0	0	0	0	0	0	0	0	0
POP7	0	0	0	0	0	0	0	0	0
PPM1N	32.6361	0	0	0	0	0	0	0	0
PPP1CC	0	0	0	44.3621	0	0	0	0	0
PPP1R10	0	0	0	0	0	0	0	0	0
PPP1R13L	0	0	0	0	0	0	0	0	0
PPP1R18	0	0	0	0	0	0	0	84.8934	0
PPP1R35	0	0	0	0	0	0	0	0	0
PPP1R37	0	0	0	0	0	0	0	0	0
PPT2	0	0	0	0	0	0	0	0	0
PPT2-EGFL8	0	0	0	0	0	0	0	0	0
PPTC7	0	0	0	0	0	0	0	11.0076	0
PRICKLE2	0	0	0	22.383	0	0	65.3077	0	0
PROCA1	0	0	0	0	0	0	0	0	0
PRR22	0	0	0	0	0	0	0	0	0
PRR3	0	0	0	0	0	0	0	0	0
PRRC2A	0	0	0	0	0	0	0	0	0
PRRT1	0	0	0	40.9054	0	0	0	0	0
PRTFDC1	0	0	0	0	0	0	28.4919	0	0
PSMB8	0	0	0	0	0	0	0	14.7116	0
PSMB9	0	0	0	0	0	0	0	32.6709	0
PSPN	0	0	0	0	0	0	0	0	0
PTBP1	0	0	0	0	0	0	13.5564	0	0
PTPN11	0	0	0	0	0	0	74.6921	0	0
PTPRS	0	0	0	0	0	0	33.0448	0	0
PUS7	0	0	0	0	0	0	0	0	0
PVR	0	0	0	0	0	0	0	0	0
PVRL2	0	0	0	0	0	0	15.0375	0	0
PYCR1	0	0	0	0	0	0	0	0	0
QPCTL	0	0	0	0	0	0	0	0	0
R3HCC1	35.6716	0	0	0	0	0	0	0	0
R3HDM4	0	0	0	0	0	0	0	0	0
RAB22A	0	0	0	0	0	0	18.6387	0	0
RAB34	0	0	0	0	0	0	0	13.164	0
RAB5B	0	0	0	0	0	0	12.5756	0	0
RAC3	0	0	24.7438	0	0	0	0	0	0
RAD1	0	0	0	0	0	0	0	0	0
RAD51B	0	0	0	0	0	0	0	0	0
RAD9B	0	0	0	0	0	0	0	0	0
RAI14	0	0	0	0	0	0	55.0975	0	11.2841
RANBP3	0	0	0	0	0	0	0	0	0
RANBP3L	0	0	0	0	0	0	78.4817	0	0
RDH5	0	0	0	0	0	0	0	0	0
REEP6	186.2	0	0	0	0	0	0	0	0
RELB	0	0	0	0	0	0	0	0	0
RFNG	0	0	0	0	0	0	0	0	0
RFPL3S	0	0	0	0	0	0	0	0	0
RFX2	0	0	0	0	0	0	0	0	0
RHBDD1	0	0	0	0	0	0	0	0	0
RHOBTB2	0	0	25.7679	0	0	0	0	0	0
RICTOR	0	0	0	0	0	0	0	0	0
RING1	0	0	0	0	0	0	0	0	0
RINT1	0	0	0	0	0	0	0	0	0
RNF126	0	0	0	0	0	0	0	0	0
RNF41	0	0	0	0	0	0	0	0	0
RNF5	0	0	0	0	0	0	0	0	0
RORB	0	0	0	0	0	13.907	60.7845	0	0
RPH3A	0	0	0	45.5159	0	0	0	0	0
RPL23A	0	0	0	0	0	0	0	15.3119	0
RPL36	0	0	0	0	0	0	0	0	0
RPL41	0	0	0	0	0	0	10.4547	0	0
RPL6	0	0	0	0	0	0	0	0	0
RPS15	0	0	0	0	0	0	0	0	0
RPS26	0	0	0	0	0	0	0	0	0
RRH	0	0	0	0	0	0	273.181	0	0
RSPH9	0	0	0	0	0	0	0	0	0
RSPRY1	0	0	0	0	0	0	0	0	0
RTCB	0	0	0	0	0	0	0	0	0
RTN2	0	0	16.613	0	0	0	0	0	0
RXRB	0	0	0	0	0	0	0	0	0
SAFB	0	0	0	17.7032	0	0	0	0	0
SAFB2	0	0	0	22.3542	0	0	0	0	0
SARM1	0	0	0	0	0	0	0	0	0
SARNP	0	0	0	0	0	0	0	0	0
SBNO2	0	0	0	0	0	0	0	15.4953	0
SDF2	0	0	0	0	0	0	0	0	0
SEC24B	0	0	0	0	0	0	14.8735	0	0
SEC24B-AS1	0	0	0	0	0	0	0	0	0
SEC61B	0	0	0	0	0	0	0	0	0
SH2B3	0	0	0	0	0	0	0	104.126	0
SH2D3A	0	0	0	0	0	0	0	0	0
SH3BP1	0	0	0	0	0	0	0	69.3648	0
SIRT7	0	0	0	0	0	0	0	0	0
SIX5	0	0	0	0	0	0	0	0	0
SKIV2L	0	0	0	0	0	0	0	0	0
SKP2	0	0	0	0	0	0	0	0	0
SLC12A5	0	0	0	103.88	0	0	0	0	0
SLC12A9	0	0	0	0	0	0	0	0	0
SLC16A3	0	0	75.1782	0	0	0	0	38.1088	0
SLC16A8	0	0	0	0	0	0	0	0	0
SLC19A3	0	0	0	0	0	0	0	0	0
SLC25A23	0	0	0	0	0	0	0	0	0
SLC25A37	0	0	0	0	0	0	0	64.1504	0
SLC25A41	0	0	0	0	0	0	0	0	0
SLC29A1	0	0	0	0	0	0	0	0	0
SLC35B2	0	0	0	0	0	0	0	0	0
SLC35C2	0	0	0	0	0	0	0	0	0
SLC38A10	0	0	0	0	0	0	0	0	0
SLC39A5	0	25.2531	0	0	0	0	0	0	0
SLC39A7	0	0	0	0	0	0	0	0	0
SLC44A1	11.4189	0	0	0	0	0	0	0	0
SLC46A1	0	0	0	10.8786	0	0	0	0	0
SLTM	0	0	0	11.8643	0	0	0	0	0
SMARCC2	0	0	0	22.4744	0	0	0	0	0
SMC5	0	0	0	0	0	0	17.4348	0	0
SNRPD2	0	0	0	0	0	0	0	0	0
SNX21	0	0	0	0	0	0	0	0	0
SPAG5	0	0	0	12.5095	0	0	0	0	0
SPATA25	0	0	0	0	0	0	0	0	0
SPEF2	0	0	0	0	0	0	0	0	0
SRPK2	0	0	0	0	10.3947	0	0	0	0
SRRT	0	0	0	0	0	0	0	0	0
STAG3	0	0	14.0271	0	0	0	0	0	0
STK11	0	0	0	0	0	0	0	0	0
STK19	0	0	0	0	0	0	0	0	0
STRA13	0	0	0	0	0	0	0	0	0
SUOX	0	0	0	0	0	0	0	0	0
SUPT6H	0	0	0	0	0	0	0	0	0
SYN3	0	0	40.0292	0	0	0	0	0	0
TACC2	0	0	0	17.3193	0	0	0	0	0
TAF6	0	0	0	0	0	0	0	0	0
TAP1	0	0	0	0	0	0	0	0	0
TBC1D23	0	0	0	0	0	0	0	0	0
TCF19	0	0	0	0	0	0	0	0	0
TCTN1	0	0	0	0	0	0	0	0	0
TERF2IP	0	0	0	74.646	0	0	0	0	0
TFR2	0	0	15.9121	0	0	0	0	0	0
TGFBR1	0	0	0	0	0	0	0	112.903	0
THNSL1	0	0	0	0	0	0	0	0	0
TIMP3	0	0	0	0	0	0	245.237	0	32.4014
TINCR	0	0	0	0	0	0	0	0	0
TJAP1	0	0	0	0	0	0	0	0	0
TLCD1	0	0	0	0	0	0	0	0	0
TMEM116	0	0	0	0	0	0	0	0	0
TMEM151B	0	0	21.4624	0	0	0	0	0	0
TMEM170A	0	0	0	0	0	0	15.4077	0	0
TMEM184B	0	0	0	0	0	0	18.9138	0	0
TMEM199	0	0	0	0	0	0	0	0	0
TMEM231	0	0	0	0	0	0	0	0	0
TMEM259	0	0	0	0	0	0	0	0	0
TMEM45A	0	0	0	0	0	0	0	0	0
TMEM63B	0	0	0	0	0	0	0	0	0
TMEM97	0	0	119.45	0	0	0	0	0	0
TNF	0	0	0	0	0	0	0	149.865	0
TNFAIP1	0	0	0	0	0	0	0	0	0
TNFRSF10A	0	0	0	0	0	0	0	0	45.9371
TNFRSF10B	0	0	0	0	0	0	0	33.5504	11.6648
TNFRSF10C	0	0	0	0	0	0	0	22.6865	0
TNFRSF10D	0	0	0	0	0	0	0	54.3668	16.506
TNFSF9	0	0	0	0	0	0	0	0	0
TNNC2	0	0	0	0	0	0	0	0	0
TNXB	0	0	0	0	0	0	0	0	11.8582
TOMM40	0	0	0	0	0	0	0	0	0
TOMM70A	0	0	0	23.3588	0	0	0	0	0
TRAF4	0	0	0	0	0	0	11.5474	0	0
TRAFD1	0	0	0	0	0	0	0	0	0
TRAPPC6A	0	0	14.4325	0	0	0	0	0	0
TRIM4	0	0	0	0	0	0	0	0	0
TRIOBP	0	0	0	0	0	0	0	0	0
TRIP10	0	0	0	0	0	0	0	0	0
TRIP6	0	0	0	0	0	0	77.7399	0	0
TRPM3	0	0	0	0	0	0	154.67	0	0
TSC22D4	0	0	0	0	0	0	143.126	0	0
TTC23L	0	0	0	0	0	0	0	0	0
TUBB	0	0	50.4815	0	0	0	0	0	0
TUBB4A	0	0	22.8725	0	0	0	0	0	0
UFSP1	0	0	0	0	0	0	0	0	0
UGT3A1	0	0	0	0	0	0	0	0	0
UNC119	250.816	0	0	15.9363	0	0	0	0	0
VAPB	0	0	18.4781	0	0	0	0	0	0
VARS	0	0	0	0	0	0	0	0	0
VARS2	0	0	0	0	0	0	0	0	0
VASP	0	0	0	0	0	0	0	36.5283	0
VAV1	0	0	0	0	0	0	0	139.45	0
VEGFA	0	0	0	0	0	0	240.918	0	0
VMAC	0	0	0	0	0	0	0	0	0
VPS29	0	0	0	0	0	0	0	0	0
VPS52	0	0	0	0	0	0	0	0	0
VTN	55.0728	0	0	0	0	0	0	0	0
VWA7	0	0	0	0	0	0	0	0	0
WDR18	0	0	0	0	0	0	0	0	0
WDR59	0	0	0	0	0	0	0	0	0
WFDC10B	20.1646	0	0	0	0	0	0	0	0
WFDC3	0	0	0	0	0	0	0	0	0
XPO5	0	0	0	0	0	0	0	0	0
YIPF3	0	0	0	0	0	0	0	0	0
ZBTB12	0	0	0	0	0	0	0	0	0
ZBTB41	0	0	0	0	0	0	84.3617	0	0
ZC3H10	0	0	0	0	0	0	0	0	0
ZCWPW1	0	0	0	0	0	0	0	0	0
ZFP1	0	0	0	0	0	0	0	0	0
ZFP36L1	0	0	0	0	0	0	241.7	68.854	0
ZFYVE26	0	0	0	0	0	0	0	0	0
ZKSCAN1	0	0	0	0	0	0	0	0	0
ZNF180	0	0	0	0	0	0	0	0	0
ZNF229	0	0	0	0	0	0	0	0	0
ZNF285	0	0	0	0	0	0	0	0	0
ZNF296	0	0	0	0	0	0	0	0	0
ZNF3	0	0	0	0	0	0	0	0	0
ZNF318	0	0	0	13.3831	0	0	0	0	0
ZNF334	0	0	0	0	0	0	0	0	0
ZNF335	0	0	0	0	0	0	0	0	0
ZNF557	0	0	0	0	0	0	0	0	0
ZNRF1	0	0	21.2351	0	0	0	0	0	0
ZSCAN21	0	0	0	0	0	0	0	0	0
ZSWIM1	0	0	0	0	0	0	0	0	0
ZSWIM3	0	0	0	0	0	0	0	0	0
