# Supplementary material for: Single-cell transcriptomic atlas of the human retina identifies cell types associated with age-related macular degeneration
Source: Nat Commun. 2019 Oct 25;10:4902. doi: 10.1038/s41467-019-12780-8 (PMC6814749; doi:10.1038/s41467-019-12780-8)
Supplement: Supplementary file 13 — Supplementary Dataset 10 [file 41467_2019_12780_MOESM13_ESM.xlsx]

## Sheet: Lead_AMD_genes_10X_logPval
Gene	Rods	Cones	RGCs	BPs	ACs	HCs	Macroglia	Microglia	Endo
CFH	0	0	0	0	0	0	0	0	300
ADAMTS9-AS2	0	0	0	0	0	0	0	0	277.502
COL8A1	0	0	0	0	0	0	0	0	35.7813
CFI	0	0	0	0	0	0	300	0	0
C2	0	0	0	0	0	0	0	0	0
SKIV2L	0	0	0	0	0	0	0	0	0
VEGFA	0	0	0	0	0	17.6768	300	0	0
TNFRSF10A	0	0	0	0	0	0	0	0	300
TGFBR1	0	0	0	0	13.7672	0	0	292.426	0
HTRA1	0	0	0	0	0	82.8992	300	0	0
RAD51B	0	0	0	0	0	0	0	0	0
C3	0	0	0	0	0	0	0	300	0
APOE	0	0	0	0	0	0	300	0	0
TIMP3	0	0	0	0	0	0	300	0	66.7471
SYN3	0	0	0	0	68.7195	0	0	0	0
SLC16A8	0	0	0	0	0	0	0	0	0
COL4A3	0	92.7058	0	14.5126	0	0	300	0	0
SPEF2	0	0	0	0	0	0	0	0	0
PILRB	0	0	0	0	28.4471	14.1087	0	0	0
PILRA	0	0	0	0	0	0	0	200.38	0
SRPK2	0	0	0	13.4354	11.6503	22.3958	0	0	0
KMT2E	17.1343	0	0	67.1981	0	0	0	0	0
TRPM3	0	0	0	0	0	0	300	0	0
ABCA1	0	24.2486	0	77.3661	0	0	0	0	21.4941
RORB	0	0	0	0	10.5634	111.262	249.183	0	0
ARHGAP21	0	0	0	64.0837	0	0	300	0	0
ACAD10	0	0	0	0	0	0	0	0	0
VTN	0	14.0017	0	0	0	0	0	0	0
TMEM97	0	0	0	0	0	0	0	0	0
NPLOC4	0	0	0	0	0	0	0	0	0
CNN2	0	0	0	0	0	0	0	0	50.4374
MMP9	0	0	0	0	0	0	0	0	0
