# Supplementary material for: Single-cell transcriptomic atlas of the human retina identifies cell types associated with age-related macular degeneration
Source: Nat Commun. 2019 Oct 25;10:4902. doi: 10.1038/s41467-019-12780-8 (PMC6814749; doi:10.1038/s41467-019-12780-8)
Supplement: Supplementary file 14 — Supplementary Dataset 11 [file 41467_2019_12780_MOESM14_ESM.xlsx]

## Sheet: Lead_AMD_genes_Seqwell_logPval
Gene	Rods	Cones	RGCs	BPs	ACs	HCs	Macroglia	Microglia	Endo
CFH	0	0	0	0	0	0	0	0	171.413
ADAMTS9-AS2	0	0	0	0	0	0	0	0	21.2104
COL8A1	0	0	0	0	0	0	0	0	40.471
CFI	0	0	0	0	0	0	284.867	0	0
C2	0	0	0	0	0	0	0	31.0706	0
SKIV2L	0	0	0	0	0	0	0	0	0
VEGFA	0	0	0	0	0	0	240.918	0	0
TNFRSF10A	0	0	0	0	0	0	0	0	45.9371
TGFBR1	0	0	0	0	0	0	0	112.903	0
HTRA1	0	0	0	0	0	16.8104	30.9872	0	0
RAD51B	0	0	0	0	0	0	0	0	0
C3	0	0	0	0	0	0	0	175.558	0
APOE	0	0	0	0	0	0	226.773	23.7019	0
TIMP3	0	0	0	0	0	0	245.237	0	32.4014
SYN3	0	0	40.0292	0	0	0	0	0	0
SLC16A8	0	0	0	0	0	0	0	0	0
COL4A3	0	0	0	14.1643	0	0	23.328	0	0
SPEF2	0	0	0	0	0	0	0	0	0
PILRB	0	0	0	0	0	0	0	0	0
PILRA	0	0	0	0	0	0	0	202.158	0
SRPK2	0	0	0	0	10.3947	0	0	0	0
KMT2E	0	0	0	63.8991	0	0	0	0	0
TRPM3	0	0	0	0	0	0	154.67	0	0
ABCA1	0	0	0	0	0	0	0	46.3285	0
RORB	0	0	0	0	0	13.907	60.7845	0	0
ARHGAP21	0	0	0	18.4316	0	0	96.7314	0	0
ACAD10	11.6266	0	0	0	0	0	0	0	0
VTN	55.0728	0	0	0	0	0	0	0	0
TMEM97	0	0	119.45	0	0	0	0	0	0
NPLOC4	0	0	0	0	0	0	0	0	0
CNN2	0	0	0	0	0	0	0	19.0772	0
MMP9	0	0	0	0	0	0	0	0	0
